# Supplementary material for: Insights into glucosinolate accumulation and metabolic pathways in Isatis indigotica Fort
Source: BMC Plant Biol. 2022 Feb 22;22:78. doi: 10.1186/s12870-022-03455-6 (PMC8862337; doi:10.1186/s12870-022-03455-6)
Supplement: Supplementary file 11 — Additional file 11: Table S1. LC-MS/MS fragment results of desulpho-GSLs. [file 12870_2022_3455_MOESM11_ESM.xlsx]

## Sheet: Table S1
Table S1 LC-MS/MS fragment results of desulpho-GSLs
Number	Compound name	Relative molecular mass after desulphurization	Fractions in the positive ion mode	Fractions in the negative ion mode	Retention time (min)
1	R-progoitrin	308	75,90,119,146,195		5.3
2	S-progoitrin	308	75,90,119,146,195		5.8
3	Sinigrin (Internal Standard)	278	75,116,195		6.8
4	Gluconapin	293	75,130,195		10.2
5	4OHI3M	383	75,119,144,169,170,221		11.9
6	glucobrassicanapin	306	75,144	23,168,185,219	13.7
7	glucotropaeolin	328	75,132,166,195	23,69,95,113,185,190,219	14.7
8	I3M	367	75,119,195,205		16.8
9	4MOI3M	397	75,195,235	23,82,160,182,184,219,259	18.8
10	R-glucoisatisin	481	75,146,190		20.9
	S-glucoisatisin	481			21.1
11	1MO3IM	397	75,170,195,204,205,235	23,82,97,113,130,152,160,167,179,185,195,203,217,229,259,274,373,390	23.8
