# Supplementary material for: Insights into glucosinolate accumulation and metabolic pathways in Isatis indigotica Fort
Source: BMC Plant Biol. 2022 Feb 22;22:78. doi: 10.1186/s12870-022-03455-6 (PMC8862337; doi:10.1186/s12870-022-03455-6)
Supplement: Supplementary file 14 — Additional file 14: Table S4. Identified TGG genes in 26 different Brassicaceae species. (a) Number of myrosinase gene homologs in 26 Brassicaceae species. (b) Homologous sequence names of myrosinase genes in 26 Brassicaceae species. [file 12870_2022_3455_MOESM14_ESM.xlsx]

## Sheet: Table S4a
Table S4 Identified TGG genes of 26 different Brassicaceae species
Table S4a Number of myrosinase gene homologs in 26 Brassicaceae species
	Aar	Aal	At	Aly	Bst	Bni	Bo	Bra	Chi	Csa	Cru	Dso	Esa	Ii	LA	Lme	Lma	Mde	Mer	Mpy	Rsa	Sal	SI	Spa	Tsa	Thha
TGG1/2/3 homologs	5	1	3	3	2	15	16	11	13	10	1	5	6	14	2	10	4	1	8	2	11	12	5	3	4	7
TGG4/5/6 homologs	10	3	3	5	1	5	6	2	6	18	5	2	5	11	1	10	4	1	17	5	6	12	3	2	6	7
PEN2 homologs	1	1	1	1	1	1	1	2	2	0	0	1	1	2	3	4	1	1	1	1	1	1	1	1	1	1
PYK10 homologs	9	6	1	4	3	4	7	8	3	4	1	2	6	2	3	7	2	2	5	1	4	12	9	2	2	5
BGLU28 homologs	1	1	1	1	1	2	2	3	1	3	1	1	1	1	1	4	1	0	1	1	1	2	1	2	1	1
BGLU30 homologs	1	3	1	1	1	2	2	2	4	8	2	1	1	1	1	3	2	1	4	1	2	2	1	1	1	1
Note: Pseudogenes are not excluded, and species abbreviations and genome sources are the same as these in Table S4.

## Sheet: Table S4b
Table S4b Homologous sequence names of myrosinase genes in 26 Brassicaceae species
	Aar	Aal	At	Aly	Bst	Bni	Bo	Bra	Chi	Csa	Cru	Dso	Esa	Ii	LA	Lme	Lma	Mde	Mer	Mpy	Rsa	Sal	SI	Spa	Tsa	Thha
TGG1/2/3 homologs	Aar_scaffold3505_5	Aa_G113000.t1	AT5G26000(TGG1)	Araly1|326853	Bostr.17161s0001.1	BniB035451	Bo2g155870.1	Bra004012	CARHR184910.1	Csa13g033900.1	Carubv10000656m	Desop.0240s0074.1	Esa_XP_024011021.1	IiTGG2-1(pseudogene)	LA_scaffold179_24	Lme_scaffold231.5	Lma_000480	Mde_009553	Mer_CAA7017236.1	Mpy_015701	Rsa10000290	Sal_KAF8048074.1	SI_C215711_1	c0003_02129	Tsa2g14520	Thhalv10002470m
	Aar_scaffold5353_17		AT5G25980(TGG2)	Araly1|917734	Bostr.29827s0220.1	BniB006584	Bo2g155810.1	Bra016676	CARHR184920.1	Csa13g033910.1		Desop.0020s0024.1	Esa_XP_006418706.1	IiTGG2-2(EVM0013366.1)	LA_scaffold690_18	Lme_scaffold240.150	Lma_005767		Mer_CAA7017237.1	Mpy_015703	Rsa10002250	Sal_KAF8052876.1	SI_scaffold1532_2	c0006_00433	Tsa2g26740	Thhalv10002471m
	Aar_scaffold5353_19		AT5G48375(TGG3)	Araly1|489446		BniB006585	Bo6g095780.1	Bra020523	CARHR184940.1	Csa13g033940.1		Desop.0034s0028.1	Esa_XP_024007504.1	IiTGG2-3(EVM0000111.1)		Lme_scaffold242.368	Lma_013608		Mer_CAA7017243.1		Rsa10002251	Sal_KAF8084512.1	SI_scaffold339_13	c0015_00401	Tsa2g26750	Thhalv10002474m
	Aar_scaffold6310_17					BniB003409	Bo3g045170.1	Bra020549	CARHR184950.1	Csa08g023690.1		Desop.0209s0094.1	Esa_XP_024007503.1	IiTGG2-4(TGG_OM_3)		Lme_scaffold242.369	Lma_013609		Mer_CAA7041632.1		Rsa10006493	Sal_KAF8084513.1	SI_scaffold410_14		Tsa3g24730	Thhalv10003945m
	Aar_scaffold6310_18					BniB014275	Bo9g022660.1	Bra023838	CARHR184960.1	Csa08g023700.1		Desop.0237s0156.1	Esa_XP_024007502.1	IiTGG2-5(EVM0031113.1)		Lme_scaffold242.384			Mer_CAA7041634.1		Rsa10009433	Sal_KAF8086025.1	SI_scaffold410_18			Thhalv10004165m
						BniB039881	Bo6g095800.1	Bra032343	CARHR185590.1	Csa13g033920.1			Esa_XP_006394848.1	IiTGG2-6(TGG_OM_1)		Lme_scaffold45.944			Mer_CAA7042388.1		Rsa10015930	Sal_KAF8086975.1				Thhalv10003954m
						BniB006708	Bo6g095790.1	Bra038094	CARHR185610.1	Csa08g023710.1				IiTGG2-7(EVM0000974.1)		Lme_scaffold467.845			Mer_CAA7053449.1		Rsa10015933	Sal_KAF8086979.1				Thhalv10001184m
						BniB006709	Bo2g155820.1	Bra039705	CARHR185620.1	Csa20g050340.1				IiTGG2-8(EVM0029378.1)		Lme_scaffold482.10			Mer_4473		Rsa10015934	Sal_KAF8086980.1
						BniB006711	Bo8g039420.1	Bra039823	CARHR185630.1	Csa20g050330.1				IiTGG2-9(EVM0030691.1)		Lme_scaffold554.144					Rsa10015945	Sal_KAF8095684.1
						BniB006713	Bo8g063740.1	Bra039824	CARHR187250.1	Csa08g023680.1				IiTGG2-10(EVM0026271.1)		Lme_scaffold683.85					Rsa10027428	Sal_KAF8095685.1
						BniB006714	Bo8g039530.1	Bra039825	CARHR187260.1					IiTGG2-11(TGG_OM_2)							Rsa10028034	Sal_KAF8107898.1
						BniB006715	Bo1g105240.1		CARHR184930.1					IiTGG2-12(EVM0021980.1)								Sal_KAF8086981.1
						BniB009758	Bo2g155840.1		CARHR185600.1					IiTGG2-13(EVM0022094.2)
						BniB042034	Bo00934s010.1							IiTGG2-14(EVM0011271.1)
						BniB003410	Bo14804s010.1
							Bo9g023670.1
Count	5	1	3	3	2	15	16	11	13	10	1	5	6	14	2	10	4	1	8	2	11	12	5	3	4	7
TGG4/5/6 homologs	Aar_C172629_1	Aa_G36960.t1	AT1G47600(TGG4)	Araly1|891388	Bostr.0672s0001.1	BniB022998	Bo5g080190.1	BraA08g002600.3C	CARHR041640.1	Csa17g092790.1	Carubv10011864m	Desop.0196s0135.1	Esa_XP_024014213.1	IiTGG4-1(EVM0024670.1)	LA_scaffold448_1	Lme_C4505382.1	Lma_000257	Mde_013131	Mer_CAA7016014.1	Mpy_000332	Rsa10010481	Sal_KAF8047971.1	SI_scaffold1129_32	c1160_00001	Tsa1g33560	Thhalv10011399m
	Aar_C187631_1	Aa_G370080.t1	AT1G51470(TGG5)	Araly1|474221		BniB004959	Bo5g080090.1	Bra030473	CARHR041640.2	Csa10g021230.1	Carubv10011610m	Desop.0196s0184.1	Esa_XP_024006257.1	IiTGG4-2(pseudogene)		Lme_scaffold1022.74	Lma_000258		Mer_CAA7016016.1	Mpy_000333	Rsa10014059	Sal_KAF8047973.1	SI_scaffold2301_52	c1465_00001	Tsa1g33570	Thhalv10011400m
	Aar_scaffold1577_46	Aa_G36970.t1	AT1G51490(TGG6)	Araly1|474259		BniB006851	Bo5g080180.1		CARHR041650.1	Csa14g059730.1	Carubv10006917m		Esa_XP_024006255.1	IiTGG4-3(pseudogene)		Lme_scaffold216.345	Lma_013167		Mer_CAA7022659.1	Mpy_025066	Rsa10014060	Sal_KAF8047974.1	SI_scaffold2301_53		Tsa1g39760	Thhalv10012352m
	Aar_scaffold1577_48			Araly1|882771		BniB001123	Bo6g042640.1		CARHR259760.1	Csa17g092780.1	Carubv10007356m		Esa_XP_024006233.1	IiTGG4-4(pseudogene)		Lme_scaffold216.347	Lma_022150		Mer_CAA7022671.1	Mpy_025117	Rsa10027551	Sal_KAF8048049.1			Tsa1g39770	Thhalv10012086m
	Aar_scaffold2228_8			Araly1|914424		BniB001124	Bo11622s010.1		CARHR259760.2	Csa14g059720.1	Carubv10022237m		Esa_XP_006393112.2	IiTGG4-5(pseudogene)		Lme_scaffold216.613			Mer_CAA7024280.1	Mpy_025067	Rsa10027552	Sal_KAF8049079.1			Tsa1g40440	Thhalv10012108m
	Aar_scaffold2498_5						Bo09266s010.1		CARHR288880.1	Csa12g036030.1				IiTGG4-6(EVM0021793.1)		Lme_scaffold290.91			Mer_CAA7024281.1		Rsa10027577	Sal_KAF8050247.1			Tsa4g04230	Thhalv10011390m
	Aar_scaffold4751_14									Csa03g059690.1				IiTGG4-7(pseudogene)		Lme_scaffold461.116			Mer_CAA7024282.1			Sal_KAF8052772.1				Thhalv10000681m
	Aar_scaffold4751_28									Csa03g058340.1				IiTGG4-8(pseudogene)		Lme_scaffold461.411			Mer_CAA7024283.1			Sal_KAF8092738.1
	Aar_scaffold6795_3									Csa07g019760.1				IiTGG4-9(pseudogene)		Lme_scaffold461.412			Mer_CAA7041798.1			Sal_KAF8116732.1
	Aar_scaffold684_2									Csa03g058370.1				IiTGG4-10(TGG4_OM_5)		Lme_scaffold17.762			Mer_CAA7041800.1			Sal_KAF8116734.1
										Csa14g061980.1				IiTGG4-11(pseudogene)					Mer_CAA7043628.1			Sal_KAF8047972.1
										Csa03g058370.2									Mer_CAA7048498.1			Sal_KAF8116733.1
										Csa17g090340.1									Mer_CAA7050342.1
										Csa11g024210.1									Mer_CAA7062316.1
										Csa17g090370.1									Mer_CAA7062317.1
										Csa11g024220.1									Mer_CAA7062318.1
										Csa12g036040.1									Mer_CAA7062319.1
										Csa07g019760.2
Count	10	3	3	5	1	5	6	2	6	18	5	2	5	11	1	10	4	1	17	5	6	12	3	2	6	7
PEN2 homologs	Aar_scaffold5240_23	Aa_G484800.t1	AT2G44490(PEN2)	Araly1|903873	Bostr.25993s0322.1	BniB025533	Bo4g023800.1	BraA05g004390.3C	CARHR139650.1			Desop.0069s0198.1	Esa_XP_024010897.1	IiPEN2-1(pseudogene)	LA_scaffold1126_15	Lme_scaffold249.509	Lma_023728	Mde_021779	Mer_CAA7050594.1	Mpy_004645	Rsa10039353	Sal_KAF8099737.1	SI_scaffold1717_3	c0004_00347	Tsa4g29980	Thhalv10001354m
								Bra004839	CARHR195440.1					IiPEN2-2(EVM0006129.1)	LA_scaffold2150_7	Lme_scaffold358.204
															LA_scaffold2328_7	Lme_scaffold42.349
																Lme_scaffold613.347
Count	1	1	1	1	1	1	1	2	2	0	0	1	1	2	3	4	1	1	1	1	1	1	1	1	1	1
PYK10 homologs	Aar_C181655_1	Aa_G18680.t1	AT3G09260(PYK10)	Araly1|478241	Bostr.26527s0435.1	BniB025694	Bo1g144650.1	BraA01g040820.3C	CARHR083610.1	Csa15g010620.1	Carubv10015888m	Desop.0227s0347.1	Esa_XP_006407695.1	IiPYK10-1(EVM0022410.1)	LA_scaffold601_21	Lme_scaffold154.581	Lma_009907	Mde_022071	Mer_CAA7033611.1	Mpy_024043	Rsa10018460	Sal_KAF8075456.1	SI_C184079_1	c0005_00737	Tsa1g32050	Thhalv10001865m
	Aar_C181655_2	Aa_G101260.t1		Araly1|909775	Bostr.22252s0142.1	BniB007931	Bo5g139400.1	BraA03g033950.3C	CARHR083620.1	Csa19g012710.1		Desop.0227s0345.1	Esa_XP_006407697.1	IiPYK10-2(EVM0015939.1)	LA_scaffold601_22	Lme_scaffold195.189	Lma_016080	Mde_038336	Mer_CAA7041604.1		Rsa10018461	Sal_KAF8079711.1	SI_C203473_1	c0901_00001	Tsa3g07580	Thhalv10020506m
	Aar_C190155_4	Aa_G101270.t1		Araly1|920909	Bostr.24564s0001.1	BniB012945	Bo5g139410.1	BraA05g037140.3C	CARHR105440.1	Csa07g033340.1			Esa_XP_006407698.1		LA_scaffold698_37	Lme_scaffold20.116			Mer_CAA7041605.1		Rsa10034525	Sal_KAF8079712.1	SI_scaffold1278_2			Thhalv10020507m
	Aar_scaffold1176_12	Aa_G101280.t1		Araly1|920911		BniB029532	Bo3g062130.1	BraA05g037150.3C		Csa01g009980.1			Esa_XP_006397470.2			Lme_scaffold34.352			Mer_CAA7045469.1		Rsa10034527	Sal_KAF8079713.1	SI_scaffold30_11			Thhalv10021024m
	Aar_scaffold1176_13	Aa_G101290.t1					Bo8g029060.1	BraA08g008860.3C					Esa_XP_024010630.1			Lme_scaffold78.78			Mer_CAA7058693.1			Sal_KAF8080297.1	SI_scaffold467_15			Thhalv10020508m
	Aar_scaffold6702_5	Aa_G101300.t1					Bo12026s010.1	Bra001320					Esa_XP_024010629.1			Lme_scaffold913.11						Sal_KAF8080298.1	SI_scaffold467_16
	Aar_scaffold6702_6						Bo05586s010.1	Bra029755								Lme_scaffold913.12						Sal_KAF8080299.1	SI_scaffold987_24
	Aar_scaffold6702_7							Bra029756														Sal_KAF8084402.1	SI_C166081_1
	Aar_scaffold6702_8																					Sal_KAF8087802.1	SI_C198281_1
																						Sal_KAF8110126.1
																						Sal_KAF8110127.1
																						Sal_KAF8111823.1
Count	9	6	1	4	3	4	7	8	3	4	1	2	6	2	3	7	2	2	5	1	4	12	9	2	2	5
BGLU28 homologs	Aar_scaffold5240_28	Aa_G288440.t1	AT2G44460(BGLU28)	Araly1|903868	Bostr.25993s0325.1	BniB013733	Bo4g194990.1	BraA05g004360.3C	CARHR139620.1	Csa04g062290.1	Carubv10025378m	Desop.0069s0194.1	Esa_XP_024010772.1	IiBGLU28(EVM0007598.1)	LA_scaffold1811_1	Lme_scaffold249.507	Lma_023731		Mer_CAA7050593.1	Mpy_004648	Rsa10039349	Sal_KAF8099740.1	SI_scaffold2838_5	c0004_00350	Tsa4g29940	Thhalv10001756m
						BniB025530	Bo4g022770.1	BraA05g004370.3C		Csa04g062310.1						Lme_scaffold249.508						Sal_KAF8099741.1		c0004_00351
								Bra004837		Csa05g005820.1						Lme_scaffold358.203
																Lme_scaffold613.348
Count	1	1	1	1	1	2	2	3	1	3	1	1	1	1	1	4	1	0	1	1	1	2	1	2	1	1
BGLU30 homologs	Aar_scaffold122_104	Aa_G103300.t1	AT3G60140(BGLU30)	Araly1|486481	Bostr.11654s0002.1	BniB007057	Bo8g094910.1	BraA04g002030.3C	CARHR000090.1	Csa09g092500.1	Carubv10016921m	Desop.0211s0964.1	Esa_XP_006402619.1	IiBGLU30(EVM0013733_Fol)	LA_scaffold1202_2	Lme_scaffold316.311	Lma_008083	Mde_025794	Mer_CAA7021612.1	Mpy_019090	Rsa10005246	Sal_KAF8053817.1	SI_scaffold2688_18	c0007_01235	Tsa5g03120	Thhalv10005858m
		Aa_G103300.t2				BniB032918	Bo4g106230.1	BraA09g049980.3C	CARHR170450.1	Csa16g005800.1	Carubv10023074m					Lme_scaffold544.285	Lma_020442		Mer_CAA7021613.1		Rsa10024070	Sal_KAF8110782.1
		Aa_G103310.t1							CARHR170450.2	Csa07g057330.1						Lme_scaffold97.403			Mer_CAA7021614.1
									CARHR170540.1	Csa16g047930.2									Mer_CAA7033826.1
										Csa05g091890.1
										Csa16g047940.1
										Csa09g092510.1
										Csa07g004940.1
Count	1	3	1	1	1	2	2	2	4	8	2	1	1	1	1	3	2	1	4	1	2	2	1	1	1	1
Note: Species abbreviations and genome sources are the same as these in Table S4.
