# Supplementary material for: Insights into glucosinolate accumulation and metabolic pathways in Isatis indigotica Fort
Source: BMC Plant Biol. 2022 Feb 22;22:78. doi: 10.1186/s12870-022-03455-6 (PMC8862337; doi:10.1186/s12870-022-03455-6)
Supplement: Supplementary file 15 — Additional file 15: Table S5. Homologous sequences of AOP, GSL-OH, CYP79, CYP81F, CYP83, MAM and IPMS genes in 26 Brassicaceae species. [file 12870_2022_3455_MOESM15_ESM.xlsx]

## Sheet: Table S5a
Table S5 Homologous sequences of AOP, GSL-OH, CYP79, CYP81F, CYP83, MAM, IPMS genes in 26 Brassicaceae species
Table S5a Introduction of the sequence ID
Latin name of species	Abbreviate	Genome resource	Gene format (X means digital number here)
Aethionema arabicum (L.) Andrz.	Aar	http://39.100.233.196:82/download_genome/Brassicaceae_Genome_data/Aetar_V1.0/	Aar_scaffoldXXXXX
Arabis alpina L.	Aal	http://arabis-alpina.org/refseq.html	Aa_GXXXXX
Arabidopsis thaliana (L.) Heynh.	At	https://www.arabidopsis.org/download/	ATXGXXXXX
Arabidopsis lyrata (L.) O'Kane & Al-Shehbaz	Aly	ftp://ftp.ensemblgenomes.org/pub/release-45/plants/fasta/	Araly1|XXXXXX
Boechera stricta (Graham) Al-Shehbaz	Bst	https://phytozome-next.jgi.doe.gov/info/Bstricta_v1_2	Bostr.XXXXXsXXXX.X
Brassica nigra L.	Bni	http://39.100.233.196:82/download_genome/Brassica_Genome_data/Brani_San_V1.1/	BniBXXXXX
Brassica oleracea L.	Bo	http://39.100.233.196:82/download_genome/Brassica_Genome_data/Braol_JZS_V2.0/	BoXGXXXXX
Brassica rapa L.	Bra	http://39.100.233.196:82/download_genome/Brassica_Genome_data/Brara_Chiifu_V3.0/	BraAXXGXXXXX
Cardamine hirsuta L.	Chi	http://chi.mpipz.mpg.de/download/	CARHRXXXXXX
Camelina sativa (L.) Crantz	Csa	http://39.100.233.196:82/download_genome/Brassicaceae_Genome_data/Camsa_DH55_V1.0/	CsaXXGXXXXX
Capsella rubella Reut.	Cru	http://39.100.233.196:82/download_genome/Brassicaceae_Genome_data/Capru_Mon_V1.1/	CarubvXXXXXXXm
Carica papaya L.	Cpa	https://ftp.ncbi.nih.gov/genomes/refseq/plant/Carica_papaya/	Cpa_XP_XXXXXXX
Descurainia sophioides (Fisch.) O. E. Schulz	Dso	http://39.100.233.196:82/download_genome/Brassicaceae_Genome_data/Desso_V1.1/	Desop.XXXXsXXXX.X
Eutrema salsugineum (Pall.) Al-Shehbaz & S. I. Warwick	Esa	https://ftp.ncbi.nlm.nih.gov/genomes/all/GCF/000/478/725/	Esa_XP_XXXXXXX
Isatis indigotica Fort.	Ii	Sequenced result	Iixxxx(XXxxxxxx)
Leavenworthia alabamica Rollins	LA	http://39.100.233.196:82/download_genome/Brassicaceae_Genome_data/Leaal_V1.0/	LA_scaffoldXXXXXX
Lepidium meyenii Walp.	Lme	http://herbalplant.ynau.edu.cn/html/Genomes/	Lme_scaffoldXXXXXX
Lobularia maritima (L.) Desvaux	Lma	ftp://download.big.ac.cn/gwh/Plants/Lobularia_maritima_Lobularia_maritima_GWHANWC00000000/	Lma_XXXXXX
Megacarpaea delavayi Franch.	Mde	ftp://download.big.ac.cn/gwh/Plants/Megacarpaea_delavayi_Megacarpaea_delavayi_GWHANWI00000000	Mde_XXXXXX
Megadenia pygmaea Maxim.	Mpy	ftp://download.big.ac.cn/gwh/Plants/Megadenia_pygmaea_Mpyg_GWHANWB00000000	Mpy_XXXXXX
Microthlaspi erraticum (Jord.) T.Ali & Thines	Mer	https://ftp.ncbi.nlm.nih.gov/genomes/all/GCA/902/728/155	Mer_CAA7XXXXXX.X
Moringa oleifera Lam.	Mol	http://herbalplant.ynau.edu.cn/html/Genomes/	Mol_GLEAN_XXXXXX
Raphanus sativus L.	Rsa	http://39.100.233.196:82/download_genome/Brassica_Genome_data/Rapsa_Xiang_V1.0/	RsaXXXXXX
Sinapis alba L.	Sal	https://ftp.ncbi.nlm.nih.gov/genomes/all/GCA/012/274/485/GCA_012274485.2_S.alba_v1/	Sal_KAF8XXXXXX.X
Sisymbrium irio L.	SI	http://39.100.233.196:82/download_genome/Brassicaceae_Genome_data/Sisir_V1.0/	SI_scaffoldXXXXXX
Schrenkiella parvula (Schrenk) D.A. German & Al-Shehbaz	Spa	http://39.100.233.196:82/download_genome/Brassicaceae_Genome_data/Schpa_V1.0/	c0XXXXX
Thellungiella salsuginea (Pall.) O. E. Schulz	Tsa	http://39.100.233.196:82/download_genome/Brassicaceae_Genome_data/Theha_V1.0/	TsaXGXXXXX
Thellungiella halophila (C. A. Mey.) O. E. Schulz	Thha	http://39.100.233.196:82/download_genome/Brassicaceae_Genome_data/Thlar_MN106_V1.1/	ThhalvXXXXXXXXm
Barbarea vulgaris R.Br.	Bvu	Aromatic Glucosinolate Biosynthesis Pathway in Barbarea vulgaris and its Response to Plutella xylostella Infestation
Explanation
This document listed gene ID names that we identified to be homologous with core metabolic genes such as CYP79 and CYP83 in other species.

## Sheet: Table S5b
Table S5b The sequence ID of identified genes 2OGD gene family (AOP and GSL-OH)
	Aar	Aal	At	Aly	Bni	Bo	Bra	Chi	Csa	Cru	Cpa	Esa	Ii	LA	Lme	Mol	Rsa	SI	Spa	Tsa	Thha	Bvu	Bst	Dso	Lma	Mde	Mpy	Mer	Sal
AOP	Aar_scaffold905_70	Aa_G189140.t1	AT4G03070	Araly1|490257	BniB042223	Bo3g052110.1	BraA02g027370.3C	CARHR251430.1	Csa08g050250.1	Carubv10003282m		Esa_XP_006396532.1	IiAOP1(MW413439)	LA_scaffold1283_7			Rsa10009537	SI_C230221_4	c0011_00284	Tsa6g03210	Thhalv10028690m			Desop.0039s0115.1	Lma_017429	Mde_034433	Mpy_014445	Mer_CAA7047067.1
		Aa_G189150.t1	AT4G03060		BniB044970	Bo3g052090.1	BraA03g028730.3C	CARHR251430.2	Csa13g034670.1			Esa_XP_006396533.1	IiAOP2(MW413440)	LA_scaffold1283_8			Rsa10022481		c0011_00285	Tsa6g03220	Thhalv10028799m			Desop.0039s0116.1	Lma_017428	Mde_034434	Mpy_014446
		Aa_G189160.t1	AT4G03050		BniB044991	Bo9g006240.1	BraA03g028740.3C	CARHR251450.1	Csa02g007420.1								Rsa10022483
		Aa_G189170.t1				Bo9g006260.1	BraA09g001270.3C	CARHR251460.1
		Aa_G189180.t1				Bo3g051080.1	BraA09g001280.3C	CARHR251480.1
						Bo2g102190.1	BraA09g001290.3C	CARHR251490.1
						Bo9g006220.1		CARHR251490.2
						Bo9g006250.1
						Bo3g051060.1
GSL-OH		Aa_G67090.t1	AT2G25450			Bo4g173530.1	BraA03g017510.3C						IiGSL-OH-1(MW413470)	LA_C52175_1			Rsa10037760					Bvu_RHO	Bostr.26326s0118.1	Desop.0248s0927.1				Mer_CAA7027429.1	Sal_KAF8086358.1
						Bo4g173550.1	BraA04g022060.3C						IiGSL-OH-2(MW413471)	LA_scaffold3435_4								Bvu_SHO						Mer_CAA7027470.1	Sal_KAF8117273.1
						Bo4g173560.1	BraA04g022070.3C						IiGSL-OH-3(MW413472)															Mer_CAA7033461.1	Sal_KAF8049673.1
							BraA04g022080.3C
GSL-OH-like		Aa_G694440.t1	AT2G30830	Araly1|482001	BniB003935	Bo4g173600.1	BraA04g022040.3C	CARHR124300.1	Csa05g030660.1	Carubv10023369m			IiGSL-OH-like 1(MW413473)	LA_scaffold2890_17	Lme_scaffold110.150		Rsa10016552	SI_scaffold1345_10	c0004_01637				Bostr.24513s0145.1	Desop.0248s0928.1	Lma_002744	Mde_021690	Mpy_005980	Mer_CAA7033473.1	Sal_KAF8086533.1
		Aa_G359780.t1	AT2G30840		BniB003936		BraA04g022050.3C	CARHR124300.2		Carubv10025512m			IiGSL-OH-like 2(MW413474)		Lme_scaffold127.178		Rsa10016553	SI_scaffold1345_11										Mer_CAA7033476.1	Sal_KAF8108747.1
		Aa_G359780.t2			BniB003686		BraA04g022090.3C										Rsa10038425											Mer_CAA7033477.1
					BniB003688																							Mer_CAA7034085.1
																												Mer_CAA7037873.1
																												Mer_CAA7053742.1
																												Mer_CAA7057546.1

## Sheet: Table S5c
Table S5c The sequence ID of identified genes CYP gene family (CYP79A, CYP79B, CYP79D, CYP79F, CYP81F, CYP83A, CYP83B)
	Aar	Aal	At	Aly	Bni	Bo	Bra	Chi	Csa	Cru	Cpa	Esa	Ii	LA	Lme	Mol	Rsa	SI	Spa	Tsa	Thha	Bst	Dso	Lma	Mde	Mpy	Mer	Sal
CYP79A	Aar_scaffold871_3	Aa_G570240.t1	AT5G05260	Araly1|325159	BniB023499	Bo9g177260.1	BrasrapaChr02.810	CARHR065760.1	Csa20g006510.1	Carubv10003209m		Esa_XP_024012522.1	IiCYP79A2-1(MT145701)	LA_scaffold2442_1	Lme_scaffold353.29		Rsa10002991	SI_scaffold1266_3	c0002_02271	Tsa6g40960	Thhalv10015246m	Bostr.13129s0439.1	Desop.0211s0468.1	Lma_003869	Mde_014070	Mpy_011106	Mer_CAA7026673.1	Sal_KAF8115206.1
		Aa_G170600.t1		Araly1|856142	BniB001854	Bo2g006900.1	BrasrapaChr10.18702	CARHR065770.1	Csa13g007240.1				IiCYP79A2-2(MT145702)	LA_C24355_1	Lme_C4659782.3		Rsa10020966	SI_scaffold2090_52					Desop.0237s0223.1	Lma_019154			Mer_CAA7031992.1
					BniB001852	Bo02165s020.1			Csa08g059200.1						Lme_C4659782.2								Desop.0211s0467.1	Lma_019431
					BniB001856	Bo2g006910.1									Lme_scaffold353.30
															Lme_C4545098.1
															Lme_C4520422.1
															Lme_C4546534.1
CYP79B	Aar_scaffold3804_1	Aa_G486300.t1	AT2G22330	Araly1|490780	BniB036734	Bo7g118840.1	Brasrapa9832.23	CARHR246750.1	Csa07g052430.1	Carubv10004524m	Cpa_XP_021887085.1	Esa_XP_006411796.1	IiCYP79B2(KY774688)	LA_scaffold2230_24	Lme_scaffold75.1062		Rsa10037345	SI_scaffold2073_24	c0017_00173	Tsa7g37540	Thhalv10024861m	Bostr.25542s0185.1	Desop.0245s0160.1	Lma_016578	Mde_004108	Mpy_007268	Mer_CAA7020529.1	Sal_KAF8051072.1
	Aar_scaffold3483_49	Aa_G407280.t1	AT4G39950	Araly1|481097	BniB041643	Bo1g002970.1	BrasrapaChr04.11934	CARHR113560.1	Csa16g044070.1	Carubv10025388m	Cpa_XP_021889957.1	Esa_XP_006404690.1	IiCYP79B3(MT145845)	LA_C60117_4	Lme_scaffold518.121		Rsa10026308	SI_scaffold2193_9	c0027_00137	Tsa4g01870	Thhalv10000114m	Bostr.19427s0001.1	Desop.0215s0237.1	Lma_020913	Mde_006524	Mpy_007033	Mer_CAA7019835.1	Sal_KAF8092126.1
					BniB048126	Bo3g152800.1	BrasrapaChr01.448		Csa11g003080.1		Cpa_XP_021887088.1	Esa_XP_006404952.1		LA_scaffold446_32	Lme_scaffold384.159		Rsa10027010				Thhalv10000278m			Lma_020683		Mpy_007039	Mer_CAA7019832.1	Sal_KAF8100350.1
					BniB047753	Bo4g149550.1	BrasrapaChr08.17067		Csa10g002730.1					LA_scaffold438_4	Lme_scaffold526.53		Rsa10009991							Lma_023198			Mer_CAA7019833.1	Sal_KAF8109606.1
									Csa12g003200.1						Lme_scaffold70.899												Mer_CAA7019834.1	Sal_KAF8044974.1
									Csa12g002890.1						Lme_scaffold482.151
									Csa09g086670.1						Lme_scaffold236.1340
															Lme_scaffold50.4
CYP79C	Aar_scaffold4412_5	Aa_G67080.t1	AT1G58260	Araly1|315417	BniB027219	Bo2g139090.1	BraA02g036870.3C		Csa05g053820.1	Carubv10022042m		Esa_XP_006411457.2	IiCYP79C1(MT145730)		Lme_scaffold932.25		Rsa10038697	SI_scaffold203_97	c0003_01387	Tsa4g27490	Thhalv10017915m	Bostr.10040s0002.1	Desop.0237s0078.1	Lma_013475		Mpy_004874	Mer_CAA7019697.1	Sal_KAF8082559.1
	Aar_scaffold3477_10	Aa_G162450.t1	AT1G79370	Araly1|316828	BniB010356	Bo4g191130.1	BraA02g036880.3C		Csa05g009730.1	Carubv10022973m			IiCYP79C2-1(MT145897)		Lme_scaffold306.537		Rsa10027088	SI_scaffold27_11				Bostr.10040s0350.1	Desop.0036s0012.1	Lma_014382			Mer_CAA7027469.1	Sal_KAF8052034.1
	Aar_scaffold4412_6	Aa_G67110.t1			BniB005028	Bo4g039400.1	BraA03g014160.3C		Csa06g047830.1	Carubv10021979m			IiCYP79C2-2(MT145898)		Lme_scaffold42.532		Rsa10001286	SI_scaffold916_56				Bostr.18901s0001.1	Desop.0243s1212.1	Lma_011172			Mer_CAA7057132.1	Sal_KAF8088388.1
	Aar_C183343_1	Aa_G67150.t1			BniB035623	Bo3g022350.1	BraA04g029520.3C		Csa04g057310.1				IiCYP79C2-3(MT145899)		Lme_scaffold249.299		Rsa10011252					Bostr.18901s0001.2		Lma_014384			Mer_CAA7057131.1	Sal_KAF8094769.1
	Aar_C182475_1						BraA05g010390.3C		Csa07g018130.1													Bostr.18901s0002.1
	Aar_C182267_1								Csa16g048980.1													Bostr.30057s0106.1
	Aar_scaffold6482_32
CYP79D																Mol_GLEAN_10010374
CYP79F	Aar_scaffold5438_22	Aa_G65470.t1	AT1G16410	Araly1|889032	BniB043181	Bo5g021810.1	BrasrapaChr06.6369	CARHR016870.1	Csa17g021980.1	Carubv10010983m		Esa_XP_006416821.1	IiCYP79F1(KY774689)	LA_scaffold209_40	Lme_scaffold522.10		Rsa10038067	SI_scaffold1491_148	c0133_00002	Tsa1g14630	Thhalv10007301m	Bostr.7128s0249.1	Desop.0248s1524.1	Lma_001508	Mde_028817	Mpy_002759		Sal_KAF8082195.1
		Aa_G226610.t1	AT1G16400	Araly1|312617					Csa03g020150.1	Carubv10011470m				LA_scaffold209_38					c0001_01270			Bostr.0597s0001.1
									Csa14g020530.1													Bostr.9017s0001.1
									Csa14g020520.1
									Csa03g020140.1
									Csa17g021970.1
									Csa14g020510.1
CYP83A	Aar_C154589_1	Aa_G79730.t1	AT4G13770	Araly1|493537	BniB005076	Bo4g130780.1	BrasrapaChr04.5744	CARHR219650.1	Csa10g033000.1	Carubv10004635m		Esa_XP_006414858.1	IiCYP83A1(KX528207)	LA_scaffold1183_26	Lme_scaffold183.22		Rsa10030406	SI_scaffold2770_6	c0006_00278	Tsa7g10780	Thhalv10024982m	Bostr.9017s0032.1	Desop.0237s0019.1	Lma_009403	Mde_041392	Mpy_009697	Mer_CAA7027939.1	Sal_KAF8074422.1
	Aar_scaffold5869_3	Aa_G79740.t1		Araly1|864718	BniB034719	Bo4g191120.1	BrasrapaChr04.19887	CARHR219550.1	Csa00908s020.1					LA_scaffold700_5	Lme_scaffold68.51			SI_scaffold3063_1	c0006_00277				Desop.0237s0020.1		Mde_037800	Mpy_004880	Mer_CAA7027940.1	Sal_KAF8088389.1
	Aar_scaffold6151_2	Aa_G67120.t1		Araly1|864731				CARHR219630.1	Csa12g061690.1						Lme_scaffold18.71											Mpy_009718	Mer_CAA7027941.1
		Aa_G422520.t1						CARHR219650.2	Csa00382s010.1						Lme_scaffold313.19												Mer_CAA7050064.1
								CARHR219610.1																			Mer_CAA7050065.1
CYP83B	Aar_scaffold2250_3	Aa_G127450.t1	AT4G31500	Araly1|913321	BniB038705	Bo8g024390.1	BrasrapaChr08.6159	CARHR034820.1	Csa12g014260.1	Carubv10007516m	Carica_papaya__XP_021902795.1|	Esa_XP_006396006.1	IiCYP83B1(KX259478)	LA_C70041_1	Lme_scaffold675.447		Rsa10004699	SI_scaffold2654_7	c0008_00971	Tsa1g32530	Thhalv10004064m	Bostr.7867s1004.1	Desop.0212s0159.1	Lma_022534	Mde_026029	Mpy_001101	Mer_CAA7024373.1	Sal_KAF8084348.1
								CARHR239400.1	Csa11g011890.1					LA_scaffold2023_2	Lme_scaffold70.316					Tsa5g19430	Thhalv10010978m						Mer_CAA7061539.1	Sal_KAF8097733.1
									Csa10g011030.1						Lme_scaffold236.739
															Lme_scaffold95.198
CYP81F	Aar_scaffold1061_11	Aa_G69090.t1	AT4G37430	Araly1|490876	BniB035431	Bo1g004730.1	BrasrapaChr01.761	CARHR067690.1	Csa12g003960.1	Carubv10006572m		Esa_XP_006411892.1	IiCYP81F1(MT145757)	LA_scaffold1552_2	Lme_scaffold118.22		Rsa10019374	SI_scaffold1006_66	c0002_00587	Tsa6g21310	Thhalv10024979m	Bostr.7867s1602.1	Desop.0231s0877.1	Lma_020969	Mde_042258	Mpy_007348	Mer_CAA7035876.1	Sal_KAF8070827.1
	Aar_scaffold1061_12	Aa_G69090.t2	AT5G57220	Araly1|328029	BniB015865	Bo01007s030.1	BrasrapaChr10.10916	CARHR245780.1	Csa11g004200.1	Carubv10007280m		Esa_XP_006411894.1	IiCYP81F2(MT145715)	LA_scaffold342_10	Lme_scaffold130.16		Rsa10019377	SI_scaffold2121_1	c0017_00262g	Tsa7g36610	Thhalv10024981m	Bostr.26833s0536.1	Desop.0245s0251.1	Lma_024868	Mde_008664	Mpy_012915	Mer_CAA7019869.1	Sal_KAF8088254.1
	Aar_scaffold1061_13	Aa_G255380.t1	AT4G37400	Araly1|332020	BniB015866	Bo1g004740.1	BrasrapaChr02.6229	CARHR245790.1	Csa10g003760.1	Carubv10007609m		Esa_XP_006411895.1	IiCYP81F3-1(MT145755)	LA_scaffold439_28	Lme_scaffold155.27		Rsa10023813	SI_scaffold2121_2	c0017_00259	Tsa7g36620	Thhalv10027443m	Bostr.7867s1599.1	Desop.0243s1085.1	Lma_020971	Mde_031518	Mpy_010707	Mer_CAA7035873.1	Sal_KAF8083512.1
	Aar_scaffold1061_15	Aa_G306090.t1	AT4G37410	Araly1|490879	BniB017395	Bo3g019420.1	BrasrapaChr03.5580	CARHR245810.1	Csa11g004210.1	Carubv10004515m		Esa_XP_024005823.1	IiCYP81F3-2(MT145888)	LA_scaffold479_7	Lme_scaffold236.1282		Rsa10026366	SI_scaffold2121_5	c0017_00261	Tsa7g36650	Thhalv10026880m	Bostr.7867s1600.1	Desop.0245s0254.1	Lma_020970	Mde_026807	Mpy_007349	Mer_CAA7062432.1	Sal_KAF8093788.1
	Aar_scaffold3992_18	Aa_G306100.t1			BniB046907	Bo3g153450.1	BrasrapaChr01.779	CARHR271010.1	Csa12g003950.1			Esa_XP_006401228.1	IiCYP81F4(MT145756)		Lme_scaffold518.200		Rsa10026367	SI_scaffold2121_6	c0002_00561		Thhalv10013359m		Desop.0245s0253.1		Mde_026808		Mer_CAA7035874.1	Sal_KAF8102605.1
		Aa_G453630.t1			BniB046908	Bo1g003680.1	Brasrapa32102.1								Lme_scaffold518.202		Rsa10026369											Sal_KAF8044905.1
		Aa_G672590.t1			BniB046910	Bo3g153480.1	BrasrapaChr08.16768								Lme_scaffold70.836		Rsa10026964											Sal_KAF8070824.1
					BniB046911	Bo2g032590.1	BrasrapaChr01.771								Lme_scaffold75.975		Rsa10026966											Sal_KAF8085322.1
					BniB026224	Bo01007s020.1									Lme_scaffold75.976													Sal_KAF8117729.1
					BniB030889	Bo9g131960.1																						Sal_KAF8070825.1
						Bo1g003710.1																						Sal_KAF8117728.1

## Sheet: Table S5d
Table S5d The sequence ID of identified genes MAM and IPMS (Isopropylmalate synthase)
	Aar	Aal	At	Aly	Bni	Bo	Bra	Chi	Csa	Cru	Cpa	Esa	Ii	LA	Lme	Mol	Rsa	SI	Spa	Tsa	Thha	Bst	Dso	Lma	Mde	Mpy	Mer	Sal
MAM	AarMAM-1(Aar_scaffold229_161)	Aa_G165520.t1	AtMAM1(AT5G23010)	AlyMAMb(Araly1|910307)	BniB000352	Bo7g098000.1	BraMAM-1(BraA02g042670.3C,Bra029355)	CARHR190510.1	CsaMAM-1(Csa08g017360.1)	CruMAM-1(Carubv10003425m)		Esa_XP_006394566.2|	IiMAM1-1(MW413496)	LaMAM(LA_scaffold2879_6)	Lme_scaffold242.141		RsaMAM-1(Rsa10019680)	SI_scaffold1644_4	SpaMAM-2(c0003_00625)	TsaMAM-2(Tsa2g29260)	ThhaMAM-1(Thhalv10003976m)	Bostr.10199s0144.1	Desop.0240s0346.1	Lma_005913	Mde_000096	Mpy_015946		Sal_KAF8047748.1
	AarMAM-4(Aar_scaffold229_166)	Aa_G98050.t1	AtMAM2(AJ486899.1)	AlyMAMa(Araly1|910306)	BniB003309	Bo2g161100.1	BraMAM-4(BraA03g043740.3C,Bra013009)	CARHR190520.1	CsaMAM-4(Csa13g027610.1)	CruMAM-3(Carubv10003624m)		Esa_XP_006394567.1|	IiMAM1-2(MW413497)		Lme_scaffold467.610		RsaMAM-2(Rsa10018392)		SpaMAM-1(c0003_00624)	TsaMAM-1(Tsa2g29250)	Thhalv10004037m	Bostr.10199s0143.1	Desop.0240s0347.1	Lma_013761	Mde_040868			Sal_KAF8082330.1
	AarMAM-2(Aar_scaffold229_162)	Aa_G165530.t1	AtMAM3(AT5G23020)	AlyMAMc(Araly1|326599)	BniB027729	Bo2g102060.1	BraMAM-3(BraA03g043750.3C,Bra013007)	CARHR190510.3	CsaMAM-6(Csa13g027630.1)	CruMAM-4(Carubv10003002m)		Esa_XP_024006848.1|	IiMAM1-3(MW413498)				Rsa10015836		SpaMAM-3(c0011_00271)	TsaMAM-3(Tsa2g23840)	ThhaMAM-2(Thhalv10004072m)			Lma_019691				Sal_KAF8083686.1
	AarMAM-3(Aar_scaffold229_165)	Aa_G165540.t1			BniB033698	Bo00751s090.1	BraMAM-5(BraA03g043730.3C,Bra013011)	CARHR190510.2	CsaMAM-3(Csa08g017380.1)	Carubv10021665m											Thhalv10005522m							Sal_KAF8083687.1
		Aa_G165530.t2			BniB000353	Bo2g098780.1	BraMAM-7(BraA04g024970.3C,Bra021947)		CsaMAM-7(Csa20g037920.1)	CruMAM-2(Carubv10003885m)											Thhalv10004439m							Sal_KAF8047750.1
		Aa_G616150.t1				Bo4g183080.1			CsaMAM-9(Csa20g037940.1)
		Aa_G165550.t1					BraMAM-2(Bra029356)		CsaMAM-12(Csa16g042520.1)
		Aa_G98020.t1					BraMAM-6(Bra018524)		CsaMAM-11(Csa09g085060.1)
		Aa_G98040.t1							CsaMAM-10(Csa07g050930.1)
									CsaMAM-8(Csa20g037930.1)
									CsaMAM-5(Csa13g027620.1)
									CsaMAM-2(Csa08g017370.1)
IPMS	Aar_scaffold3815_40	Aa_G132430.t1	AT1G18500(AtIPMS1)	Araly1|476544	BniB025899	Bo5g025510.1	BraA06g014130.3C	CARHR019120.2	Csa03g022350.1	Carubv10019832m	Cpa_XP_021895586.1	Esa_XP_006416598.1|	IiIPMS1(MW426528)	LA_scaffold1214_2	Lme_scaffold1.41		Rsa10013839	SI_scaffold1491_333	c0013_00070	Tsa1g16490	Thhalv10007073m	Bostr.7128s0457.1	Desop.0248s1321.1	Lma_001391	Mde_016925	Mpy_002554	Mer_CAA7015669.1	Sal_KAF8081332.1
	Aar_scaffold2581_40	Aa_G30600.t1	AT1G47040(AtIPMS2)		BniB047184	Bo8g104370.1	BraA09g057230.3C	CARHR019120.1	Csa17g024310.1	Carubv10008887m		Esa_XP_006390475.1|	IiIPMS2(MW426529)	LA_scaffold951_48	Lme_scaffold441.7		Rsa10038223	SI_scaffold242_257	c0001_01433	Tsa5g31590	Thhalv10018267m	Bostr.3288s0053.1	Desop.0211s0344.1	Lma_017852		Mpy_013875	Mer_CAA7043928.1	Sal_KAF8114316.1
		Aa_G30600.t2						CARHR067180.1	Csa14g023830.1						Lme_scaffold108.82											Mpy_013904	Mer_CAA7043205.1
									Csa09g078640.1						Lme_scaffold78.179											Mpy_020022
									Csa16g037970.1						Lme_scaffold195.301											Mpy_025333
									Csa07g044290.1						Lme_scaffold34.264
