# Supplementary material for: Insights into glucosinolate accumulation and metabolic pathways in Isatis indigotica Fort
Source: BMC Plant Biol. 2022 Feb 22;22:78. doi: 10.1186/s12870-022-03455-6 (PMC8862337; doi:10.1186/s12870-022-03455-6)
Supplement: Supplementary file 16 — Additional file 16: Table S6. Homolog gene pairs identified. Green is the background colour of cells, including the homologous genes. The bidirectional best hits are used as homologous pairs here, noting some may not be true orthologs with each other. (a) Identified orthologs of glucosinolate-related genes of I. indigotica in 25 Brassicaceae species (b) Identified orthologs of glucosinolate-related genes of Arabidopsis in 25 Brassicaceae species. [file 12870_2022_3455_MOESM16_ESM.xlsx]

## Sheet: Table S6a
Table S6 Homolog gene pairs identified in the study Abbreviation for each species can be found in Table S5a
Table S6a Identified orthologs of glucosinolate-related genes of I. indigotica in 25 Brassicaceae species
Gene ID	Gene name	Aar	At	Aly	Bst	Chi	Cru	Csa	LA	Lme	Dso	Mpy	Lma	Mer	Mde	Aal	Esa	Spa	Thha	Tsa	SI	Bni	Bo	Bra	Rsa	Sal
EVM0034317	IiBCAT-4	Aar_scaffold4130_10	AT3G19710.1,BCAT-4	Araly1|898360	Bostr.19424s0689.1	CARHR095210.1	Carubv10016165m	Csa01g022760.1	LA_scaffold437_7		Desop.0049s0013.1		Lma_015457			Aa_G164580.t1	Esa_XP_006406467.1	c0063_00010	Thhalv10021016m	Tsa3g18400	SI_scaffold845_63	BniB043547	Bo5g113720.1	BraA03g039020.3C	Rsa10031835	Sal_KAF8045291.1
EVM0015932	IiBCAT-6	Aar_scaffold4407_63	AT1G50110.1,BCAT6	Araly1|474144	Bostr.26675s0159.1	CARHR040160.1	Carubv10012138m	Csa03g056060.1	LA_C70495_3	Lme_scaffold216.525	Desop.0030s0223.1	Mpy_000500	Lma_013133		Mde_018223	Aa_G574950.t1	Esa_XP_006393181.1	c0306_00002	Thhalv10011608m	Tsa1g39040	SI_scaffold2006_1	BniB024259	Bo6g020930.1	BraA06g003460.3C	Rsa10031513	Sal_KAF8096640.1
EVM0011968	IiMAM1-1																					BniB003309	Bo2g161100.1	BraA02g042670.3C	Rsa10019680
EVM0009857	IiMAM1-2	Aar_scaffold229_166	AT5G23010.2,MAM1	Araly1|910306	Bostr.10199s0144.1	CARHR190510.1	Carubv10003425m	Csa08g017360.1	LA_scaffold2879_6	Lme_scaffold242.141	Desop.0240s0347.1		Lma_005913			Aa_G165520.t1	Esa_XP_006394566.2	c0003_00624	Thhalv10003976m	Tsa2g29260		BniB000352	Bo7g098000.1		Rsa10018392	Sal_KAF8047748.1
EVM0002067	IiMAM1-3																	c0011_00271			SI_scaffold1644_4		Bo2g102060.1
EVM0001095	IiIPMI-LSU1	Aar_scaffold3517_4	AT4G13430.1,IPMI-LSU1	Araly1|883531	Bostr.2021s0100.2	CARHR219070.1	Carubv10007528m	Csa10g033390.1	LA_scaffold1582_5	Lme_scaffold18.36	Desop.0237s0100.1	Mpy_009823	Lma_009374	Mer_CAA7022977.1	Mde_024806	Aa_G66620.t1	Esa_XP_006414912.1	c0006_00225	Thhalv10024960m		SI_scaffold1526_17	BniB047510	Bo4g131050.1	BraA04g008640.3C	Rsa10016403	Sal_KAF8116003.1
IPMI2_OM_1	IiIPMI-SSU2	Aar_scaffold3814_2	AT2G43100.1,IPMI-SSU2	Araly1|483411	Bostr.25993s0465.1	CARHR138170.1	Carubv10023897m	Csa04g060710.1	LA_scaffold838_4		Desop.0069s0047.1	Mpy_004761	Lma_023827		Mde_018570	Aa_G401570.t1	Esa_XP_006411585.1	c0004_00469	Thhalv10017125m	Tsa4g28650	SI_scaffold2838_136	BniB031677	Bo4g018590.1	BraA05g003390.3C	Rsa10039255	Sal_KAF8077360.1
EVM0006793	IiIPMI-SSU3	Aar_scaffold3814_1	AT2G43090.1	Araly1|483410	Bostr.25993s0466.1	CARHR138160.1	Carubv10023911m	Csa04g060700.1	LA_scaffold269_19	Lme_scaffold42.476	Desop.0069s0046.1	Mpy_004762	Lma_023828	Mer_CAA7055871.1	Mde_018568	Aa_G401580.t1	Esa_XP_006411584.1	c0004_00470	Thhalv10017142m	Tsa4g28640	SI_scaffold2838_137	BniB032871	Bo3g036360.1	BraA03g022560.3C	Rsa10039254	Sal_KAF8093970.1
EVM0027674	IiIPMDH1	Aar_scaffold2718_282	AT5G14200.1,IPMDH1	Araly1|488253	Bostr.2902s0156.1	CARHR199140.1	Carubv10003397m	Csa08g006200.1	LA_C64371_1		Desop.0240s1259.1		Lma_007366		Mde_024901	Aa_G72800.t1	Esa_XP_006399931.1	c0067_00013	Thhalv10013695m	Tsa6g32670		BniB023882	Bo2g011730.1	BraA02g005320.3C	Rsa10025187	Sal_KAF8096164.1
EVM0016349	IiIPMDH2-1								LA_scaffold425_8	Lme_scaffold384.308	Desop.0243s1289.1							c0080_00007				BniB025045	Bo2g095880.1	BraA02g025840.3C	Rsa10003435	Sal_KAF8049221.1
EVM0001123	IiIPMDH2-2			Araly1|895936	Bostr.13129s0219.1	CARHR074080.1	Carubv10022382m	Csa13g009490.1	LA_scaffold44_2	Lme_scaffold93.59	Desop.0038s0054.2			Mer_CAA7019978.1	Mde_042733	Aa_G819160.t1		c0013_00665				BniB025044	Bo2g095860.1	BraA02g025820.3C	Rsa10003434	Sal_KAF8049220.1
EVM0033174	IiIPMDH2-3	Aar_scaffold652_13	AT1G80560.1	Araly1|477193	Bostr.26959s0005.1	CARHR125330.2	Carubv10021490m	Csa16g046920.1		Lme_scaffold296.743	Desop.0064s0013.1	Mpy_019466	Lma_004086	Mer_CAA7019979.1	Mde_042734	Aa_G21440.t1	Esa_XP_006389810.1	c0013_00664	Thhalv10018649m	Tsa5g37620		BniB025046	Bo2g095850.1	BraA02g025810.3C		Sal_KAF8103391.1
EVM0003851	IiBCAT-3	Aar_scaffold4650_19	AT3G49680.1,BCAT-3	Araly1|485328	Bostr.6864s0274.1	CARHR158750.1	Carubv10017327m	Csa04g035200.1	LA_scaffold2558_7	Lme_scaffold246.4	Desop.0207s0289.1	Mpy_018127	Lma_007562	Mer_CAA7055966.1	Mde_022201	Aa_G23320.t1	Esa_XP_006404115.1	c0007_00406g	Thhalv10010409m	Tsa5g13130	SI_scaffold2947_7	BniB016498	Bo1g080200.1	BraA01g023540.3C	Rsa10006817	Sal_KAF8093218.1
EVM0027252	IiBAT5		AT4G12030.2,BAT5	Araly1|490020	Bostr.25463s0108.1	CARHR254200.1	Carubv10003651m	Csa02g015910.1		Lme_scaffold245.396	Desop.0216s0002.1		Lma_021525		Mde_033916	Aa_G35170.t1	Esa_XP_006396806.1	c0011_00510	Thhalv10028698m	Tsa6g05810		BniB027488	Bo3g045530.1	BraA03g027780.3C	Rsa10009388	Sal_KAF8101660.1
EVM0031225	IiCYP79F1	Aar_scaffold5438_22	AT1G16410.1,CYP79F1	Araly1|889032	Bostr.7128s0249.1	CARHR016870.1	Carubv10010983m	Csa17g021980.1	LA_scaffold209_40		Desop.0248s1524.1	Mpy_002759	Lma_001508		Mde_028817	Aa_G65470.t1	Esa_XP_006416821.1	c0133_00002	Thhalv10007301m	Tsa1g14630		BniB043181	Bo5g021810.1	BraA06g012350.3C	Rsa10038067	Sal_KAF8082195.1
EVM0003274	IiCYP79C1	Aar_scaffold6482_32	AT1G79370.1,CYP79C1	Araly1|316828			Carubv10021979m	Csa16g048980.1			Desop.0237s0078.1												Bo3g022350.1	BraA03g014160.3C		Sal_KAF8082559.1
EVM0011134	IiCYP79C2-1																					BniB005028	Bo4g191130.1	BraA04g029520.3C		Sal_KAF8094769.1
EVM0026890	IiCYP79C2-2		AT1G58260.1,CYP79C2	Araly1|315417	Bostr.18901s0002.1		Carubv10022042m			Lme_scaffold932.25	Desop.0036s0012.1	Mpy_004874	Lma_013475	Mer_CAA7027469.1		Aa_G67080.t1	Esa_XP_006411457.2	c0003_01387	Thhalv10017915m	Tsa4g27490	SI_scaffold203_97	BniB027219	Bo2g139090.1	BraA02g036870.3C	Rsa10038697	Sal_KAF8052034.1
EVM0010127	IiCYP79C2-3	Aar_scaffold4412_5						Csa05g053820.1
EVM0019892	IiCYP79A2-1
EVM0011031	IiCYP79A2-2	Aar_scaffold871_3	AT5G05260.2,CYP79A2	Araly1|325159	Bostr.13129s0439.1	CARHR065760.1	Carubv10003209m	Csa20g006510.1	LA_scaffold2442_1	Lme_C4659782.3	Desop.0237s0223.1	Mpy_011106	Lma_003869	Mer_CAA7031992.1		Aa_G570240.t1	Esa_XP_024012522.1	c0002_02271	Thhalv10015246m	Tsa6g40960	SI_scaffold2090_52	BniB023499	Bo2g006900.1	BraA02g001640.3C	Rsa10002991	Sal_KAF8115206.1
EVM0009886	IiCYP79B2		AT4G39950.2,CYP79B2	Araly1|490780	Bostr.25542s0185.1	CARHR246750.1	Carubv10004524m	Csa11g003080.1	LA_scaffold2230_24	Lme_scaffold518.121	Desop.0245s0160.1	Mpy_007268	Lma_020913	Mer_CAA7020529.1		Aa_G486300.t1	Esa_XP_006411796.1	c0017_00173	Thhalv10024861m	Tsa7g37540	SI_scaffold2073_24	BniB041643	Bo1g002970.1	BraA01g000830.3C	Rsa10026308	Sal_KAF8109606.1
EVM0028122	IiCYP79B3	Aar_scaffold3804_1	AT2G22330.2,CYP79B3	Araly1|481097	Bostr.19427s0001.1	CARHR113560.1	Carubv10025388m	Csa07g052430.1	LA_scaffold446_32	Lme_scaffold384.159	Desop.0215s0237.1	Mpy_007033	Lma_020683	Mer_CAA7019835.1		Aa_G407280.t1	Esa_XP_006404690.1	c0027_00137	Thhalv10000114m	Tsa4g01870	SI_scaffold2193_9	BniB047753	Bo4g149550.1	BraA04g016310.3C	Rsa10009991	Sal_KAF8100350.1
EVM0005624	IiCYP83A1	Aar_C154589_1	AT4G13770.1,CYP83A1	Araly1|493537		CARHR219650.1	Carubv10004635m	Csa00908s020.1	LA_scaffold1183_26	Lme_scaffold183.22	Desop.0237s0019.1	Mpy_009697	Lma_009403	Mer_CAA7050064.1		Aa_G79730.t1	Esa_XP_006414858.1	c0006_00278	Thhalv10024982m	Tsa7g10780	SI_scaffold3063_1	BniB034719	Bo4g130780.1	BraA04g008320.3C	Rsa10030406	Sal_KAF8074422.1
EVM0000544	IiCYP83B1	Aar_scaffold2250_3	AT4G31500.1,CYP83B1	Araly1|913321	Bostr.7867s1004.1	CARHR034820.1	Carubv10007516m	Csa12g014260.1	LA_C70041_1	Lme_scaffold675.447	Desop.0212s0159.1	Mpy_001101	Lma_022534	Mer_CAA7061539.1	Mde_026029	Aa_G127450.t1	Esa_XP_006396006.1	c0008_00971	Thhalv10004064m	Tsa1g32530	SI_scaffold2654_7	BniB038705	Bo8g024390.1		Rsa10004699	Sal_KAF8084348.1
EVM0031482	IiCYTB5C		AT2G46650.1,CYTB5C	Araly1|483829	Bostr.25993s0100.1	CARHR142000.1	Carubv10024306m	Csa04g065750.1	LA_scaffold361_15	Lme_scaffold42.126	Desop.0211s0521.1	Mpy_004428	Lma_023572	Mer_CAA7044348.1	Mde_003641	Aa_G332690.t1	Esa_XP_006397857.1	c0046_00004	Thhalv10001679m	Tsa4g32100	SI_scaffold1717_209	BniB044507	Bo4g007080.1	BraA05g001180.3C	Rsa10006327	Sal_KAF8106953.1
EVM0002186	IiGSTF11	Aar_scaffold2778_33	AT3G03190.1,GSTF11	Araly1|477565	Bostr.19046s0030.1	CARHR077210.1	Carubv10014608m	Csa15g002940.1	LA_scaffold1468_35	Lme_scaffold291.609	Desop.0013s0044.1	Mpy_024607	Lma_012005	Mer_CAA7032810.1		Aa_G111620.t1	Esa_XP_006408331.1	c0053_00013	Thhalv10021507m	Tsa3g02050	SI_scaffold1597_198	BniB040132	Bo5g150180.1	BraA05g041710.3C	Rsa10003824	Sal_KAF8051129.1
EVM0025399	IiGSTU20		AT1G78370.1,GSTU20		Bostr.20129s0270.1	CARHR071860.1	Carubv10020927m	Csa16g042580.1	LA_scaffold586_5		Desop.0243s1113.1		Lma_023006			Aa_G780410.t1	Esa_XP_006389992.1	c0013_00491	Thhalv10019114m	Tsa5g35870		BniB022881	Bo6g081630.1	BraA07g026620.3C	Rsa10029860	Sal_KAF8103143.1
EVM0006168	IiGSTF9	Aar_scaffold5593_41	AT2G30860.1,GSTF9	Araly1|482003	Bostr.24513s0144.1	CARHR124340.1	Carubv10025015m	Csa16g012900.1	LA_scaffold2890_18	Lme_scaffold110.149	Desop.0248s0929.1	Mpy_005979	Lma_002742	Mer_CAA7053741.1	Mde_000829	Aa_G85970.t1	Esa_XP_024004280.1	c0004_01636	Thhalv10017228m	Tsa4g15760	SI_scaffold1345_12	BniB003908	Bo4g173610.1	BraA04g022100.3C	Rsa10032310	Sal_KAF8108746.1
EVM0034183	IiGSTF10	Aar_scaffold5593_40	AT2G30870.1,GSTF10	Araly1|482004	Bostr.24513s0143.1	CARHR124350.1	Carubv10023958m	Csa16g012880.1	LA_scaffold2890_19	Lme_scaffold110.148		Mpy_005978	Lma_002741		Mde_032813	Aa_G85980.t1	Esa_XP_006410185.1	c0004_01634	Thhalv10017227m	Tsa4g15770		BniB043781	Bo3g024850.1	BraA03g016430.3C		Sal_KAF8051048.1
EVM0029052	IiGGP1	Aar_scaffold4887_11	AT4G30530.1,GGP1	Araly1|491698		CARHR238420.1	Carubv10005588m	Csa11g012850.1	LA_scaffold2193_11	Lme_scaffold675.534	Desop.0248s1913.1	Mpy_008001	Lma_021290	Mer_CAA7048736.1	Mde_036293	Aa_G603250.t1	Esa_XP_006412693.1	c0014_00260	Thhalv10026067m	Tsa7g29710	SI_scaffold2657_43	BniB018508	Bo1g012070.1	BraA01g007240.3C	Rsa10019051	Sal_KAF8084786.1
GGP3_OM_1	IiGGP3	Aar_scaffold4887_9	AT4G30550.1,GGP3	Araly1|328661	Bostr.7867s0906.1	CARHR238430.1	Carubv10005590m	Csa11g012830.1	LA_scaffold2193_12	Lme_scaffold675.533	Desop.0248s1911.1	Mpy_007999	Lma_021289	Mer_CAA7048734.1		Aa_G432040.t1	Esa_XP_006412689.1	c0014_00261	Thhalv10026083m	Tsa7g29730	SI_scaffold2657_44	BniB015155	Bo3g175520.1	BraA08g018020.3C	Rsa10010316	Sal_KAF8073275.1
EVM0031371	IiSUR1	Aar_scaffold5909_34	AT2G20610.1,SUR1	Araly1|480895	Bostr.7903s0099.1	CARHR111240.1	Carubv10013645m	Csa19g048070.1	LA_scaffold868_21	Lme_scaffold1274.37	Desop.0216s0609.1	Mpy_021576	Lma_014602	Mer_CAA7014000.1		Aa_G194680.t1	Esa_XP_006408994.1	c0020_00033	Thhalv10001981m	Tsa3g36060	SI_scaffold2292_60	BniB029651	Bo7g003330.1	BraA07g000220.3C	Rsa10031178	Sal_KAF8054657.1
EVM0034278	IiUGT74B1	Aar_scaffold1441_177	AT1G24100.1,UGT74B1	Araly1|889955	Bostr.12659s0247.1	CARHR024390.1	Carubv10009070m	Csa03g028040.1	LA_scaffold3566_3	Lme_scaffold491.170	Desop.0021s0019.1	Mpy_002108	Lma_018106	Mer_CAA7036103.1	Mde_029087	Aa_G274060.t1	Esa_XP_006416029.1	c0001_01898	Thhalv10007574m	Tsa1g21530	SI_scaffold1586_40	BniB031745	Bo5g041080.1	BraA09g039260.3C	Rsa10040057	Sal_KAF8086754.1
EVM0032295	IiST5b1-3	Aar_scaffold2581_45	AT1G74090.1,ST5b	Araly1|877523		CARHR067250.1	Carubv10020580m	Csa07g044360.1	LA_scaffold810_4	Lme_scaffold108.78	Desop.0211s0337.1	Mpy_020014	Lma_004368	Mer_CAA7043214.1		Aa_G98830.t2	Esa_XP_006390467.1	c0100_00004	Thhalv10018813m	Tsa5g31660	SI_scaffold242_264		Bo6g118360.1	BraA07g038050.3C	Rsa10034275	Sal_KAF8111382.1
EVM0022658	IiST5b1-4																				SI_scaffold496_40
EVM0007082	IiST5b-7			Araly1|338279	Bostr.10040s0131.1		Carubv10021467m	Csa09g095310.1			Desop.0206s0027.1	Mpy_021105	Lma_022087	Mer_CAA7028687.1		Aa_G425860.t1	Esa_XP_006392098.1	c0015_00320	Thhalv10023882m		SI_scaffold55_65		Bo9g043490.1	BraA09g016690.3C	Rsa10022358	Sal_KAF8084233.1
EVM0005353	IiST5b-8													Mer_CAA7055672.1	Mde_018525	Aa_G549670.t1	Esa_XP_006392096.1	c0015_00322	Thhalv10023824m	Tsa2g04910	SI_scaffold55_63		Bo9g043480.1	BraA09g016680.3C		Sal_KAF8048748.1
EVM0015467	IiST5c	Aar_scaffold3815_26	AT1G18590.1,ST5c	Araly1|472079	Bostr.7128s0467.1	CARHR019210.1	Carubv10012097m	Csa14g023920.1			Desop.0248s1312.1	Mpy_002544		Mer_CAA7043918.1	Mde_026889	Aa_G119000.t1	Esa_XP_006416590.1	c0001_01444	Thhalv10008073m	Tsa1g16570			Bo5g025610.1	BraA06g014220.3C		Sal_KAF8104267.1
EVM0031047	IiST5a	Aar_scaffold2581_46	AT1G74100.1,ST5a	Araly1|895283		CARHR067260.1	Carubv10020613m	Csa09g078720.1	LA_scaffold810_5	Lme_scaffold34.269	Desop.0211s0336.1	Mpy_020013	Lma_022747	Mer_CAA7043215.1	Mde_031270	Aa_G98840.t1	Esa_XP_006390466.1	c0100_00005	Thhalv10018795m	Tsa5g31670	SI_scaffold242_265		Bo2g080910.1	BraA07g038080.3C	Rsa10030575	Sal_KAF8111384.1
EVM0022347	IiFMOGS-OX2-1	Aar_scaffold1960_119	AT1G65860.1,FMOGS-OX1	Araly1|475092	Bostr.22157s0086.1	CARHR057740.1	Carubv10020259m	Csa16g055290.1			Desop.0206s0241.1		Lma_022008		Mde_035669	Aa_G321870.t1	Esa_XP_006391853.1	c0026_00206	Thhalv10023450m	Tsa2g02590		BniB011025	Bo9g037180.1	BraA09g015770.3C	Rsa10033546	Sal_KAF8092923.1
EVM0028808	IiFMOGS-OX5	Aar_scaffold2506_36	AT1G12140.1,FMOGS-OX5	Araly1|334507	Bostr.13671s0244.1	CARHR012490.1	Carubv10011483m	Csa14g015030.1	LA_scaffold426_24	Lme_scaffold433.124	Desop.0025s0052.1		Lma_001762	Mer_CAA7029072.1	Mde_023329	Aa_G261890.t1	Esa_XP_006417260.1	c0079_00017	Thhalv10007582m	Tsa1g10800	SI_scaffold249_166	BniB015440	Bo8g062610.1	BraA08g031160.3C	Rsa10041588	Sal_KAF8104858.1
EVM0024223	IiAOP1	Aar_scaffold905_70	AT4G03070.1,AOP1			CARHR251490.1	Carubv10003282m	Csa02g007420.1	LA_scaffold1283_7		Desop.0039s0115.1	Mpy_014446	Lma_017429	Mer_CAA7047067.1		Aa_G189170.t1	Esa_XP_006396533.1	c0011_00285	Thhalv10028799m	Tsa6g03220	SI_C230221_4	BniB044991	Bo9g006260.1	BraA09g001270.3C	Rsa10009537	Sal_KAF8116471.1
EVM0023388	IiAOP2		AT4G03050.1,AOP3	Araly1|490257		CARHR251430.2					Desop.0039s0116.1		Lma_017428		Mde_034434	Aa_G189140.t1	Esa_XP_006396532.1		Thhalv10028690m	Tsa6g03210		BniB042223	Bo9g006220.1	BraA02g027370.3C		Sal_KAF8087417.1
EVM0018849_Pre	IiGSL-OH-1								LA_scaffold3435_4
EVM0018849_Fol	IiGSL-OH-2		AT2G25450.1,GSL-OH		Bostr.26326s0118.1						Desop.0248s0927.1			Mer_CAA7027470.1		Aa_G67090.t1							Bo4g173560.1	BraA03g017510.3C	Rsa10037760	Sal_KAF8117273.1
EVM0007910	IiGSL-OH-3
EVM0013981	IiGSL-OH-like-1		AT2G30830.1		Bostr.24513s0145.1		Carubv10025512m	Csa05g030660.1						Mer_CAA7037873.1		Aa_G359780.t1					SI_scaffold1345_8	BniB003936			Rsa10016552	Sal_KAF8108747.1
Trinity14631_orf	IiGSL-OH-like-2		AT2G30840.1	Araly1|482001		CARHR124300.1	Carubv10023369m		LA_scaffold2890_17	Lme_scaffold110.150	Desop.0248s0928.1	Mpy_005980	Lma_002744	Mer_CAA7053742.1	Mde_021690	Aa_G694440.t1		c0004_01637			SI_scaffold1345_11	BniB003935	Bo4g173600.1	BraA04g022090.3C	Rsa10038425	Sal_KAF8086533.1
EVM0023547	IiCYP81F1	Aar_scaffold1061_15	AT4G37430.1,CYP81F1	Araly1|490876	Bostr.7867s1602.1	CARHR245810.1	Carubv10006572m			Lme_scaffold70.836	Desop.0231s0877.1		Lma_020969	Mer_CAA7035876.1	Mde_042258	Aa_G306090.t1	Esa_XP_006411892.1	c0017_00259	Thhalv10024981m	Tsa7g36650	SI_scaffold2121_5	BniB046910	Bo1g003710.1		Rsa10026366	Sal_KAF8070827.1
EVM0001850	IiCYP81F2		AT5G57220.1,CYP81F2	Araly1|332020	Bostr.26833s0536.1	CARHR271010.1			LA_scaffold342_10	Lme_scaffold155.27	Desop.0243s1085.1	Mpy_012915	Lma_024868	Mer_CAA7062432.1	Mde_008664	Aa_G69090.t1	Esa_XP_006401228.1	c0002_00587	Thhalv10013359m	Tsa6g21310		BniB017395	Bo2g032590.1	BraA02g012430.3C	Rsa10023813	Sal_KAF8083512.1
EVM0016210	IiCYP81F3-1		AT4G37400.1,CYP81F3	Araly1|328029	Bostr.7867s1599.1	CARHR245780.1	Carubv10007609m	Csa10g003760.1	LA_scaffold479_7	Lme_scaffold75.975	Desop.0245s0254.1		Lma_020971	Mer_CAA7035873.1		Aa_G672590.t1	Esa_XP_024005823.1	c0017_00262g	Thhalv10027443m	Tsa7g36610	SI_scaffold2121_1	BniB046907	Bo1g004740.1		Rsa10026369	Sal_KAF8070824.1
EVM0008101	IiCYP81F3-2
CYP_OM_16	IiCYP81F4		AT4G37410.1,CYP81F4	Araly1|490879		CARHR245790.1							Lma_020970		Mde_026808		Esa_XP_006411895.1	c0017_00261	Thhalv10024979m	Tsa7g36620	SI_scaffold2121_2	BniB046908	Bo1g004730.1	BraA01g001490.3C	Rsa10026964	Sal_KAF8117728.1
IGMT1_OM_1	IiIGMT1-2		AT1G21100.1,IGMT1	Araly1|472352	Bostr.7128s0702.1	CARHR021580.1	Carubv10011795m	Csa03g024950.1	LA_scaffold1281_6	Lme_scaffold176.73	Desop.0248s1080.1		Lma_001229		Mde_018413		Esa_XP_006416328.1	c0001_01641	Thhalv10007945m	Tsa1g18850	SI_scaffold1067_84	BniB015238	Bo8g070660.1	BraA08g027460.3C	Rsa10040293	Sal_KAF8112370.1
EVM0005770	IiIGMT2															Aa_G60760.t1	Esa_XP_006416330.1				SI_scaffold1067_82	BniB041558		BraA07g015350.3C	Rsa10040295
EVM0024666	IiIGMT3	Aar_scaffold1843_84										Mpy_002340		Mer_CAA7047786.1	Mde_033804		Esa_XP_006416329.1		Thhalv10007964m			BniB008034	Bo8g070650.1	BraA07g015340.3C		Sal_KAF8112371.1
EVM0026415	IiIGMT4
EVM0007386	IiIGMT5		AT1G76790.1,IGMT5	Araly1|476838	Bostr.20129s0121.1	CARHR070320.1	Carubv10022155m	Csa09g081540.1	LA_scaffold3592_1		Desop.0211s0051.1	Mpy_019765	Lma_022914		Mde_011339		Esa_XP_006390156.1		Thhalv10018739m	Tsa5g34430	SI_scaffold20_15	BniB045353	Bo6g083740.1	BraA07g040330.3C	Rsa10000950	Sal_KAF8103204.1
EVM0032586	IiAPS1	Aar_scaffold2220_8	AT3G22890.1,APS1	Araly1|479799	Bostr.19424s0370.1	CARHR098830.1	Carubv10013627m	Csa15g040670.1		Lme_scaffold339.532	Desop.0097s0254.1	Mpy_022663	Lma_012323	Mer_CAA7012824.1	Mde_008549	Aa_G413560.t1	Esa_XP_006406118.1	c0491_00001	Thhalv10020675m	Tsa3g21790	SI_scaffold460_20	BniB011715	Bo3g081470.1	BraA05g024300.3C	Rsa10010417
EVM0007958	IiAPS3		AT4G14680.2,APS3	Araly1|493438	Bostr.0597s0080.1	CARHR221060.2	Carubv10004761m	Csa12g057130.1	LA_scaffold2174_30	Lme_scaffold45.466	Desop.0237s0234.1	Mpy_009590	Lma_009476	Mer_CAA7053355.1	Mde_027214	Aa_G233310.t1	Esa_XP_006414665.1	c0006_00399	Thhalv10025125m		SI_scaffold2289_11	BniB008526	Bo1g057690.1	BraA01g022010.3C	Rsa10018765	Sal_KAF8100632.1
EVM0026982	IiAPK1	Aar_scaffold609_23	AT2G14750.1,APK1	Araly1|480365	Bostr.2199s0030.1	CARHR286460.1	Carubv10014222m	Csa15g069930.1	LA_scaffold323_3	Lme_scaffold339.160	Desop.0032s0004.1	Mpy_022106	Lma_014922	Mer_CAA7058671.1	Mde_013972	Aa_G395410.t1	Esa_XP_006409637.1	c0010_00265	Thhalv10022805m	Tsa3g28760	SI_scaffold730_10	BniB020538	Bo9g022580.1	BraA09g010100.3C	Rsa10041726	Sal_KAF8111905.1
EVM0029580	IiAPK2	Aar_scaffold3483_48	AT4G39940.1,APK2	Araly1|912483	Bostr.25542s0184.1	CARHR246760.1	Carubv10006314m	Csa10g002720.2	LA_scaffold2230_23	Lme_scaffold518.120	Desop.0245s0159.1	Mpy_007267	Lma_020912	Mer_CAA7020530.1	Mde_004107	Aa_G486320.t1	Esa_XP_006411795.1	c0017_00172	Thhalv10025861m	Tsa7g37550	SI_scaffold2073_25	BniB036733	Bo1g002960.1	BraA01g000790.3C	Rsa10027011	Sal_KAF8051071.1
EVM0025485	IiCHY1-3																									Sal_KAF8090184.1
EVM0028374	IiGSH1-1			Araly1|914292		CARHR230170.1	Carubv10004654m	Csa11g043020.1						Mer_CAA7060159.1		Aa_G301660.t1						BniB002788	Bo7g108480.1	BraA03g050740.3C	Rsa10036546	Sal_KAF8085891.1
EVM0005135	IiGSH1-2
EVM0020936	IiGSH1-3	Aar_scaffold4446_3	AT4G23100.1,GSH1	Araly1|492552	Bostr.7867s0099.1	CARHR230180.2	Carubv10004582m	Csa12g033530.1	LA_scaffold1127_23	Lme_scaffold621.27	Desop.0243s0177.2	Mpy_008693	Lma_008352	Mer_CAA7060160.1	Mde_028785	Aa_G301690.t1	Esa_XP_006413580.1	c0006_01207	Thhalv10024912m	Tsa7g21880	SI_scaffold493_12	BniB002787	Bo1g033120.1	BraA01g013720.3C	Rsa10014287	Sal_KAF8045198.1
EVM0023413	IiGSH2-2	Aar_scaffold5037_8	AT5G27380.1	Araly1|489590	Bostr.29827s0056.1	CARHR185970.1	Carubv10000662m	Csa13g036490.1	LA_scaffold416_6	Lme_scaffold468.2	Desop.0216s0393.1	Mpy_015579	Lma_019426	Mer_CAA7044940.1	Mde_036964	Aa_G595630.t1	Esa_XP_006394974.1	c0003_00942	Thhalv10003956m	Tsa2g25560	SI_scaffold688_68	BniB046297	Bo9g010330.1	BraA09g004950.3C	Rsa10012796	Sal_KAF8053974.1
Trinity20664_orf	IiCHY1-1	Aar_scaffold1068_257	AT5G65940.1,CHY1	Araly1|920141	Bostr.24513s0163.1	CARHR053020.1	Carubv10024830m	Csa11g105070.1	LA_scaffold2890_9	Lme_scaffold2976.2	Desop.0001s0130.1	Mpy_016659	Lma_009316	Mer_CAA7054987.1	Mde_016574	Aa_G113660.t1	Esa_XP_024006693.1	c0004_01749	Thhalv10004415m	Tsa2g36250	SI_scaffold2844_5	BniB047099	Bo2g167570.1	BraA02g045840.3C	Rsa10016044	Sal_KAF8049663.1
EVM0018214	IiCHY1-2													Mer_CAA7017527.1										BraA05g014780.3C	Rsa10007228
EVM0007598	IiBGLU28	Aar_scaffold5240_28	AT2G44460.1,BGLU28	Araly1|903868	Bostr.25993s0325.1	CARHR139620.1			LA_scaffold1811_1	Lme_scaffold358.203	Desop.0069s0194.1		Lma_023731	Mer_CAA7050593.1		Aa_G288440.t1	Esa_XP_024010772.1	c0004_00351	Thhalv10001756m	Tsa4g29940	SI_scaffold2838_5	BniB025530	Bo4g194990.1		Rsa10039349	Sal_KAF8099740.1
EVM0013733_Fol	IiBGLU30	Aar_scaffold122_104	AT3G60140.1,BGLU30	Araly1|486481		CARHR000090.1	Carubv10016921m	Csa05g091890.1	LA_scaffold1202_2	Lme_scaffold316.311	Desop.0211s0964.1	Mpy_019090	Lma_020442	Mer_CAA7021612.1	Mde_025794	Aa_G103310.t1	Esa_XP_006402619.1	c0007_01235	Thhalv10005858m	Tsa5g03120	SI_scaffold2688_18	BniB032918	Bo4g106230.1	BraA04g002030.3C	Rsa10024070	Sal_KAF8053817.1
EVM0006129	IiPEN2-2	Aar_scaffold5240_23	AT2G44490.1,PEN2	Araly1|903873	Bostr.25993s0322.1	CARHR139650.1			LA_scaffold2150_7	Lme_scaffold42.349	Desop.0069s0198.1	Mpy_004645	Lma_023728	Mer_CAA7050594.1	Mde_021779	Aa_G484800.t1	Esa_XP_024010897.1	c0004_00347	Thhalv10001354m	Tsa4g29980	SI_scaffold1717_3	BniB025533	Bo4g023800.1	BraA05g004390.3C	Rsa10039353	Sal_KAF8099737.1
EVM0022410	IiPYK10-1	Aar_scaffold1176_12	AT3G09260.1,PYK10	Araly1|478241	Bostr.22252s0142.1	CARHR083610.1	Carubv10015888m	Csa19g012710.1	LA_scaffold601_21	Lme_scaffold78.78	Desop.0227s0345.1	Mpy_024043	Lma_016080	Mer_CAA7058693.1	Mde_022071	Aa_G101260.t1		c0008_00276				BniB012945		BraA05g037150.3C
EVM0015939	IiPYK10-2																Esa_XP_006407695.1		Thhalv10020507m	Tsa3g07580	SI_scaffold30_11		Bo3g062130.1		Rsa10034525	Sal_KAF8075456.1
EVM0026271	IiTGG2-10
TGG_OM_2	IiTGG2-11
EVM0021980	IiTGG2-12							Csa20g050340.1										c0003_02129			SI_scaffold339_13	BniB006711			Rsa10027428	Sal_KAF8095684.1
EVM0022094	IiTGG2-13	Aar_scaffold5353_17	AT5G26000.1,TGG1	Araly1|489446								Mpy_015701	Lma_000480	Mer_CAA7017243.1			Esa_XP_006394848.1		Thhalv10003945m	Tsa3g24730		BniB009758	Bo8g063740.1
EVM0011271	IiTGG2-14
EVM0013366	IiTGG2-2
EVM0000111	IiTGG2-3					CARHR184910.1			LA_scaffold690_18	Lme_scaffold240.150	Desop.0020s0024.1					Aa_G113000.t1									Rsa10028034	Sal_KAF8086980.1
TGG_OM_3	IiTGG2-4
EVM0031113	IiTGG2-5
TGG_OM_1	IiTGG2-6
EVM0000974	IiTGG2-7
EVM0029378	IiTGG2-8						Carubv10000656m
EVM0030691	IiTGG2-9
EVM0024670	IiTGG4-1							Csa03g058340.1						Mer_CAA7041798.1
TGG4_OM_5	IiTGG4-10	Aar_scaffold1577_48	AT1G47600.1,TGG4	Araly1|474221	Bostr.0672s0001.1	CARHR259760.2	Carubv10011864m	Csa14g061980.1		Lme_scaffold216.613	Desop.0196s0184.1	Mpy_025066	Lma_000257			Aa_G370080.t1	Esa_XP_006393112.2		Thhalv10011399m	Tsa1g33560	SI_scaffold2301_52	BniB004959	Bo5g080090.1	BraA08g002600.3C	Rsa10014059	Sal_KAF8048049.1
EVM0021793	IiTGG4-6									Lme_scaffold461.116
EVM0021294	IiESP1																							BraA06g000940.3C		Sal_KAF8049697.1
EVM0005638	IiESP2		AT1G54040.2,ESP	Araly1|337565	Bostr.7128s0079.1	CARHR289380.1				Lme_scaffold216.808	Desop.0006s0053.1		Lma_000085		Mde_039590	Aa_G729770.t1		c0008_00140					Bo2g124420.1	BraA05g016540.3C	Rsa10012280
EVM0002850	IiMBP1	Aar_scaffold1748_154			Bostr.12911s0001.1	CARHR042180.2	Carubv10011659m	Csa17g091990.1	LA_scaffold3215_6		Desop.0196s0084.1		Lma_013241	Mer_CAA7040122.1	Mde_038082	Aa_G364660.t1	Esa_XP_006392967.2			Tsa1g41050	SI_scaffold791_43	BniB037312	Bo3g181200.1	BraA06g002240.3C	Rsa10010937	Sal_KAF8092710.1
EVM0015347	IiMBP2-1		AT1G52030.1,MBP2	Araly1|474322								Mpy_000329		Mer_CAA7040120.1	Mde_019284		Esa_XP_006392969.1	c0127_00015	Thhalv10011210m	Tsa1g41040		BniB037314			Rsa10010943	Sal_KAF8092711.1
EVM0019133	IiMBP2-2
MBP_OM_1	IiMBP2-3											Mpy_000330	Lma_000217	Mer_CAA7040119.1	Mde_027543	Aa_G364640.t1		c0008_00316	Thhalv10011239m	Tsa1g41020		BniB023025	Bo6g026480.1		Rsa10031689	Sal_KAF8083404.1
EVM0020177	IiMBP2-4
EVM0017531	IiMBP-like				Bostr.5763s0047.1		Carubv10000511m	Csa13g030470.1													SI_scaffold791_48			BraA06g002280.3C
EVM0011143	IiNSP1		AT3G16400.1,NSP1	Araly1|497400	Bostr.29827s0173.1	CARHR091610.1	Carubv10013505m	Csa15g021280.1	LA_scaffold1710_15	Lme_scaffold214.126	Desop.0248s0358.1	Mpy_014182		Mer_CAA7058000.1		Aa_G701410.t1	Esa_XP_006406838.1	c0005_01890	Thhalv10020667m	Tsa3g14830	SI_scaffold480_129	BniB035254	Bo1g123520.1	BraA05g030730.3C		Sal_KAF8083299.1
EVM0025939	IiNSP2-1
NSP_OM_2	IiNSP2-2
EVM0012520	IiNSP2-3
EVM0025102	IiNSP2-4
NSP_OM_1	IiNSP2-5
EVM0025986	IiNSP5	Aar_scaffold4124_14	AT5G48180.1,NSP5	Araly1|494872	Bostr.27274s0001.1	CARHR053730.1	Carubv10026780m	Csa11g074340.1	LA_scaffold478_33	Lme_scaffold369.519	Desop.0216s0189.1	Mpy_015375	Lma_018488	Mer_CAA7035208.1	Mde_031002	Aa_G420180.t1	Esa_XP_006395209.1	c0003_01119	Thhalv10004595m	Tsa2g23450	SI_scaffold688_259	BniB001051	Bo7g089110.1	BraA06g035760.3C	Rsa10027284	Sal_KAF8105671.1
EVM0006517	IiPEN3	Aar_scaffold6109_15	AT1G59870.1,PEN3	Araly1|475320	Bostr.10040s0237.1	CARHR053210.1	Carubv10019656m	Csa16g017450.1	LA_scaffold3587_4	Lme_scaffold96.195	Desop.0006s0064.1	Mpy_019385	Lma_023125	Mer_CAA7019225.1	Mde_025672	Aa_G239240.t1	Esa_XP_006389734.1	c0104_00018	Thhalv10018005m	Tsa5g38190	SI_scaffold2049_3	BniB022724	Bo6g079920.1	BraA07g025410.3C	Rsa10029736	Sal_KAF8117910.1
EVM0031148	IiGSTU13	Aar_scaffold1441_156	AT1G27130.1,GSTU13	Araly1|472690	Bostr.12659s0279.1	CARHR024740.1	Carubv10010226m	Csa14g031450.1	LA_scaffold1371_6	Lme_scaffold489.324	Desop.0068s0178.1	Mpy_002084	Lma_018124	Mer_CAA7036164.1	Mde_012921	Aa_G126590.t1	Esa_XP_006416006.1	c0001_01919	Thhalv10008691m	Tsa1g21790	SI_scaffold1586_13	BniB038249	Bo5g041460.1	BraA09g039000.3C	Rsa10040035	Sal_KAF8079622.1
EVM0025837	IiMYB28-1	Aar_scaffold229_105	AT5G61420.2,MYB28	Araly1|919385	Bostr.26833s0098.1	CARHR275180.1	Carubv10027861m	Csa18g034740.1	LA_scaffold2380_39	Lme_scaffold165.417	Desop.0240s0412.1	Mpy_016000	Lma_005946	Mer_CAA7022493.1	Mde_037685		Esa_XP_006394507.1	c0003_00572	Thhalv10004406m	Tsa2g29790	SI_scaffold1547_64	BniB045658	Bo7g098590.1	BraA03g044380.3C	Rsa10017936	Sal_KAF8063111.1
EVM0027454	IiMYB28-2															Aa_G606850.t1						BniB000326
EVM0020398	IiMYB29	Aar_scaffold6407_43	AT5G07690.1,MYB29	Araly1|487604	Bostr.13129s0197.1	CARHR205480.1	Carubv10001328m	Csa13g009720.1	LA_scaffold546_21	Lme_scaffold374.20	Desop.0231s0168.1	Mpy_010413	Lma_011555	Mer_CAA7026949.1	Mde_024219	Aa_G76360.t1	Esa_XP_006399250.1	c0002_02057	Thhalv10013952m	Tsa6g38490	SI_scaffold2075_68	BniB019241	Bo9g175680.1	BraA10g029630.3C	Rsa10020837	Sal_KAF8115612.1
EVM0029896	IiMYB34		AT5G60890.1,MYB34	Araly1|496240	Bostr.26833s0149.1	CARHR274570.1	Carubv10027524m		LA_scaffold2380_3	Lme_scaffold1363.104	Desop.0240s0359.1	Mpy_015957	Lma_005917	Mer_CAA7030863.1	Mde_040238	Aa_G693340.t1	Esa_XP_006394556.1	c0003_00615	Thhalv10004638m	Tsa2g29340	SI_scaffold1547_113	BniB000731	Bo7g098110.1	BraA03g043830.3C	Rsa10018401	Sal_KAF8089584.1
EVM0028453	IiMYB51	Aar_scaffold3815_33	AT1G18570.1,MYB51	Araly1|472077	Bostr.7128s0464.1	CARHR019190.1	Carubv10009563m	Csa14g023900.1	LA_scaffold1214_6		Desop.0248s1314.1	Mpy_002548	Lma_001385	Mer_CAA7043922.1	Mde_026894	Aa_G271510.t1	Esa_XP_006416592.1	c0001_01440	Thhalv10008152m	Tsa1g16550	SI_scaffold1491_339	BniB047190	Bo5g025570.1	BraA06g014200.3C	Rsa10038229	Sal_KAF8081325.1
EVM0015109	IiMYB122	Aar_scaffold2581_44	AT1G74080.1,MYB122	Araly1|476550	Bostr.3288s0058.1	CARHR067240.1	Carubv10020723m	Csa16g038030.1	LA_scaffold810_3	Lme_scaffold78.175	Desop.0211s0338.1	Mpy_020015	Lma_022748	Mer_CAA7043212.1	Mde_016918		Esa_XP_006390468.1	c0100_00003	Thhalv10018705m	Tsa5g31650	SI_scaffold242_262	BniB015995	Bo6g118350.1	BraA07g038040.3C	Rsa10030571	Sal_KAF8111381.1
EVM0012206	IiMYC2	Aar_scaffold1949_58	AT1G32640.1,MYC2	Araly1|890840	Bostr.3359s0090.1	CARHR032070.1	Carubv10008586m	Csa14g042820.1	LA_scaffold522_3	Lme_scaffold265.252	Desop.0214s0305.1	Mpy_001429	Lma_000682	Mer_CAA7026561.1	Mde_011388	Aa_G16560.t1	Esa_XP_006415166.1	c0001_02528	Thhalv10007075m	Tsa1g29580	SI_C222221_1	BniB042857	Bo5g086990.1	BraA05g023030.3C	Rsa10030004	Sal_KAF8098005.1
EVM0008991	IiMYC3	Aar_scaffold5370_21	AT5G46760.1,MYC3	Araly1|916752	Bostr.28243s0060.1	CARHR174740.1	Carubv10028441m	Csa11g065190.1	LA_scaffold861_5	Lme_scaffold115.34	Desop.0222s0368.1	Mpy_016755	Lma_009206		Mde_032637	Aa_G324640.t1	Esa_XP_024010949.1	c0003_01756	Thhalv10000808m	Tsa2g15730	SI_scaffold622_14	BniB017795	Bo7g075710.1	BraA06g041690.3C	Rsa10017254	Sal_KAF8118544.1
EVM0004159	IiMYC4		AT4G17880.1,MYC4	Araly1|493087	Bostr.30275s0255.1	CARHR224600.1	Carubv10004392m	Csa10g027420.1	LA_scaffold715_35		Desop.0243s0729.1		Lma_008618	Mer_CAA7043016.1	Mde_011674	Aa_G152240.t1	Esa_XP_006414178.1	c0006_00735	Thhalv10024688m	Tsa7g16380	SI_scaffold1515_42	BniB008387	Bo1g017990.1			Sal_KAF8054173.1
EVM0019343	IiMYC5		AT5G46830.1,MYC5	Araly1|883868			Carubv10028430m	Csa20g081050.1			Desop.0222s0375.1	Mpy_016750	Lma_009212	Mer_CAA7014638.1		Aa_G295550.t1	Esa_XP_006398377.1	c0003_01751	Thhalv10000853m	Tsa2g15800	SI_scaffold622_22	BniB029438	Bo01130s010.1	BraA09g022370.3C
EVM0014103	IiCAMTA3	Aar_scaffold3804_7	AT2G22300.1,CAMTA3	Araly1|481093	Bostr.5022s0003.1	CARHR113530.1	Carubv10024738m	Csa07g052400.1	LA_scaffold446_33	Lme_scaffold50.7	Desop.0215s0240.2	Mpy_007037	Lma_020686	Mer_CAA7019838.1	Mde_017923	Aa_G591390.t1	Esa_XP_024014331.1	c0027_00134	Thhalv10000027m	Tsa4g01830	SI_scaffold2193_12	BniB047751	Bo4g149510.1	BraA04g016290.3C	Rsa10035618	Sal_KAF8100353.1
EVM0011940	IiCCA1	Aar_scaffold2791_98	AT2G46830.1,CCA1	Araly1|904154	Bostr.25993s0083.1	CARHR142180.1	Carubv10022831m	Csa06g053340.1	LA_scaffold505_38	Lme_scaffold613.124	Desop.0211s0503.1	Mpy_004410	Lma_023558	Mer_CAA7044332.1	Mde_003631	Aa_G177850.t1		c0004_00118			SI_scaffold1717_225	BniB041411	Bo4g006930.1	BraA05g001030.3C	Rsa10009871	Sal_KAF8106969.1
EVM0006184	IiDof1.1		AT1G07640.3,Dorf1.1	Araly1|878939	Bostr.25219s0197.4	CARHR007430.2	Carubv10011378m	Csa03g011080.1	LA_scaffold573_11	Lme_scaffold433.539	Desop.0018s0005.1	Mpy_003574	Lma_002012	Mer_CAA7026290.1	Mde_001078	Aa_G257660.t2	Esa_XP_006417783.1	c0001_00549	Thhalv10008140m	Tsa1g06460	SI_scaffold2336_21	BniB044718	Bo8g010700.1	BraA08g033480.3C	Rsa10041327	Sal_KAF8116266.1
EVM0028007	IiFRS12		AT5G18960.1,FRS12		Bostr.26527s0315.1	CARHR194040.1	Carubv10000262m	Csa20g027400.1	LA_scaffold1323_2		Desop.0240s0775.1	Mpy_012285		Mer_CAA7061935.1	Mde_042116	Aa_G83740.t1	Esa_XP_006400450.1	c0072_00009	Thhalv10012731m	Tsa6g28130	SI_scaffold1406_39	BniB026553	Bo3g013440.1	BraA03g008910.3C	Rsa10035902	Sal_KAF8087965.1
EVM0022049	IiFRS7	Aar_scaffold4583_16	AT3G06250.1,FRS7		Bostr.2570s0035.1	CARHR080750.1	Carubv10013017m	Csa15g007820.1			Desop.0227s0084.3	Mpy_024308	Lma_010043	Mer_CAA7015957.1	Mde_042495	Aa_G524390.t1	Esa_XP_024014855.1	c0005_00497	Thhalv10020128m	Tsa3g05220	SI_scaffold1313_121					Sal_KAF8101182.1
EVM0025641	IiHY5	Aar_scaffold5674_110	AT5G11260.2,HY5	Araly1|909087	Bostr.29827s0269.2	CARHR202000.1	Carubv10003520m	Csa08g002390.1	LA_scaffold3298_4	Lme_scaffold165.143	Desop.0240s0121.2	Mpy_015745	Lma_018833	Mer_CAA7023211.1	Mde_041914	Aa_G517870.t1	Esa_XP_006394793.1	c0003_00805	Thhalv10004860m	Tsa2g27200	SI_scaffold684_58	BniB001634	Bo9g171430.1	BraA10g026880.3C	Rsa10013670	Sal_KAF8115861.1
EVM0006202	IiIQD1	Aar_scaffold3630_29	AT3G09710.2,IQD1-1	Araly1|872328	Bostr.22252s0098.1	CARHR084130.1	Carubv10013682m	Csa19g013160.2	LA_scaffold698_21	Lme_scaffold20.153	Desop.0227s0390.2	Mpy_024000	Lma_009885	Mer_CAA7033579.1		Aa_G34680.t1	Esa_XP_006407647.1	c0005_00777	Thhalv10020721m	Tsa3g08000	SI_scaffold30_50	BniB029524	Bo1g144340.1	BraA01g040610.3C	Rsa10034552	Sal_KAF8086273.1
EVM0018362	IiMYB118	Aar_scaffold834_112	AT3G27785.1,MYB118	Araly1|484568	Bostr.0556s0457.1	CARHR149220.1	Carubv10018693m	Csa06g008890.1	LA_scaffold3610_2	Lme_scaffold891.123	Desop.0199s0357.1	Mpy_015196	Lma_005219	Mer_CAA7046609.1	Mde_039090	Aa_G570780.t1	Esa_XP_024007359.1		Thhalv10005564m	Tsa2g21620	SI_scaffold27_151	BniB025220	Bo2g144970.1	BraA06g037390.3C	Rsa10027175	Sal_KAF8096722.1
EVM0010181	IiNINJA	Aar_scaffold5719_11	AT4G28910.1,NINJA	Araly1|491865	Bostr.7867s0735.1	CARHR236680.2	Carubv10004886m	Csa11g014670.1	LA_scaffold141_2	Lme_scaffold236.528	Desop.0014s0106.2	Mpy_008142	Lma_003050	Mer_CAA7050092.1	Mde_007322	Aa_G251780.t1	Esa_XP_006412898.1	c0014_00107	Thhalv10025262m	Tsa7g27990	SI_C212657_2	BniB018718	Bo1g017000.1	BraA01g008610.3C	Rsa10018946	Sal_KAF8090741.1
EVM0015466	IiSD1	Aar_scaffold6496_2	AT5G48850.1,SD1	Araly1|494948	Bostr.2392s0062.1	CARHR182870.1	Carubv10026830m	Csa02g033690.1	LA_scaffold826_20	Lme_scaffold242.604	Desop.0216s0254.1	Mpy_015440		Mer_CAA7058871.1	Mde_005307	Aa_G138960.t1	Esa_XP_006395128.1	c0003_01061g	Thhalv10004656m	Tsa-un0362-011	SI_scaffold688_200	BniB001026	Bo7g089560.1	BraA06g035270.3C	Rsa10027316	Sal_KAF8105619.1
EVM0006433	IiSD2	Aar_scaffold4951_109	AT1G04770.1,SD2	Araly1|887651	Bostr.25219s0496.1	CARHR004150.1	Carubv10009848m	Csa14g005970.1	LA_scaffold2823_26	Lme_scaffold830.309	Desop.0004s0007.1	Mpy_003850	Lma_012632	Mer_CAA7057012.1	Mde_010202	Aa_G477790.t1	Esa_XP_024008664.1	c0001_00318	Thhalv10008052m	Tsa1g03680	SI_scaffold1463_24	BniB010140	Bo5g004870.1	BraA10g003270.3C	Rsa10017387	Sal_KAF8106503.1
EVM0015937	IiSLIM1	Aar_scaffold2581_11	AT1G73730.1,SLIM1	Araly1|895235	Bostr.3288s0016.1	CARHR066800.1	Carubv10020043m	Csa09g078290.1	LA_scaffold1294_4	Lme_scaffold195.331	Desop.0211s0381.1	Mpy_020055	Lma_004381	Mer_CAA7043167.1	Mde_042478	Aa_G342660.t1	Esa_XP_006390517.1	c0013_00034	Thhalv10018327m	Tsa5g31240	SI_scaffold242_221	BniB013836	Bo6g118030.1	BraA07g037760.3C	Rsa10022763	Sal_KAF8111350.1
EVM0025059	IiGTR1		AT3G47960.1,GTR1	Araly1|323400	Bostr.18473s0156.1	CARHR156680.1	Carubv10016825m	Csa09g048490.1	LA_scaffold1986_13	Lme_scaffold342.14	Desop.0207s0473.1	Mpy_017955	Lma_019720	Mer_CAA7031210.1	Mde_013623	Aa_G491990.t1	Esa_XP_006404313.1	c0050_00021	Thhalv10010180m	Tsa5g15100	SI_scaffold458_6	BniB006758	Bo3g113800.1	BraA06g019030.3C	Rsa10007736	Sal_KAF8088957.1
EVM0012911	IiGTR2	Aar_scaffold229_8	AT5G62680.1,GTR2	Araly1|496450	Bostr.0568s0539.1	CARHR276480.1	Carubv10028599m	Csa18g036110.1	LA_scaffold932_18	Lme_scaffold125.488	Desop.0011s0163.1	Mpy_016127	Lma_006011	Mer_CAA7035031.1	Mde_019816	Aa_G409530.t1	Esa_XP_006394362.1	c0003_00458	Thhalv10003849m	Tsa2g31200	SI_scaffold1910_66		Bo3g107270.1	BraA02g043810.3C	Rsa10019582	Sal_KAF8088245.1

## Sheet: Table S6b
Table S6b Identified orthologs of glucosinolate-related genes of A. thaliana in 25 Brassicaceae species
Gene ID	Gene name	Aar	Aly	Bst	Chi	Cru	Csa	LA	Lme	Dso	Mpy	Lma	Mer	Mde	Aal	Esa	Spa	Thha	Tsa	Ii	SI	Bni	Bo	Bra	Rsa	Sal
AT3G19710	BCAT-4	Aar_scaffold4130_10	Araly1|898360	Bostr.19424s0689.1	CARHR095210.1	Carubv10016165m	Csa19g027400.1	LA_scaffold437_7		Desop.0049s0013.1		Lma_015457			Aa_G164580.t1	Esa_XP_006406467.1	c0063_00010	Thhalv10021016m	Tsa3g18400	EVM0034317	SI_scaffold845_63	BniB043547	Bo5g113720.1	BraA05g027600.3C	Rsa10031835	Sal_KAF8081243.1
AT1G50110	BCAT-6	Aar_scaffold4407_63	Araly1|474144	Bostr.26675s0159.1	CARHR040160.1	Carubv10012138m	Csa03g056060.1	LA_C70495_3	Lme_scaffold216.525	Desop.0030s0223.1	Mpy_000500	Lma_013133	Mer_CAA7048354.1	Mde_018223	Aa_G574950.t1	Esa_XP_006393181.1	c0306_00002	Thhalv10011608m	Tsa1g39040	EVM0015932	SI_scaffold2006_1	BniB024259	Bo6g020930.1	BraA06g003460.3C	Rsa10031513	Sal_KAF8096640.1
AT5G23010	MAM1		Araly1|910306	Bostr.10199s0144.1	CARHR190510.1	Carubv10003425m	Csa08g017360.1	LA_scaffold2879_6	Lme_scaffold242.141	Desop.0240s0347.1		Lma_005913			Aa_G165520.t1	Esa_XP_006394566.2	c0003_00624	Thhalv10003976m	Tsa2g29260	EVM0009857	SI_scaffold1644_4	BniB003309	Bo7g098000.1	BraA02g042670.3C	Rsa10019680	Sal_KAF8047748.1
AT5G23020	MAM3	Aar_scaffold229_161	Araly1|910307	Bostr.10199s0143.1		Carubv10003885m	Csa20g037930.1
AT4G13430	IPMI-LSU1	Aar_scaffold3517_4	Araly1|883531	Bostr.2021s0100.2	CARHR219070.1	Carubv10007528m	Csa12g063120.1	LA_scaffold1582_5	Lme_scaffold18.36	Desop.0237s0100.1	Mpy_009823	Lma_009374	Mer_CAA7022977.1	Mde_024806	Aa_G66620.t1	Esa_XP_006414912.1	c0006_00225	Thhalv10024960m		EVM0001095	SI_scaffold1526_17	BniB049683	Bo00805s020.1	BraA08g006460.3C	Rsa10016403
AT2G43100	IPMI-SSU2	Aar_scaffold3814_2	Araly1|483411	Bostr.25993s0465.1	CARHR138170.1	Carubv10023897m	Csa04g060710.1	LA_scaffold838_4		Desop.0069s0047.1	Mpy_004761	Lma_023827		Mde_018570	Aa_G401570.t1	Esa_XP_006411585.1	c0004_00469	Thhalv10017125m	Tsa4g28650	IPMI2_OM_1	SI_scaffold2838_136	BniB031677	Bo4g018590.1	BraA05g003390.3C	Rsa10039255	Sal_KAF8077360.1
AT3G58990	IPMI-SSU3	Aar_scaffold2401_78	Araly1|907390	Bostr.20903s0130.1	CARHR169370.1	Carubv10022058m	Csa06g036670.1	LA_scaffold909_23				Lma_008032		Mde_014003	Aa_G175670.t1
AT5G14200	IPMDH1	Aar_scaffold2718_282	Araly1|488253	Bostr.2902s0156.1	CARHR199140.1	Carubv10003397m	Csa08g006200.1	LA_C64371_1		Desop.0240s1259.1		Lma_007366		Mde_024901	Aa_G72800.t1	Esa_XP_006399931.1	c0067_00013	Thhalv10013695m	Tsa6g32670	EVM0027674		BniB023882	Bo2g011730.1	BraA02g005320.3C	Rsa10025187	Sal_KAF8096164.1
AT1G31180	IPMDH3		Araly1|473708
AT3G49680	BCAT-3	Aar_scaffold4650_19	Araly1|485328	Bostr.6864s0274.1	CARHR158750.1	Carubv10017327m	Csa04g035200.1	LA_scaffold2558_7	Lme_scaffold330.120	Desop.0207s0289.1	Mpy_018127	Lma_007562	Mer_CAA7055966.1	Mde_022201	Aa_G23320.t1	Esa_XP_006404115.1	c0007_00406g	Thhalv10010409m	Tsa5g13130	EVM0003851	SI_scaffold2947_7	BniB026903	Bo8g078930.1	BraA06g017480.3C	Rsa10032850	Sal_KAF8093218.1
AT4G12030	BAT5		Araly1|490020	Bostr.25463s0108.1	CARHR254200.1	Carubv10003651m	Csa08g044330.1		Lme_scaffold245.396	Desop.0216s0002.1		Lma_000428		Mde_033916	Aa_G35170.t1	Esa_XP_006396806.1	c0011_00510	Thhalv10028698m	Tsa6g05810	EVM0027252		BniB027488	Bo3g045530.1	BraA03g027780.3C	Rsa10009388	Sal_KAF8101660.1
AT1G16410	CYP79F1	Aar_scaffold5438_22	Araly1|889032	Bostr.7128s0249.1	CARHR016870.1	Carubv10010983m	Csa17g021980.1	LA_scaffold209_40		Desop.0248s1524.1	Mpy_002759	Lma_001508		Mde_028817	Aa_G65470.t1	Esa_XP_006416821.1	c0133_00002	Thhalv10007301m	Tsa1g14630	EVM0031225	SI_scaffold1491_148	BniB043181	Bo5g021810.1	BraA06g012350.3C	Rsa10038067	Sal_KAF8082195.1
AT1G16400	CYP79F2		Araly1|312617
AT1G79370	CYP79C1	Aar_scaffold6482_32	Araly1|316828			Carubv10021979m	Csa16g048980.1			Desop.0237s0078.1										EVM0003274			Bo3g022350.1	BraA03g014160.3C		Sal_KAF8082559.1
AT1G58260	CYP79C2	Aar_scaffold4412_5	Araly1|315417	Bostr.30057s0106.1		Carubv10022042m	Csa05g053820.1		Lme_scaffold932.25	Desop.0036s0012.1	Mpy_004874	Lma_013475	Mer_CAA7027469.1		Aa_G67080.t1	Esa_XP_006411457.2	c0003_01387	Thhalv10017915m	Tsa4g27490	EVM0026890	SI_scaffold27_11	BniB027219	Bo2g139090.1	BraA02g036880.3C	Rsa10038697	Sal_KAF8052034.1
AT5G05260	CYP79A2	Aar_scaffold871_3	Araly1|325159	Bostr.13129s0439.1	CARHR065760.1	Carubv10003209m	Csa20g006510.1	LA_scaffold2442_1	Lme_C4659782.3	Desop.0237s0223.1	Mpy_011106	Lma_003869	Mer_CAA7031992.1		Aa_G570240.t1	Esa_XP_024012522.1	c0002_02271	Thhalv10015246m	Tsa6g40960	EVM0011031	SI_scaffold2090_52	BniB023499	Bo2g006900.1	BraA02g001640.3C	Rsa10002991
AT4G39950	CYP79B2		Araly1|490780	Bostr.25542s0185.1	CARHR246750.1	Carubv10004524m	Csa11g003080.1	LA_scaffold2230_24	Lme_scaffold75.1062	Desop.0245s0160.1	Mpy_007268	Lma_016578	Mer_CAA7020529.1		Aa_G486300.t1	Esa_XP_006411796.1	c0017_00173	Thhalv10024861m	Tsa7g37540	EVM0009886	SI_scaffold2073_24	BniB036734	Bo7g118840.1	BraA01g000830.3C	Rsa10037345	Sal_KAF8051072.1
AT2G22330	CYP79B3	Aar_scaffold3804_1	Araly1|481097	Bostr.19427s0001.1	CARHR113560.1	Carubv10025388m	Csa07g052430.1	LA_scaffold446_32	Lme_scaffold384.159	Desop.0215s0237.1	Mpy_007033		Mer_CAA7019835.1		Aa_G407280.t1	Esa_XP_006404690.1	c0027_00137	Thhalv10000114m	Tsa4g01870	EVM0028122	SI_scaffold2193_9	BniB047753	Bo4g149550.1	BraA04g016310.3C	Rsa10009991	Sal_KAF8100350.1
AT4G13770	CYP83A1	Aar_C154589_1	Araly1|493537		CARHR219650.1	Carubv10004635m	Csa10g033000.1	LA_scaffold1183_26	Lme_scaffold183.22	Desop.0237s0019.1	Mpy_009697	Lma_009403	Mer_CAA7050064.1		Aa_G79730.t1	Esa_XP_006414858.1	c0006_00278	Thhalv10024982m	Tsa7g10780	EVM0005624	SI_scaffold2770_6	BniB005076	Bo4g130780.1	BraA04g029510.3C	Rsa10030406	Sal_KAF8074422.1
AT4G31500	CYP83B1	Aar_scaffold2250_3	Araly1|913321	Bostr.7867s1004.1	CARHR034820.1	Carubv10007516m	Csa12g014260.1	LA_C70041_1	Lme_scaffold675.447	Desop.0212s0159.1	Mpy_001101	Lma_022534	Mer_CAA7061539.1	Mde_026029	Aa_G127450.t1	Esa_XP_006396006.1	c0008_00971	Thhalv10004064m	Tsa1g32530	EVM0000544	SI_scaffold2654_7	BniB038705	Bo8g024390.1		Rsa10004699	Sal_KAF8097733.1
AT2G46650	CYTB5C		Araly1|483829	Bostr.25993s0100.1	CARHR142000.1	Carubv10024306m	Csa04g065750.1	LA_scaffold361_15	Lme_scaffold42.126	Desop.0211s0521.1	Mpy_004428	Lma_023572	Mer_CAA7044348.1	Mde_003641	Aa_G332690.t1	Esa_XP_006397857.1	c0046_00004	Thhalv10001679m	Tsa4g32100	EVM0031482	SI_scaffold1717_209	BniB044507	Bo4g007080.1	BraA05g001180.3C	Rsa10006327	Sal_KAF8106953.1
AT3G03190	GSTF11	Aar_scaffold2778_33	Araly1|477565	Bostr.19046s0030.1	CARHR077210.1	Carubv10014608m	Csa15g002940.1	LA_scaffold1468_35	Lme_scaffold291.609	Desop.0013s0044.1	Mpy_024607	Lma_012005	Mer_CAA7032810.1		Aa_G111620.t1	Esa_XP_006408331.1	c0053_00013	Thhalv10021507m	Tsa3g02050	EVM0002186	SI_scaffold1597_198	BniB040132	Bo5g150180.1	BraA05g041710.3C	Rsa10003824	Sal_KAF8051129.1
AT1G78370	GSTU20			Bostr.20129s0270.1	CARHR071860.1	Carubv10020927m	Csa16g042580.1	LA_scaffold586_5		Desop.0243s1113.1		Lma_023006			Aa_G780410.t1	Esa_XP_006389992.1	c0013_00491	Thhalv10019114m	Tsa5g35870	EVM0025399		BniB022881	Bo6g081630.1	BraA07g026620.3C	Rsa10029860	Sal_KAF8103143.1
AT2G30860	GSTF9	Aar_scaffold5593_41	Araly1|482003	Bostr.24513s0144.1	CARHR124340.1	Carubv10025015m	Csa16g012900.1	LA_scaffold2890_18	Lme_scaffold110.149	Desop.0248s0929.1	Mpy_005979	Lma_002742	Mer_CAA7053741.1	Mde_000829	Aa_G85970.t1	Esa_XP_024004280.1	c0004_01636	Thhalv10017228m	Tsa4g15760	EVM0006168	SI_scaffold1345_12	BniB043780	Bo4g173610.1	BraA03g016420.3C	Rsa10032310	Sal_KAF8051049.1
AT2G30870	GSTF10	Aar_scaffold5593_40	Araly1|482004	Bostr.24513s0143.1	CARHR124350.1	Carubv10023958m	Csa16g012880.1	LA_scaffold2890_19	Lme_scaffold110.148		Mpy_005978	Lma_002741		Mde_032813	Aa_G85980.t1	Esa_XP_006410185.1	c0004_01634	Thhalv10017227m	Tsa4g15770	EVM0034183		BniB043781	Bo3g024850.1	BraA03g016430.3C		Sal_KAF8051048.1
AT4G30530	GGP1	Aar_scaffold4887_11	Araly1|491698		CARHR238420.1	Carubv10005588m	Csa11g012850.1	LA_scaffold2193_11	Lme_scaffold675.534	Desop.0248s1913.1	Mpy_008001	Lma_021290	Mer_CAA7048736.1	Mde_036293	Aa_G603250.t1	Esa_XP_006412693.1	c0014_00260	Thhalv10026067m	Tsa7g29710	EVM0029052	SI_scaffold2657_43	BniB002352	Bo3g175530.1	BraA08g018030.3C	Rsa10010315	Sal_KAF8073274.1
AT4G30550	GGP3	Aar_scaffold4887_9	Araly1|328661	Bostr.7867s0906.1	CARHR238430.1	Carubv10005590m	Csa11g012830.1	LA_scaffold2193_12	Lme_scaffold675.533	Desop.0248s1911.1	Mpy_007999	Lma_021289	Mer_CAA7048734.1		Aa_G432040.t1	Esa_XP_006412689.1	c0014_00261	Thhalv10026083m	Tsa7g29730	GGP3_OM_1	SI_scaffold2657_44	BniB015155	Bo3g175520.1	BraA08g018020.3C	Rsa10010316	Sal_KAF8073275.1
AT2G20610	SUR1	Aar_scaffold5909_34	Araly1|480895	Bostr.7903s0099.1	CARHR111240.1	Carubv10013645m	Csa19g048070.1	LA_scaffold868_21	Lme_scaffold1274.37	Desop.0216s0609.1	Mpy_021576	Lma_014602	Mer_CAA7014000.1		Aa_G194680.t1	Esa_XP_006408994.1	c0020_00033	Thhalv10001981m	Tsa3g36060	EVM0031371	SI_scaffold2292_60	BniB029651	Bo7g003330.1	BraA07g000220.3C	Rsa10031178	Sal_KAF8054657.1
AT1G24100	UGT74B1	Aar_scaffold1441_177	Araly1|889955	Bostr.12659s0247.1	CARHR024390.1	Carubv10009070m	Csa17g032310.1	LA_scaffold3566_3	Lme_scaffold491.170	Desop.0021s0019.1	Mpy_002108	Lma_018106	Mer_CAA7036103.1	Mde_029087	Aa_G274060.t1	Esa_XP_006416029.1	c0001_01898	Thhalv10007574m	Tsa1g21530	EVM0034278	SI_scaffold1586_40	BniB031745	Bo5g041080.1	BraA09g039260.3C	Rsa10040057	Sal_KAF8086754.1
AT2G31790	UGT74C1	Aar_scaffold905_319	Araly1|902214	Bostr.24513s0051.1	CARHR125460.2	Carubv10025420m	Csa07g011030.1	LA_scaffold178_5	Lme_scaffold110.71	Desop.0248s1027.1		Lma_002696	Mer_CAA7045542.1	Mde_021375	Aa_G154830.t1	Esa_XP_006410308.1	c0004_01553	Thhalv10016636m	Tsa4g16900		SI_C228191_4	BniB040855	Bo4g049480.1	BraA05g012890.3C	Rsa10016624	Sal_KAF8099478.1
AT1G74090	ST5b		Araly1|877523		CARHR067250.1	Carubv10020580m	Csa07g044360.1	LA_scaffold810_4	Lme_scaffold108.78	Desop.0211s0337.1	Mpy_020014	Lma_004368	Mer_CAA7043214.1		Aa_G98830.t2	Esa_XP_006390467.1	c0100_00004	Thhalv10018813m	Tsa5g31660	EVM0032295	SI_scaffold242_264		Bo6g118360.1	BraA07g038050.3C	Rsa10034275
AT1G18590	ST5c	Aar_scaffold3815_26	Araly1|472079	Bostr.7128s0467.1	CARHR019210.1	Carubv10012097m	Csa14g023920.1			Desop.0248s1312.1	Mpy_002544		Mer_CAA7043918.1	Mde_026889	Aa_G119000.t1	Esa_XP_006416590.1	c0001_01444	Thhalv10008073m	Tsa1g16570	EVM0015467			Bo5g025610.1	BraA06g014220.3C		Sal_KAF8104267.1
AT1G74100	ST5a	Aar_scaffold2581_46	Araly1|895283		CARHR067260.1	Carubv10020613m	Csa09g078720.1	LA_scaffold810_5	Lme_scaffold34.269	Desop.0211s0336.1	Mpy_020013	Lma_022747	Mer_CAA7043215.1	Mde_031270	Aa_G98840.t1	Esa_XP_006390466.1	c0100_00005	Thhalv10018795m	Tsa5g31670	EVM0031047	SI_scaffold242_265		Bo2g080910.1	BraA07g038080.3C	Rsa10030575	Sal_KAF8088556.1
AT1G65860	FMOGS-OX1	Aar_scaffold1960_119			CARHR057740.1					Desop.0206s0241.1		Lma_022008		Mde_035669	Aa_G321870.t1	Esa_XP_006391853.1	c0026_00206	Thhalv10023450m	Tsa2g02590	EVM0022347				BraA09g015770.3C	Rsa10033546
AT1G62540	FMOGS-OX2		Araly1|315143	Bostr.22157s0086.1		Carubv10020259m
AT1G62560	FMOGS-OX3		Araly1|475092			Carubv10022423m	Csa09g097160.1															BniB011025	Bo9g037180.1			Sal_KAF8092923.1
AT1G62570	FMOGS-OX4		Araly1|893225	Bostr.22157s0084.1			Csa09g097170.1					Lma_017705			Aa_G776730.t1	Esa_XP_006391852.1		Thhalv10023453m	Tsa2g02570
AT1G12140	FMOGS-OX5	Aar_scaffold2506_36	Araly1|334507	Bostr.13671s0244.1	CARHR012490.1	Carubv10011483m	Csa14g015030.1	LA_scaffold426_24	Lme_scaffold433.124	Desop.0025s0052.1		Lma_001762	Mer_CAA7029072.1	Mde_023329	Aa_G261890.t1	Esa_XP_006417260.1	c0079_00017	Thhalv10007582m	Tsa1g10800	EVM0028808	SI_scaffold249_166	BniB015440	Bo8g062610.1	BraA08g031160.3C	Rsa10041588	Sal_KAF8104858.1
AT1G12130	FMOGS-OX6		Araly1|478241												Aa_G261880.t1	Esa_XP_006417262.1		Thhalv10007545m	Tsa1g10790
AT1G12160	FMOGS-OX7	Aar_scaffold2506_33		Bostr.13671s0242.1		Carubv10009045m	Csa17g016350.1								Aa_G261920.t1	Esa_XP_024008801.1		Thhalv10009776m	Tsa1g10820						Rsa10041089
AT4G03070	AOP1	Aar_scaffold905_70			CARHR251490.1	Carubv10003282m	Csa02g007420.1	LA_scaffold1283_7		Desop.0039s0115.1	Mpy_014446	Lma_017429	Mer_CAA7047067.1		Aa_G189170.t1	Esa_XP_006396533.1	c0011_00285	Thhalv10028799m	Tsa6g03220	EVM0024223	SI_C230221_4	BniB044991	Bo9g006260.1	BraA09g001270.3C	Rsa10009537
At4g03060	AOP2
AT4G03050	AOP3		Araly1|490257		CARHR251430.2			LA_scaffold1283_8		Desop.0039s0116.1		Lma_017428		Mde_034434	Aa_G189140.t1	Esa_XP_006396532.1		Thhalv10028690m	Tsa6g03210	EVM0023388		BniB042223	Bo9g006220.1	BraA02g027370.3C		Sal_KAF8087417.1
AT2G25450	GSL-OH			Bostr.26326s0118.1				LA_scaffold3435_4		Desop.0248s0927.1			Mer_CAA7027470.1		Aa_G67090.t1					EVM0018849_Fol			Bo4g173560.1	BraA03g017510.3C
AT4G37430	CYP81F1	Aar_scaffold1061_15	Araly1|490876	Bostr.7867s1602.1	CARHR245810.1	Carubv10006572m			Lme_scaffold70.836	Desop.0245s0251.1		Lma_020969	Mer_CAA7035876.1	Mde_042258	Aa_G306090.t1	Esa_XP_006411892.1	c0017_00259	Thhalv10024981m	Tsa7g36650	EVM0023547	SI_scaffold2121_5	BniB046911	Bo1g003710.1		Rsa10026366	Sal_KAF8070827.1
AT5G57220	CYP81F2		Araly1|332020	Bostr.26833s0536.1	CARHR271010.1			LA_scaffold342_10	Lme_scaffold130.16	Desop.0243s1085.1	Mpy_012915	Lma_024868	Mer_CAA7062432.1	Mde_008664	Aa_G69090.t1	Esa_XP_006401228.1	c0002_00587	Thhalv10013359m	Tsa6g21310	EVM0001850		BniB017395	Bo9g131960.1	BraA02g012430.3C	Rsa10023813	Sal_KAF8083512.1
AT4G37400	CYP81F3		Araly1|328029	Bostr.7867s1599.1	CARHR245780.1	Carubv10007609m	Csa12g003960.1	LA_scaffold479_7	Lme_scaffold75.975	Desop.0245s0254.1		Lma_020971	Mer_CAA7035873.1		Aa_G672590.t1	Esa_XP_024005823.1	c0017_00262g	Thhalv10027443m	Tsa7g36610	EVM0016210		BniB046907	Bo3g153480.1		Rsa10026369	Sal_KAF8085322.1
AT4G37410	CYP81F4		Araly1|490879		CARHR245790.1					Desop.0245s0253.1		Lma_020970		Mde_026808		Esa_XP_006411894.1	c0017_00261	Thhalv10026880m	Tsa7g36620	CYP_OM_16	SI_scaffold2121_2	BniB015866	Bo01007s020.1	BraA01g001490.3C	Rsa10026964
AT1G21100	IGMT1	Aar_scaffold1843_84		Bostr.7128s0700.1		Carubv10011795m	Csa03g024950.1	LA_scaffold1281_6		Desop.0248s1080.1	Mpy_002341		Mer_CAA7047786.1	Mde_018413		Esa_XP_006416328.1		Thhalv10007945m		IGMT1_OM_1
AT1G21120	IGMT2		Araly1|472349		CARHR021580.1							Lma_001229	Mer_CAA7047785.1		Aa_G60760.t1		c0001_01641		Tsa1g18850			BniB015238	Bo8g070660.1	BraA08g027460.3C
AT1G21110	IGMT3
AT1G21130	IGMT4		Araly1|472352						Lme_scaffold47.25		Mpy_002340										SI_scaffold1067_84	BniB041555		BraA06g016590.3C	Rsa10040293
AT1G76790	IGMT5		Araly1|476838	Bostr.20129s0121.1	CARHR070320.1	Carubv10022155m	Csa07g048350.1	LA_scaffold3592_1		Desop.0211s0051.1	Mpy_019765	Lma_022914		Mde_011339		Esa_XP_006390156.1		Thhalv10018739m	Tsa5g34430	EVM0007386	SI_scaffold20_15	BniB045353	Bo6g120830.1	BraA07g040330.3C	Rsa10000950	Sal_KAF8106894.1
AT3G22890	APS1	Aar_scaffold2220_8	Araly1|479799	Bostr.19424s0370.1	CARHR098830.1	Carubv10013627m	Csa19g033150.1	LA_scaffold2174_30	Lme_scaffold339.532	Desop.0097s0254.1	Mpy_022663	Lma_012323	Mer_CAA7012824.1	Mde_008549	Aa_G413560.t1	Esa_XP_006406118.1	c0006_00399	Thhalv10020675m	Tsa3g21790	EVM0032586	SI_scaffold460_20	BniB011715	Bo3g081470.1	BraA05g024300.3C	Rsa10010417	Sal_KAF8100632.1
AT4G14680	APS3	Aar_scaffold2220_8	Araly1|493438	Bostr.0597s0080.1	CARHR221060.2	Carubv10004761m	Csa12g057130.1	LA_scaffold2174_30	Lme_scaffold127.289	Desop.0237s0234.1	Mpy_009590	Lma_009476	Mer_CAA7053355.1	Mde_027214	Aa_G233310.t1	Esa_XP_006414665.1|	c0006_00399	Thhalv10025125m|PACid:20194217	Tsa3g21790	EVM0007958	SI_scaffold2289_11	BniB008526	Bo1g057690.1	BraA01g022010.3C	Rsa10018765	Sal_KAF8100632.1
AT2G14750	APK1	Aar_scaffold609_23	Araly1|480365	Bostr.2199s0030.1	CARHR286460.1	Carubv10014222m	Csa15g069930.1	LA_scaffold323_3	Lme_scaffold117.286	Desop.0032s0004.1	Mpy_022106	Lma_014922	Mer_CAA7058671.1	Mde_013972	Aa_G395410.t1	Esa_XP_006409637.1	c0010_00265	Thhalv10022805m	Tsa3g28760	EVM0026982	SI_scaffold730_10	BniB020538	Bo9g022580.1	BraA09g010100.3C	Rsa10041726
AT4G39940	APK2	Aar_scaffold3483_48	Araly1|912483	Bostr.25542s0184.1	CARHR246760.1	Carubv10006314m	Csa10g002720.2	LA_scaffold2230_23	Lme_scaffold518.120	Desop.0245s0159.1	Mpy_007267	Lma_020912	Mer_CAA7020530.1	Mde_004107	Aa_G486320.t1	Esa_XP_006411795.1	c0017_00172	Thhalv10025861m	Tsa7g37550	EVM0029580	SI_scaffold2073_25	BniB041642	Bo1g002960.1	BraA01g000790.3C	Rsa10027011	Sal_KAF8051071.1
AT4G23100	GSH1	Aar_scaffold4446_3	Araly1|492552	Bostr.7867s0099.1	CARHR230180.2	Carubv10004582m	Csa11g022960.1	LA_scaffold1127_23	Lme_scaffold621.27	Desop.0243s0177.2	Mpy_008693	Lma_008352	Mer_CAA7060160.1	Mde_028785	Aa_G301690.t1	Esa_XP_006413580.1	c0006_01207	Thhalv10024912m	Tsa7g21880	EVM0020936	SI_scaffold493_12	BniB013112	Bo1g033120.1	BraA01g013720.3C	Rsa10014287	Sal_KAF8045198.1
AT1G04580	AAO4	Aar_scaffold4951_94	Araly1|470440	Bostr.25219s0516.1	CARHR003930.1	Carubv10011163m	Csa14g005790.1		Lme_scaffold802.214	Desop.0004s0027.1			Mer_CAA7015316.1		Aa_G38900.t1	Esa_XP_024008643.1	c0057_00003	Thhalv10006570m	Tsa1g03470		SI_scaffold1463_42	BniB010150	Bo5g004710.1	BraA10g003130.3C
AT5G65940	CHY1	Aar_scaffold1068_257	Araly1|920141	Bostr.0568s0002.2	CARHR053020.1	Carubv10025239m	Csa11g105070.1		Lme_scaffold2976.2	Desop.0001s0130.1	Mpy_016659	Lma_009316	Mer_CAA7054987.1	Mde_016574	Aa_G113660.t1	Esa_XP_024006693.1	c0004_01749	Thhalv10004415m	Tsa2g36250	Trinity20664_orf	SI_scaffold2844_5	BniB047099	Bo2g167570.1	BraA02g045840.3C	Rsa10016044	Sal_KAF8049663.1
AT1G65880	BZO1p1																					BniB049412
AT3G12203	SCPL17		Araly1|330471	Bostr.19424s1163.1
AT2G44460	BGLU28		Araly1|903868	Bostr.25993s0325.1	CARHR139620.1			LA_scaffold1811_1	Lme_scaffold358.203	Desop.0069s0194.1		Lma_023731	Mer_CAA7050593.1		Aa_G288440.t1	Esa_XP_024010772.1	c0004_00351		Tsa4g29940	EVM0007598	SI_scaffold2838_5	BniB025530	Bo4g194990.1		Rsa10039349	Sal_KAF8099740.1
AT3G60140	BGLU30	Aar_scaffold122_104	Araly1|486481		CARHR000090.1	Carubv10016921m	Csa05g091890.1	LA_scaffold1202_2	Lme_scaffold316.311	Desop.0211s0964.1	Mpy_019090	Lma_020442	Mer_CAA7021612.1	Mde_025794	Aa_G103310.t1	Esa_XP_006402619.1	c0007_01235	Thhalv10005858m	Tsa5g03120	EVM0013733_Fol	SI_scaffold2688_18	BniB032918	Bo4g106230.1	BraA04g002030.3C	Rsa10024070
AT2G44490	PEN2	Aar_scaffold5240_23	Araly1|903873	Bostr.25993s0322.1	CARHR139650.1			LA_scaffold2150_7	Lme_scaffold42.349	Desop.0069s0198.1	Mpy_004645	Lma_023728	Mer_CAA7050594.1	Mde_021779	Aa_G484800.t1	Esa_XP_024010897.1	c0004_00347	Thhalv10001354m	Tsa4g29980	EVM0006129	SI_scaffold1717_3	BniB025533	Bo4g023800.1	BraA05g004390.3C	Rsa10039353	Sal_KAF8099737.1
AT3G09260	PYK10	Aar_scaffold1176_12		Bostr.22252s0142.1	CARHR083610.1	Carubv10015888m	Csa19g012710.1	LA_scaffold601_21	Lme_scaffold78.78	Desop.0227s0345.1	Mpy_024043	Lma_016080	Mer_CAA7058693.1	Mde_022071	Aa_G101260.t1	Esa_XP_006407698.1		Thhalv10020506m	Tsa3g07580	EVM0022410	SI_scaffold30_11	BniB012945	Bo3g062130.1	BraA05g037150.3C	Rsa10034525	Sal_KAF8075456.1
AT5G26000	TGG1		Araly1|489446			Carubv10000656m	Csa20g050340.1									Esa_XP_024011021.1	c0003_02129	Thhalv10003945m	Tsa2g14520	EVM0022094	SI_scaffold339_13	BniB009758	Bo8g063740.1		Rsa10027428	Sal_KAF8048074.1
AT5G25980	TGG2	Aar_scaffold5353_17			CARHR184910.1			LA_scaffold690_18	Lme_scaffold240.150	Desop.0020s0024.1	Mpy_015701	Lma_013608	Mer_CAA7042388.1		Aa_G113000.t1		c0015_00401
AT5G48375	TGG3
AT1G47600	TGG4	Aar_scaffold1577_48	Araly1|474259	Bostr.0672s0001.1	CARHR259760.2	Carubv10011864m	Csa03g058340.1		Lme_scaffold461.116	Desop.0196s0184.1	Mpy_025066	Lma_000257	Mer_CAA7041798.1		Aa_G370080.t1	Esa_XP_006393112.2		Thhalv10011399m	Tsa1g33560	TGG4_OM_5	SI_scaffold1129_32	BniB004959	Bo5g080090.1	BraA08g002600.3C	Rsa10014059	Sal_KAF8050247.1
AT1G51470	TGG5
AT1G51490	TGG6
AT1G54040	ESP		Araly1|319834	Bostr.7128s0079.1	CARHR289380.1				Lme_scaffold216.808	Desop.0006s0053.1		Lma_000085		Mde_039590	Aa_G729770.t1		c0008_00140			EVM0005638			Bo2g124420.1	BraA05g016540.3C	Rsa10012280	Sal_KAF8049697.1
AT1G27130	GSTU13	Aar_scaffold1441_156	Araly1|472690	Bostr.12659s0279.1	CARHR024740.1	Carubv10010226m	Csa14g031450.1	LA_scaffold1371_6	Lme_scaffold489.324	Desop.0068s0178.1	Mpy_002084	Lma_018124	Mer_CAA7036164.1	Mde_012921	Aa_G126590.t1	Esa_XP_006416006.1	c0001_01919	Thhalv10008691m	Tsa1g21790	EVM0031148	SI_scaffold1586_13	BniB038249	Bo5g041460.1	BraA09g039000.3C	Rsa10040035	Sal_KAF8079622.1
AT1G52040	MBP1	Aar_scaffold5654_59		Bostr.12911s0002.1	CARHR042170.1		Csa03g058970.1	LA_scaffold1710_9		Desop.0248s0362.1	Mpy_023288	Lma_013238		Mde_000482	Aa_G364650.t1
AT1G52030	MBP2		Araly1|474322			Carubv10011659m	Csa17g091970.1			Desop.0196s0087.1	Mpy_000329	Lma_000217	Mer_CAA7040120.1	Mde_019285		Esa_XP_006392969.1	c0127_00015	Thhalv10011260m	Tsa7g04150	EVM0015347	SI_scaffold791_43	BniB037314	Bo3g181210.1		Rsa10010940
AT3G16440	MBP-like		Araly1|479101	Bostr.28625s0045.1	CARHR091650.1	Carubv10015404m	Csa01g019130.1	LA_scaffold1710_11	Lme_scaffold66.344		Mpy_023290					Esa_XP_024014827.1	c0005_01456	Thhalv10020215m	Tsa3g14880		SI_scaffold480_125	BniB035257			Rsa10034928	Sal_KAF8083296.1
AT3G16400	NSP1		Araly1|897952	Bostr.29827s0173.1	CARHR091610.1	Carubv10013505m	Csa19g023270.1	LA_scaffold1710_15		Desop.0248s0358.1					Aa_G701410.t1		c0005_01890			EVM0011143	SI_scaffold480_129	BniB035254	Bo1g123520.1	BraA05g030730.3C
AT2G33070	NSP2		Araly1|497400								Mpy_014182					Esa_XP_006406838.1		Thhalv10020667m	Tsa3g14830						Rsa10016673
AT3G16390	NSP3
AT3G16410	NSP4	Aar_scaffold1748_154					Csa19g023280.1		Lme_scaffold214.126			Lma_013241	Mer_CAA7058000.1	Mde_038082										BraA06g002240.3C
AT5G48180	NSP5	Aar_scaffold4124_14	Araly1|494872	Bostr.27274s0001.1	CARHR053730.1	Carubv10026780m	Csa20g041120.1		Lme_scaffold369.519	Desop.0216s0189.1	Mpy_015375	Lma_018488	Mer_CAA7035208.1	Mde_031002	Aa_G420180.t1	Esa_XP_006395209.1	c0003_01119	Thhalv10004595m	Tsa2g23450	EVM0025986	SI_scaffold688_259	BniB027031	Bo7g089110.1	BraA06g035760.3C	Rsa10027284	Sal_KAF8105671.1
AT1G59870	PEN3	Aar_scaffold6109_15	Araly1|475320	Bostr.10040s0237.1	CARHR053210.1	Carubv10019656m	Csa07g016960.1	LA_scaffold3587_4	Lme_scaffold96.195	Desop.0006s0064.1	Mpy_019385	Lma_023125	Mer_CAA7019225.1	Mde_025672	Aa_G239240.t1	Esa_XP_006389734.1	c0104_00018	Thhalv10018005m	Tsa5g38190	EVM0006517	SI_scaffold2049_3	BniB022724	Bo6g079920.1	BraA07g025410.3C	Rsa10029736
AT5G61420	MYB28	Aar_scaffold229_105	Araly1|919385	Bostr.26833s0098.1	CARHR275180.1	Carubv10027861m	Csa18g034740.1	LA_scaffold2380_39	Lme_scaffold165.417	Desop.0240s0412.1	Mpy_016000	Lma_005946	Mer_CAA7022493.1	Mde_037685	Aa_G606850.t1	Esa_XP_006394507.1	c0003_00572	Thhalv10004406m	Tsa2g29790	EVM0025837	SI_scaffold1547_64	BniB045658	Bo7g098590.1	BraA09g006980.3C	Rsa10017936	Sal_KAF8063111.1
AT5G07690	MYB29	Aar_scaffold6407_43	Araly1|487604	Bostr.13129s0197.1	CARHR205480.1	Carubv10001328m	Csa13g009720.1	LA_scaffold546_21	Lme_scaffold374.20	Desop.0231s0168.1	Mpy_010413	Lma_011555	Mer_CAA7026949.1	Mde_024219	Aa_G76360.t1	Esa_XP_006399250.1	c0002_02057	Thhalv10013952m	Tsa6g38490	EVM0020398	SI_scaffold2075_68	BniB019241	Bo9g175680.1	BraA10g029630.3C	Rsa10020837
AT5G07700	MYB76		Araly1|861189	Bostr.13129s0196.1	CARHR205450.1			LA_scaffold546_22					Mer_CAA7026950.1
AT5G60890	MYB34		Araly1|496240	Bostr.26833s0149.1	CARHR274570.1	Carubv10027524m		LA_scaffold2380_3	Lme_scaffold1363.104	Desop.0240s0359.1	Mpy_015957	Lma_005917	Mer_CAA7030863.1	Mde_040238	Aa_G693340.t1	Esa_XP_006394556.1	c0003_00615	Thhalv10004638m	Tsa2g29340	EVM0029896	SI_scaffold1547_113	BniB000731	Bo7g098110.1	BraA03g043830.3C	Rsa10018401	Sal_KAF8089584.1
AT1G18570	MYB51	Aar_scaffold3815_33	Araly1|472077	Bostr.7128s0464.1	CARHR019190.1	Carubv10009563m	Csa03g022420.1	LA_scaffold1214_6		Desop.0248s1314.1	Mpy_002548	Lma_017857	Mer_CAA7043922.1	Mde_026894	Aa_G271510.t1	Esa_XP_006416592.1	c0001_01440	Thhalv10008152m	Tsa1g16550	EVM0028453	SI_scaffold1491_339	BniB015567	Bo8g067910.1	BraA08g028700.3C	Rsa10013845	Sal_KAF8081325.1
AT1G74080	MYB122	Aar_scaffold2581_44	Araly1|476550	Bostr.3288s0058.1	CARHR067240.1	Carubv10020723m	Csa16g038030.1	LA_scaffold810_3	Lme_scaffold78.175	Desop.0211s0338.1	Mpy_020015	Lma_022748	Mer_CAA7043212.1	Mde_016918		Esa_XP_006390468.1	c0100_00003	Thhalv10018705m	Tsa5g31650	EVM0015109	SI_scaffold242_262	BniB015995	Bo6g118350.1	BraA07g038040.3C	Rsa10030571	Sal_KAF8088555.1
AT2G22300	CAMTA3	Aar_scaffold3804_7	Araly1|481093	Bostr.5022s0003.1	CARHR113530.1	Carubv10024738m	Csa07g052400.1	LA_scaffold446_33	Lme_scaffold50.7	Desop.0215s0240.2	Mpy_007037	Lma_020686	Mer_CAA7019838.1	Mde_035539	Aa_G591390.t1	Esa_XP_024014331.1	c0027_00134	Thhalv10000027m	Tsa4g01830	EVM0014103	SI_scaffold2193_12	BniB047751	Bo4g149510.1	BraA04g016290.3C	Rsa10035618	Sal_KAF8100353.1
AT2G46830	CCA1	Aar_scaffold2791_98	Araly1|904154	Bostr.25993s0083.1	CARHR142180.1	Carubv10022831m	Csa06g053340.1	LA_scaffold505_38	Lme_scaffold613.124	Desop.0211s0503.1	Mpy_004410	Lma_023558	Mer_CAA7044332.1	Mde_003631	Aa_G177850.t1		c0004_00118			EVM0011940	SI_scaffold1717_225	BniB041411	Bo4g006930.1	BraA05g001030.3C	Rsa10009871	Sal_KAF8106969.1
AT1G07640	Dorf1.1		Araly1|878939	Bostr.25219s0197.1	CARHR007430.1	Carubv10011378m	Csa14g009010.1	LA_scaffold573_11	Lme_scaffold433.539	Desop.0018s0005.1	Mpy_003574	Lma_002012	Mer_CAA7026290.1	Mde_001078	Aa_G257660.t1	Esa_XP_024009023.1	c0001_00549	Thhalv10008140m	Tsa1g06460	EVM0006184	SI_scaffold2336_21	BniB044718	Bo8g010700.1	BraA08g033480.3C	Rsa10041327
AT5G18960	FRS12			Bostr.26527s0315.1	CARHR194040.1	Carubv10000262m	Csa08g011480.1	LA_scaffold1323_2		Desop.0240s0775.1	Mpy_012285		Mer_CAA7061935.1	Mde_042116	Aa_G83740.t1	Esa_XP_006400450.1	c0072_00009	Thhalv10012731m	Tsa6g28130	EVM0028007	SI_scaffold1406_39	BniB026553	Bo3g013440.1	BraA03g008910.3C	Rsa10035902	Sal_KAF8087965.1
AT3G06250	FRS7	Aar_scaffold4583_16	Araly1|491865	Bostr.2570s0035.1	CARHR080750.1	Carubv10013017m	Csa15g007820.1			Desop.0227s0084.3	Mpy_024308	Lma_010043	Mer_CAA7015957.1	Mde_042495	Aa_G524390.t1	Esa_XP_024014855.1	c0005_00497	Thhalv10020128m	Tsa3g05220	EVM0022049	SI_scaffold1313_121					Sal_KAF8101183.1
AT5G11260	HY5	Aar_scaffold5674_110	Araly1|909087	Bostr.23997s0021.1	CARHR202000.1	Carubv10003520m	Csa08g002390.1	LA_scaffold3298_4	Lme_scaffold98.283	Desop.0231s0490.1	Mpy_011624	Lma_018833	Mer_CAA7039735.1	Mde_041328	Aa_G158550.t1	Esa_XP_006399627.1	c0002_01797g	Thhalv10014857m	Tsa6g35270	EVM0025641	SI_scaffold684_58	BniB001634	Bo9g171430.1	BraA10g026880.3C	Rsa10013670	Sal_KAF8115861.1
AT3G09710	IQD1-1	Aar_scaffold3630_29	Araly1|872328	Bostr.22252s0098.1	CARHR084130.1	Carubv10013682m	Csa01g010500.2	LA_scaffold698_21	Lme_scaffold20.153	Desop.0227s0390.2	Mpy_024000	Lma_009885	Mer_CAA7033579.1		Aa_G34680.t1	Esa_XP_006407647.1	c0005_00777	Thhalv10020721m	Tsa3g08000	EVM0006202	SI_scaffold30_50	BniB029524	Bo1g144340.1	BraA01g040610.3C	Rsa10034552	Sal_KAF8086273.1
AT5G40360	MYB115		Araly1|879464	Bostr.7200s0009.1		Carubv10007482m	Csa10g047280.1											Thhalv10028117m	Tsa7g02300
AT3G27785	MYB118	Aar_scaffold834_112	Araly1|471366	Bostr.0556s0457.1	CARHR149220.1	Carubv10018693m	Csa09g015930.1	LA_scaffold3610_2	Lme_scaffold309.389	Desop.0199s0357.1	Mpy_015196	Lma_005219	Mer_CAA7046609.1	Mde_039090	Aa_G570780.t1	Esa_XP_024007359.1		Thhalv10005564m	Tsa2g21620	EVM0018362	SI_scaffold27_151	BniB027077	Bo2g144970.1	BraA06g037390.3C	Rsa10027175	Sal_KAF8096722.1
AT1G32640	MYC2	Aar_scaffold1949_58	Araly1|493087	Bostr.3359s0090.1	CARHR032070.1	Carubv10008586m	Csa14g042820.1	LA_scaffold522_3	Lme_scaffold265.252	Desop.0214s0305.1	Mpy_001429	Lma_000682	Mer_CAA7026561.1	Mde_011388	Aa_G16560.t1	Esa_XP_006415166.1	c0001_02528	Thhalv10007075m	Tsa1g29580	EVM0012206	SI_C222221_1	BniB042857	Bo5g086990.1	BraA05g023030.3C	Rsa10030004	Sal_KAF8098005.1
AT5G46760	MYC3	Aar_scaffold5370_21		Bostr.28243s0060.1	CARHR174740.1	Carubv10028441m	Csa11g065190.1	LA_scaffold861_5	Lme_scaffold115.34	Desop.0222s0368.1	Mpy_016755	Lma_009206		Mde_032637	Aa_G324640.t1	Esa_XP_024010949.1	c0003_01756	Thhalv10000808m	Tsa2g15730	EVM0008991	SI_scaffold622_14	BniB017795	Bo7g075710.1	BraA06g041690.3C	Rsa10017254
AT4G17880	MYC4		Araly1|895235	Bostr.30275s0255.1	CARHR224600.1	Carubv10004392m	Csa10g027420.1	LA_scaffold715_35		Desop.0243s0729.1		Lma_008618	Mer_CAA7043016.1	Mde_039414	Aa_G152240.t1	Esa_XP_006414178.1	c0006_00735	Thhalv10024688m	Tsa7g16380	EVM0004159	SI_scaffold1515_42	BniB008387	Bo1g017990.1			Sal_KAF8054173.1
AT5G46830	MYC5		Araly1|496450	Bostr.28243s0053.1		Carubv10028430m	Csa11g065130.1		Lme_scaffold369.80	Desop.0222s0375.1	Mpy_016750	Lma_009212	Mer_CAA7014638.1		Aa_G295550.t1	Esa_XP_006398377.1	c0003_01751	Thhalv10000853m	Tsa2g15800	EVM0019343	SI_scaffold622_22		Bo01130s010.1	BraA09g022370.3C
AT4G28910	NINJA	Aar_scaffold5719_11		Bostr.7867s0735.1	CARHR236680.2	Carubv10004886m	Csa11g014670.1	LA_scaffold141_2	Lme_scaffold236.528	Desop.0014s0106.2	Mpy_008142	Lma_003050	Mer_CAA7050092.1	Mde_007322	Aa_G251780.t1	Esa_XP_006412898.1	c0014_00107	Thhalv10025262m	Tsa7g27990	EVM0010181	SI_C212657_2	BniB018718	Bo1g017000.1	BraA01g008610.3C	Rsa10018946	Sal_KAF8090741.1
AT5G48850	SD1	Aar_scaffold6496_2	Araly1|494948	Bostr.2392s0062.1	CARHR182870.1	Carubv10026830m	Csa02g033690.1	LA_scaffold826_20	Lme_scaffold242.604	Desop.0216s0254.1	Mpy_015440		Mer_CAA7058871.1	Mde_005307	Aa_G138960.t1	Esa_XP_006395128.1	c0003_01061g	Thhalv10004656m	Tsa-un0362-011	EVM0015466	SI_scaffold688_200	BniB046328	Bo9g009620.1	BraA09g004340.3C	Rsa10027316	Sal_KAF8105619.1
AT1G04770	SD2	Aar_scaffold4951_109	Araly1|887651	Bostr.25219s0496.1	CARHR004150.1	Carubv10009848m	Csa17g008010.1	LA_scaffold293_12	Lme_scaffold830.309	Desop.0004s0007.1	Mpy_003850	Lma_012632	Mer_CAA7057012.1	Mde_010202	Aa_G477790.t1	Esa_XP_024008664.1	c0001_00318	Thhalv10008052m	Tsa1g03680	EVM0006433	SI_scaffold1463_24	BniB010140	Bo5g004870.1	BraA10g003270.3C	Rsa10017387	Sal_KAF8106503.1
AT1G73730	SLIM1	Aar_scaffold2581_11	Araly1|484568	Bostr.3288s0016.1	CARHR066800.1	Carubv10020043m	Csa09g078290.1	LA_scaffold1294_4	Lme_scaffold195.331	Desop.0211s0381.1	Mpy_020055	Lma_004381	Mer_CAA7043167.1	Mde_042478	Aa_G342660.t1	Esa_XP_006390517.1	c0013_00034	Thhalv10018327m	Tsa5g31240	EVM0015937	SI_scaffold242_221	BniB013836	Bo6g118030.1	BraA07g037760.3C	Rsa10022763
AT3G47960	GTR1		Araly1|890840	Bostr.18473s0156.1	CARHR156680.1	Carubv10016825m	Csa09g048490.1	LA_scaffold1986_13	Lme_scaffold342.14	Desop.0207s0473.1	Mpy_017955	Lma_019720	Mer_CAA7031210.1	Mde_013623	Aa_G491990.t1	Esa_XP_006404313.1	c0050_00021	Thhalv10010180m	Tsa5g15100	EVM0025059	SI_scaffold458_6	BniB006758	Bo3g113800.1	BraA06g024270.3C	Rsa10028482	Sal_KAF8080822.1
AT5G62680	GTR2	Aar_scaffold229_8	Araly1|916752	Bostr.0568s0539.1	CARHR276480.1	Carubv10028599m	Csa18g036110.1	LA_scaffold932_18	Lme_scaffold125.488	Desop.0011s0163.1	Mpy_016127	Lma_006011	Mer_CAA7035031.1	Mde_025222	Aa_G409530.t1	Esa_XP_006394362.1	c0003_00458	Thhalv10003849m	Tsa2g31200	EVM0012911	SI_scaffold1910_66		Bo3g107270.1	BraA02g043810.3C	Rsa10019582	Sal_KAF8088245.1
