# Supplementary material for: Insights into glucosinolate accumulation and metabolic pathways in Isatis indigotica Fort
Source: BMC Plant Biol. 2022 Feb 22;22:78. doi: 10.1186/s12870-022-03455-6 (PMC8862337; doi:10.1186/s12870-022-03455-6)
Supplement: Supplementary file 17 — Additional file 17: Table S7. Raw data of Ka/Ks ratio calculation results. The ratio was coloured to show the variation tendency. Source genes are from I. indigotica, and query genes from other Brassicaceae species. Eight processes were divided according to the gene functions in glucosinolate metabolic pathways. For subgroup division, CYP79 and CYP83 are thought to be key enzymes in GSL biosynthesis. GGP, SUR and UGT74B are shared with both aliphatic and indole GSL biosynthesis processes, named “common genes”. Different members of GST and ST5 are linked to different GSL formation, and were grouped together. Atypical myrosinases include BGLU28, BGLU30, PEN2 and PYK10, contrast to typical myrosinase TGGs. For side-chain modification, FMO, AOP and GSL-OH take their parts in aliphatic GSL modification, while CYP81F and IGMT modify indole ring in the nature. [file 12870_2022_3455_MOESM17_ESM.xlsx]

## Sheet: Illustration
Table S7 Raw data of Ka/Ks ratio calculation
Species are replaced with abbreviations (the same as Table S4) in this table. We coloured the ratio to show their variation tendency. Source Genes are genes from I. indigotica, and query genes are genes from other Brassicaceae species. Eight processes are divided according to gene functions in glucosinolate metabolic pathways. For subgroup division, CYP79 and CYP83 are thought to be key enzymes i…

## Sheet: Table S7
Process	Subgroups(Subprocess)	Source Genes	Gene Name	Species	Query Genes	Method	Ka	Ks	Ka/Ks	P-Value(Fisher)	Length	S-Sites	N-Sites	Substitutions	S-Substitutions	N-Substitutions	Divergence-Time	Substitution-Rate-Ratio(rTC:rAG:rTA:rCG:rTG:rCA/rCA)	GC(1:2:3)	ML-Score
1SE	SE-key reaction	EVM0009857.1	MAM1-2	Aal	Aa_G165520.t1	MA	0.0953332	0.389043	0.245045	3.89837e-28	1488	387.994	1100.01	210	123.913	86.0865	0.171918	1.67234:1.33002:0.872855:0.889349:0.700808:1	0.47211(0.533266:0.417339:0.465726)	-2755.66
1SE		EVM0027252.1	BAT5	Aal	Aa_G35170.t1	MA	0.0705429	0.446956	0.15783	4.04717e-36	1212	335.189	876.811	163	115.369	47.6313	0.174643	1.26751:1.6706:0.820319:0.799139:0.465287:1	0.426568(0.464109:0.423267:0.392327)	-2198.8
1SE		EVM0003851.1	BCAT-3	Aal	Aa_G23320.t1	MA	0.115297	0.798964	0.144308	1.62774e-61	1218	284.326	933.674	231	156.729	74.2711	0.27489	1.49987:1.4201:1.04465:1.0498:0.435409:1	0.448276(0.497537:0.429803:0.417488)	-2339.27
1SE		EVM0034317.1	BCAT-4	Aal	Aa_G164580.t1	MA	0.0755734	0.411997	0.183432	3.89368e-26	1059	252.398	806.602	134	84.4784	49.5216	0.155755	1.63662:1.61645:1.42516:1.41549:0.729885:1	0.456091(0.536827:0.413598:0.417847)	-1867.78
1SE		EVM0015932.1	BCAT6	Aal	Aa_G574950.t1	MA	0.0496928	0.427589	0.116216	3.11554e-34	1050	249.937	800.063	117	85.276	31.724	0.139645	1.99589:1.38556:0.716213:1.01046:0.595277:1	0.44619(0.531429:0.432857:0.374286)	-1798.54
1SE		EVM0027674.1	IPMDH1	Aal	Aa_G72800.t1	MA	0.0435106	0.417191	0.104294	6.62392e-39	1215	286.665	928.335	127	94.9358	32.0642	0.131676	1.71555:1.53307:1.67912:1.63691:1.96609:1	0.464609(0.565432:0.41358:0.414815)	-2058.17
1SE		EVM0001123.1	IPMDH2-2	Aal	Aa_G819160.t1	MA	0.119256	0.715153	0.166756	1.88117e-53	1227	319.731	907.269	235	159.518	75.4819	0.274534	2.31222:2.44768:2.00664:2.05686:0.783061:1	0.482885(0.575795:0.442543:0.430318)	-2376.93
1SE		EVM0033174.1	IPMDH2-3	Aal	Aa_G21440.t1	MA	0.0420413	0.387978	0.10836	3.08952e-37	1206	329.571	876.429	128	99.3664	28.6336	0.136578	2.71681:2.65681:1.98615:2.19296:0.531523:1	0.473466(0.584577:0.430348:0.405473)	-2092.7
1SE		EVM0001095.1	IPMI1-LSU1	Aal	Aa_G66620.t1	MA	0.0184175	0.463522	0.0397339	2.48662e-70	1512	365.546	1146.45	144	128.044	15.9564	0.126027	2.28725:2.21697:1.57861:1.58474:0.475031:1	0.463624(0.514881:0.453373:0.422619)	-2466.27
1SE		IPMI2_OM_1	IPMI-SSU2	Aal	Aa_G401570.t1	MA	0.117368	0.517933	0.226608	5.10535e-21	750	212.884	537.116	132	83.9832	48.0168	0.231067	1.25138:1.35915:1.17068:1.11212:0.910732:1	0.502(0.51:0.512:0.484)	-1465.69
1SE		EVM0006793.1	IPMI-SSU3	Aal	Aa_G401580.t1	MA	0.0806265	1.29502	0.0622589	4.48959e-71	753	214.156	538.844	159	137.466	21.5342	0.426005	2.74921:2.78015:2.51006:2.34607:1.97679:1	0.504648(0.531873:0.486056:0.496016)	-1461.63
2CF	Aliphatic CF	EVM0002186.1	GSTF11	Aal	Aa_G111620.t1	MA	0.121371	0.394798	0.307425	2.57541e-10	639	153.642	485.358	97	49.2097	47.7903	0.187114	2.29308:2.03705:1.88305:1.89602:0.821715:1	0.440532(0.530516:0.326291:0.464789)	-1206.54
2CF	Aliphatic CF	EVM0025399.1	GSTU20	Aal	Aa_G780410.t1	MA	0.0561501	0.46267	0.121361	5.3317e-22	651	153.852	497.148	74	53.1549	20.8451	0.152224	2.06634:1.2317:1.36744:1.47223:0.701444:1	0.460829(0.486175:0.345622:0.550691)	-1139.31
2CF	Aliphatic CF	EVM0032295.1	ST5b1-3	Aal	Aa_G98830.t2	MA	0.0692026	0.548196	0.126237	2.99622e-38	1038	228.634	809.366	135	93.3043	41.6957	0.174708	1.18314:1.13585:0.919945:0.965331:0.482596:1	0.447013(0.50578:0.364162:0.471098)	-1818.03
2CF	Aliphatic CF	EVM0007082.1	ST5b-7	Aal	Aa_G425860.t1	MA	0.114862	0.439347	0.261439	1.2592e-18	1002	210.674	791.326	148	74.6717	73.3283	0.183086	1.28149:1.39569:1.09753:1.27933:0.554432:1	0.450599(0.488024:0.372754:0.491018)	-1855.71
2CF	Aliphatic CF	EVM0005353.1	ST5b-8	Aal	Aa_G549670.t1	MA	0.0823732	0.343126	0.240067	1.79426e-17	1026	239.578	786.422	122	68.2317	53.7683	0.143261	1.0515:1.03993:0.87001:0.86539:0.368903:1	0.455166(0.491228:0.383041:0.491228)	-1851.04
2CF	Aliphatic CF	EVM0015467.1	ST5c	Aal	Aa_G119000.t1	MA	0.0562016	0.448211	0.125391	3.0027e-32	1002	225.232	776.768	115	80.2826	34.7174	0.144319	1.11272:1.99342:1.02201:1.03165:0.757994:1	0.441617(0.511976:0.356287:0.456587)	-1767.78
2CF	Common CF	EVM0029052.1	GGP1	Aal	Aa_G603250.t1	MA	0.0880536	0.594873	0.148021	1.74668e-28	747	177.447	569.553	113	76.6048	36.3952	0.208446	1.44412:1.15801:1.32048:1.31092:1.03021:1	0.451807(0.53012:0.315261:0.51004)	-1398.37
2CF	Common CF	GGP3_OM_1	GGP3	Aal	Aa_G432040.t1	MA	0.0862572	1.08522	0.0794839	3.87937e-52	753	186.302	566.698	130	104.689	25.3112	0.333413	1.98691:0.927432:0.809812:3.52992:0.685782:1	0.486056(0.549801:0.336653:0.571713)	-1415.31
2CF	Common CF	EVM0031371.1	SUR1	Aal	Aa_G194680.t1	MA	0.053766	0.605506	0.0887951	1.2264e-64	1344	373.73	970.27	193	156.843	36.1568	0.20719	1.96848:1.31085:0.665938:0.757196:0.496098:1	0.485863(0.551339:0.378348:0.527902)	-2391.6
2CF	Common CF	EVM0034278.1	UGT74B1	Aal	Aa_G274060.t1	MA	0.0826078	0.508716	0.162385	1.52745e-44	1386	363.606	1022.39	203	139.366	63.6341	0.194394	2.35097:2.21144:1.79816:1.78821:1.26836:1	0.49062(0.50974:0.411255:0.550866)	-2577.6
2CF	Indole CF	EVM0034183.1	GSTF10	Aal	Aa_G85980.t1	MA	0.0601482	0.484412	0.124167	4.93454e-22	615	166.749	448.251	80	59.9798	20.0202	0.175182	2.65228:1.22967:1.49049:1.64028:0.523991:1	0.47561(0.578049:0.341463:0.507317)	-1102.24
2CF	Indole CF	EVM0006168.1	GSTF9	Aal	Aa_G85970.t1	MA	0.0372122	0.54967	0.0676992	5.37731e-32	645	159.544	485.456	76	63.0186	12.9814	0.163971	1.68089:1.46546:1.72426:1.76347:1.14289:1	0.509302(0.588372:0.362791:0.576744)	-1122.67
2CF	Indole CF	EVM0031047.1	ST5a	Aal	Aa_G98840.t1	MA	0.0295484	0.905581	0.0326292	1.97538e-78	1011	202.336	808.664	131	115.887	15.1126	0.204873	0.875688:0.959085:0.800046:0.817798:0.521663:1	0.467359(0.517804:0.35905:0.525223)	-1708.09
2CF	Key aliphatic CF	EVM0026890.1	CYP79C2-2	Aal	Aa_G67080.t1	MA	0.100611	0.338694	0.297055	1.33828e-20	1584	358.397	1225.6	209	103.679	105.321	0.15448	1.86717:2.08024:1.45321:1.48773:0.960211:1	0.471275(0.514205:0.402462:0.497159)	-2909.78
2CF	Key aliphatic CF	EVM0031225.1	CYP79F1	Aal	Aa_G65470.t1	MA	0.0952391	0.362274	0.262893	1.38386e-25	1608	362.494	1245.51	212	111.387	100.613	0.155437	1.84265:1.79637:1.56801:1.60969:0.738525:1	0.455535(0.495336:0.392724:0.478545)	-2933.81
2CF	Key aliphatic CF	EVM0005624.1	CYP83A1	Aal	Aa_G79730.t1	MA	0.0730859	0.530916	0.13766	4.98677e-51	1503	313.387	1189.61	197	129.388	67.6123	0.168547	1.64794:1.69964:1.46714:1.4464:1.05462:1	0.478377(0.515968:0.351297:0.567864)	-2678.34
2CF	Key aromatic CF	EVM0011031.1	CYP79A2-2	Aal	Aa_G570240.t1	MA	0.0944889	0.367527	0.257093	3.20865e-25	1542	358.152	1183.85	203	109.741	93.2587	0.157906	2.50239:2.59954:2.09309:2.08646:0.823513:1	0.479248(0.518482:0.376459:0.542802)	-2808.39
2CF	Key indole CF	EVM0009886.1	CYP79B2	Aal	Aa_G486300.t1	MA	0.0306912	0.545619	0.0562502	5.73166e-78	1623	373.583	1249.42	178	149.816	28.184	0.149218	1.70355:1.58744:1.19356:1.18863:0.892141:1	0.463031(0.492606:0.390943:0.505545)	-2730.2
2CF	Key indole CF	EVM0028122.1	CYP79B3	Aal	Aa_G407280.t1	MA	0.0349834	0.403741	0.0866481	1.27668e-52	1629	338.61	1290.39	150	112.765	37.2352	0.111635	1.33686:1.41351:1.31918:1.3103:1.32718:1	0.457643(0.499079:0.38674:0.487109)	-2695.93
2CF	Key indole CF	EVM0000544.1	CYP83B1	Aal	Aa_G127450.t1	MA	0.0274628	0.431033	0.0637138	4.76447e-57	1497	383.541	1113.46	145	122.366	22.6338	0.13086	1.4885:1.71197:1.0782:1.24913:0.45075:1	0.484636(0.541082:0.360721:0.552104)	-2532.85
2CF		EVM0031482.1	CYTB5C	Aal	Aa_G332690.t1	MA	0.0733455	0.292031	0.251157	1.61438e-06	399	97.9688	301.031	42	23.7056	18.2944	0.127041	2.83635:3.37851:1.64863:1.61983:0.439234:1	0.453634(0.492481:0.349624:0.518797)	-690.853
3SM	Aliphatic SM	EVM0024223.1	AOP1	Aal	Aa_G189170.t1	MA	0.110664	0.422119	0.262163	1.03296e-17	951	230.703	720.297	140	76.9856	63.0144	0.18622	2.87476:2.46645:1.75258:1.92483:0.793337:1	0.397476(0.495268:0.323344:0.373817)	-1758.16
3SM	Aliphatic SM	EVM0023388.1	AOP2	Aal	Aa_G189140.t1	MA	0.195669	0.673694	0.290441	6.70496e-29	1236	241.838	994.162	260	118.507	141.493	0.2892	1.55246:1.78605:1.1076:1.44669:0.418051:1	0.413835(0.538835:0.372573:0.330097)	-2457.13
3SM	Aliphatic SM	EVM0022347.1	FMOGS-OX2-1	Aal	Aa_G321870.t1	MA	0.138993	0.407332	0.341227	1.49058e-18	1383	328.549	1054.45	228	108.823	119.177	0.20274	1.71904:1.84272:1.28162:1.28276:0.674377:1	0.468547(0.542299:0.401302:0.462039)	-2651.64
3SM	Aliphatic SM	EVM0028808.1	FMOGS-OX5	Aal	Aa_G261890.t1	MA	0.111274	0.473945	0.234782	3.9919e-32	1383	336.401	1046.6	219	126.557	92.443	0.19949	1.20268:1.3401:0.890155:0.995958:0.469275:1	0.489877(0.59436:0.40564:0.469631)	-2611.92
3SM	Aliphatic SM	EVM0018849_Fol	GSL-OH-2	Aal	Aa_G67090.t1	MA	0.143991	0.690539	0.20852	7.24523e-38	1068	239.349	828.651	210	121.957	88.0429	0.266478	1.74982:1.85888:1.52655:1.75439:0.739463:1	0.463951(0.54073:0.379213:0.47191)	-2118.74
3SM	Aliphatic SM	EVM0013981.1	GSL-OH-like-1	Aal	Aa_G359780.t1	MA	0.0592331	0.477046	0.124166	4.50737e-36	1074	237.483	836.517	129	89.7474	39.2526	0.15162	3.64516:3.90514:3.55954:3.63949:1.84861:1	0.445531(0.519553:0.353352:0.463687)	-1874.64
3SM	Aliphatic SM	Trinity14631_orf	GSL-OH-like-2	Aal	Aa_G694440.t1	MA	0.110969	0.573646	0.193445	1.17914e-33	1083	229.689	853.311	176	102.405	73.5947	0.209096	1.55036:1.67112:1.2395:1.2472:0.705116:1	0.43952(0.515235:0.364266:0.439058)	-2031.65
3SM	Indole SM	EVM0023547.1	CYP81F1	Aal	Aa_G306090.t1	MA	0.090092	0.943618	0.0954751	6.40564e-101	1497	354.345	1142.65	275	210.264	64.7358	0.292125	2.1514:2.75817:1.38564:1.28968:0.550023:1	0.48831(0.536072:0.376754:0.552104)	-2807.04
3SM	Indole SM	EVM0001850.1	CYP81F2	Aal	Aa_G69090.t1	MA	0.0678252	0.402177	0.168645	1.14727e-37	1479	359.673	1119.33	180	118.046	61.9544	0.149135	1.96206:2.92852:1.37594:1.25503:0.748122:1	0.489858(0.557809:0.372211:0.539554)	-2609.08
3SM	Indole SM	EVM0016210.1	CYP81F3-1	Aal	Aa_G672590.t1	MA	0.0648116	0.811961	0.079821	6.28865e-95	1491	335.872	1155.13	236	185.168	50.8322	0.233119	1.52554:1.59753:1.21449:1.20942:0.959452:1	0.495976(0.532193:0.39336:0.562374)	-2713.72
3SM	Indole SM	EVM0005770.1	IGMT2	Aal	Aa_G60760.t1	MA	0.0357064	0.434628	0.082154	3.82908e-40	1116	308.391	807.609	119	97.9308	21.0692	0.145943	2.16308:1.83581:1.28303:1.20761:0.793993:1	0.453405(0.534946:0.38172:0.443548)	-1912.23
4CS	Sulphur assimilation	EVM0026982.1	APK1	Aal	Aa_G395410.t1	MA	0.0488451	0.511108	0.0955672	4.33281e-33	819	173.262	645.738	94	69.3127	24.6873	0.146638	1.54366:1.4949:1.29325:1.29413:0.797767:1	0.431013(0.520147:0.434066:0.338828)	-1436.63
4CS	Sulphur assimilation	EVM0029580.1	APK2	Aal	Aa_G486320.t1	MA	0.0601049	0.605518	0.099262	1.0292e-42	867	219.896	647.104	127	98.2892	28.7108	0.198437	1.73354:1.66365:1.53457:1.54439:1.03152:1	0.479239(0.529412:0.441176:0.467128)	-1600.58
4CS	Sulphur assimilation	EVM0032586.1	APS1	Aal	Aa_G413560.t1	MA	0.0303526	0.462632	0.0656086	1.19182e-57	1383	362.055	1020.95	147	124.05	22.9501	0.143519	1.2698:1.90072:0.799139:1.02163:0.369976:1	0.513015(0.609544:0.418655:0.510846)	-2385.45
4CS	Sulphur assimilation	EVM0007958.1	APS3	Aal	Aa_G233310.t1	MA	0.0573587	0.708784	0.0809255	2.99701e-76	1389	371.076	1017.92	210	171.851	38.1495	0.231389	2.57867:2.73888:1.71542:1.74121:0.308372:1	0.489561(0.580994:0.410367:0.477322)	-2542.02
4CS	Sulphur assimilation	EVM0028374.1	GSH1-1	Aal	Aa_G301660.t1	MA	0.0811221	0.339523	0.23893	9.51988e-25	1470	354.899	1115.1	177	101.101	75.8989	0.143507	1.38488:1.42882:1.13462:1.1068:0.677341:1	0.432653(0.50102:0.396939:0.4)	-2664.94
4CS	Sulphur assimilation	EVM0020936.1	GSH1-3	Aal	Aa_G301690.t1	MA	0.035986	0.416995	0.0862984	1.64877e-53	1545	383.303	1161.7	157	124.45	32.5498	0.130512	1.85206:1.32363:0.679309:0.686408:0.459607:1	0.455016(0.533981:0.406796:0.424272)	-2576.83
4CS	Sulphur assimilation	EVM0023413.1	GSH2-2	Aal	Aa_G595630.t1	MA	0.045067	0.324762	0.138769	2.42258e-35	1578	365.89	1212.11	145	99.3348	45.6652	0.10992	2.40556:1.93401:1.78859:2.14294:1.22457:1	0.447719(0.531369:0.36597:0.445817)	-2632.64
4CS		Trinity20664_orf	CHY1-1	Aal	Aa_G113660.t1	MA	0.0647232	0.289113	0.223868	2.03785e-17	1122	255.16	866.84	113	64.185	48.815	0.115753	1.34121:1.37608:1.21108:1.45552:0.646295:1	0.482175(0.544118:0.418449:0.483957)	-1941.05
5MY	Atypical MY	EVM0007598.1	BGLU28	Aal	Aa_G288440.t1	MA	0.120181	0.447878	0.268334	5.56372e-31	1737	348.815	1388.18	265	128.15	136.85	0.185987	1.86946:1.8675:1.72003:1.73184:1.05693:1	0.408175(0.499136:0.358377:0.367012)	-3236.41
5MY	Atypical MY	EVM0013733_Fol	BGLU30	Aal	Aa_G103310.t1	MA	0.078499	0.405399	0.193634	1.27189e-31	1527	301.266	1225.73	177	99.0031	77.9969	0.142994	2.60892:2.61452:2.57322:2.55413:1.75366:1	0.406352(0.490177:0.353635:0.375246)	-2648.41
5MY	Atypical MY	EVM0006129.1	PEN2-2	Aal	Aa_G484800.t1	MA	0.0299661	0.45415	0.0659828	1.72175e-61	1626	334.898	1291.1	149	118.784	30.216	0.117333	0.989314:1.09264:0.731206:0.881126:0.269331:1	0.421587(0.480627:0.388376:0.395756)	-2651.1
5MY	Atypical MY	EVM0022410.1	PYK10-1	Aal	Aa_G101260.t1	MA	0.0728415	0.525506	0.138612	4.1708e-55	1572	358.402	1213.6	215	146.322	68.6777	0.176045	1.33642:1.29772:1.0891:1.12761:0.621575:1	0.427481(0.5:0.379771:0.402672)	-2871.8
5MY	Typical MY	EVM0000111.1	TGG2-3	Aal	Aa_G113000.t1	MA	0.217308	0.457108	0.475397	3.8489e-13	1599	332.728	1266.27	340	121.03	218.97	0.267207	0.939931:0.974726:0.827797:1.00376:0.515277:1	0.433083(0.476548:0.385553:0.437148)	-3247.44
5MY	Typical MY	TGG4_OM_5	TGG4-10	Aal	Aa_G370080.t1	MA	0.0750004	0.598423	0.12533	1.94548e-62	1530	339.418	1190.58	219	152.123	66.8768	0.191117	1.92027:1.846:1.37861:1.51421:0.505851:1	0.413072(0.490196:0.403922:0.345098)	-2735.83
6CB		EVM0005638.1	ESP2	Aal	Aa_G729770.t1	MA	0.181042	0.681155	0.265787	3.2566e-31	1020	263.957	756.043	229	130.019	98.9812	0.310462	1.60857:1.40818:1.27623:1.26946:0.761505:1	0.504412(0.555882:0.433824:0.523529)	-2120.72
6CB		EVM0031148.1	GSTU13	Aal	Aa_G126590.t1	MA	0.07482	0.471572	0.158661	1.40697e-21	681	192.07	488.93	95	67.6694	27.3306	0.18672	3.54842:1.91415:2.2411:2.09691:1.42647:1	0.483113(0.548458:0.387665:0.513216)	-1237
6CB		EVM0002850.1	MBP1	Aal	Aa_G364660.t1	MA	0.251601	0.944558	0.266369	1.18296e-86	2253	568.393	1684.61	613	342.56	270.44	0.426422	1.33323:1.3962:1.25553:1.28528:0.823354:1	0.456724(0.531292:0.424767:0.414115)	-4787.17
6CB		MBP_OM_1	MBP2-3	Aal	Aa_G364640.t1	MA	0.247437	0.860952	0.287399	1.18146e-55	1620	375.496	1244.5	440	225.349	214.651	0.389642	1.62679:1.58117:1.40165:1.40918:0.875307:1	0.449383(0.530556:0.447222:0.37037)	-3499.33
6CB		EVM0011143.1	NSP1	Aal	Aa_G701410.t1	MA	0.149548	0.45178	0.33102	3.45586e-22	1401	371.17	1029.83	253	131.878	121.122	0.229619	1.58973:1.6:1.38092:1.45023:0.716619:1	0.481799(0.570664:0.41863:0.456103)	-2707.43
6CB		EVM0025986.1	NSP5	Aal	Aa_G420180.t1	MA	0.0985839	1.00169	0.0984177	8.34594e-66	963	210.952	752.048	176	130.287	45.7127	0.296416	0.62312:0.607135:0.513734:0.656145:0.244546:1	0.509346(0.584112:0.439252:0.504673)	-1811.55
6CB		EVM0006517.1	PEN3	Aal	Aa_G239240.t1	MA	0.0347893	0.329352	0.10563	2.05533e-110	4401	977.371	3423.63	377	275.181	101.819	0.100206	0.890743:1.33615:0.598906:0.772266:0.598155:1	0.501363(0.501363:0.399455:0.603272)	-7219.52
7TF	Key TF	EVM0027454.1	MYB28-2	Aal	Aa_G606850.t1	MA	0.0919075	0.399351	0.230142	8.94196e-22	1092	263.275	828.725	146	84.6655	61.3345	0.16603	1.66462:1.47308:1.05232:1.28221:0.530864:1	0.445055(0.447802:0.417582:0.46978)	-1973.81
7TF	Key TF	EVM0020398.1	MYB29	Aal	Aa_G76360.t1	MA	0.108487	0.426596	0.254308	2.7875e-20	1032	230.433	801.567	151	80.1224	70.8776	0.179516	1.28253:1.31937:1.13207:1.16476:0.774716:1	0.432655(0.452035:0.401163:0.444767)	-1948.33
7TF	Key TF	EVM0029896.1	MYB34	Aal	Aa_G693340.t1	MA	0.129006	0.43651	0.295539	1.93806e-15	909	202.612	706.388	143	70.4306	72.5694	0.197547	1.188:1.16366:0.951682:0.952749:0.727511:1	0.433993(0.453795:0.40264:0.445545)	-1711.75
7TF	Key TF	EVM0028453.1	MYB51	Aal	Aa_G271510.t1	MA	0.0934506	0.398403	0.234563	3.46764e-18	942	206.804	735.196	124	67.6162	56.3838	0.160399	1.58399:1.95016:1.57522:1.59032:1.46784:1	0.437367(0.442675:0.409236:0.460191)	-1729.73
7TF	Key TF	EVM0012206.1	MYC2	Aal	Aa_G16560.t1	MA	0.0737209	1.09643	0.0672369	2.06331e-147	1791	419.737	1371.26	328	268.927	59.0726	0.313403	1.98229:1.09168:1.1696:1.03042:1.35077:1	0.494696(0.5134:0.449749:0.520938)	-3304.06
7TF	Key TF	EVM0008991.1	MYC3	Aal	Aa_G324640.t1	MA	0.0967659	0.924878	0.104626	8.7701e-109	1710	418.304	1291.7	319	241.105	77.8953	0.299341	1.54571:0.71609:0.510929:0.473391:0.664753:1	0.46462(0.514912:0.388596:0.490351)	-3208.43
7TF	Key TF	EVM0004159.1	MYC4	Aal	Aa_G152240.t1	MA	0.187413	0.931185	0.201263	4.34354e-75	1611	375.461	1235.54	376	226.192	149.808	0.360757	2.12047:1.75421:1.1342:1.18571:0.81099:1	0.436685(0.496276:0.378026:0.435754)	-3325.95
7TF	Key TF	EVM0019343.1	MYC5	Aal	Aa_G295550.t1	MA	0.207372	0.686848	0.301918	2.65339e-35	1467	309.437	1157.56	331	155.44	175.56	0.308509	1.59344:1.64822:1.37192:1.35458:0.947143:1	0.464213(0.481595:0.391616:0.519427)	-2996.1
7TF	Sulphur regulation	EVM0015466.1	SD1	Aal	Aa_G138960.t1	MA	0.0232037	0.370151	0.062687	1.45285e-31	918	219.091	698.909	76	63.3347	12.6653	0.106006	1.94841:1.2648:0.65749:1.96915:0.0867495:1	0.449891(0.501634:0.346405:0.501634)	-1464.46
7TF	Sulphur regulation	EVM0006433.1	SD2	Aal	Aa_G477790.t1	MA	0.0327991	0.833165	0.0393669	3.43285e-60	879	207.286	671.714	116	102.876	13.1238	0.221541	4.48194:1.28795:2.26322:2.21365:1.50942:1	0.434585(0.540956:0.341297:0.421502)	-1504.5
7TF	Sulphur regulation	EVM0015937.1	SLIM1	Aal	Aa_G342660.t1	MA	0.047795	0.486986	0.0981444	1.73923e-64	1755	384.574	1370.43	196	145.213	50.7865	0.144035	1.76289:1.42879:1.04584:1.07311:0.650013:1	0.447863(0.539316:0.382906:0.421368)	-3000.33
7TF		EVM0014103.1	CAMTA3	Aal	Aa_G591390.t1	MA	0.0441252	0.295032	0.149561	2.47748e-56	3093	641.118	2451.88	257	163.488	93.5117	0.0961333	2.2551:2.24954:1.81288:2.04983:0.739738:1	0.425962(0.519399:0.400582:0.357905)	-5093.73
7TF		EVM0011940.1	CCA1	Aal	Aa_G177850.t1	MA	0.121158	0.608391	0.199144	4.62925e-53	1656	382.223	1273.78	288	173.112	114.888	0.233616	2.1473:1.66714:1.05437:1.19255:0.856033:1	0.443237(0.520833:0.469203:0.339674)	-3126
7TF		EVM0006184.1	Dof1	Aal	Aa_G257660.t2	MA	0.105845	0.302847	0.3495	1.015e-08	804	189.54	614.46	105	49.2258	55.7742	0.152288	2.4791:2.63414:2.46128:2.48848:1.33313:1	0.4801(0.464552:0.466418:0.509328)	-1488.82
7TF		EVM0028007.1	FRS12	Aal	Aa_G83740.t1	MA	0.0436198	0.389675	0.111939	3.03281e-64	2301	505.957	1795.04	223	159.612	63.388	0.119712	2.23692:2.08108:1.91759:2.00029:0.87591:1	0.461321(0.515645:0.406128:0.46219)	-3882.63
7TF		EVM0022049.1	FRS7	Aal	Aa_G524390.t1	MA	0.0272244	0.413621	0.0658198	7.23995e-84	2292	572.43	1719.57	217	181.177	35.8226	0.123727	2.30143:2.0291:1.34573:1.26232:0.534336:1	0.462042(0.51178:0.409686:0.46466)	-3798.13
7TF		EVM0025641.1	HY5	Aal	Aa_G517870.t1	MA	0.0951872	0.476754	0.199657	4.94439e-14	477	118.76	358.24	71	44.3123	26.6877	0.190187	3.27465:1.29124:0.77611:0.849001:0.945771:1	0.444444(0.484277:0.462264:0.386792)	-876.485
7TF		EVM0006202.1	IQD1	Aal	Aa_G34680.t1	MA	0.113797	0.460409	0.247165	1.23334e-28	1311	326.274	984.726	209	119.704	89.2955	0.20006	1.67095:1.26127:0.922329:0.959382:0.708969:1	0.462624(0.453089:0.481693:0.453089)	-2440.4
7TF		EVM0018362.1	MYB118	Aal	Aa_G570780.t1	MA	0.111907	0.477784	0.234221	2.42275e-17	714	161.672	552.328	110	61.1051	48.8949	0.194753	1.86709:1.7568:1.74257:1.79935:0.926144:1	0.448179(0.470588:0.439076:0.434874)	-1350.11
7TF		EVM0010181.1	NINJA	Aal	Aa_G251780.t1	MA	0.0551775	0.347681	0.158702	2.45746e-30	1266	359.729	906.271	140	100.013	39.9871	0.138291	2.72371:2.32886:1.40979:1.46937:0.483709:1	0.499605(0.562796:0.503555:0.432464)	-2153.34
8TP		EVM0025059.1	GTR1	Aal	Aa_G491990.t1	MA	0.0919682	0.355797	0.258485	1.19341e-29	1803	457.366	1345.63	240	136.325	103.675	0.158893	1.35493:1.42185:1.04163:1.13849:0.465408:1	0.465336(0.471714:0.409318:0.514975)	-3306.31
8TP		EVM0012911.1	GTR2	Aal	Aa_G409530.t1	MA	0.0559262	0.387269	0.144412	1.9565e-48	1827	465.441	1361.56	209	146.93	62.0703	0.140338	2.16135:2.29928:1.95833:1.99323:0.83023:1	0.466886(0.470443:0.417898:0.512315)	-3167.6
1SE	SE-key reaction	EVM0009857.1	MAM1-2	Aar	Aar_scaffold229_166	MA	0.213056	3.57465	0.0596019	0	1428	323.863	1104.14	446	370.679	75.3215	0.975449	1.31988:1.24193:1.11499:1.14303:0.712572:1	0.427521(0.504202:0.396008:0.382353)	-3073.3
1SE		EVM0003851.1	BCAT-3	Aar	Aar_scaffold4650_19	MA	0.122329	1.4085	0.0868507	2.51848e-125	1251	277.379	973.621	284	217.649	66.3509	0.407506	1.21854:1.34843:0.901689:1.00211:0.403496:1	0.430056(0.495204:0.432854:0.36211)	-2473.93
1SE		EVM0034317.1	BCAT-4	Aar	Aar_scaffold4130_10	MA	0.114245	0.95709	0.119367	7.33969e-68	1056	239.435	816.565	209	148.534	60.4662	0.30535	1.26507:0.963225:0.938456:0.880687:0.511658:1	0.444129(0.526989:0.424716:0.380682)	-2026.31
1SE		EVM0015932.1	BCAT6	Aar	Aar_scaffold4407_63	MA	0.116515	0.885212	0.131624	1.65582e-60	1050	234.935	815.065	203	139.361	63.6387	0.288509	1.64679:1.45386:1.36994:1.38059:0.820572:1	0.441429(0.527143:0.431429:0.365714)	-2014.84
1SE		EVM0027674.1	IPMDH1	Aar	Aar_scaffold2718_282	MA	0.0515704	0.967647	0.0532946	4.55484e-91	1197	313.231	883.769	197	171.249	25.7505	0.29129	2.51971:2.02355:1.16741:1.31168:0.381378:1	0.434837(0.56015:0.412281:0.33208)	-2178.49
1SE		EVM0033174.1	IPMDH2-3	Aar	Aar_scaffold652_13	MA	0.0556285	0.448077	0.124149	3.3239e-40	1215	336.383	878.617	152	114.78	37.22	0.164281	2.15004:2.02015:1.5758:1.62249:0.956685:1	0.480247(0.585185:0.434568:0.420988)	-2185.16
1SE		EVM0001095.1	IPMI1-LSU1	Aar	Aar_scaffold3517_4	MA	0.0290261	0.493573	0.0588082	2.67273e-68	1521	369.626	1151.37	161	136.073	24.9267	0.141918	2.22724:2.33273:1.51005:1.54093:0.436166:1	0.465483(0.521696:0.454635:0.420118)	-2552.85
1SE		IPMI2_OM_1	IPMI-SSU2	Aar	Aar_scaffold3814_2	MA	0.118574	1.05045	0.112879	6.5214e-54	747	203.405	543.595	164	125.993	38.0075	0.372321	2.78605:3.58947:2.5079:2.77419:1.35817:1	0.500669(0.522088:0.506024:0.473896)	-1479.47
1SE		EVM0006793.1	IPMI-SSU3	Aar	Aar_scaffold3814_1	MA	0.0760549	1.01886	0.0746473	9.05885e-59	750	204.407	545.593	145	120.909	24.0906	0.333008	1.29685:1.24312:1.20499:1.21628:1.17241:1	0.531333(0.538:0.486:0.57)	-1440.44
2CF	Aliphatic CF	EVM0002186.1	GSTF11	Aar	Aar_scaffold2778_33	MA	0.112463	0.478195	0.235181	1.78476e-15	639	155.359	483.641	100	57.7322	42.2678	0.201382	2.24916:1.92218:1.74593:1.69702:1.09922:1	0.443662(0.544601:0.323944:0.462441)	-1202.24
2CF	Aliphatic CF	EVM0032295.1	ST5b1-3	Aar	Aar_scaffold2581_45	MA	0.0955147	1.12883	0.0846141	2.23795e-75	1014	224.717	789.283	183	141.074	41.9263	0.324511	1.52002:1.47566:1.13555:1.27311:0.383056:1	0.452663(0.511834:0.365385:0.480769)	-1871.92
2CF	Aliphatic CF	EVM0015467.1	ST5c	Aar	Aar_scaffold3815_26	MA	0.0761767	1.07604	0.0707935	5.25809e-79	1014	233.257	780.743	179	144.71	34.2899	0.306182	2.12392:2.36054:1.47178:1.75705:0.383743:1	0.408777(0.492604:0.35355:0.380178)	-1870.6
2CF	Common CF	EVM0029052.1	GGP1	Aar	Aar_scaffold4887_11	MA	0.0801909	1.80262	0.0444858	2.4377e-91	750	177.742	572.258	157	137.331	19.6694	0.488388	1.66385:1.4297:1.42534:1.45352:0.80519:1	0.412667(0.524:0.318:0.396)	-1422.69
2CF	Common CF	GGP3_OM_1	GGP3	Aar	Aar_scaffold4887_9	MA	0.107607	1.12655	0.095519	1.51928e-56	750	217.675	532.325	158	128.081	29.9187	0.403337	2.20709:1.00522:0.780762:1.20693:0.380094:1	0.464(0.54:0.332:0.52)	-1465.41
2CF	Common CF	EVM0031371.1	SUR1	Aar	Aar_scaffold5909_34	MA	0.0690889	0.709489	0.0973784	1.33451e-70	1350	362.314	987.686	215	169.899	45.1011	0.24096	2.88794:2.53384:1.8123:1.83917:0.70632:1	0.493333(0.566667:0.387778:0.525556)	-2460.63
2CF	Common CF	EVM0034278.1	UGT74B1	Aar	Aar_scaffold1441_177	MA	0.127154	1.47976	0.0859288	3.77494e-139	1380	351.193	1028.81	328	262.038	65.9617	0.471375	2.34242:2.40173:2.1557:2.156:1.20061:1	0.489855(0.51413:0.423913:0.531522)	-2743.71
2CF	Indole CF	EVM0034183.1	GSTF10	Aar	Aar_scaffold5593_40	MA	0.0575695	0.803346	0.0716621	7.22126e-42	615	160.299	454.701	100	83.1065	16.8935	0.251955	1.23674:1.08379:0.834662:0.858863:0.415773:1	0.470732(0.563415:0.334146:0.514634)	-1124.73
2CF	Indole CF	EVM0006168.1	GSTF9	Aar	Aar_scaffold5593_41	MA	0.0591979	1.30969	0.0451998	2.72839e-60	645	156.039	488.961	114	99.8566	14.1434	0.36172	1.28325:2.97618:2.47753:2.8023:0.248686:1	0.503876(0.57907:0.367442:0.565116)	-1195.56
2CF	Indole CF	EVM0031047.1	ST5a	Aar	Aar_scaffold2581_46	MA	0.0661342	1.02119	0.064762	1.41678e-80	1032	256.883	775.117	181	151.412	29.5879	0.303864	3.08027:3.14341:2.28744:2.28135:0.610633:1	0.450581(0.511628:0.354651:0.485465)	-1888.35
2CF	Key aliphatic CF	EVM0003274.1	CYP79C1	Aar	Aar_scaffold6482_32	MA	0.150958	1.62106	0.0931235	1.82411e-168	1596	350.989	1245.01	385	289.403	95.5966	0.47426	1.38366:1.41519:1.10247:1.19326:0.429039:1	0.420113(0.50094:0.348684:0.410714)	-3226.03
2CF	Key aliphatic CF	EVM0010127.1	CYP79C2-3	Aar	Aar_scaffold4412_5	MA	0.237991	1.29235	0.184153	4.47837e-110	1575	344.522	1230.48	444	267.839	176.161	0.468627	2.46304:2.38784:2.11195:2.13208:0.873575:1	0.437143(0.502857:0.384762:0.42381)	-3387.92
2CF	Key aliphatic CF	EVM0031225.1	CYP79F1	Aar	Aar_scaffold5438_22	MA	0.177428	1.32786	0.13362	1.12632e-140	1623	341.209	1281.79	415	276.306	138.694	0.419288	1.45728:1.50802:1.22878:1.21441:0.845374:1	0.422674(0.483364:0.379852:0.404806)	-3360.06
2CF	Key aliphatic CF	EVM0005624.1	CYP83A1	Aar	Aar_C154589_1	MA	0.0957157	2.92253	0.0327509	8.8212e-173	1110	276.496	833.504	263	239.368	23.6323	0.799865	1.76827:1.90333:1.32999:1.34174:0.5803:1	0.435586(0.502703:0.348649:0.455405)	-2167.77
2CF	Key aromatic CF	EVM0011031.1	CYP79A2-2	Aar	Aar_scaffold871_3	MA	0.163725	1.43841	0.113824	7.56298e-135	1506	364.826	1141.17	372	274.328	97.6717	0.472515	1.96053:1.69609:1.04532:1.12998:0.37852:1	0.439243(0.501992:0.366534:0.449203)	-3035.48
2CF	Key indole CF	EVM0028122.1	CYP79B3	Aar	Aar_scaffold3804_1	MA	0.108413	1.67043	0.0649016	6.52992e-131	1161	282.534	878.466	262	218.007	43.9926	0.488536	1.89604:1.52277:1.19273:1.19402:0.901255:1	0.417743(0.49354:0.365633:0.394057)	-2297.96
2CF	Key indole CF	EVM0000544.1	CYP83B1	Aar	Aar_scaffold2250_3	MA	0.0434647	1.74123	0.0249621	7.31411e-150	1494	423.552	1070.45	272	255.859	16.1413	0.524785	4.24792:2.57398:1.32975:1.3569:0.52695:1	0.444444(0.535141:0.355422:0.442771)	-2644.7
3SM	Aliphatic SM	EVM0024223.1	AOP1	Aar	Aar_scaffold905_70	MA	0.190641	0.93093	0.204786	1.03829e-44	942	211.011	730.989	223	130.453	92.5467	0.356468	1.99766:2.24253:1.84933:1.9991:0.918858:1	0.394904(0.492038:0.315287:0.377389)	-1930.55
3SM	Aliphatic SM	EVM0022347.1	FMOGS-OX2-1	Aar	Aar_scaffold1960_119	MA	0.156124	1.12423	0.138871	2.11607e-95	1383	307.084	1075.92	318	213.917	104.083	0.371084	1.15988:1.17754:0.98785:1.36972:0.607867:1	0.480116(0.555315:0.399132:0.4859)	-2828.5
3SM	Aliphatic SM	EVM0028808.1	FMOGS-OX5	Aar	Aar_scaffold2506_36	MA	0.115353	1.45655	0.0791962	1.87822e-141	1383	302.426	1080.57	305	237.73	67.2702	0.408638	1.29845:1.37944:1.10517:1.11236:0.907142:1	0.465293(0.573753:0.409978:0.412148)	-2733.69
3SM	Indole SM	EVM0023547.1	CYP81F1	Aar	Aar_scaffold1061_15	MA	0.0876374	1.09919	0.0797292	2.04429e-125	1488	351.681	1136.32	296	235.366	60.6336	0.326712	2.56153:2.25012:2.20005:2.12682:1.47047:1	0.486559(0.546371:0.378024:0.535282)	-2827.89
3SM	Indole SM	EVM0024666.1	IGMT3	Aar	Aar_scaffold1843_84	MA	0.081232	1.28547	0.0631923	3.60031e-98	1104	278.2	825.8	213	179.357	33.6434	0.384692	2.86126:2.34565:2.31306:2.25662:1.53269:1	0.431159(0.528533:0.368207:0.396739)	-2078.82
4CS	Sulphur assimilation	EVM0026982.1	APK1	Aar	Aar_scaffold609_23	MA	0.0715454	0.851428	0.0840299	2.28159e-53	819	193.626	625.374	135	106.182	28.8179	0.255923	2.49157:1.80424:1.43999:1.45681:0.627739:1	0.428571(0.518315:0.435897:0.331502)	-1521.2
4CS	Sulphur assimilation	EVM0029580.1	APK2	Aar	Aar_scaffold3483_48	MA	0.082847	0.847314	0.097776	2.54197e-56	870	214.321	655.679	156	120.08	35.9196	0.27117	1.68621:1.73924:1.30118:1.32493:0.513538:1	0.467241(0.524138:0.434483:0.443103)	-1630.33
4CS	Sulphur assimilation	EVM0032586.1	APS1	Aar	Aar_scaffold2220_8	MA	0.0222687	0.743534	0.0299498	1.17246e-91	1386	345.308	1040.69	172	157.76	14.2399	0.201965	1.9029:2.46749:1.12214:1.11455:0.387416:1	0.510823(0.615801:0.415584:0.501082)	-2328.19
4CS	Sulphur assimilation	EVM0020936.1	GSH1-3	Aar	Aar_scaffold4446_3	MA	0.0329942	0.474421	0.0695462	7.66338e-65	1542	366.346	1175.65	164	134.076	29.9236	0.137868	1.86258:1.46785:0.980186:0.98317:0.848734:1	0.454604(0.537938:0.410506:0.41537)	-2596.15
4CS	Sulphur assimilation	EVM0023413.1	GSH2-2	Aar	Aar_scaffold5037_8	MA	0.0508945	1.23634	0.0411655	9.4466e-122	1374	313.076	1060.92	223	195.7	27.2998	0.321007	2.72628:3.03569:2.26625:2.33679:0.725455:1	0.420306(0.536026:0.347162:0.377729)	-2426.64
4CS		Trinity20664_orf	CHY1-1	Aar	Aar_scaffold1068_257	MA	0.0778991	0.510384	0.152628	1.88066e-37	1122	257.396	864.604	156	103.128	52.8721	0.177115	2.04786:2.13597:1.63364:2.2974:0.595061:1	0.462567(0.529412:0.413102:0.445187)	-2047.34
5MY	Atypical MY	EVM0007598.1	BGLU28	Aar	Aar_scaffold5240_28	MA	0.165769	1.27924	0.129584	1.85262e-129	1740	337.749	1402.25	393	255.527	137.473	0.381905	2.23841:2.26013:2.00582:2.0678:0.881815:1	0.383621(0.483621:0.359483:0.307759)	-3453.13
5MY	Atypical MY	EVM0013733_Fol	BGLU30	Aar	Aar_scaffold122_104	MA	0.154086	1.52176	0.101255	8.27491e-148	1524	296.56	1227.44	351	247.342	103.658	0.420227	1.35323:1.65953:1.08205:1.06731:0.968116:1	0.396982(0.511811:0.340551:0.338583)	-3020.18
5MY	Atypical MY	EVM0006129.1	PEN2-2	Aar	Aar_scaffold5240_23	MA	0.106055	1.68622	0.0628949	5.03255e-183	1614	337.718	1276.28	342	276.322	65.6784	0.436693	1.33719:1.32879:1.10192:1.26417:0.391244:1	0.403346(0.480483:0.3829:0.346654)	-3121.15
5MY	Atypical MY	EVM0022410.1	PYK10-1	Aar	Aar_scaffold1176_12	MA	0.0890772	1.38507	0.0643127	9.83403e-153	1509	356.068	1152.93	313	259.054	53.9459	0.394882	1.86731:1.46821:1.07787:1.14434:0.594908:1	0.411531(0.494036:0.37674:0.363817)	-2904.9
5MY	Typical MY	EVM0022094.2	TGG2-13	Aar	Aar_scaffold5353_17	MA	0.274546	3.59438	0.0763822	0	1614	279.322	1334.68	520	380.959	139.041	0.849084	0.478891:1.25408:0.622297:0.749117:0.488975:1	0.413569(0.48513:0.390335:0.365242)	-3515.82
5MY	Typical MY	TGG4_OM_5	TGG4-10	Aar	Aar_scaffold1577_48	MA	0.0846029	1.16039	0.0729088	7.04979e-127	1524	309.883	1214.12	276	214.677	61.3234	0.303349	1.66557:2.07139:1.16351:1.36559:0.794174:1	0.402559(0.485236:0.405512:0.316929)	-2814.91
6CB		EVM0031148.1	GSTU13	Aar	Aar_scaffold1441_156	MA	0.139122	0.768002	0.181148	5.47422e-32	681	176.309	504.691	143	94.1693	48.8307	0.301938	1.95654:1.98575:2.03983:2.02188:1.36708:1	0.471366(0.548458:0.394273:0.471366)	-1370.67
6CB		EVM0002850.1	MBP1	Aar	Aar_scaffold1748_154	MA	0.256868	3.41544	0.0752079	0	1821	428.435	1392.56	573	460.444	112.556	1	1.23667:1.22285:1.05572:1.13093:0.650586:1	0.441516(0.53542:0.399506:0.389621)	-3951.82
6CB		EVM0025986.1	NSP5	Aar	Aar_scaffold4124_14	MA	0.181364	2.0527	0.0883541	8.8976e-118	960	241.858	718.142	260	205.965	54.0345	0.652819	0.632234:0.832451:0.497727:0.889853:0.286703:1	0.486979(0.548438:0.432812:0.479687)	-2036.84
6CB		EVM0006517.1	PEN3	Aar	Aar_scaffold6109_15	MA	0.0433472	0.817591	0.0530182	9.16357e-299	4398	1032.48	3365.52	641	546.546	94.4542	0.22511	1.35552:1.35835:1.09065:1.20629:0.406366:1	0.474648(0.495907:0.405525:0.52251)	-7730.09
7TF	Key TF	EVM0015109.1	MYB122	Aar	Aar_scaffold2581_44	MA	0.229716	1.10758	0.207405	7.03633e-54	930	200.601	729.399	253	144.231	108.769	0.41907	1.96844:1.92852:1.78936:1.77477:0.971995:1	0.407527(0.445161:0.409677:0.367742)	-1985.26
7TF	Key TF	EVM0025837.1	MYB28-1	Aar	Aar_scaffold229_105	MA	0.20081	1.21616	0.165118	4.07123e-74	1056	237.769	818.231	276	175.996	100.004	0.429426	1.53819:1.62858:1.26982:1.26736:0.814931:1	0.421402(0.421875:0.414773:0.427557)	-2244.49
7TF	Key TF	EVM0020398.1	MYB29	Aar	Aar_scaffold6407_43	MA	0.163204	1.0881	0.14999	8.18777e-63	972	215.946	756.054	224	146.873	77.1274	0.368685	1.44373:1.53684:1.20012:1.36199:0.558418:1	0.411523(0.450617:0.393519:0.390432)	-1975.57
7TF	Key TF	EVM0028453.1	MYB51	Aar	Aar_scaffold3815_33	MA	0.163846	1.62524	0.100814	9.99454e-96	870	178.944	691.056	218	156.91	61.0896	0.464429	1.18824:1.23301:1.14541:1.15602:0.865654:1	0.402874(0.439655:0.389655:0.37931)	-1801.91
7TF	Key TF	EVM0012206.1	MYC2	Aar	Aar_scaffold1949_58	MA	0.056811	0.918415	0.0618576	1.63214e-137	1845	439.282	1405.72	305	254.602	50.3977	0.261953	1.85556:1.72506:1.70173:1.63555:1.43329:1	0.502168(0.523577:0.456098:0.526829)	-3330.29
7TF	Key TF	EVM0008991.1	MYC3	Aar	Aar_scaffold5370_21	MA	0.166846	1.82298	0.0915239	3.97889e-183	1734	466.951	1267.05	447	358.074	88.9261	0.612828	2.56233:1.14421:0.775798:0.759483:1.11308:1	0.461361(0.519031:0.397059:0.467993)	-3560.12
7TF	Sulphur regulation	EVM0015466.1	SD1	Aar	Aar_scaffold6496_2	MA	0.0412968	1.07189	0.0385271	2.29765e-76	909	229.11	679.89	144	129.226	14.7744	0.301054	2.39783:0.831472:0.320092:1.62856:0.328654:1	0.418042(0.49505:0.346535:0.412541)	-1617.26
7TF	Sulphur regulation	EVM0006433.1	SD2	Aar	Aar_scaffold4951_109	MA	0.102041	1.1913	0.085655	8.91319e-77	858	191.734	666.266	178	137.171	40.8286	0.345453	1.69313:1.69687:1.79779:1.79017:1.37381:1	0.439977(0.54021:0.367133:0.412587)	-1663.13
7TF	Sulphur regulation	EVM0015937.1	SLIM1	Aar	Aar_scaffold2581_11	MA	0.0961036	1.07743	0.089197	1.10801e-123	1692	348.245	1343.76	309	229.88	79.12	0.298079	1.49644:1.57605:1.18043:1.28477:0.598123:1	0.429078(0.535461:0.374113:0.37766)	-3172.52
7TF		EVM0014103.1	CAMTA3	Aar	Aar_scaffold3804_7	MA	0.104764	1.56716	0.0668496	0	2940	539.988	2400.01	605	466.419	138.581	0.373361	1.38457:1.39844:1.15898:1.27906:0.535134:1	0.404082(0.507143:0.403571:0.301531)	-5601.19
7TF		EVM0011940.1	CCA1	Aar	Aar_scaffold2791_98	MA	0.154363	0.741688	0.208124	1.40785e-59	1608	355.232	1252.77	329	189.738	139.262	0.284112	1.99163:1.84087:1.56108:1.57246:1.00778:1	0.439988(0.510261:0.482276:0.327425)	-3158.57
7TF		EVM0022049.1	FRS7	Aar	Aar_scaffold4583_16	MA	0.0461185	0.604069	0.0763465	3.80543e-113	2334	561.115	1772.89	300	241.697	58.3028	0.180255	3.1539:2.47473:2.18221:2.18159:1.22747:1	0.460583(0.511568:0.409383:0.460797)	-4099.15
7TF		EVM0025641.1	HY5	Aar	Aar_scaffold5674_110	MA	0.110784	0.674656	0.164208	1.22671e-21	501	125.141	375.859	91	60.9431	30.0569	0.251629	2.94153:1.50606:1.09605:1.08836:1.23147:1	0.469062(0.508982:0.491018:0.407186)	-954.454
7TF		EVM0006202.1	IQD1	Aar	Aar_scaffold3630_29	MA	0.186508	0.563234	0.331137	4.39926e-26	1323	346.245	976.755	284	146.836	137.164	0.285102	1.93391:1.92698:1.587:1.59552:0.855543:1	0.465608(0.461451:0.489796:0.445578)	-2712.17
7TF		EVM0018362.1	MYB118	Aar	Aar_scaffold834_112	MA	0.244796	1.7024	0.143795	2.72055e-104	1083	222.587	860.413	304	195.393	108.607	0.544376	2.79192:2.16361:1.69157:1.73732:0.687161:1	0.418283(0.473684:0.390582:0.390582)	-2269.03
7TF		EVM0010181.1	NINJA	Aar	Aar_scaffold5719_11	MA	0.165552	1.8198	0.0909728	1.32494e-124	1179	286.877	892.123	290	226.05	63.9504	0.568068	1.31894:1.20376:0.928025:1.10536:0.300511:1	0.472858(0.535623:0.491094:0.391858)	-2384.44
8TP		EVM0012911.1	GTR2	Aar	Aar_scaffold229_8	MA	0.0560566	0.916055	0.0611934	6.67516e-138	1833	449.495	1383.5	307	258.342	48.6581	0.266949	1.92374:1.93067:1.85307:1.90423:1.20419:1	0.451173(0.463993:0.415712:0.473813)	-3337.77
1SE	SE-key reaction	EVM0009857.1	MAM1-2	Aly	Araly_scaffold_602363	MA	0.0849226	0.396428	0.214219	4.36731e-32	1512	385.115	1126.89	201	123.553	77.4467	0.164265	2.83519:2.7852:2.3439:2.34693:1.01031:1	0.47123(0.532738:0.405754:0.475198)	-2753.7
1SE		EVM0027252.1	BAT5	Aly	Araly_fgenesh2_kg.6__3154__AT4G12030	MA	0.0475199	0.325027	0.146203	6.29369e-28	1224	312.415	911.585	121	84.817	36.183	0.118351	1.6936:1.81999:1.16558:1.25242:0.339529:1	0.429739(0.464461:0.419118:0.405637)	-2066.61
1SE		EVM0003851.1	BCAT-3	Aly	Araly_fgenesh2_kg.5__1320__AT3G49680	MA	0.0491085	0.331958	0.147936	7.82642e-30	1251	313.742	937.258	127	88.076	38.924	0.120045	2.0548:1.91659:1.601:1.55392:0.884666:1	0.454836(0.5:0.434053:0.430456)	-2128.89
1SE		EVM0034317.1	BCAT-4	Aly	Araly_scaffold_302330	MA	0.0892272	0.363606	0.245395	5.86934e-19	1068	240.432	827.568	137	74.2688	62.7312	0.150996	1.23266:1.27876:1.25929:1.25895:1.09997:1	0.456461(0.532303:0.419944:0.417135)	-1913.85
1SE		EVM0015932.1	BCAT6	Aly	Araly_fgenesh2_kg.1__4098__AT1G50110	MA	0.0481017	0.338683	0.142026	1.49733e-25	1065	244.761	820.239	104	70.4629	33.5371	0.114884	1.51296:1.32765:1.06468:1.5765:0.570471:1	0.45493(0.547887:0.428169:0.388732)	-1808.7
1SE		EVM0027674.1	IPMDH1	Aly	Araly_fgenesh2_kg.6__1387__AT5G14200	MA	0.0469578	0.376498	0.124723	1.17213e-34	1215	312.201	902.799	130	95.5416	34.4584	0.131635	1.95994:1.54427:1.34047:1.30054:1.33445:1	0.47037(0.569136:0.41358:0.428395)	-2063.21
1SE		EVM0001123.1	IPMDH2-2	Aly	Araly_scaffold_203010	MA	0.0490612	0.283224	0.173224	4.67483e-23	1206	342.26	863.74	117	81.4109	35.5891	0.115516	1.57947:1.47134:1.13488:1.15957:0.539986:1	0.495439(0.578358:0.446517:0.461443)	-2101.75
1SE		EVM0033174.1	IPMDH2-3	Aly	Araly_fgenesh2_kg.2__2323__AT1G80560	MA	0.0295804	0.302657	0.0977358	1.34208e-31	1215	308.229	906.771	101	78.445	22.555	0.098856	1.44033:1.36287:1.32775:1.41007:0.979158:1	0.486008(0.590123:0.430864:0.437037)	-1975.13
1SE		EVM0001095.1	IPMI1-LSU1	Aly	Araly_scaffold_0009_13	MA	0.0251053	0.406091	0.0618219	2.03049e-56	1509	365.399	1143.6	139	116.466	22.5345	0.11736	2.28922:2.33775:1.59009:1.59506:0.364347:1	0.465871(0.518887:0.454274:0.424453)	-2481.11
1SE		IPMI2_OM_1	IPMI-SSU2	Aly	Araly_fgenesh2_kg.4__2471__AT2G43100	MA	0.0980192	0.392049	0.250017	3.17128e-15	756	216.691	539.309	111	68.4234	42.5766	0.182297	1.94532:2.16332:1.74104:1.71442:0.956166:1	0.50463(0.498016:0.517857:0.498016)	-1416.69
1SE		EVM0006793.1	IPMI-SSU3	Aly	Araly_fgenesh2_kg.4__2470__AT2G43090	MA	0.0423104	0.630575	0.0670981	3.40073e-41	753	217.456	535.544	107	91.826	15.174	0.212193	2.0451:2.21469:1.52512:1.47619:1.28442:1	0.527888(0.541833:0.494024:0.547809)	-1349.29
2CF	Aliphatic CF	EVM0002186.1	GSTF11	Aly	Araly_fgenesh2_kg.3__266__AT3G03190	MA	0.0718943	0.291116	0.246961	3.41142e-10	639	160.697	478.303	68	39.1917	28.8083	0.127025	1.43772:1.46907:1.02292:1.08824:0.337982:1	0.447574(0.544601:0.307512:0.49061)	-1113.79
2CF	Aliphatic CF	EVM0032295.1	ST5b1-3	Aly	Araly_scaffold_0002_2117	MA	0.075128	0.349413	0.215012	2.9723e-18	1038	219.14	818.86	115	63.7672	51.2328	0.133034	0.947158:0.922315:0.868435:0.917581:0.604348:1	0.461946(0.510116:0.368497:0.507225)	-1795.55
2CF	Aliphatic CF	EVM0007082.1	ST5b-7	Aly	Araly_fgenesh1_pg.C_scaffold_2000378	MA	0.142148	0.354475	0.401009	1.07085e-09	1050	220.175	829.825	164	65.3029	98.6971	0.186671	1.44514:1.4773:1.3995:1.53638:0.849059:1	0.451429(0.488571:0.375714:0.49)	-1983.68
2CF	Aliphatic CF	EVM0015467.1	ST5c	Aly	Araly_fgenesh2_kg.1__2033__AT1G18590	MA	0.0510082	0.366299	0.139253	1.16929e-26	1038	246.929	791.071	106	73.2998	32.7002	0.126013	1.60686:1.68998:1.30487:1.35848:0.813576:1	0.449904(0.507225:0.362717:0.479769)	-1799.15
2CF	Common CF	EVM0029052.1	GGP1	Aly	Araly_fgenesh2_kg.7__1131__AT4G30530	MA	0.0636135	0.475183	0.133872	1.41748e-24	750	183.34	566.66	93	65.7818	27.2182	0.164223	1.71892:1.21426:1.37524:1.38057:1.08922:1	0.458667(0.532:0.318:0.526)	-1343.44
2CF	Common CF	GGP3_OM_1	GGP3	Aly	Araly_fgenesh1_pm.C_scaffold_7000888	MA	0.0735287	0.879643	0.0835893	3.16922e-47	741	191.482	549.518	123	99.2027	23.7973	0.281837	1.71958:0.726769:0.963566:1.18217:0.874995:1	0.48583(0.54251:0.327935:0.587045)	-1371.82
2CF	Common CF	EVM0031371.1	SUR1	Aly	Araly_fgenesh2_kg.3__3596__AT2G20610	MA	0.0457964	0.376523	0.12163	4.84955e-38	1344	324.053	1019.95	139	100.519	38.4812	0.125538	1.69272:1.53985:1.49038:1.51293:1.0074:1	0.500744(0.561384:0.383929:0.55692)	-2291.86
2CF	Common CF	EVM0034278.1	UGT74B1	Aly	Araly_scaffold_102749	MA	0.0755184	0.488559	0.154574	3.00311e-45	1383	376.326	1006.67	198	140.079	57.9208	0.18791	2.12917:1.96542:1.40017:1.39566:0.680084:1	0.482285(0.510846:0.413232:0.522777)	-2553.29
2CF	Indole CF	EVM0034183.1	GSTF10	Aly	Araly_fgenesh2_kg.4__1064__AT2G30870	MA	0.0530263	0.60847	0.087147	1.50315e-30	615	160.194	454.806	84	67.339	16.661	0.197707	1.76905:0.70001:0.83807:0.930103:0.767511:1	0.453659(0.558537:0.339024:0.463415)	-1098.76
2CF	Indole CF	EVM0006168.1	GSTF9	Aly	Araly_fgenesh2_kg.4__1063__AT2G30860	MA	0.0147862	0.425473	0.0347524	3.94345e-28	645	157.793	487.207	55	49.6702	5.32975	0.115257	1.99465:1.6368:2.1619:2.23902:0.838324:1	0.513953(0.572093:0.369767:0.6)	-1047.87
2CF	Indole CF	EVM0031047.1	ST5a	Aly	Araly_scaffold_202357	MA	0.0240052	0.553015	0.0434078	1.71273e-52	1014	217.711	796.289	102	88.0247	13.9753	0.137586	1.30189:1.84525:1.55468:1.60864:0.782333:1	0.473866(0.514793:0.360947:0.545858)	-1705.83
2CF	Key aliphatic CF	EVM0003274.1	CYP79C1	Aly	Araly_fgenesh1_pm.C_scaffold_2001861	MA	0.0977046	0.464564	0.210314	1.04722e-38	1635	367.162	1267.84	236	136.714	99.286	0.180088	2.37662:2.36646:2.26463:2.26154:1.35826:1	0.447706(0.509174:0.347706:0.486239)	-3004.6
2CF	Key aliphatic CF	EVM0026890.1	CYP79C2-2	Aly	Araly_fgenesh1_pm.C_scaffold_2000450	MA	0.13189	0.450612	0.29269	5.40359e-27	1581	356.984	1224.02	260	129.768	130.232	0.203856	2.40183:2.45607:2.06985:2.08263:0.883267:1	0.465212(0.501898:0.392789:0.500949)	-3044.35
2CF	Key aliphatic CF	EVM0031225.1	CYP79F1	Aly	Araly_scaffold_101826	MA	0.0827472	0.326245	0.253635	1.85307e-23	1611	345.154	1265.85	188	97.3991	90.6009	0.134916	1.92716:1.87938:1.90054:1.90923:1.37873:1	0.453135(0.501862:0.392924:0.464618)	-2870.07
2CF	Key aliphatic CF	EVM0005624.1	CYP83A1	Aly	Araly_fgenesh2_kg.7__2970__AT4G13770	MA	0.0680397	0.421885	0.161275	1.34413e-37	1503	315.665	1187.34	175	108.924	66.0755	0.142355	1.38064:1.42462:1.20603:1.21535:0.676773:1	0.482701(0.521956:0.349301:0.576846)	-2618.6
2CF	Key aromatic CF	EVM0011031.1	CYP79A2-2	Aly	Araly_fgenesh1_pm.C_scaffold_6000379	MA	0.0872071	0.352264	0.247562	1.07463e-25	1542	375.045	1166.95	196	110.716	85.2837	0.151674	2.61178:1.97423:1.13461:1.06948:0.75624:1	0.482815(0.522374:0.379377:0.546693)	-2771.08
2CF	Key indole CF	EVM0009886.1	CYP79B2	Aly	Araly_fgenesh2_kg.7__213__AT4G39950	MA	0.0206099	0.299272	0.0688668	3.09551e-45	1623	370.171	1252.83	116	94.0736	21.9264	0.0841668	1.589:1.38507:1.12071:1.1137:0.897392:1	0.4809(0.501848:0.392791:0.548059)	-2570.06
2CF	Key indole CF	EVM0028122.1	CYP79B3	Aly	Araly_fgenesh2_kg.4__157__AT2G22330	MA	0.0332496	0.288509	0.115246	3.3735e-36	1629	412.293	1216.71	132	98.5001	33.4999	0.0978548	1.95175:1.98883:1.77187:1.68664:1.16251:1	0.463475(0.498158:0.392265:0.5)	-2733.56
2CF	Key indole CF	EVM0000544.1	CYP83B1	Aly	Araly_scaffold_701063	MA	0.0175438	0.406947	0.0431108	5.32171e-58	1497	392.983	1104.02	131	116.848	14.1517	0.119768	1.57248:1.36783:0.968159:1.18009:0.404724:1	0.484636(0.54509:0.353707:0.55511)	-2476.13
2CF		EVM0031482.1	CYTB5C	Aly	Araly_fgenesh2_kg.4__2889__AT2G46650	MA	0.0912238	0.286473	0.318438	5.31912e-05	393	91.434	301.566	45	21.9484	23.0516	0.13665	1.34898:1.75114:0.938587:0.726454:0.385383:1	0.465649(0.496183:0.328244:0.572519)	-690.919
3SM	Aliphatic SM	EVM0023388.1	AOP2	Aly	Araly_fgenesh2_kg.6__3391__AT4G03060	MA	0.320777	0.647136	0.495687	2.76673e-07	765	130.172	634.828	197	57.6466	139.353	0.37631	3.56587:3.59796:3.21947:3.41058:1.14495:1	0.413725(0.582353:0.405882:0.252941)	-1560.37
3SM	Aliphatic SM	EVM0022347.1	FMOGS-OX2-1	Aly	Araly_fgenesh2_kg.2__222__AT1G62560	MA	0.146956	0.472283	0.311161	1.31457e-23	1383	308.137	1074.86	245	117.483	127.517	0.21944	1.23951:1.44196:1.18313:1.19966:0.864132:1	0.46927(0.548807:0.392625:0.466377)	-2698
3SM	Aliphatic SM	EVM0028808.1	FMOGS-OX5	Aly	Araly_fgenesh1_pg.C_scaffold_1001072	MA	0.0755871	0.450766	0.167686	5.65467e-39	1377	328.873	1048.13	183	119.263	63.7366	0.165192	1.26193:1.15767:0.920604:0.914507:0.521216:1	0.486202(0.584967:0.406318:0.46732)	-2497.62
3SM	Aliphatic SM	Trinity14631_orf	GSL-OH-like-2	Aly	Araly_fgenesh2_kg.4__1061__AT2G30840	MA	0.0902641	0.461345	0.195654	3.44035e-28	1083	259.458	823.542	153	94.3848	58.6152	0.179165	1.73537:1.93141:1.40592:1.39448:0.816084:1	0.442752(0.520776:0.355956:0.451524)	-2013.01
3SM	Indole SM	EVM0023547.1	CYP81F1	Aly	Araly_fgenesh2_kg.7__309__AT4G37430	MA	0.094711	0.741501	0.127729	1.60401e-73	1497	326.744	1170.26	253	173.589	79.4115	0.235883	1.53663:1.54102:1.29679:1.1963:0.696354:1	0.502672(0.541082:0.373747:0.593186)	-2797.83
3SM	Indole SM	EVM0001850.1	CYP81F2	Aly	Araly_fgenesh1_pm.C_scaffold_8001363	MA	0.0431425	0.423663	0.101832	1.69242e-48	1473	346.998	1126	155	116.503	38.4974	0.132783	1.96369:3.31189:1.65707:1.52715:1.33006:1	0.486083(0.551935:0.372709:0.533605)	-2495.56
3SM	Indole SM	EVM0016210.1	CYP81F3-1	Aly	Araly_fgenesh1_pm.C_scaffold_7000256	MA	0.0605346	0.454385	0.133223	1.79316e-46	1488	333.237	1154.76	177	121.096	55.9045	0.148737	1.73415:2.12602:1.35126:1.23563:0.858114:1	0.509073(0.534274:0.386089:0.606855)	-2602.05
3SM	Indole SM	CYP_OM_16	CYP81F4	Aly	Araly_fgenesh2_kg.7__312__AT4G37410	MA	0.114567	0.485171	0.236137	5.07806e-33	1458	313.978	1144.02	227	122.017	104.983	0.194376	2.07228:2.07312:1.9343:1.9644:0.985833:1	0.486968(0.529835:0.378601:0.552469)	-2727.15
3SM	Indole SM	IGMT1_OM_1	IGMT1-2	Aly	Araly_fgenesh2_kg.1__2306__AT1G21130	MA	0.0373414	0.411389	0.0907692	4.64437e-37	1119	297.863	821.137	115	91.9832	23.0168	0.136908	2.33009:2.43122:1.74933:1.73928:0.739464:1	0.456658(0.534853:0.38874:0.446381)	-1912.89
3SM	Indole SM	EVM0007386.1	IGMT5	Aly	Araly_fgenesh2_kg.2__1968__AT1G76790	MA	0.111934	0.43266	0.258711	5.6081e-22	1092	258.974	833.026	167	91.1484	75.8516	0.187996	1.72252:1.89794:1.30497:1.31348:0.58646:1	0.445971(0.537088:0.383242:0.417582)	-2038.52
4CS	Sulphur assimilation	EVM0026982.1	APK1	Aly	Araly_fgenesh2_kg.3__3066__AT2G14750	MA	0.0451879	0.455596	0.0991842	2.29866e-29	819	205.319	613.681	92	70.9628	21.0372	0.148075	2.31579:0.956988:0.921631:0.883594:0.477035:1	0.444444(0.532967:0.432234:0.368132)	-1423.85
4CS	Sulphur assimilation	EVM0029580.1	APK2	Aly	Araly_scaffold_700225	MA	0.0563081	0.367005	0.153426	1.25755e-22	876	226.488	649.512	99	68.7506	30.2494	0.136638	1.08329:1.28467:0.803142:0.796054:0.447277:1	0.49258(0.542808:0.441781:0.493151)	-1565.05
4CS	Sulphur assimilation	EVM0032586.1	APS1	Aly	Araly_fgenesh2_kg.3__2500__AT3G22890	MA	0.0254355	0.416609	0.0610537	7.06963e-53	1380	372.974	1007.03	136	116.754	19.2462	0.131158	2.03518:2.18894:1.413:1.38318:0.531094:1	0.50942(0.61413:0.415217:0.498913)	-2332.81
4CS	Sulphur assimilation	EVM0007958.1	APS3	Aly	Araly_fgenesh2_kg.7__2871__AT4G14680	MA	0.0444037	0.566824	0.0783378	7.27267e-66	1395	373.775	1021.23	183	150.737	32.2629	0.18438	2.87297:2.7066:2.018:2.0023:0.708002:1	0.493548(0.576344:0.413978:0.490323)	-2483.76
4CS	Sulphur assimilation	EVM0028374.1	GSH1-1	Aly	Araly_scaffold_702034	MA	0.112949	0.229365	0.492444	1.12063e-06	1470	354.696	1115.3	182	71.4162	110.584	0.141039	1.59763:1.75929:1.42915:1.41278:1.06259:1	0.436735(0.509184:0.396939:0.404082)	-2714.5
4CS	Sulphur assimilation	EVM0020936.1	GSH1-3	Aly	Araly_fgenesh2_kg.7__1985__AT4G23100	MA	0.0313762	0.289949	0.108213	4.48417e-35	1530	397.92	1132.08	124	94.811	29.189	0.0986255	2.94583:1.82672:1.39426:1.23898:2.3767:1	0.45915(0.537255:0.405882:0.434314)	-2550.46
4CS	Sulphur assimilation	EVM0023413.1	GSH2-2	Aly	Araly_fgenesh2_kg.6__2724__AT5G27380	MA	0.0752012	0.363702	0.206766	2.54707e-31	1602	368.969	1233.03	190	112.361	77.6389	0.141648	1.68209:1.30479:1.23609:1.29911:0.984872:1	0.445069(0.516854:0.377341:0.441011)	-2825.34
4CS		Trinity20664_orf	CHY1-1	Aly	Araly_scaffold_803541	MA	0.0512802	0.175672	0.291909	2.07143e-09	1131	302.161	828.839	85	47.2034	37.7966	0.0845129	2.88327:3.30909:1.66489:1.65195:0.30486:1	0.477896(0.54244:0.419098:0.472149)	-1850.01
5MY	Atypical MY	EVM0007598.1	BGLU28	Aly	Araly_scaffold_403369	MA	0.0951884	0.418228	0.227599	1.7113e-33	1734	358.121	1375.88	229	122.171	106.829	0.161905	2.00616:2.53812:1.64558:1.69918:1.20752:1	0.411188(0.509516:0.358131:0.365917)	-3116.83
5MY	Atypical MY	EVM0013733_Fol	BGLU30	Aly	Araly_fgenesh2_kg.5__2473__AT3G60140	MA	0.0747577	0.542201	0.137878	5.55508e-59	1737	377.119	1359.88	232	154.957	77.0425	0.176244	1.34171:1.54281:0.962988:0.961682:0.703194:1	0.412493(0.493092:0.361831:0.382556)	-3067.3
5MY	Atypical MY	EVM0006129.1	PEN2-2	Aly	Araly_scaffold_403374	MA	0.0292331	0.356994	0.0818867	6.5367e-48	1617	370.58	1246.42	136	106.632	29.3685	0.104348	1.43449:1.44992:1.06931:1.12837:0.462211:1	0.432591(0.486085:0.388683:0.423006)	-2673.97
5MY	Atypical MY	EVM0022410.1	PYK10-1	Aly	Araly_fgenesh2_kg.3__942__AT3G09260	MA	0.0412368	0.440456	0.0936231	7.6021e-55	1572	356.797	1215.2	164	124.349	39.6509	0.131847	1.1521:1.1541:0.952556:0.996168:0.565443:1	0.433524(0.503817:0.379771:0.416985)	-2706.01
5MY	Typical MY	EVM0022094.2	TGG2-13	Aly	Araly_fgenesh2_kg.6__2580__AT5G26000	MA	0.175905	0.624074	0.281865	5.43412e-38	1614	345.741	1268.26	329	161.755	167.245	0.271909	0.756449:1.29381:0.523531:0.775004:0.306748:1	0.444238(0.496283:0.398699:0.437732)	-3193.36
5MY	Typical MY	TGG4_OM_5	TGG4-10	Aly	Araly_fgenesh2_kg.1__4175__AT1G47600	MA	0.0715609	0.612757	0.116785	2.5335e-64	1530	344.236	1185.76	215	153.322	61.6784	0.193325	2.29642:2.40724:1.6465:1.65603:0.602666:1	0.41634(0.496078:0.403922:0.34902)	-2711.63
6CB		EVM0005638.1	ESP2	Aly	Araly_fgenesh1_pg.C_scaffold_1004130	MA	0.138276	0.463653	0.298231	4.13986e-19	1020	259.338	760.662	177	94.4132	82.5868	0.221004	1.3366:1.31377:1.14024:1.22164:0.562114:1	0.514706(0.547059:0.447059:0.55)	-1998.18
6CB		EVM0031148.1	GSTU13	Aly	Araly_fgenesh2_kg.1__2644__AT1G27130	MA	0.110612	0.458087	0.241464	4.60861e-16	681	175.802	505.198	108	63.7586	44.2414	0.200313	1.56162:1.55171:1.54931:1.5498:1.01859:1	0.505874(0.566079:0.389868:0.561674)	-1301.24
6CB		EVM0015347.1	MBP2-1	Aly	Araly_fgenesh2_kg.1__4276__AT1G52030	MA	0.329357	1.08403	0.303825	6.38586e-73	1818	429.449	1388.55	581	293.084	287.916	0.507627	1.69442:1.75358:1.33141:1.29807:0.722668:1	0.438669(0.54868:0.423267:0.344059)	-4107.48
6CB		EVM0011143.1	NSP1	Aly	Araly_fgenesh2_kg.348__1__AT2G33070	MA	0.131359	0.418211	0.314097	5.51659e-22	1401	365.101	1035.9	230	121.617	108.383	0.206113	1.17685:1.09369:0.841809:0.968364:0.419953:1	0.478587(0.561028:0.413276:0.461456)	-2719.82
6CB		EVM0025986.1	NSP5	Aly	Araly_fgenesh2_kg.8__688__AT5G48180	MA	0.053018	0.801109	0.0661807	5.10167e-56	960	279.735	680.265	143	123.176	19.8239	0.271005	2.46662:1.04064:0.880286:0.801834:0.153358:1	0.508333(0.589063:0.435937:0.5)	-1712.69
6CB		EVM0006517.1	PEN3	Aly	Araly_fgenesh2_kg.2__450__AT1G59870	MA	0.0327089	0.625818	0.0522659	1.70236e-224	4086	947.473	3138.53	494	421.095	72.905	0.170241	0.945479:0.937972:0.752103:0.788548:0.288666:1	0.47626(0.501836:0.401982:0.524963)	-6976.02
7TF	Key TF	EVM0015109.1	MYB122	Aly	Araly_fgenesh2_kg.2__1680__AT1G74080	MA	0.0905794	0.291823	0.310392	6.20505e-11	978	233.559	744.441	115	57.8082	57.1918	0.138639	3.21474:2.9629:2.90635:2.895:1.35343:1	0.442229(0.452454:0.432515:0.441718)	-1765.38
7TF	Key TF	EVM0025837.1	MYB28-1	Aly	Araly_scaffold_802785	MA	0.0794811	0.30532	0.26032	2.93704e-15	1107	259.262	847.738	124	66.9837	57.0163	0.132373	1.99937:2.108:1.58027:1.644:0.731791:1	0.452123(0.444444:0.414634:0.49729)	-1939.63
7TF	Key TF	EVM0020398.1	MYB29	Aly	Araly_fgenesh2_kg.6__738__AT5G07690	MA	0.115862	0.349464	0.331541	3.10816e-12	981	235.23	745.77	139	67.7682	71.2318	0.171876	1.86887:1.65262:1.18938:1.4963:0.486405:1	0.431702(0.446483:0.391437:0.457187)	-1831.7
7TF	Key TF	EVM0029896.1	MYB34	Aly	Araly_fgenesh2_kg.8__2056__AT5G60890	MA	0.0815793	0.339739	0.240124	1.54295e-15	882	217.885	664.115	106	61.2046	44.7954	0.145354	1.90529:1.90492:1.39909:1.39964:0.607768:1	0.443311(0.47449:0.411565:0.443878)	-1579.49
7TF	Key TF	EVM0028453.1	MYB51	Aly	Araly_fgenesh2_kg.1__2031__AT1G18570	MA	0.0941453	0.333244	0.282511	1.13623e-13	969	215.594	753.406	120	60.3849	59.6151	0.147343	1.96379:1.99641:1.93072:1.94068:1.65096:1	0.44324(0.448916:0.410217:0.470588)	-1762.09
7TF	Key TF	EVM0012206.1	MYC2	Aly	Araly_scaffold_103634	MA	0.0404443	0.542772	0.0745143	1.43447e-83	1842	449.371	1392.63	221	179.54	41.4601	0.162991	2.38655:1.98456:1.29274:1.26174:0.925194:1	0.504343(0.516287:0.449511:0.547231)	-3137.29
7TF	Key TF	EVM0008991.1	MYC3	Aly	Araly_scaffold_800152	MA	0.0847123	0.695035	0.121882	4.3411e-80	1752	422.264	1329.74	278	200.894	77.106	0.231811	2.24803:0.932608:1.64448:0.412176:0.617648:1	0.468322(0.505993:0.392123:0.506849)	-3179.19
7TF	Key TF	EVM0004159.1	MYC4	Aly	Araly_fgenesh2_kg.7__2520__AT4G17880	MA	0.0938949	0.53994	0.173899	1.04615e-54	1776	430.807	1345.19	266	172.392	93.6083	0.202093	3.02475:2.09558:1.4241:1.43938:1.0408:1	0.458896(0.526182:0.41723:0.433277)	-3204.12
7TF	Key TF	EVM0019343.1	MYC5	Aly	Araly_scaffold_0008_132	MA	0.179913	0.670249	0.268427	4.91612e-38	1419	292.46	1126.54	297	146.02	150.98	0.280973	1.65391:1.57282:1.41025:1.40417:0.890562:1	0.473221(0.480973:0.386892:0.551797)	-2842.21
7TF	Sulphur regulation	EVM0015466.1	SD1	Aly	Araly_fgenesh2_kg.8__764__AT5G48850	MA	0.0245637	0.455788	0.0538927	5.21084e-38	918	180.079	737.921	80	65.5286	14.4714	0.109154	1.07983:0.541191:0.727842:0.813298:0.920205:1	0.448257(0.498366:0.343137:0.503268)	-1485.87
7TF	Sulphur regulation	EVM0006433.1	SD2	Aly	Araly_scaffold_100445	MA	0.0466169	0.408283	0.114178	4.6822e-29	906	238.869	667.131	99	75.0634	23.9366	0.141971	2.73656:1.126:0.837075:0.806222:0.524467:1	0.463576(0.554636:0.360927:0.475166)	-1567.36
7TF	Sulphur regulation	EVM0015937.1	SLIM1	Aly	Araly_scaffold_202309	MA	0.0513497	0.400948	0.128071	3.2279e-47	1689	377.777	1311.22	178	123.224	54.7757	0.129544	1.67104:1.49675:1.11885:1.11616:0.70289:1	0.455003(0.549734:0.380995:0.434281)	-2887.59
7TF		EVM0014103.1	CAMTA3	Aly	Araly_fgenesh2_kg.4__153__AT2G22300	MA	0.0493865	0.300119	0.164556	3.02079e-54	3075	655.553	2419.45	273	169.847	103.153	0.10284	2.04341:1.68423:1.22427:1.22461:0.973519:1	0.425528(0.513171:0.399512:0.363902)	-5131.87
7TF		EVM0011940.1	CCA1	Aly	Araly_scaffold_403655	MA	0.0751538	0.287516	0.261389	2.2101e-22	1785	420.321	1364.68	192	103.859	88.1415	0.12516	3.17517:1.93819:1.31396:1.53751:1.91449:1	0.456863(0.52605:0.482353:0.362185)	-3092.6
7TF		EVM0006184.1	Dof1	Aly	Araly_scaffold_0001_706	MA	0.0793277	0.33662	0.23566	1.4793e-14	798	193.243	604.757	96	55.2518	40.7482	0.141633	1.9706:3.0442:1.30543:1.37741:1.17519:1	0.475564(0.445489:0.483083:0.49812)	-1446.1
7TF		EVM0025641.1	HY5	Aly	Araly_scaffold_601144	MA	0.122582	0.771355	0.158918	1.30406e-24	501	129.25	371.75	99	67.9441	31.0559	0.289955	3.68637:2.09512:1.465:1.63871:1.08757:1	0.48503(0.508982:0.48503:0.461078)	-971.45
7TF		EVM0006202.1	IQD1	Aly	Araly_scaffold_0003_969	MA	0.101909	0.423533	0.240618	6.86188e-28	1338	346.056	991.944	199	117.772	81.2285	0.185093	2.02794:1.21659:1.04227:1.06069:0.987868:1	0.474963(0.463004:0.492152:0.469731)	-2462.46
7TF		EVM0018362.1	MYB118	Aly	Araly_fgenesh2_kg.5__560__AT3G27785	MA	0.125739	0.417466	0.301197	1.26208e-19	1293	303.408	989.592	196	98.871	97.129	0.194194	3.8894:3.04396:1.84804:1.84:1.29411:1	0.439675(0.480278:0.387471:0.451276)	-2380.17
7TF		EVM0010181.1	NINJA	Aly	Araly_fgenesh2_kg.7__1298__AT4G28910	MA	0.057776	0.315653	0.183037	8.52131e-25	1266	339.629	926.371	133	88.711	44.289	0.126957	2.9487:2.88254:2.36396:2.60402:0.682258:1	0.499605(0.558057:0.50237:0.438389)	-2144.56
8TP		EVM0025059.1	GTR1	Aly	Araly_fgenesh1_pm.C_scaffold_5000944	MA	0.0871369	0.41239	0.211297	2.33503e-42	1929	464.107	1464.89	265	158.975	106.025	0.165391	1.46104:1.54025:1.32183:1.33543:0.756548:1	0.461897(0.458787:0.40591:0.520995)	-3543.89
8TP		EVM0012911.1	GTR2	Aly	Araly_fgenesh2_kg.8__2266__AT5G62680	MA	0.0581004	0.41641	0.139527	2.04967e-53	1836	468.724	1367.28	220	156.361	63.6393	0.149575	2.78793:2.87151:2.66321:2.73251:1.3934:1	0.472222(0.477941:0.417484:0.521242)	-3207.56
1SE	SE-key reaction	EVM0009857.1	MAM1-2	Ath	AT5G23010.2	MA	0.0934132	0.418646	0.223132	4.15254e-33	1512	389.927	1122.07	216	131.539	84.4607	0.177287	2.21483:2.19467:1.83928:1.87136:0.952356:1	0.472553(0.532738:0.407738:0.477183)	-2803.74
1SE		EVM0027252.1	BAT5	Ath	AT4G12030.2	MA	0.047171	0.428482	0.110089	3.64922e-40	1218	293.252	924.748	136	100.953	35.0466	0.138977	1.22341:2.05277:0.613567:1.313:0.557446:1	0.429803(0.469212:0.424877:0.39532)	-2086.72
1SE		EVM0003851.1	BCAT-3	Ath	AT3G49680.1	MA	0.0586377	0.346672	0.169145	3.58212e-28	1236	305.625	930.375	135	89.1144	45.8856	0.12986	1.70811:1.74793:1.28806:1.27675:0.618999:1	0.451052(0.502427:0.438107:0.412621)	-2132.67
1SE		EVM0034317.1	BCAT-4	Ath	AT3G19710.1	MA	0.093067	0.373722	0.249028	4.02021e-19	1062	250.868	811.132	142	78.6624	63.3376	0.159364	1.47436:1.4559:1.32951:1.3294:0.783991:1	0.460452(0.538136:0.420904:0.422316)	-1920.73
1SE		EVM0015932.1	BCAT6	Ath	AT1G50110.1	MA	0.0425144	0.382281	0.111212	7.6238e-32	1065	254.134	810.866	108	79.7138	28.2862	0.123591	1.7573:1.77591:1.45018:1.93974:0.595796:1	0.457746(0.549296:0.429577:0.394366)	-1811.46
1SE		EVM0027674.1	IPMDH1	Ath	AT5G14200.1	MA	0.0428036	0.347773	0.123079	1.48755e-32	1215	309.763	905.237	122	89.7269	32.2731	0.120555	1.46241:1.26446:1.01063:1.00845:0.876028:1	0.469136(0.566667:0.41358:0.42716)	-2048.8
1SE		EVM0033174.1	IPMDH2-3	Ath	AT1G80560.1	MA	0.0259574	0.261186	0.0993831	9.68351e-28	1215	339.488	875.512	92	73.2309	18.7691	0.0916835	1.40002:1.19566:0.851773:0.962183:0.46461:1	0.483951(0.587654:0.430864:0.433333)	-2007.18
1SE		EVM0001095.1	IPMI1-LSU1	Ath	AT4G13430.1	MA	0.0241689	0.455493	0.0530611	1.43022e-63	1518	365.397	1152.6	147	125.924	21.0765	0.127993	2.95849:3.00971:2.01934:2.02022:0.507165:1	0.463109(0.519763:0.454545:0.41502)	-2498.63
1SE		IPMI2_OM_1	IPMI-SSU2	Ath	AT2G43100.1	MA	0.103213	0.306512	0.336734	1.51141e-09	759	217.55	541.45	103	56.0367	46.9633	0.161484	1.73356:1.7142:1.44945:1.44179:0.727734:1	0.503953(0.492095:0.51581:0.503953)	-1412.02
1SE		EVM0006793.1	IPMI-SSU3	Ath	AT2G43090.1	MA	0.048131	0.79585	0.0604775	1.7499e-51	753	216.7	536.3	122	106.117	15.8829	0.263311	1.58754:1.60336:1.23744:1.20933:1.06534:1	0.521248(0.537849:0.496016:0.52988)	-1377.19
2CF	Aliphatic CF	EVM0002186.1	GSTF11	Ath	AT3G03190.1	MA	0.0835872	0.270787	0.308682	1.52166e-07	639	162.495	476.505	71	37.2667	33.7333	0.131192	2.04176:2.12248:1.44656:1.61583:0.318269:1	0.451487(0.546948:0.312207:0.495305)	-1123.85
2CF	Aliphatic CF	EVM0025399.1	GSTU20	Ath	AT1G78370.1	MA	0.0346936	0.51982	0.0667416	3.88838e-30	651	145.547	505.453	69	56.0166	12.9834	0.143156	1.30116:1.23449:1.00315:1.04512:0.416749:1	0.473118(0.495392:0.354839:0.569124)	-1115.68
2CF	Aliphatic CF	EVM0032295.1	ST5b1-3	Ath	AT1G74090.1	MA	0.0640187	0.375373	0.170547	1.61676e-23	1032	230.651	801.349	112	70.3284	41.6716	0.133606	1.06649:0.957235:0.803383:0.852281:0.423126:1	0.466085(0.511628:0.37064:0.515988)	-1765.67
2CF	Aliphatic CF	EVM0015467.1	ST5c	Ath	AT1G18590.1	MA	0.0443163	0.400819	0.110564	7.58241e-31	1038	238.778	799.222	104	75.9084	28.0916	0.126325	1.98088:1.89459:2.01507:2.18068:1.32123:1	0.44894(0.508671:0.364162:0.473988)	-1781.25
2CF	Common CF	EVM0029052.1	GGP1	Ath	AT4G30530.1	MA	0.0519426	0.544244	0.09544	6.73008e-31	750	169.587	580.413	90	67.8404	22.1596	0.16326	1.7669:1.58664:1.83038:2.02645:1.85349:1	0.458667(0.53:0.316:0.53)	-1322.12
2CF	Common CF	GGP3_OM_1	GGP3	Ath	AT4G30550.1	MA	0.0703594	1.05666	0.0665865	2.89896e-56	741	195.875	545.125	131	110.519	20.4805	0.331078	1.61139:0.638311:0.813697:1.17545:0.578501:1	0.478408(0.540486:0.32996:0.564777)	-1387.72
2CF	Common CF	EVM0031371.1	SUR1	Ath	AT2G20610.1	MA	0.0473915	0.396182	0.119621	8.25892e-40	1344	325.029	1018.97	144	104.726	39.2736	0.131742	1.81547:1.73322:1.67995:1.69341:0.951631:1	0.501488(0.5625:0.385045:0.55692)	-2311.55
2CF	Common CF	EVM0034278.1	UGT74B1	Ath	AT1G24100.1	MA	0.0736273	0.581489	0.126619	1.086e-56	1377	362.703	1014.3	208	153.609	54.3911	0.207398	1.82874:1.73934:1.38171:1.37633:0.975195:1	0.480755(0.511983:0.409586:0.520697)	-2553.99
2CF	Indole CF	EVM0034183.1	GSTF10	Ath	AT2G30870.1	MA	0.0529528	0.629776	0.0840818	3.34335e-31	615	148.72	466.28	83	65.6843	17.3157	0.192441	1.27703:0.771387:1.1282:1.16795:0.807449:1	0.454472(0.556098:0.339024:0.468293)	-1102.38
2CF	Indole CF	EVM0006168.1	GSTF9	Ath	AT2G30860.1	MA	0.014673	0.466341	0.0314642	4.39381e-31	645	161.023	483.977	60	54.816	5.18395	0.127431	1.35326:1.23411:1.18835:1.18227:0.622937:1	0.506202(0.572093:0.369767:0.576744)	-1063.55
2CF	Indole CF	EVM0031047.1	ST5a	Ath	AT1G74100.1	MA	0.0259339	0.657621	0.039436	1.07452e-59	1014	221.05	792.95	114	99.8717	14.1283	0.163641	1.33403:1.52854:1.46155:1.51575:0.79965:1	0.469921(0.516272:0.359467:0.534024)	-1729.92
2CF	Key aliphatic CF	EVM0003274.1	CYP79C1	Ath	AT1G79370.1	MA	0.093132	0.484807	0.192101	1.0897e-43	1635	380.1	1254.9	238	145.635	92.3649	0.184187	2.25897:2.15205:1.90771:1.91267:0.8796:1	0.453211(0.517431:0.353211:0.488991)	-3008.27
2CF	Key aliphatic CF	EVM0026890.1	CYP79C2-2	Ath	AT1G58260.1	MA	0.137409	0.499462	0.275115	9.69202e-32	1587	362.347	1224.65	274	141.982	132.018	0.220074	2.89812:2.86606:2.35258:2.36453:0.796879:1	0.460933(0.500945:0.389414:0.492439)	-3075.45
2CF	Key aliphatic CF	EVM0031225.1	CYP79F1	Ath	AT1G16410.1	MA	0.0800265	0.383726	0.208551	3.86878e-32	1611	341.416	1269.58	198	111.517	86.4831	0.144389	1.70415:1.65387:1.68949:1.69898:1.21155:1	0.453445(0.505587:0.391061:0.463687)	-2887.73
2CF	Key aliphatic CF	EVM0005624.1	CYP83A1	Ath	AT4G13770.1	MA	0.0714743	0.45506	0.157066	3.0594e-41	1503	330.256	1172.74	185	118.762	66.2384	0.15576	1.90363:1.97596:1.57363:1.57848:0.676414:1	0.476713(0.520958:0.351297:0.557884)	-2643.13
2CF	Key aromatic CF	EVM0011031.1	CYP79A2-2	Ath	AT5G05260.2	MA	0.091853	0.399351	0.230006	1.34123e-31	1539	415.977	1123.02	217	133.872	83.1281	0.174967	3.43434:1.93407:0.837203:0.755063:0.528572:1	0.474659(0.515595:0.380117:0.528265)	-2803.36
2CF	Key indole CF	EVM0009886.1	CYP79B2	Ath	AT4G39950.2	MA	0.0442332	0.397166	0.111372	2.49587e-50	1695	380.516	1314.48	173	124.934	48.0661	0.123464	1.17991:1.06405:0.879918:0.87359:0.620389:1	0.479941(0.49823:0.39115:0.550442)	-2878.54
2CF	Key indole CF	EVM0028122.1	CYP79B3	Ath	AT2G22330.2	MA	0.034503	0.311762	0.110671	5.38779e-39	1629	407.895	1221.1	138	103.657	34.3429	0.103928	1.71246:1.83088:1.56929:1.50405:1.38883:1	0.459484(0.497238:0.390424:0.490792)	-2744.31
2CF	Key indole CF	EVM0000544.1	CYP83B1	Ath	AT4G31500.1	MA	0.01828	0.49337	0.0370513	3.0876e-71	1497	326.432	1170.57	136	120.05	15.9503	0.121877	0.937045:0.861717:0.66761:0.91354:0.311783:1	0.482298(0.544088:0.354709:0.548096)	-2416.61
2CF		EVM0031482.1	CYTB5C	Ath	AT2G46650.1	MA	0.0829942	0.412885	0.20101	3.90658e-10	393	92.8403	300.16	50	30.3052	19.6948	0.160926	1.33833:1.74526:0.811595:0.772939:0.249289:1	0.469466(0.503817:0.332061:0.572519)	-704.495
3SM	Aliphatic SM	EVM0024223.1	AOP1	Ath	AT4G03070.1	MA	0.115093	0.430047	0.267628	9.3801e-18	954	215.465	738.535	143	74.5829	68.4171	0.186226	2.43318:2.68754:2.34422:2.58073:1.67765:1	0.401468(0.507862:0.31761:0.378931)	-1785.94
3SM	Aliphatic SM	EVM0023388.1	AOP2	Ath	AT4G03050.1	MA	0.265607	0.720719	0.368531	3.10691e-22	1215	230.339	984.661	302	117.263	184.737	0.351887	2.06218:2.07039:1.68688:1.71569:0.682642:1	0.429218(0.554321:0.388889:0.344444)	-2508.95
3SM	Aliphatic SM	EVM0022347.1	FMOGS-OX2-1	Ath	AT1G65860.1	MA	0.133608	0.460443	0.290174	1.14152e-24	1377	320.127	1056.87	230	117.468	112.532	0.209591	1.4302:1.28108:0.933975:1.09474:0.41295:1	0.46732(0.542484:0.389978:0.469499)	-2632.9
3SM	Aliphatic SM	EVM0028808.1	FMOGS-OX5	Ath	AT1G12140.1	MA	0.0801089	0.384399	0.2084	3.78995e-29	1377	329.726	1047.27	175	105.3	69.7	0.152972	1.49908:1.45993:1.14265:1.13463:0.581829:1	0.485839(0.583878:0.407407:0.466231)	-2483.4
3SM	Aliphatic SM	EVM0018849_Fol	GSL-OH-2	Ath	AT2G25450.1	MA	0.138326	0.348642	0.396756	3.35658e-10	1068	231.792	836.208	167	68.6868	98.3132	0.183971	1.23796:1.36327:1.176:1.2359:0.754717:1	0.463951(0.533708:0.372191:0.485955)	-2034.98
3SM	Aliphatic SM	EVM0013981.1	GSL-OH-like-1	Ath	AT2G30830.1	MA	0.0482666	0.505495	0.0954837	9.46043e-43	1074	246.524	827.476	126	95.4185	30.5815	0.153218	1.89651:2.03423:1.38011:1.41998:0.569831:1	0.45298(0.526536:0.361732:0.47067)	-1853.77
3SM	Aliphatic SM	Trinity14631_orf	GSL-OH-like-2	Ath	AT2G30840.1	MA	0.0946722	0.532007	0.177953	4.47875e-34	1083	234.377	848.623	163	99.1288	63.8712	0.189318	1.34294:1.43483:1.05564:1.05252:0.642789:1	0.441367(0.526316:0.367036:0.430748)	-1995.35
3SM	Indole SM	EVM0023547.1	CYP81F1	Ath	AT4G37430.1	MA	0.0915796	0.813317	0.1126	3.77075e-84	1497	328.805	1168.2	258	184.279	73.7212	0.250104	1.74357:1.7361:1.49335:1.34595:0.841108:1	0.499666(0.538076:0.373747:0.587174)	-2800.41
3SM	Indole SM	EVM0001850.1	CYP81F2	Ath	AT5G57220.1	MA	0.0449067	0.502803	0.0893128	1.89079e-59	1473	351.524	1121.48	173	134.637	38.3631	0.154181	1.23057:2.68268:0.811842:0.77055:1.20754:1	0.482688(0.557026:0.372709:0.51833)	-2543.54
3SM	Indole SM	EVM0016210.1	CYP81F3-1	Ath	AT4G37400.1	MA	0.0592455	0.530893	0.111596	3.4117e-57	1488	353.475	1134.52	191	140.629	50.3708	0.171286	1.60755:2.68832:0.818213:0.791858:0.833524:1	0.508401(0.535282:0.388105:0.601815)	-2624.41
3SM	Indole SM	CYP_OM_16	CYP81F4	Ath	AT4G37410.1	MA	0.110256	0.461495	0.23891	5.15368e-32	1494	331.447	1162.55	227	123.505	103.495	0.188179	1.87092:1.82522:1.53097:1.53201:0.851012:1	0.483601(0.524096:0.374498:0.552209)	-2781.81
3SM	Indole SM	IGMT1_OM_1	IGMT1-2	Ath	AT1G21100.1	MA	0.0289265	0.415814	0.069566	1.67051e-41	1119	298.069	820.931	110	92.3131	17.6869	0.131982	1.53561:1.95866:0.933214:0.956494:0.438167:1	0.461126(0.534853:0.39008:0.458445)	-1890.88
3SM	Indole SM	EVM0007386.1	IGMT5	Ath	AT1G76790.1	MA	0.117614	0.58366	0.201511	1.4418e-34	1092	247.814	844.186	188	111.477	76.5234	0.223376	1.45567:1.81314:1.18164:1.22797:0.599499:1	0.440476(0.535714:0.383242:0.402473)	-2074.33
4CS	Sulphur assimilation	EVM0026982.1	APK1	Ath	AT2G14750.1	MA	0.0406018	0.468118	0.086734	3.65452e-31	816	193.392	622.608	88	68.7912	19.2088	0.141923	2.35027:1.36784:1.07258:1.19509:0.527876:1	0.439951(0.527574:0.431985:0.360294)	-1405.77
4CS	Sulphur assimilation	EVM0029580.1	APK2	Ath	AT4G39940.1	MA	0.0529387	0.451174	0.117335	3.86969e-31	879	208.661	670.339	105	76.2555	28.7445	0.147473	1.12858:1.16921:0.851074:0.881584:0.378533:1	0.494881(0.542662:0.44198:0.5)	-1533.05
4CS	Sulphur assimilation	EVM0032586.1	APS1	Ath	AT3G22890.1	MA	0.0238088	0.518644	0.0459058	3.52856e-67	1380	363.29	1016.71	151	133.809	17.1908	0.154076	1.76429:2.01787:1.39108:1.37249:0.8591:1	0.512319(0.611957:0.415217:0.509783)	-2360.12
4CS	Sulphur assimilation	EVM0007958.1	APS3	Ath	AT4G14680.2	MA	0.0935303	0.912369	0.102514	7.2459e-91	1395	328.867	1066.13	259	194.396	64.604	0.286569	1.28598:1.38412:0.970186:0.940478:0.455465:1	0.493907(0.578495:0.419355:0.483871)	-2658.39
4CS	Sulphur assimilation	EVM0020936.1	GSH1-3	Ath	AT4G23100.1	MA	0.0298085	0.323165	0.0922393	1.39084e-40	1533	337.089	1195.91	123	92.6733	30.3267	0.0943141	2.05902:1.81275:1.77542:1.87552:1.90297:1	0.458904(0.53816:0.407045:0.431507)	-2481.01
4CS	Sulphur assimilation	EVM0023413.1	GSH2-2	Ath	AT5G27380.1	MA	0.0791724	0.370739	0.213553	7.79239e-31	1617	372.177	1244.82	197	114.918	82.0825	0.146281	2.03318:1.78477:1.69074:1.68473:1.23506:1	0.438466(0.512059:0.375696:0.427644)	-2853.8
4CS		Trinity20664_orf	CHY1-1	Ath	AT5G65940.1	MA	0.0591273	0.203202	0.290977	1.30748e-10	1122	298.435	823.565	96	53.245	42.755	0.0974491	2.85754:3.97156:1.352:1.39504:0.414803:1	0.475936(0.537433:0.419786:0.470588)	-1877.23
5MY	Atypical MY	EVM0007598.1	BGLU28	Ath	AT2G44460.1	MA	0.105228	0.391562	0.268738	7.65347e-27	1725	361.499	1363.5	235	116.705	118.295	0.165233	2.54807:2.67846:2.36698:2.38675:1.00076:1	0.412464(0.511304:0.35913:0.366957)	-3124.06
5MY	Atypical MY	EVM0013733_Fol	BGLU30	Ath	AT3G60140.1	MA	0.0765397	0.57746	0.132545	2.20308e-62	1728	368.864	1359.14	235	157.889	77.1106	0.183468	1.70833:1.80748:1.28336:1.29404:0.782931:1	0.407986(0.494792:0.362847:0.366319)	-3058.65
5MY	Atypical MY	EVM0006129.1	PEN2-2	Ath	AT2G44490.1	MA	0.0260107	0.404851	0.0642476	7.73044e-58	1620	361.698	1258.3	141	115.242	25.7577	0.110595	1.21712:1.19431:0.984015:1.00207:0.561533:1	0.432407(0.491667:0.387037:0.418519)	-2690.75
5MY	Atypical MY	EVM0022410.1	PYK10-1	Ath	AT3G09260.1	MA	0.0427948	0.436349	0.0980747	6.45814e-53	1572	361.846	1210.15	166	125	41	0.133384	1.20281:1.2278:0.943092:0.948079:0.516978:1	0.433524(0.508588:0.377863:0.414122)	-2711.97
5MY	Typical MY	EVM0022094.2	TGG2-13	Ath	AT5G26000.1	MA	0.193524	0.558133	0.346735	3.44852e-27	1614	344.83	1269.17	337	148.055	188.945	0.271423	0.996316:1.89155:0.836742:0.882354:0.695856:1	0.44145(0.495353:0.394981:0.434015)	-3227.65
5MY	Typical MY	TGG4_OM_5	TGG4-10	Ath	AT1G47600.1	MA	0.0757813	0.575805	0.131609	4.03718e-58	1530	343.462	1186.54	214	147.113	66.887	0.188029	2.36246:2.47674:1.68679:1.72155:0.569934:1	0.415359(0.498039:0.405882:0.342157)	-2713.77
6CB		EVM0005638.1	ESP2	Ath	AT1G54040.2	MA	0.153643	0.507328	0.302848	1.88886e-20	1020	267.182	752.818	193	104.138	88.8622	0.246288	1.24499:0.943813:0.9042:0.834599:0.4593:1	0.517647(0.552941:0.451471:0.548529)	-2041.38
6CB		EVM0031148.1	GSTU13	Ath	AT1G27130.1	MA	0.11484	0.436235	0.263252	2.88821e-14	681	180.425	500.575	109	62.9922	46.0078	0.19999	1.79065:1.67108:1.48733:1.48161:0.845094:1	0.503671(0.563877:0.389868:0.557269)	-1303.29
6CB		EVM0015347.1	MBP2-1	Ath	AT1G52030.1	MA	0.323718	1.22255	0.264789	8.63176e-96	1818	427.697	1390.3	592	318.153	273.847	0.535175	1.34707:1.5538:0.961495:0.931979:0.594357:1	0.441144(0.546205:0.424092:0.353135)	-4113.13
6CB		EVM0011143.1	NSP1	Ath	AT3G16400.1	MA	0.132006	0.426506	0.309507	6.55089e-23	1401	363.153	1037.85	234	124.169	109.831	0.208344	1.33676:1.34883:1.12748:1.19978:0.637241:1	0.472877(0.563169:0.408994:0.446467)	-2681.62
6CB		EVM0025986.1	NSP5	Ath	AT5G48180.1	MA	0.0652377	0.761154	0.085709	4.24967e-54	960	261.903	698.097	150	122.105	27.8954	0.255095	2.07311:1.23007:0.881523:0.806215:0.337169:1	0.511458(0.590625:0.434375:0.509375)	-1750.49
6CB		EVM0006517.1	PEN3	Ath	AT1G59870.1	MA	0.0387684	0.631527	0.0613884	8.1369e-235	4398	1024.77	3373.23	555	461.703	93.2973	0.176886	1.01566:1.02064:0.791249:0.873198:0.268473:1	0.475898(0.495907:0.400409:0.531378)	-7605.57
7TF	Key TF	EVM0015109.1	MYB122	Ath	AT1G74080.1	MA	0.110487	0.326156	0.338756	1.22775e-11	999	255.274	743.726	136	68.4468	67.5532	0.165597	2.77017:2.07429:1.56318:1.59011:0.955661:1	0.436937(0.438438:0.436937:0.435435)	-1813.69
7TF	Key TF	EVM0025837.1	MYB28-1	Ath	AT5G61420.2	MA	0.0784311	0.294892	0.265965	2.01605e-14	1095	256.637	838.363	119	63.676	55.324	0.129163	2.63489:2.73121:2.36259:2.45792:0.933975:1	0.450228(0.441096:0.419178:0.490411)	-1902.74
7TF	Key TF	EVM0020398.1	MYB29	Ath	AT5G07690.1	MA	0.0993978	0.36871	0.269582	3.35059e-16	978	221.278	756.722	131	68.1613	62.8387	0.160331	1.39845:1.36703:1.15855:1.30056:0.592714:1	0.431493(0.452454:0.392638:0.449387)	-1807.87
7TF	Key TF	EVM0029896.1	MYB34	Ath	AT5G60890.1	MA	0.090449	0.360265	0.251062	4.46095e-15	882	211.905	670.095	113	62.9906	50.0094	0.155274	1.4728:1.55614:1.12421:1.11346:0.616523:1	0.44161(0.464286:0.406463:0.454082)	-1603.45
7TF	Key TF	EVM0028453.1	MYB51	Ath	AT1G18570.1	MA	0.0965326	0.35934	0.268639	9.71832e-15	969	210.349	758.651	124	62.98	61.02	0.153583	1.64961:1.50849:1.49365:1.48893:1.5666:1	0.441692(0.452012:0.407121:0.465944)	-1731.71
7TF	Key TF	EVM0012206.1	MYC2	Ath	AT1G32640.1	MA	0.0439264	0.618623	0.0710067	1.52915e-93	1842	437.225	1404.78	237	192.975	44.0253	0.180339	2.00686:1.88953:1.41101:1.37139:0.81467:1	0.503257(0.513844:0.451954:0.543974)	-3185.59
7TF	Key TF	EVM0008991.1	MYC3	Ath	AT5G46760.1	MA	0.0854031	0.699075	0.122166	8.7717e-83	1728	404.651	1323.35	282	201.497	80.5031	0.229108	1.41509:0.776042:0.854283:0.434916:0.821536:1	0.468461(0.507812:0.388889:0.508681)	-3166.66
7TF	Key TF	EVM0004159.1	MYC4	Ath	AT4G17880.1	MA	0.0979066	0.642688	0.152339	1.36894e-66	1749	418.863	1330.14	280	188.709	91.291	0.228375	3.43088:2.99853:2.158:2.17136:1.26136:1	0.447399(0.517153:0.403945:0.421098)	-3266.44
7TF	Key TF	EVM0019343.1	MYC5	Ath	AT5G46830.1	MA	0.203939	0.750592	0.271704	7.48045e-43	1449	294.764	1154.24	336	162.796	173.204	0.315142	1.45129:1.37836:1.30848:1.31805:0.857301:1	0.474465(0.488613:0.380952:0.55383)	-2968.43
7TF	Sulphur regulation	EVM0015466.1	SD1	Ath	AT5G48850.1	MA	0.0243855	0.383161	0.063643	5.32499e-33	918	204.744	713.256	77	63.0264	13.9736	0.104404	1.49642:0.413953:0.570022:0.764241:0.594893:1	0.444444(0.496732:0.343137:0.493464)	-1479.84
7TF	Sulphur regulation	EVM0006433.1	SD2	Ath	AT1G04770.1	MA	0.0361025	0.394544	0.0915042	1.19153e-29	900	224.071	675.929	87	68.1802	18.8198	0.125343	3.8035:1.41666:2.08257:1.84523:0.638499:1	0.46(0.553333:0.36:0.466667)	-1512.5
7TF	Sulphur regulation	EVM0015937.1	SLIM1	Ath	AT1G73730.1	MA	0.0441718	0.511997	0.0862736	5.04064e-67	1695	363.604	1331.4	188	142.867	45.1326	0.144528	1.54037:1.27787:1.01008:1.07603:0.715194:1	0.448378(0.546903:0.379646:0.418584)	-2891.95
7TF		EVM0014103.1	CAMTA3	Ath	AT2G22300.1	MA	0.0508792	0.310531	0.163846	4.06359e-55	3072	620.717	2451.28	274	166.359	107.641	0.103344	1.60683:1.57335:1.25523:1.25448:0.791225:1	0.423503(0.516113:0.398926:0.355469)	-5128.55
7TF		EVM0011940.1	CCA1	Ath	AT2G46830.1	MA	0.0763163	0.320381	0.238205	1.75307e-27	1773	427.971	1345.03	202	115.519	86.4811	0.135229	3.32345:1.81655:1.15742:1.22963:1.65888:1	0.454879(0.528765:0.483926:0.351946)	-3093.96
7TF		EVM0006184.1	Dof1	Ath	AT1G07640.3	MA	0.0992442	0.363391	0.273106	5.18555e-13	789	194.418	594.582	108	58.8481	49.1519	0.164333	2.23243:2.45308:1.67975:1.7274:0.717775:1	0.475919(0.444867:0.480989:0.501901)	-1471.81
7TF		EVM0028007.1	FRS12	Ath	AT5G18960.1	MA	0.0341951	0.426992	0.0800838	1.32026e-84	2346	574.911	1771.09	240	192.507	47.4931	0.130454	2.1341:1.3318:0.697549:0.806175:0.71924:1	0.456309(0.519182:0.409207:0.440537)	-3939.63
7TF		EVM0022049.1	FRS7	Ath	AT3G06250.1	MA	0.0300512	0.424927	0.070721	3.3552e-84	2286	528.033	1757.97	219	177.263	41.7366	0.121262	1.8798:1.66428:1.41916:1.45956:0.945601:1	0.461724(0.509843:0.414042:0.461286)	-3826.26
7TF		EVM0025641.1	HY5	Ath	AT5G11260.2	MA	0.165179	0.795265	0.207703	3.69623e-22	501	126.153	374.847	113	69.8756	43.1244	0.323837	2.89173:1.49068:1.08967:1.04718:1.85671:1	0.481038(0.505988:0.473054:0.464072)	-1022.24
7TF		EVM0006202.1	IQD1	Ath	AT3G09710.2	MA	0.100593	0.349433	0.287876	1.25874e-19	1338	342.612	995.388	183	99.6535	83.3465	0.164312	1.41326:1.37953:1.15684:1.16643:0.655823:1	0.474963(0.464126:0.492152:0.46861)	-2429.62
7TF		EVM0018362.1	MYB118	Ath	AT3G27785.1	MA	0.125774	0.40356	0.311661	1.22921e-18	1305	301.141	1003.86	197	96.6193	100.381	0.189875	3.17389:2.41359:1.79384:1.45757:1.0767:1	0.442529(0.481609:0.388506:0.457471)	-2414.35
7TF		EVM0010181.1	NINJA	Ath	AT4G28910.1	MA	0.0487386	0.350398	0.139095	5.77958e-32	1266	340.655	925.345	131	95.0768	35.9232	0.129909	2.96204:2.922:2.22331:2.27668:0.583932:1	0.495261(0.554502:0.503555:0.427725)	-2121.36
8TP		EVM0025059.1	GTR1	Ath	AT3G47960.1	MA	0.0861461	0.456121	0.188867	5.0405e-50	1905	454.815	1450.19	270	168.518	101.482	0.174477	1.44695:1.43819:1.27021:1.28577:0.740646:1	0.457218(0.453543:0.402362:0.515748)	-3506.52
8TP		EVM0012911.1	GTR2	Ath	AT5G62680.1	MA	0.0523013	0.421427	0.124105	2.35014e-57	1836	471.81	1364.19	215	158.224	56.7764	0.147158	2.77535:2.80702:2.62466:2.78409:1.35541:1	0.469227(0.476307:0.417484:0.513889)	-3180.12
1SE	SE-key reaction	EVM0011968.1	MAM1-1	Bni	BniB003309	MA	0.0772694	0.354261	0.218114	1.11097e-28	1512	395.235	1116.77	185	114.459	70.5409	0.149675	1.9767:2.03471:1.57745:1.77485:0.542596:1	0.467923(0.515873:0.407738:0.480159)	-2732.1
1SE	SE-key reaction	EVM0009857.1	MAM1-2	Bni	BniB000352	MA	0.0520659	0.224999	0.231406	8.39086e-19	1509	398.268	1110.73	130	79.0096	50.9904	0.0977077	2.18215:2.16222:1.61868:1.61744:0.637853:1	0.477137(0.540755:0.413519:0.477137)	-2548
1SE		EVM0027252.1	BAT5	Bni	BniB027488	MA	0.0307821	0.258067	0.119279	5.26724e-25	1224	315.255	908.745	94	69.9493	24.0507	0.089322	2.49397:2.72422:2.07767:2.16847:0.609768:1	0.437092(0.474265:0.420343:0.416667)	-1975.84
1SE		EVM0003851.1	BCAT-3	Bni	BniB016498	MA	0.0524627	0.27621	0.189938	3.77013e-21	1257	301.146	955.854	116	72.37	43.63	0.106067	2.22212:2.44024:2.37289:2.61105:1.96047:1	0.461018(0.498807:0.443914:0.440334)	-2116.88
1SE		EVM0034317.1	BCAT-4	Bni	BniB043547	MA	0.028126	0.123222	0.228255	5.44988e-08	1068	257.164	810.836	51	29.6566	21.3434	0.0510241	2.19523:2.1688:1.95773:1.93441:1.39629:1	0.464888(0.533708:0.417135:0.44382)	-1629.55
1SE		EVM0015932.1	BCAT6	Bni	BniB024259	MA	0.0475201	0.275535	0.172465	8.72349e-20	1077	259.182	817.818	96	62.1685	33.8315	0.102392	1.57999:1.29105:0.929533:0.926344:0.642784:1	0.45961(0.541783:0.433148:0.4039)	-1807.74
1SE		EVM0027674.1	IPMDH1	Bni	BniB023882	MA	0.0194794	0.246004	0.0791834	2.71549e-28	1215	324.343	890.657	84	68.9972	15.0028	0.0799499	1.60366:1.08286:0.99545:1.0906:0.531334:1	0.479012(0.57037:0.417284:0.449383)	-1927.45
1SE		EVM0016349.1	IPMDH2-1	Bni	BniB025045	MA	0.0496101	0.272942	0.181761	2.2548e-22	1242	354.606	887.394	118	81.1078	36.8922	0.113374	1.69764:1.6599:1.2773:1.27941:0.528028:1	0.495974(0.555556:0.431159:0.501208)	-2154.28
1SE		EVM0001123.1	IPMDH2-2	Bni	BniB025044	MA	0.0216888	0.233324	0.0929558	3.56382e-26	1212	346.454	865.546	84	68.169	15.831	0.0821852	1.85852:1.92128:1.50512:1.51759:1.00996:1	0.502063(0.590347:0.450495:0.465347)	-1975.7
1SE		EVM0033174.1	IPMDH2-3	Bni	BniB025046	MA	0.0245551	0.294437	0.0833969	1.22416e-31	1215	334.01	880.99	96	78.6906	17.3094	0.0987472	1.8322:1.66499:1.29515:1.68387:0.531398:1	0.488889(0.588889:0.433333:0.444444)	-2007.48
1SE		EVM0001095.1	IPMI1-LSU1	Bni	BniB047510	MA	0.00594721	0.351255	0.0169313	1.08427e-61	1512	352.708	1159.29	105	99.4647	5.53526	0.0864979	1.06412:0.996758:0.727422:0.865893:0.252316:1	0.474868(0.525794:0.451389:0.447421)	-2357.47
1SE		IPMI2_OM_1	IPMI-SSU2	Bni	BniB031677	MA	0.0478482	0.313709	0.152524	1.30532e-17	753	209.404	543.596	76	54.4436	21.5564	0.121782	1.33388:1.40231:1.05439:1.01811:0.600012:1	0.5166(0.496016:0.511952:0.541833)	-1307.83
1SE		EVM0006793.1	IPMI-SSU3	Bni	BniB032871	MA	0.052697	0.637773	0.0826266	3.45643e-39	744	183.474	560.526	103	82.2401	20.7599	0.196979	1.81073:1.87362:1.44349:1.43622:1.06557:1	0.583333(0.540323:0.5:0.709677)	-1336.68
2CF	Aliphatic CF	EVM0002186.1	GSTF11	Bni	BniB040132	MA	0.0395485	0.227111	0.174138	1.58531e-10	630	159.998	470.002	47	31.0941	15.9059	0.0871826	2.52103:2.07354:1.81414:1.83637:0.805751:1	0.446032(0.55:0.307143:0.480952)	-1030.36
2CF	Aliphatic CF	EVM0025399.1	GSTU20	Bni	BniB022881	MA	0.0503538	0.456301	0.110352	3.40992e-22	651	148.086	502.914	71	51.6451	19.3549	0.142696	1.68958:1.31456:1.20545:1.18944:0.876913:1	0.474654(0.493088:0.357143:0.573733)	-1132.16
2CF	Common CF	EVM0029052.1	GGP1	Bni	BniB018508	MA	0.0389064	0.251062	0.154968	1.81269e-13	750	181.436	568.564	57	38.3678	18.6322	0.0902298	1.14772:0.738263:1.09428:0.931404:0.627469:1	0.454(0.538:0.314:0.51)	-1241.03
2CF	Common CF	GGP3_OM_1	GGP3	Bni	BniB015155	MA	0.0681778	0.561447	0.121432	4.11297e-28	747	161.585	585.415	94	65.2803	28.7197	0.174878	2.07925:2.11313:2.04074:2.19279:0.736159:1	0.515395(0.556225:0.331325:0.658635)	-1325.76
2CF	Common CF	EVM0031371.1	SUR1	Bni	BniB029651	MA	0.0325221	0.271409	0.119827	5.5803e-29	1350	339.417	1010.58	106	78.1265	27.8735	0.092583	1.94911:2.00751:1.47537:1.73568:0.362039:1	0.514815(0.572222:0.38:0.592222)	-2220.84
2CF	Common CF	EVM0034278.1	UGT74B1	Bni	BniB031745	MA	0.0364391	0.391224	0.0931412	1.16755e-44	1386	332.582	1053.42	135	104.246	30.754	0.121573	1.5647:1.57073:1.20019:1.20253:0.687992:1	0.521284(0.529221:0.420996:0.613636)	-2301.49
2CF	Indole CF	EVM0034183.1	GSTF10	Bni	BniB043781	MA	0.0397584	0.339482	0.117115	2.95282e-17	615	153.244	461.756	57	42.132	14.868	0.114443	1.78014:1.61557:1.76698:1.74621:1.25947:1	0.468293(0.563415:0.336585:0.504878)	-1044.88
2CF	Indole CF	EVM0006168.1	GSTF9	Bni	BniB003908	MA	0.0178741	0.428613	0.0417021	1.2516e-25	645	150.378	494.622	52	45.7277	6.27229	0.113636	2.7371:2.61953:3.35916:3.39115:2.83667:1	0.525581(0.583721:0.367442:0.625581)	-1044.62
2CF	Key aliphatic CF	EVM0011134.1	CYP79C2-1	Bni	BniB005028	MA	0.0604263	0.235644	0.256431	2.88228e-16	1500	329.222	1170.78	133	69.5636	63.4364	0.0988833	1.76834:1.79414:1.50002:1.50448:0.772732:1	0.466333(0.508:0.391:0.5)	-2548.68
2CF	Key aliphatic CF	EVM0026890.1	CYP79C2-2	Bni	BniB027219	MA	0.104783	0.505107	0.207447	3.99928e-41	1575	351.201	1223.8	242	140.463	101.537	0.194049	1.86712:2.41875:1.48342:1.70562:0.739923:1	0.470159(0.515238:0.398095:0.497143)	-2956.81
2CF	Key aliphatic CF	EVM0031225.1	CYP79F1	Bni	BniB043181	MA	0.0577203	0.262097	0.220225	3.79982e-21	1623	329.594	1293.41	145	77.7807	67.2193	0.0992246	0.972493:1.14558:1.2101:1.20751:0.923652:1	0.45687(0.49353:0.392791:0.484288)	-2754.68
2CF	Key aliphatic CF	EVM0005624.1	CYP83A1	Bni	BniB034719	MA	0.0402536	0.380216	0.10587	1.30574e-41	1494	304.569	1189.43	135	95.5107	39.4893	0.109559	1.31714:1.3954:1.17343:1.31723:0.590577:1	0.482262(0.514056:0.35743:0.575301)	-2474.35
2CF	Key aromatic CF	EVM0011031.1	CYP79A2-2	Bni	BniB023499	MA	0.0661371	0.2583	0.256048	8.671e-19	1542	367.293	1174.71	152	83.5663	68.4337	0.111909	2.22643:1.86156:1.30139:1.29898:0.688603:1	0.482166(0.520428:0.378405:0.547665)	-2652.19
2CF	Key indole CF	EVM0009886.1	CYP79B2	Bni	BniB041643	MA	0.0162583	0.267519	0.0607744	1.14572e-41	1626	362.136	1263.86	101	83.3262	17.6738	0.0722181	1.3014:1.21704:0.935793:1.01562:0.464083:1	0.483702(0.5:0.393911:0.557196)	-2551.02
2CF	Key indole CF	EVM0028122.1	CYP79B3	Bni	BniB047753	MA	0.0319562	0.412196	0.0775266	3.87357e-57	1629	369.646	1259.35	153	121.032	31.9678	0.118239	1.9358:1.96409:1.62793:1.64183:0.705557:1	0.459791(0.501842:0.390424:0.487109)	-2704.93
2CF	Key indole CF	EVM0000544.1	CYP83B1	Bni	BniB038705	MA	0.0143196	0.317291	0.0451307	1.38801e-46	1470	341.641	1128.36	102	88.7685	13.2315	0.0847328	1.16966:0.683483:0.49727:0.49621:0.876813:1	0.484014(0.546939:0.358163:0.546939)	-2293.37
2CF		EVM0031482.1	CYTB5C	Bni	BniB044507	MA	0.0944402	0.296607	0.318402	3.23151e-05	399	94.9149	304.085	47	23.2663	23.7337	0.142532	1.99682:2.12902:1.3421:1.34714:0.355039:1	0.471178(0.5:0.338346:0.575188)	-707.575
3SM	Aliphatic SM	EVM0024223.1	AOP1	Bni	BniB044991	MA	0.0812222	0.24379	0.333165	6.57336e-09	960	227.165	732.835	100	48.1977	51.8023	0.119691	2.07598:2.11636:1.90605:1.91086:1.03302:1	0.414583(0.515625:0.317188:0.410938)	-1683.45
3SM	Aliphatic SM	EVM0023388.1	AOP2	Bni	BniB042223	MA	0.0824336	0.465376	0.177133	1.20424e-32	1278	257.987	1020.01	162	95.2752	66.7248	0.159737	1.98199:2.1648:1.48505:1.56346:0.641056:1	0.423318(0.551643:0.387324:0.330986)	-2247.92
3SM	Aliphatic SM	EVM0022347.1	FMOGS-OX2-1	Bni	BniB011025	MA	0.070376	0.251394	0.279943	8.14478e-15	1383	318.507	1064.49	137	70.7788	66.2212	0.112065	1.34257:1.36871:1.04243:1.08858:0.461101:1	0.475416(0.553145:0.400217:0.472885)	-2390.4
3SM	Aliphatic SM	EVM0028808.1	FMOGS-OX5	Bni	BniB015440	MA	0.0581839	0.290776	0.200099	8.72833e-23	1374	313.436	1060.56	133	79.3051	53.6949	0.111243	1.001:1.31536:0.725726:1.233:0.532388:1	0.502547(0.591703:0.413755:0.502183)	-2363.71
3SM	Aliphatic SM	EVM0013981.1	GSL-OH-like-1	Bni	BniB003936	MA	0.0446477	0.303965	0.146884	4.1012e-22	1056	235.399	820.601	93	61.5063	31.4937	0.102454	1.97388:2.25009:1.68844:1.79461:0.663989:1	0.458333(0.525568:0.37358:0.475852)	-1756.21
3SM	Aliphatic SM	Trinity14631_orf	GSL-OH-like-2	Bni	BniB003935	MA	0.092964	0.364243	0.255225	3.33229e-18	1083	243.405	839.595	140	74.4536	65.5464	0.153934	1.48766:1.79525:0.966919:1.18053:0.427146:1	0.468606(0.527701:0.378116:0.5)	-1945.74
3SM	Indole SM	EVM0023547.1	CYP81F1	Bni	BniB046910	MA	0.0576406	0.502355	0.114741	8.26805e-55	1494	331.916	1162.08	184	131.267	52.7331	0.156441	1.2897:1.30134:1.06861:1.03427:0.652251:1	0.516064(0.556225:0.381526:0.610442)	-2632.51
3SM	Indole SM	EVM0001850.1	CYP81F2	Bni	BniB017395	MA	0.0364601	0.320688	0.113693	1.59185e-36	1479	348.067	1130.93	130	94.9314	35.0686	0.10335	1.66258:1.82451:1.23209:1.23688:0.872107:1	0.490872(0.552738:0.375254:0.544625)	-2452.4
3SM	Indole SM	EVM0016210.1	CYP81F3-1	Bni	BniB046907	MA	0.0332104	0.448666	0.0740202	1.97633e-56	1491	315.42	1175.58	145	113.647	31.3525	0.1211	1.32572:1.37653:1.04752:1.04261:0.715963:1	0.511402(0.536217:0.390342:0.607646)	-2475.97
3SM	Indole SM	CYP_OM_16	CYP81F4	Bni	BniB046908	MA	0.0232563	0.231724	0.100362	7.41581e-29	1500	334.607	1165.39	92	68.171	23.829	0.0697595	1.86484:1.9777:1.50134:1.50603:1.07112:1	0.487333(0.535:0.379:0.548)	-2356.29
3SM	Indole SM	IGMT1_OM_1	IGMT1-2	Bni	BniB015238	MA	0.0195775	0.335375	0.0583749	2.19757e-35	1122	298.438	823.562	89	76.6521	12.3479	0.103576	1.74802:2.8816:0.865778:0.83181:0.272774:1	0.458556(0.541444:0.38369:0.450535)	-1821.78
3SM	Indole SM	EVM0005770.1	IGMT2	Bni	BniB041558	MA	0.019596	0.363976	0.0538387	8.727e-39	1116	265.67	850.33	90	76.7707	13.2293	0.101577	2.35639:2.38004:2.14505:2.14434:0.909664:1	0.465502(0.540323:0.38172:0.474462)	-1776.36
3SM	Indole SM	EVM0024666.1	IGMT3	Bni	BniB008034	MA	0.016718	0.332599	0.0502648	4.04078e-36	1107	301.542	805.458	87	76.7017	10.2983	0.102763	1.82506:1.91376:1.37533:1.37909:0.501996:1	0.458446(0.542005:0.387534:0.445799)	-1797.73
3SM	Indole SM	EVM0007386.1	IGMT5	Bni	BniB045353	MA	0.0386063	0.340322	0.113441	1.15775e-28	1083	278.994	804.006	100	75.3629	24.6371	0.116332	2.60588:2.01171:1.29276:0.94636:0.474294:1	0.44229(0.529086:0.373961:0.423823)	-1764.1
4CS	Sulphur assimilation	EVM0026982.1	APK1	Bni	BniB020538	MA	0.023534	0.421087	0.0558886	4.86869e-33	819	193.581	625.419	75	63.529	11.471	0.117501	2.22702:1.38884:1.6297:1.65451:1.02483:1	0.446276(0.532967:0.435897:0.369963)	-1356.68
4CS	Sulphur assimilation	EVM0029580.1	APK2	Bni	BniB036733	MA	0.041649	0.361562	0.115192	1.69624e-24	879	219.487	659.513	86	63.8869	22.1131	0.121532	2.22673:2.47991:1.78928:2.07915:0.725019:1	0.497156(0.544369:0.440273:0.506826)	-1475.07
4CS	Sulphur assimilation	EVM0032586.1	APS1	Bni	BniB011715	MA	0.0222876	0.279985	0.0796027	1.28172e-35	1380	363.403	1016.6	103	84.2409	18.7591	0.0901486	2.19644:2.1481:2.15319:2.12358:1.17695:1	0.533333(0.621739:0.422826:0.555435)	-2265.66
4CS	Sulphur assimilation	EVM0007958.1	APS3	Bni	BniB008526	MA	0.0427289	0.401835	0.106335	1.61817e-45	1407	368.994	1038.01	152	117.002	34.9983	0.136907	1.29318:1.51839:0.813586:0.907928:0.325991:1	0.536603(0.594883:0.429638:0.585288)	-2460.1
4CS	Sulphur assimilation	EVM0028374.1	GSH1-1	Bni	BniB002788	MA	0.0796267	0.266921	0.298316	1.33952e-15	1476	365.783	1110.22	160	83.97	76.03	0.126042	2.60014:2.61796:2.1018:2.18479:0.676441:1	0.435298(0.505081:0.39939:0.401423)	-2622.1
4CS	Sulphur assimilation	EVM0020936.1	GSH1-3	Bni	BniB002787	MA	0.0292323	0.243045	0.120275	1.92767e-29	1542	368.23	1173.77	108	78.0692	29.9308	0.0802909	2.38048:1.44123:1.13594:1.14935:0.810605:1	0.459792(0.535019:0.410506:0.433852)	-2455.97
4CS	Sulphur assimilation	EVM0023413.1	GSH2-2	Bni	BniB046297	MA	0.0649956	0.274215	0.237024	3.27724e-21	1530	361.42	1168.58	152	86.0521	65.9479	0.114418	2.28149:1.70276:1.38361:1.59636:1.59296:1	0.451961(0.527451:0.385294:0.443137)	-2616.87
4CS		Trinity20664_orf	CHY1-1	Bni	BniB047099	MA	0.0507892	0.250394	0.202837	2.42491e-16	1122	261.317	860.683	96	57.5516	38.4484	0.0972778	2.30421:2.26378:2.18647:2.21113:0.871734:1	0.47148(0.541444:0.414439:0.458556)	-1869.48
5MY	Atypical MY	EVM0007598.1	BGLU28	Bni	BniB025530	MA	0.0490177	0.259367	0.18899	6.4406e-24	1764	331.235	1432.76	137	75.3791	61.6209	0.088516	2.23842:4.29676:1.29756:4.05227:2.23098:1	0.413549(0.505952:0.364796:0.369898)	-2883.5
5MY	Atypical MY	EVM0013733_Fol	BGLU30	Bni	BniB032918	MA	0.0550254	0.228984	0.240302	5.39632e-19	1737	377.087	1359.91	142	76.0735	65.9265	0.0927902	2.91568:3.75338:2.50314:2.75206:1.23101:1	0.414508(0.500864:0.369603:0.373057)	-2851.5
5MY	Atypical MY	EVM0006129.1	PEN2-2	Bni	BniB025533	MA	0.0143414	0.283206	0.0506396	5.18631e-39	1431	329.986	1101.01	90	76.9914	13.0086	0.0763413	1.06527:0.846482:0.619684:0.662599:0.456663:1	0.438505(0.490566:0.392034:0.432914)	-2267.11
5MY	Atypical MY	EVM0022410.1	PYK10-1	Bni	BniB012945	MA	0.0464107	0.380932	0.121835	2.21833e-42	1572	344.606	1227.39	154	107.396	46.6038	0.119743	0.983519:1.07756:0.780289:1.01628:0.496122:1	0.431934(0.510496:0.375954:0.409351)	-2703.96
5MY	Typical MY	EVM0021980.1	TGG2-12	Bni	BniB006711	MA	0.0475976	0.406233	0.117168	1.90945e-39	1332	275.257	1056.74	135	93.1148	41.8852	0.121709	0.941136:1.16335:0.795991:1.10255:0.654997:1	0.441066(0.496622:0.368243:0.458333)	-2255.2
5MY	Typical MY	EVM0022094.2	TGG2-13	Bni	BniB009758	MA	0.0914335	0.353233	0.258848	2.50154e-21	1380	299.875	1080.13	173	89.5284	83.4716	0.148323	1.31626:1.57895:1.35775:1.35472:0.778665:1	0.435507(0.491304:0.378261:0.436957)	-2517.39
5MY	Typical MY	TGG4_OM_5	TGG4-10	Bni	BniB004959	MA	0.199061	0.613588	0.324422	4.20148e-29	1437	293.236	1143.76	316	139.49	176.51	0.28365	1.24405:2.07868:0.711107:1.10296:1.26218:1	0.416145(0.484342:0.415449:0.348643)	-2960.3
6CB		EVM0031148.1	GSTU13	Bni	BniB038249	MA	0.0555439	0.255549	0.217351	3.20845e-10	681	173.137	507.863	62	37.8613	24.1387	0.106393	1.56356:1.52573:1.60375:1.60858:0.880674:1	0.511013(0.555066:0.394273:0.5837)	-1166.05
6CB		EVM0002850.1	MBP1	Bni	BniB037312	MA	0.188984	0.493506	0.382942	1.32928e-36	2787	662.536	2124.46	570	255.843	314.157	0.261376	1.32244:1.31645:1.16134:1.22421:0.780847:1	0.445102(0.528525:0.411733:0.395048)	-5579.03
6CB		EVM0015347.1	MBP2-1	Bni	BniB037314	MA	0.198028	0.679896	0.291263	3.68125e-48	1800	441.264	1358.74	416	219.311	196.689	0.316157	1.48761:1.36833:1.08194:1.04382:0.62545:1	0.443611(0.5325:0.429167:0.369167)	-3749.56
6CB		MBP_OM_1	MBP2-3	Bni	BniB023025	MA	0.127345	0.458294	0.277867	5.99371e-53	2874	699.615	2174.39	474	254.346	219.654	0.207908	1.87746:1.8876:1.59916:1.70874:0.783483:1	0.458768(0.536534:0.420146:0.419624)	-5509.98
6CB		EVM0011143.1	NSP1	Bni	BniB035254	MA	0.134598	0.40604	0.331488	2.51417e-20	1401	355.007	1045.99	232	117.368	114.632	0.20338	1.24425:1.22547:1.0388:1.0624:0.646881:1	0.476802(0.566381:0.406852:0.457173)	-2680.52
6CB		EVM0025986.1	NSP5	Bni	BniB001051	MA	0.0432482	0.518829	0.0833573	3.81743e-41	966	242.92	723.08	114	91.3371	22.6629	0.162842	2.81877:3.03338:2.94087:3.00331:1.67028:1	0.547101(0.597826:0.448758:0.59472)	-1673.87
6CB		EVM0006517.1	PEN3	Bni	BniB022724	MA	0.0148326	0.388642	0.0381653	7.80237e-170	4374	967.218	3406.78	345	304.118	40.8818	0.0974928	0.936312:0.993393:0.745184:0.928596:0.500494:1	0.504344(0.501372:0.404321:0.607339)	-6968.89
7TF	Key TF	EVM0015109.1	MYB122	Bni	BniB015995	MA	0.0819791	0.235829	0.347621	2.5749e-08	1002	235.301	766.699	103	48.296	54.704	0.118108	2.89855:2.44712:2.16531:2.19931:1.39141:1	0.43513(0.447605:0.423653:0.434132)	-1725.06
7TF	Key TF	EVM0025837.1	MYB28-1	Bni	BniB045658	MA	0.08132	0.206295	0.394193	3.78784e-07	1089	300.3	788.7	109	53.5548	55.4452	0.115783	2.93775:1.745:0.862625:1.15689:0.856574:1	0.445363(0.4573:0.411846:0.466942)	-1906.04
7TF	Key TF	EVM0027454.1	MYB28-2	Bni	BniB000326	MA	0.0648801	0.204887	0.316662	1.56982e-08	1056	244.112	811.888	92	44.8085	47.1915	0.0972451	1.56586:1.61948:1.26639:1.28646:0.635826:1	0.443655(0.450284:0.410511:0.47017)	-1814.63
7TF	Key TF	EVM0020398.1	MYB29	Bni	BniB019241	MA	0.0729836	0.268845	0.271471	7.90102e-13	1029	237.261	791.739	105	55.0921	49.9079	0.118144	1.93557:1.77339:1.6763:1.64338:1.4111:1	0.434888(0.44898:0.402332:0.453353)	-1803.56
7TF	Key TF	EVM0029896.1	MYB34	Bni	BniB000731	MA	0.0731244	0.228045	0.320658	9.29031e-09	939	227.205	711.795	91	45.3963	45.6037	0.11061	1.60288:1.57399:1.19306:1.20741:0.342864:1	0.444089(0.469649:0.412141:0.450479)	-1601.7
7TF	Key TF	EVM0028453.1	MYB51	Bni	BniB047190	MA	0.0823505	0.220934	0.372738	5.03613e-07	957	226.925	730.075	97	44.1071	52.8929	0.115212	1.74085:1.71464:1.4282:1.43144:0.723185:1	0.447231(0.446708:0.412226:0.482759)	-1693.1
7TF	Key TF	EVM0012206.1	MYC2	Bni	BniB042857	MA	0.0355221	0.406018	0.0874889	1.29666e-60	1812	401.412	1410.59	174	133.084	40.9157	0.117598	1.58685:1.56739:1.45878:1.38139:1.19445:1	0.532009(0.523179:0.456954:0.615894)	-3000.59
7TF	Key TF	EVM0008991.1	MYC3	Bni	BniB017795	MA	0.0527057	0.39263	0.134237	1.70042e-47	1713	442.312	1270.69	190	137.121	52.8794	0.140477	2.30775:1.43446:0.755889:0.90841:0.402727:1	0.500292(0.530648:0.398424:0.571804)	-2907.88
7TF	Key TF	EVM0004159.1	MYC4	Bni	BniB008387	MA	0.0806274	0.366646	0.219906	5.17613e-33	1752	436.656	1315.34	217	130.532	86.4677	0.151913	2.85913:2.60536:1.91528:1.92598:1.03536:1	0.497432(0.535103:0.424658:0.532534)	-3156.55
7TF	Key TF	EVM0019343.1	MYC5	Bni	BniB029438	MA	0.240826	0.643558	0.374211	7.48117e-26	1491	313.567	1177.43	361	150.095	210.905	0.325523	1.40068:1.47892:1.17276:1.07621:0.737846:1	0.488263(0.488934:0.399396:0.576459)	-3108.57
7TF	Sulphur regulation	EVM0015466.1	SD1	Bni	BniB001026	MA	0.0219994	0.206576	0.106495	6.01588e-16	918	229.702	688.298	54	40.9366	13.0634	0.0681842	3.46867:2.05386:1.37987:2.83195:1.68374:1	0.452614(0.504902:0.351307:0.501634)	-1455.2
7TF	Sulphur regulation	EVM0006433.1	SD2	Bni	BniB010140	MA	0.0429306	0.33998	0.126274	1.51388e-22	897	199.705	697.295	81	56.2148	24.7852	0.109065	2.62392:2.13604:2.45843:2.49117:1.78363:1	0.476031(0.561873:0.359532:0.506689)	-1466.08
7TF	Sulphur regulation	EVM0015937.1	SLIM1	Bni	BniB013836	MA	0.0392101	0.492696	0.0795827	2.30272e-68	1749	363.109	1385.89	180	138.064	41.9363	0.133358	1.92609:1.8715:1.80833:1.89984:1.37903:1	0.463979(0.543739:0.385935:0.462264)	-2925.61
7TF		EVM0014103.1	CAMTA3	Bni	BniB047751	MA	0.0335032	0.246524	0.135903	4.78005e-50	3096	629.467	2466.53	213	138.986	74.0139	0.0768137	1.23394:1.2432:0.988658:1.03762:0.535552:1	0.431686(0.517442:0.405039:0.372578)	-4975.59
7TF		EVM0011940.1	CCA1	Bni	BniB041411	MA	0.0994815	0.42052	0.236568	3.37518e-33	1686	360.26	1325.74	236	126.165	109.835	0.16808	1.56965:1.3926:1.23274:1.72121:0.761845:1	0.457295(0.540925:0.485765:0.345196)	-3085.36
7TF		EVM0006184.1	Dof1	Bni	BniB044718	MA	0.0687363	0.259082	0.265307	3.85864e-10	810	193.671	616.329	81	43.9191	37.0809	0.114248	1.45531:2.70046:0.512783:0.901839:0.32438:1	0.480247(0.451852:0.468519:0.52037)	-1417.32
7TF		EVM0028007.1	FRS12	Bni	BniB026553	MA	0.0427083	0.637842	0.0669576	1.83957e-120	2343	495.01	1847.99	286	228.806	57.1943	0.168443	1.39384:1.40562:1.12866:1.34571:0.503139:1	0.481647(0.517286:0.40589:0.521767)	-4059.67
7TF		EVM0025641.1	HY5	Bni	BniB001634	MA	0.151688	0.600991	0.252397	3.52086e-15	504	128.282	375.718	100	57.4967	42.5033	0.266049	3.9519:2.20256:1.82367:1.76878:1.93948:1	0.486111(0.502976:0.485119:0.470238)	-991.902
7TF		EVM0006202.1	IQD1	Bni	BniB029524	MA	0.115462	0.317048	0.364177	1.74401e-13	1305	351.383	953.617	184	92.5396	91.4604	0.169741	2.57535:1.84413:0.936479:1.06359:1.00406:1	0.477395(0.470115:0.482759:0.47931)	-2377.71
7TF		EVM0018362.1	MYB118	Bni	BniB025220	MA	0.123061	0.588664	0.209051	1.69143e-37	1293	338.363	954.637	219	137.753	81.247	0.244904	2.72797:1.09727:0.521515:0.398758:0.784836:1	0.418407(0.474478:0.37819:0.402552)	-2432.63
7TF		EVM0010181.1	NINJA	Bni	BniB018718	MA	0.053247	0.239099	0.222699	6.85176e-17	1266	334.767	931.233	113	69.7751	43.2249	0.102392	2.63653:1.73611:1.18079:1.57855:1.21845:1	0.502765(0.572275:0.504739:0.43128)	-2089.34
8TP		EVM0025059.1	GTR1	Bni	BniB006758	MA	0.0627073	0.342431	0.183124	8.91888e-39	1848	451.384	1396.62	207	132.133	74.8666	0.131031	1.12639:1.10978:0.976967:0.994423:0.650394:1	0.464286(0.474026:0.400162:0.518669)	-3258.67
1SE	SE-key reaction	EVM0011968.1	MAM1-1	Bol	Bo2g161100	MA	0.0662527	0.297948	0.222363	3.93086e-24	1512	384.778	1127.22	161	97.4917	63.5083	0.125215	2.21777:2.38686:1.78491:1.83478:0.651199:1	0.46627(0.505952:0.409722:0.483135)	-2624.52
1SE	SE-key reaction	EVM0009857.1	MAM1-2	Bol	Bo7g098000	MA	0.039195	0.243139	0.161204	3.11616e-25	1512	393.614	1118.39	122	83.6744	38.3256	0.0922871	1.69805:1.6306:1.23113:1.25646:0.571392:1	0.477513(0.543651:0.411706:0.477183)	-2513.17
1SE	SE-key reaction	EVM0002067.1	MAM1-3	Bol	Bo2g102060	MA	0.0815549	0.281391	0.289828	9.27054e-17	1431	349.324	1081.68	163	85.9048	77.0952	0.130337	1.5197:1.46029:1.29029:1.32122:0.894819:1	0.459469(0.504193:0.397275:0.476939)	-2553.17
1SE		EVM0027252.1	BAT5	Bol	Bo3g045530	MA	0.0369701	0.252295	0.146535	6.79267e-23	1224	308.315	915.685	98	68.283	29.717	0.0912086	1.38829:1.49994:1.10886:1.13489:0.631455:1	0.438725(0.47549:0.420343:0.420343)	-2005.53
1SE		EVM0003851.1	BCAT-3	Bol	Bo1g080200	MA	0.0313877	0.302016	0.103927	1.15785e-30	1254	306.336	947.664	103	77.9416	25.0584	0.0974988	2.0249:3.5748:1.90495:2.06845:1.52113:1	0.46252(0.496411:0.448565:0.442584)	-2037.96
1SE		EVM0034317.1	BCAT-4	Bol	Bo5g113720	MA	0.0391404	0.181168	0.216045	3.49862e-11	1068	246.628	821.372	70	40.7091	29.2909	0.0719382	0.851148:1.01129:0.899572:0.899611:0.809067:1	0.464888(0.535112:0.419944:0.439607)	-1707.98
1SE		EVM0015932.1	BCAT6	Bol	Bo6g020930	MA	0.0357319	0.264417	0.135135	1.37168e-21	1077	256.842	820.158	85	59.3776	25.6224	0.0902685	1.44548:1.50789:1.14884:1.16508:0.513514:1	0.464253(0.543175:0.435933:0.413649)	-1761.19
1SE		EVM0027674.1	IPMDH1	Bol	Bo2g011730	MA	0.0228726	0.231887	0.0986371	5.28935e-25	1215	353.756	861.244	85	68.5407	16.4593	0.0837285	2.33958:1.54641:0.972917:1.41235:0.375902:1	0.476543(0.566667:0.418519:0.444444)	-1972.8
1SE		EVM0016349.1	IPMDH2-1	Bol	Bo2g095880	MA	0.0582695	0.294211	0.198054	4.13421e-22	1242	324.395	917.605	127	81.3984	45.6016	0.119894	2.05693:2.02975:1.54269:1.53807:0.913093:1	0.499195(0.560386:0.432367:0.504831)	-2129.46
1SE		EVM0001123.1	IPMDH2-2	Bol	Bo2g095860	MA	0.0771719	0.270223	0.285586	5.12738e-15	1212	350.175	861.825	137	80.4528	56.5472	0.132949	1.5679:1.56107:1.36802:1.38589:0.721466:1	0.5(0.590347:0.438119:0.471535)	-2192.25
1SE		EVM0033174.1	IPMDH2-3	Bol	Bo2g095850	MA	0.0204151	0.299419	0.0681823	1.28814e-34	1215	330.346	884.654	94	79.4866	14.5134	0.0962734	2.24892:2.10615:2.12616:2.24813:1.30761:1	0.489712(0.591358:0.433333:0.444444)	-1986.15
1SE		EVM0001095.1	IPMI1-LSU1	Bol	Bo4g131050	MA	0.0121649	0.285311	0.0426373	3.55771e-46	1521	358.149	1162.85	98	86.083	11.917	0.0764825	1.78538:1.81579:1.48875:1.74768:0.603395:1	0.475345(0.523669:0.452663:0.449704)	-2373.29
1SE		IPMI2_OM_1	IPMI-SSU2	Bol	Bo4g018590	MA	0.0609996	0.32463	0.187905	7.79332e-16	759	217.729	541.271	85	57.9362	27.0638	0.136625	0.94587:1.02029:0.81207:0.725426:0.437766:1	0.518445(0.507905:0.517787:0.529644)	-1339.71
1SE		EVM0006793.1	IPMI-SSU3	Bol	Bo3g036360	MA	0.043604	0.593902	0.0734195	9.96647e-37	729	174.93	554.07	92	74.6421	17.3579	0.175653	1.6558:2.30286:1.01654:0.989859:1.13273:1	0.577503(0.547325:0.485597:0.699588)	-1282.63
2CF	Aliphatic CF	EVM0002186.1	GSTF11	Bol	Bo5g150180	MA	0.0506679	0.173402	0.292199	2.7056e-05	630	162.498	467.502	46	24.9912	21.0088	0.0823252	3.01802:2.7809:2.12848:2.15623:0.460979:1	0.447619(0.547619:0.309524:0.485714)	-1037.61
2CF	Aliphatic CF	EVM0025399.1	GSTU20	Bol	Bo6g081630	MA	0.0481834	0.384945	0.125169	4.88976e-18	651	150.815	500.185	65	45.9322	19.0678	0.1262	1.75412:1.45569:1.09963:1.11225:0.723408:1	0.47619(0.497696:0.357143:0.573733)	-1115.67
2CF	Aliphatic CF	EVM0032295.1	ST5b1-3	Bol	Bo6g118360	MA	0.0340175	0.451196	0.075394	4.80765e-41	1032	257.332	774.668	108	88.0221	19.9779	0.138042	1.94677:2.33161:1.2223:1.21758:0.524867:1	0.468508(0.511628:0.364826:0.52907)	-1759.08
2CF	Aliphatic CF	EVM0007082.1	ST5b-7	Bol	Bo9g043490	MA	0.0906308	0.349054	0.259647	2.21091e-17	1086	247.029	838.971	136	72.2702	63.7298	0.149413	1.22905:1.10817:0.877872:0.913313:0.588843:1	0.459945(0.502762:0.368785:0.508287)	-1939.13
2CF	Aliphatic CF	EVM0005353.1	ST5b-8	Bol	Bo9g043480	MA	0.0812394	0.396641	0.204818	1.83479e-22	1047	238.214	808.786	132	77.8576	54.1424	0.153	1.34218:1.4928:1.28697:1.28487:0.910551:1	0.463706(0.505731:0.372493:0.512894)	-1913.2
2CF	Aliphatic CF	EVM0015467.1	ST5c	Bol	Bo5g025610	MA	0.0403165	0.614963	0.0655593	4.91453e-53	1011	229.546	781.454	124	101.375	22.6254	0.170789	1.88163:2.38547:1.51299:2.00581:1.25553:1	0.493076(0.520772:0.367953:0.590504)	-1763.52
2CF	Common CF	EVM0029052.1	GGP1	Bol	Bo1g012070	MA	0.0352766	0.307152	0.114851	5.06791e-18	750	178.008	571.992	61	44.5565	16.4435	0.0998045	1.25742:0.986243:1.21884:1.20366:0.792173:1	0.453333(0.536:0.312:0.512)	-1244.29
2CF	Common CF	GGP3_OM_1	GGP3	Bol	Bo3g175520	MA	0.0761263	0.52599	0.14473	1.54938e-24	747	167.73	579.27	97	64.6737	32.3263	0.177138	2.0474:1.92044:1.63725:2.0095:0.61779:1	0.516734(0.558233:0.335341:0.656627)	-1343.62
2CF	Common CF	EVM0031371.1	SUR1	Bol	Bo7g003330	MA	0.0384175	0.198961	0.193091	1.40214e-16	1344	329.885	1014.12	93	58.3588	34.6412	0.0778228	2.49181:2.69235:2.29962:2.36067:0.834795:1	0.517485(0.569196:0.383929:0.59933)	-2198.06
2CF	Common CF	EVM0034278.1	UGT74B1	Bol	Bo5g041080	MA	0.0392726	0.426079	0.0921721	1.29916e-48	1386	332.684	1053.32	145	112.244	32.7559	0.132118	1.15096:1.10539:0.885969:0.893972:0.470985:1	0.512987(0.52381:0.420996:0.594156)	-2346.19
2CF	Indole CF	EVM0034183.1	GSTF10	Bol	Bo3g024850	MA	0.0416335	0.320722	0.129812	2.46465e-15	615	155.665	459.335	56	40.4903	15.5097	0.112274	1.73419:1.52546:1.59308:1.59902:0.896916:1	0.466667(0.560976:0.336585:0.502439)	-1044.8
2CF	Indole CF	EVM0006168.1	GSTF9	Bol	Bo4g173610	MA	0.017587	0.378237	0.0464974	1.52483e-22	645	147.69	497.31	47	40.6375	6.36254	0.100168	2.32185:2.48826:3.34684:3.34941:5.10521:1	0.517829(0.57907:0.367442:0.606977)	-1038.57
2CF	Indole CF	EVM0031047.1	ST5a	Bol	Bo2g080910	MA	0.0292885	0.625941	0.0467911	1.42537e-55	1011	214.366	796.634	111	94.5577	16.4423	0.155799	1.27295:1.0211:1.32812:1.38604:0.671608:1	0.5(0.526706:0.363501:0.609792)	-1729.24
2CF	Key aliphatic CF	EVM0003274.1	CYP79C1	Bol	Bo3g022350	MA	0.0954531	0.613467	0.155596	1.92068e-59	1581	356.492	1224.51	253	164.879	88.1206	0.212257	1.93098:2.08966:1.60951:1.98226:0.97358:1	0.449715(0.51518:0.351992:0.481973)	-2948.17
2CF	Key aliphatic CF	EVM0011134.1	CYP79C2-1	Bol	Bo4g191130	MA	0.0686008	0.200936	0.341406	1.45112e-10	1500	338.757	1161.24	133	61.2812	71.7188	0.0984872	2.16278:2.12693:1.59629:1.60814:0.696268:1	0.464333(0.497:0.391:0.505)	-2554.69
2CF	Key aliphatic CF	EVM0026890.1	CYP79C2-2	Bol	Bo2g139090	MA	0.0979877	0.53834	0.182018	9.16209e-48	1575	348.456	1226.54	240	146.28	93.7203	0.195412	2.11698:2.45039:1.74956:1.91284:0.812984:1	0.468254(0.51619:0.394286:0.494286)	-2942.15
2CF	Key aliphatic CF	EVM0031225.1	CYP79F1	Bol	Bo5g021810	MA	0.0431608	0.266948	0.161682	1.58396e-27	1620	334.308	1285.69	130	80.1577	49.8423	0.0893422	1.09972:1.12344:1.18715:1.18676:1.17922:1	0.455247(0.497222:0.396296:0.472222)	-2688.05
2CF	Key aliphatic CF	EVM0005624.1	CYP83A1	Bol	Bo4g130780	MA	0.0227074	0.364855	0.0622369	5.1159e-49	1503	313.436	1189.56	115	93.0267	21.9733	0.0940589	1.79452:1.67259:1.51768:1.53776:0.726406:1	0.484697(0.51497:0.352295:0.586826)	-2392.55
2CF	Key aromatic CF	EVM0011031.1	CYP79A2-2	Bol	Bo2g006900	MA	0.0590358	0.315014	0.187407	2.81434e-28	1542	353.008	1188.99	156	95.6341	60.3659	0.117637	1.39955:1.13213:0.885166:0.956278:0.407661:1	0.480869(0.519455:0.377432:0.54572)	-2649.16
2CF	Key indole CF	EVM0009886.1	CYP79B2	Bol	Bo1g002970	MA	0.0139056	0.274957	0.0505736	6.19556e-45	1620	386.541	1233.46	104	89.5485	14.4515	0.0761939	1.39528:0.617126:0.35925:0.416768:0.981053:1	0.484877(0.505556:0.393519:0.555556)	-2525.66
2CF	Key indole CF	EVM0028122.1	CYP79B3	Bol	Bo4g149550	MA	0.028351	0.35549	0.079752	2.22633e-49	1629	357.784	1271.22	135	105.193	29.8075	0.100202	1.6713:1.57461:1.51961:1.52885:0.892909:1	0.455494(0.501842:0.387661:0.47698)	-2663.25
2CF	Key indole CF	EVM0000544.1	CYP83B1	Bol	Bo8g024390	MA	0.0127375	0.298174	0.0427183	1.00194e-45	1497	338.609	1158.39	97	84.6319	12.3681	0.0773009	0.980554:0.830731:0.671785:0.676573:0.468663:1	0.48497(0.546092:0.358717:0.5501)	-2318.13
2CF		EVM0031482.1	CYTB5C	Bol	Bo4g007080	MA	0.0710583	0.260446	0.272834	8.27607e-06	399	96.1044	302.896	40	21.5065	18.4935	0.116675	1.48596:1.49787:0.979075:0.959816:0.325737:1	0.453634(0.488722:0.338346:0.533835)	-689.617
3SM	Aliphatic SM	EVM0024223.1	AOP1	Bol	Bo9g006260	MA	0.0671931	0.283941	0.236645	1.33205e-14	960	237.719	722.281	98	57.0094	40.9906	0.120865	2.0723:1.40033:1.36821:1.40866:0.821291:1	0.411979(0.5125:0.314063:0.409375)	-1663.36
3SM	Aliphatic SM	EVM0023388.1	AOP2	Bol	Bo9g006220	MA	0.104448	0.429072	0.243428	4.81173e-20	1095	212.513	882.487	148	73.6001	74.3999	0.16745	2.65171:2.63005:1.93756:1.96188:0.543986:1	0.421461(0.563014:0.382192:0.319178)	-1949.09
3SM	Aliphatic SM	EVM0022347.1	FMOGS-OX2-1	Bol	Bo9g037180	MA	0.0677508	0.276342	0.24517	1.02726e-18	1383	316.102	1066.9	139	76.0605	62.9395	0.115427	1.19239:1.17533:0.939423:0.975567:0.428481:1	0.469631(0.552061:0.401302:0.455531)	-2387.72
3SM	Aliphatic SM	EVM0028808.1	FMOGS-OX5	Bol	Bo8g062610	MA	0.0570205	0.29908	0.190653	2.89525e-23	1344	299.066	1044.93	129	77.4245	51.5755	0.110884	0.999855:1.51187:0.599476:1.33687:0.673769:1	0.501488(0.580357:0.410714:0.513393)	-2306.43
3SM	Aliphatic SM	EVM0018849_Fol	GSL-OH-2	Bol	Bo4g173560	MA	0.126163	0.462629	0.272709	6.38079e-22	1071	260.038	810.962	178	96.1914	81.8086	0.207857	1.43808:1.47719:1.33218:1.33746:0.853341:1	0.464519(0.52521:0.379552:0.488796)	-2089.24
3SM	Aliphatic SM	Trinity14631_orf	GSL-OH-like-2	Bol	Bo4g173600	MA	0.0974213	0.368533	0.264349	2.21042e-17	1083	234.677	848.323	142	72.6125	69.3875	0.156169	1.56536:1.65394:1.17193:1.37831:0.432127:1	0.461219(0.524931:0.373961:0.484765)	-1950.72
3SM	Indole SM	EVM0023547.1	CYP81F1	Bol	Bo1g003710	MA	0.0578964	0.442629	0.130801	6.60434e-46	1491	334.785	1156.21	173	119.168	53.8322	0.144283	1.83082:2.2396:1.29759:1.29648:0.5879:1	0.521127(0.552314:0.380282:0.630785)	-2599.62
3SM	Indole SM	EVM0001850.1	CYP81F2	Bol	Bo2g032590	MA	0.036111	0.283464	0.127392	4.53876e-31	1479	355.461	1123.54	122	86.9777	35.0223	0.0955596	1.92765:1.96979:1.54776:1.5339:0.977356:1	0.49121(0.554767:0.374239:0.544625)	-2436.5
3SM	Indole SM	EVM0016210.1	CYP81F3-1	Bol	Bo1g004740	MA	0.0344717	0.397853	0.0866442	1.25617e-48	1494	321.349	1172.65	137	104.089	32.9107	0.112633	1.29192:1.58605:0.855858:0.868455:0.685881:1	0.516064(0.539157:0.391566:0.61747)	-2470.31
3SM	Indole SM	CYP_OM_16	CYP81F4	Bol	Bo1g004730	MA	0.0237432	0.250004	0.0949711	2.33967e-30	1500	332.521	1167.48	96	71.9941	24.0059	0.073901	2.22929:2.54209:2.07454:1.98651:0.895202:1	0.485333(0.531:0.379:0.546)	-2360
3SM	Indole SM	IGMT1_OM_1	IGMT1-2	Bol	Bo8g070660	MA	0.0229317	0.362013	0.0633451	3.1538e-37	1122	291.694	830.306	95	80.4872	14.5128	0.111085	1.6419:3.06566:0.815063:0.773267:0.643194:1	0.456774(0.537433:0.378342:0.454545)	-1843.59
3SM	Indole SM	EVM0024666.1	IGMT3	Bol	Bo8g070650	MA	0.0319681	0.306133	0.104425	3.02757e-27	1116	288.102	827.898	92	70.7649	21.2351	0.102746	2.0128:2.9387:1.64626:1.50698:1.11518:1	0.460125(0.537634:0.372312:0.47043)	-1846.97
3SM	Indole SM	EVM0007386.1	IGMT5	Bol	Bo6g083740	MA	0.0369587	0.291297	0.126876	2.82821e-24	1110	250.625	859.375	89	62.0188	26.9812	0.0943854	2.53504:3.02439:2.065:2.05075:0.817752:1	0.442342(0.525676:0.381081:0.42027)	-1792.96
4CS	Sulphur assimilation	EVM0026982.1	APK1	Bol	Bo9g022580	MA	0.0229936	0.495534	0.0464015	6.50631e-40	819	206.026	612.974	86	75.5675	10.4325	0.141865	3.01041:1.90143:1.9167:2.01956:1.0278:1	0.454823(0.532967:0.434066:0.397436)	-1376.08
4CS	Sulphur assimilation	EVM0029580.1	APK2	Bol	Bo1g002960	MA	0.0331984	0.338713	0.0980135	1.76451e-25	879	209.742	669.258	78	59.4174	18.5826	0.106099	1.07665:1.07599:0.838369:1.03859:0.339589:1	0.493743(0.542662:0.43686:0.501706)	-1459.27
4CS	Sulphur assimilation	EVM0032586.1	APS1	Bol	Bo3g081470	MA	0.0161648	0.400568	0.0403546	1.17101e-55	1380	313.511	1066.49	113	99.3602	13.6398	0.103494	1.00055:1.30295:0.853295:0.952724:0.500988:1	0.530797(0.620652:0.418478:0.553261)	-2206.1
4CS	Sulphur assimilation	EVM0007958.1	APS3	Bol	Bo1g057690	MA	0.0255598	0.267195	0.0956598	8.87508e-33	1395	381.981	1013.02	107	85.348	21.652	0.0917245	2.46215:2.46395:1.76885:1.7636:0.58948:1	0.522581(0.595699:0.426882:0.545161)	-2308.06
4CS	Sulphur assimilation	EVM0028374.1	GSH1-1	Bol	Bo7g108480	MA	0.0834831	0.232819	0.358574	4.23167e-11	1473	362.021	1110.98	155	73.7953	81.2047	0.120186	2.12459:1.94979:1.54489:1.59324:0.818006:1	0.43279(0.497963:0.401222:0.399185)	-2615.42
4CS	Sulphur assimilation	EVM0020936.1	GSH1-3	Bol	Bo1g033120	MA	0.0462246	0.350285	0.131963	1.08517e-38	1542	384.257	1157.74	155	110.905	44.0953	0.121995	2.17213:1.53473:0.897932:1.03045:0.689903:1	0.466602(0.534047:0.40856:0.457198)	-2615.88
4CS	Sulphur assimilation	EVM0023413.1	GSH2-2	Bol	Bo9g010330	MA	0.0631645	0.278995	0.2264	7.02181e-23	1590	373.545	1216.46	157	90.3714	66.6286	0.11387	2.00686:1.8173:1.58744:1.64842:1.10161:1	0.453774(0.518868:0.379245:0.463208)	-2725.87
4CS		Trinity20664_orf	CHY1-1	Bol	Bo2g167570	MA	0.053442	0.216967	0.246314	2.39982e-12	1113	252.401	860.599	91	49.4607	41.5393	0.0905254	1.35816:1.38159:1.33639:1.37171:0.719959:1	0.473495(0.536388:0.41779:0.466307)	-1849.2
5MY	Atypical MY	EVM0007598.1	BGLU28	Bol	Bo4g194990	MA	0.0523705	0.246733	0.212256	3.06609e-22	1740	376.787	1363.21	144	81.4508	62.5492	0.0944586	2.83128:2.7525:2.3092:2.32949:0.906029:1	0.408908(0.5:0.359483:0.367241)	-2857.67
5MY	Atypical MY	EVM0013733_Fol	BGLU30	Bol	Bo4g106230	MA	0.054179	0.332323	0.163031	4.88012e-35	1734	382.215	1351.79	168	106.559	61.4412	0.115489	1.58356:2.32351:1.14476:1.18981:0.63889:1	0.411765(0.49308:0.365052:0.377163)	-2903.05
5MY	Atypical MY	EVM0006129.1	PEN2-2	Bol	Bo4g023800	MA	0.0236846	0.293117	0.0808027	1.79058e-40	1629	357.663	1271.34	112	87.0093	24.9907	0.0828411	0.949386:0.913996:0.733185:0.768901:0.309005:1	0.429711(0.489871:0.38582:0.413444)	-2627.97
5MY	Atypical MY	EVM0015939.1	PYK10-2	Bol	Bo3g062130	MA	0.0432656	0.438123	0.098752	6.44549e-53	1572	357.984	1214.02	165	123.605	41.3946	0.133185	1.26279:1.32558:1.00215:1.13783:0.506257:1	0.430662(0.505725:0.374046:0.412214)	-2714.61
5MY	Typical MY	EVM0022094.2	TGG2-13	Bol	Bo8g063740	MA	0.0817995	0.278492	0.293723	5.41232e-18	1635	367.43	1267.57	180	89.4058	90.5942	0.126002	1.61582:1.61306:1.3937:1.38522:0.825429:1	0.440979(0.484404:0.400917:0.437615)	-2839.95
5MY	Typical MY	TGG4_OM_5	TGG4-10	Bol	Bo5g080090	MA	0.0658358	0.418346	0.157372	1.53876e-39	1533	328.644	1204.36	177	112.259	64.7408	0.141407	1.29271:1.44052:0.928955:1.07847:0.52595:1	0.411285(0.477495:0.402153:0.354207)	-2659.68
6CB		EVM0005638.1	ESP2	Bol	Bo2g124420	MA	0.0682846	0.335526	0.203515	8.82708e-20	1029	259.672	769.328	117	72.9904	44.0096	0.135724	2.04646:1.90451:1.72998:1.74922:0.76016:1	0.515063(0.549563:0.438776:0.556851)	-1840.45
6CB		EVM0031148.1	GSTU13	Bol	Bo5g041460	MA	0.0549953	0.258515	0.212735	5.57247e-11	681	178.349	502.651	63	39.3857	23.6143	0.108296	1.7708:1.54399:1.26692:1.27823:0.856512:1	0.512482(0.552863:0.396476:0.588106)	-1169.87
6CB		EVM0002850.1	MBP1	Bol	Bo3g181200	MA	0.105505	0.34603	0.3049	8.88192e-36	2793	678.665	2114.33	385	197.447	187.553	0.163949	1.19334:0.997235:0.788265:1.15128:0.576411:1	0.448801(0.52739:0.418367:0.400644)	-5069.95
6CB		MBP_OM_1	MBP2-3	Bol	Bo6g026480	MA	0.119797	0.407756	0.293796	1.07005e-44	2877	700.704	2176.3	445	232.681	212.319	0.189931	1.85033:1.87926:1.53915:1.56909:0.74283:1	0.458637(0.539103:0.418665:0.418144)	-5428.2
6CB		EVM0011143.1	NSP1	Bol	Bo1g123520	MA	0.0989526	0.289064	0.342321	2.41324e-14	1401	366.536	1034.46	178	90.5335	87.4665	0.14869	1.26289:1.18128:0.924492:0.986899:0.500226:1	0.478587(0.571734:0.401499:0.462527)	-2528.97
6CB		EVM0025986.1	NSP5	Bol	Bo7g089110	MA	0.0300374	0.526968	0.0570003	6.10264e-47	966	237.939	728.061	107	91.1094	15.8906	0.152438	2.64041:3.47964:2.69081:2.75192:1.7084:1	0.546584(0.596273:0.440994:0.602484)	-1635.6
6CB		EVM0006517.1	PEN3	Bol	Bo6g079920	MA	0.012358	0.379192	0.0325904	1.81536e-170	4362	1000.5	3361.5	338	304.642	33.3577	0.0964977	1.19747:1.51828:0.742329:1.00309:0.619546:1	0.504127(0.502063:0.403026:0.60729)	-6912.82
7TF	Key TF	EVM0015109.1	MYB122	Bol	Bo6g118350	MA	0.0865052	0.226498	0.381925	1.0572e-07	1068	261.016	806.984	113	51.8158	61.1842	0.120719	1.8469:1.61059:1.16931:1.28159:0.461455:1	0.427903(0.442416:0.411517:0.429775)	-1855.25
7TF	Key TF	EVM0025837.1	MYB28-1	Bol	Bo7g098590	MA	0.0719817	0.21958	0.327816	4.6205e-09	1062	241.144	820.856	100	47.2615	52.7385	0.105496	1.88345:1.87135:1.83397:1.83679:1.01902:1	0.450094(0.461864:0.420904:0.467514)	-1813.77
7TF	Key TF	EVM0020398.1	MYB29	Bol	Bo9g175680	MA	0.0617325	0.291126	0.212047	2.05263e-16	1014	223.704	790.296	98	56.0284	41.9716	0.11234	1.60117:1.56488:1.58366:1.54571:1.56294:1	0.436884(0.452663:0.393491:0.464497)	-1753.42
7TF	Key TF	EVM0029896.1	MYB34	Bol	Bo7g098110	MA	0.0763912	0.256007	0.298395	2.87371e-10	945	235.778	709.222	98	51.6449	46.3551	0.121206	1.82573:1.72409:1.19626:1.19862:0.331124:1	0.447619(0.471429:0.411111:0.460317)	-1608.2
7TF	Key TF	EVM0028453.1	MYB51	Bol	Bo5g025570	MA	0.0930652	0.213643	0.435611	1.60061e-05	972	220.193	751.807	103	41.4101	61.5899	0.12038	2.44426:2.60928:2.49741:2.54459:1.29346:1	0.436214(0.442901:0.395062:0.470679)	-1717.5
7TF	Key TF	EVM0012206.1	MYC2	Bol	Bo5g086990	MA	0.0422879	0.392752	0.107671	6.01109e-55	1821	412.325	1408.67	182	133.056	48.9443	0.121643	1.78694:1.59704:1.37458:1.19113:0.874734:1	0.528556(0.518946:0.457166:0.609555)	-3047.38
7TF	Key TF	EVM0008991.1	MYC3	Bol	Bo7g075710	MA	0.0478279	0.343758	0.139133	1.95628e-40	1716	414.642	1301.36	167	116.241	50.7589	0.119334	2.22824:1.77821:1.09894:1.34817:0.491341:1	0.496212(0.526224:0.395979:0.566434)	-2848.05
7TF	Key TF	EVM0004159.1	MYC4	Bol	Bo1g017990	MA	0.0884775	0.400362	0.220994	2.25814e-34	1743	414.219	1328.78	224	131.076	92.9238	0.162596	3.20681:2.99174:2.12906:2.36113:0.607067:1	0.498566(0.533563:0.419105:0.543029)	-3078.17
7TF	Key TF	EVM0019343.1	MYC5	Bol	Bo01130s010	MA	0.245568	0.634963	0.386743	4.77597e-24	1479	306.365	1172.63	360	145.145	214.855	0.326228	1.52778:1.56065:1.38484:1.31854:1.10304:1	0.480054(0.483773:0.393509:0.56288)	-3093.38
7TF	Sulphur regulation	EVM0015466.1	SD1	Bol	Bo7g089560	MA	0.0255077	0.188072	0.135627	6.71926e-13	915	208.079	706.921	51	34.9129	16.0871	0.0624762	1.88891:1.85161:1.8872:2.01898:1.12201:1	0.450273(0.509836:0.344262:0.496721)	-1456.86
7TF	Sulphur regulation	EVM0006433.1	SD2	Bol	Bo5g004870	MA	0.0359688	0.385247	0.0933656	7.02536e-28	906	204.076	701.924	83	62.8249	20.1751	0.114644	3.05228:2.94378:3.21865:3.2215:4.29121:1	0.477373(0.566225:0.359272:0.506623)	-1517.23
7TF	Sulphur regulation	EVM0015937.1	SLIM1	Bol	Bo6g118030	MA	0.0505294	0.679134	0.0744026	1.35071e-92	1740	359.661	1380.34	225	175.023	49.9775	0.180463	1.85931:1.72224:1.74435:1.76979:1.66378:1	0.465805(0.543966:0.387931:0.465517)	-3024.35
7TF		EVM0014103.1	CAMTA3	Bol	Bo4g149510	MA	0.0385219	0.335613	0.114781	7.15968e-74	3066	642.825	2423.18	264	184.271	79.7293	0.100811	1.40538:1.28861:0.978255:1.05622:0.588014:1	0.436073(0.517613:0.403131:0.387476)	-5082.16
7TF		EVM0011940.1	CCA1	Bol	Bo4g006930	MA	0.0998662	0.533304	0.18726	3.16196e-46	1575	345.113	1229.89	241	144.542	96.4585	0.194841	1.46603:1.28318:1.06761:1.52973:0.68658:1	0.462222(0.534286:0.488571:0.36381)	-2925.72
7TF		EVM0006184.1	Dof1	Bol	Bo8g010700	MA	0.0797197	0.305495	0.260952	1.42953e-11	801	186.847	614.153	91	48.9844	42.0156	0.132386	2.72232:3.11165:2.48185:2.51892:1.84572:1	0.481898(0.453184:0.473783:0.518727)	-1438.07
7TF		EVM0028007.1	FRS12	Bol	Bo3g013440	MA	0.0562476	0.877708	0.0640846	2.43265e-160	2340	512.497	1827.5	357	290.594	66.406	0.23616	1.66853:1.47353:1.08057:1.36816:0.658623:1	0.485897(0.510897:0.410897:0.535897)	-4198.34
7TF		EVM0025641.1	HY5	Bol	Bo9g171430	MA	0.136134	0.65338	0.208353	3.88439e-18	492	119.646	372.354	95	57.6308	37.3692	0.261919	2.47349:2.12572:1.82781:1.85182:1.32208:1	0.48374(0.496951:0.481707:0.472561)	-962.532
7TF		EVM0006202.1	IQD1	Bol	Bo1g144340	MA	0.103959	0.368097	0.282424	5.84868e-21	1329	344.585	984.415	189	104.603	84.3971	0.172445	1.98598:1.72879:1.50156:1.56379:0.778296:1	0.475546(0.474041:0.481941:0.470655)	-2490.15
7TF		EVM0018362.1	MYB118	Bol	Bo2g144970	MA	0.116593	0.459323	0.253837	2.85968e-26	1311	299.979	1011.02	199	107.248	91.7517	0.195016	2.70759:1.95493:1.32188:1.35976:0.841182:1	0.430587(0.475973:0.37643:0.439359)	-2421.92
7TF		EVM0010181.1	NINJA	Bol	Bo1g017000	MA	0.0646302	0.282318	0.228927	1.01897e-18	1230	316.439	913.561	127	76.464	50.536	0.120634	1.58271:1.56075:1.30779:1.40427:0.834488:1	0.502439(0.570732:0.508537:0.428049)	-2104.49
8TP		EVM0025059.1	GTR1	Bol	Bo3g113800	MA	0.0641306	0.40087	0.159979	1.13868e-49	1902	447.573	1454.43	228	150.013	77.9866	0.143371	0.878733:0.88787:0.765462:0.860486:0.581487:1	0.46898(0.473186:0.402208:0.531546)	-3397.79
8TP		EVM0012911.1	GTR2	Bol	Bo3g107270	MA	0.0321534	0.326266	0.0985497	2.03663e-49	1836	464.944	1371.06	162	125.522	36.4779	0.106634	2.46494:2.63239:1.86225:2.21904:0.683768:1	0.474673(0.472222:0.41585:0.535948)	-3015.57
1SE	SE-key reaction	EVM0011968.1	MAM1-1	Bra	BraA02g042670.3C	MA	0.0695852	0.295009	0.235875	8.65381e-23	1512	389.257	1122.74	164	97.5992	66.4008	0.127619	1.69726:2.19944:1.21837:1.53371:0.565898:1	0.465939(0.507937:0.409722:0.480159)	-2674.62
1SE		EVM0027252.1	BAT5	Bra	BraA03g027780.3C	MA	0.034254	0.243887	0.14045	2.85241e-22	1224	312.988	911.012	94	66.7231	27.2769	0.0878591	1.72011:1.81462:1.37229:1.44036:0.561554:1	0.436683(0.471814:0.421569:0.416667)	-1984.56
1SE		EVM0003851.1	BCAT-3	Bra	BraA01g023540.3C	MA	0.0433714	0.322388	0.134532	1.16961e-29	1242	300.391	941.609	117	82.2955	34.7045	0.110854	1.70664:1.89497:1.75974:1.81202:1.58476:1	0.462158(0.5:0.44686:0.439614)	-2076.64
1SE		EVM0034317.1	BCAT-4	Bra	BraA03g039020.3C	MA	0.0317316	0.2175	0.145892	1.97991e-17	1068	273.842	794.158	75	52.702	22.298	0.0793638	1.62892:1.04491:0.882335:0.896931:0.452836:1	0.468165(0.537921:0.424157:0.442416)	-1710.33
1SE		EVM0015932.1	BCAT6	Bra	BraA06g003460.3C	MA	0.0340368	0.260258	0.130781	1.45258e-21	1077	250.385	826.615	82	57.2723	24.7277	0.0866296	1.34913:1.27101:1.18017:1.21177:0.801983:1	0.463788(0.538997:0.435933:0.416435)	-1755.96
1SE		EVM0027674.1	IPMDH1	Bra	BraA02g005320.3C	MA	0.0189519	0.214727	0.0882603	9.54629e-24	1215	339.744	875.256	76	61.9206	14.0794	0.0736955	1.90105:1.64087:1.26012:1.48102:0.516931:1	0.479835(0.569136:0.420988:0.449383)	-1949.71
1SE		EVM0016349.1	IPMDH2-1	Bra	BraA02g025840.3C	MA	0.0446457	0.250861	0.17797	2.02618e-14	825	226.302	598.698	71	48.272	22.728	0.101212	2.01085:2.2895:1.65408:1.65001:1.08165:1	0.484242(0.532727:0.412727:0.507273)	-1405.86
1SE		EVM0001123.1	IPMDH2-2	Bra	BraA02g025820.3C	MA	0.0325532	0.210599	0.154574	1.87696e-18	1176	344.136	831.864	86	62.6072	23.3928	0.0846553	1.86901:1.854:1.48566:1.52659:0.662571:1	0.503827(0.59949:0.44898:0.46301)	-1952.27
1SE		EVM0033174.1	IPMDH2-3	Bra	BraA02g025810.3C	MA	0.0189119	0.302493	0.0625202	1.67352e-35	1215	328.88	886.12	93	79.5925	13.4075	0.0956726	1.8966:1.83818:1.7783:1.79359:0.995087:1	0.4893(0.592593:0.433333:0.441975)	-1980.6
1SE		EVM0001095.1	IPMI1-LSU1	Bra	BraA04g008640.3C	MA	0.0118141	0.266741	0.0442906	6.51153e-43	1521	363.686	1157.31	94	82.3882	11.6118	0.0727697	2.49216:2.42158:2.38964:2.50998:0.943301:1	0.474359(0.521696:0.452663:0.448718)	-2360.04
1SE		IPMI2_OM_1	IPMI-SSU2	Bra	BraA05g003390.3C	MA	0.0640359	0.357628	0.179057	5.33093e-18	759	216.093	542.907	91	62.7648	28.2352	0.147624	1.51752:1.71944:1.31276:1.22669:0.80695:1	0.520422(0.509881:0.517787:0.533597)	-1363.61
1SE		EVM0006793.1	IPMI-SSU3	Bra	BraA03g022560.3C	MA	0.0532414	0.690824	0.0770695	1.64983e-41	732	174.912	557.088	104	83.5031	20.4969	0.205592	1.48823:1.83304:0.985245:0.979728:0.695317:1	0.580601(0.545082:0.489754:0.706967)	-1317.68
2CF	Aliphatic CF	EVM0002186.1	GSTF11	Bra	BraA05g041710.3C	MA	0.051989	0.138055	0.376583	0.000742754	630	163.338	466.662	42	20.2321	21.7679	0.0743028	4.23336:3.57942:2.92094:2.98353:0.675469:1	0.445238(0.542857:0.304762:0.488095)	-1021.2
2CF	Aliphatic CF	EVM0025399.1	GSTU20	Bra	BraA07g026620.3C	MA	0.0530203	0.440421	0.120385	2.01982e-21	651	146.033	504.967	71	50.1314	20.8686	0.139923	1.63313:1.54197:1.24106:1.27197:0.711791:1	0.474654(0.497696:0.359447:0.56682)	-1136.96
2CF	Aliphatic CF	EVM0032295.1	ST5b1-3	Bra	BraA07g038050.3C	MA	0.0339443	0.590802	0.0574546	3.01649e-52	1032	236.083	795.917	118	98.8524	19.1476	0.161333	1.40617:1.33122:0.999492:0.98764:0.50235:1	0.465601(0.514535:0.360465:0.521802)	-1714.55
2CF	Aliphatic CF	EVM0007082.1	ST5b-7	Bra	BraA09g016690.3C	MA	0.0842337	0.362999	0.23205	4.43284e-19	1086	231.435	854.565	131	70.5502	60.4498	0.143641	0.880114:0.864545:0.727283:0.769231:0.42693:1	0.456722(0.5:0.367403:0.502762)	-1920.22
2CF	Aliphatic CF	EVM0005353.1	ST5b-8	Bra	BraA09g016680.3C	MA	0.081367	0.367019	0.221697	5.72914e-20	1047	241.372	805.628	128	73.5649	54.4351	0.14722	1.52668:1.65244:1.47459:1.47827:0.788515:1	0.466571(0.507163:0.375358:0.517192)	-1899.54
2CF	Aliphatic CF	EVM0015467.1	ST5c	Bra	BraA06g014220.3C	MA	0.0477064	0.538295	0.0886249	1.71805e-43	1011	242.172	768.828	124	96.7722	27.2278	0.165221	2.46967:2.71268:1.78595:2.41211:0.766851:1	0.490603(0.517804:0.369436:0.58457)	-1776.17
2CF	Common CF	EVM0029052.1	GGP1	Bra	BraA01g007240.3C	MA	0.0385909	0.316407	0.121966	7.73519e-18	750	185.495	564.505	64	46.6754	17.3246	0.107302	1.65506:0.775776:1.43857:1.39303:0.810271:1	0.451333(0.538:0.314:0.502)	-1250.86
2CF	Common CF	GGP3_OM_1	GGP3	Bra	BraA08g018020.3C	MA	0.0656626	0.527386	0.124506	8.81837e-26	747	159.766	587.234	90	61.7439	28.2561	0.164414	1.81877:1.79057:1.70848:2.02936:0.814963:1	0.516064(0.554217:0.331325:0.662651)	-1319.47
2CF	Common CF	EVM0031371.1	SUR1	Bra	BraA07g000220.3C	MA	0.0370917	0.214177	0.173182	1.40757e-18	1344	326.943	1017.06	95	61.739	33.261	0.0801696	2.37016:2.46436:2.18767:2.31754:0.815669:1	0.520089(0.570312:0.382812:0.607143)	-2198.88
2CF	Common CF	EVM0034278.1	UGT74B1	Bra	BraA09g039260.3C	MA	0.0406221	0.3845	0.105649	2.50685e-40	1308	316.982	991.018	132	99.2255	32.7745	0.123958	1.06631:0.992888:0.761425:0.820995:0.362587:1	0.513379(0.522936:0.424312:0.59289)	-2210.14
2CF	Indole CF	EVM0034183.1	GSTF10	Bra	BraA03g016430.3C	MA	0.0366787	0.292574	0.125366	7.39954e-15	615	153.512	461.488	51	37.0404	13.9596	0.100554	1.5737:1.50467:1.55198:1.54822:1.0623:1	0.466667(0.560976:0.336585:0.502439)	-1027.54
2CF	Indole CF	EVM0006168.1	GSTF9	Bra	BraA04g022100.3C	MA	0.0215836	0.468726	0.0460473	2.72219e-27	645	139.585	505.415	54	46.2832	7.71679	0.11835	0.880085:0.845856:1.41632:1.38568:3.05886:1	0.521705(0.57907:0.367442:0.618605)	-1061.05
2CF	Indole CF	EVM0031047.1	ST5a	Bra	BraA07g038080.3C	MA	0.030279	0.585449	0.0517193	4.62347e-52	1011	209.068	801.932	107	89.287	17.713	0.145084	1.05492:0.989637:1.07151:1.08516:0.784132:1	0.497033(0.520772:0.360534:0.609792)	-1724.44
2CF	Key aliphatic CF	EVM0003274.1	CYP79C1	Bra	BraA03g014160.3C	MA	0.0901421	0.646885	0.139348	5.11435e-64	1527	347.366	1179.63	244	165.624	78.376	0.216792	1.70739:1.80829:1.36441:1.6891:0.71904:1	0.455141(0.521611:0.354617:0.489194)	-2832.67
2CF	Key aliphatic CF	EVM0011134.1	CYP79C2-1	Bra	BraA04g029520.3C	MA	0.0603552	0.247873	0.243492	2.09847e-17	1500	326.399	1173.6	135	71.9807	63.0193	0.101159	1.74765:1.73845:1.35535:1.41702:0.664757:1	0.465(0.496:0.394:0.505)	-2547.43
2CF	Key aliphatic CF	EVM0026890.1	CYP79C2-2	Bra	BraA02g036870.3C	MA	0.108367	0.525814	0.206094	1.41712e-42	1575	352.372	1222.63	248	144.599	103.401	0.201762	1.92387:2.08715:1.46022:1.59241:0.585352:1	0.467302(0.515238:0.392381:0.494286)	-2972.65
2CF	Key aliphatic CF	EVM0031225.1	CYP79F1	Bra	BraA06g012350.3C	MA	0.0445675	0.291099	0.153101	2.65975e-29	1587	319.28	1267.72	133	82.7167	50.2833	0.0941657	1.35615:1.38832:1.54204:1.55256:1.6558:1	0.454001(0.5:0.388469:0.473535)	-2648.82
2CF	Key aliphatic CF	EVM0005624.1	CYP83A1	Bra	BraA04g008320.3C	MA	0.0222762	0.336885	0.066124	5.28282e-45	1503	316.948	1186.05	110	88.1804	21.8196	0.0886198	1.91454:1.86353:1.68865:1.6854:0.888569:1	0.483699(0.515968:0.354291:0.580838)	-2380.35
2CF	Key aromatic CF	EVM0011031.1	CYP79A2-2	Bra	BraA02g001640.3C	MA	0.0611929	0.280367	0.21826	1.01226e-23	1536	407.023	1128.98	157	97.7951	59.2049	0.119272	2.60538:1.58353:0.733559:0.73326:0.518312:1	0.481771(0.519531:0.374023:0.551758)	-2638.17
2CF	Key indole CF	EVM0009886.1	CYP79B2	Bra	BraA01g000830.3C	MA	0.016564	0.315507	0.0524998	1.2213e-49	1620	377.526	1242.47	116	98.9102	17.0898	0.08623	1.55964:0.923013:0.616355:0.658277:1.52311:1	0.483025(0.503704:0.393519:0.551852)	-2564.53
2CF	Key indole CF	EVM0028122.1	CYP79B3	Bra	BraA04g016310.3C	MA	0.0269755	0.383034	0.070426	4.67242e-54	1629	357.669	1271.33	140	111.971	28.0294	0.105153	1.52947:1.42165:1.34189:1.35794:0.795391:1	0.456108(0.501842:0.387661:0.478821)	-2667.21
2CF		EVM0031482.1	CYTB5C	Bra	BraA05g001180.3C	MA	0.0540139	0.235367	0.229488	6.45052e-06	399	96.7469	302.253	34	19.8025	14.1975	0.0979872	2.14437:2.25374:1.41934:1.40017:0.470708:1	0.453634(0.484962:0.342105:0.533835)	-667.59
3SM	Aliphatic SM	EVM0024223.1	AOP1	Bra	BraA09g001270.3C	MA	0.0750852	0.281631	0.266608	1.04534e-12	960	231.499	728.501	102	55.4653	46.5347	0.124893	2.47369:2.37319:2.13198:2.13994:0.912499:1	0.408333(0.509375:0.310937:0.404687)	-1675.41
3SM	Aliphatic SM	EVM0023388.1	AOP2	Bra	BraA02g027370.3C	MA	0.0848301	0.441259	0.192245	5.92696e-29	1278	243.828	1034.17	158	87.0337	70.9663	0.152833	2.39436:2.29596:1.81414:1.91956:0.626012:1	0.429186(0.556338:0.39554:0.335681)	-2196.65
3SM	Aliphatic SM	EVM0022347.1	FMOGS-OX2-1	Bra	BraA09g015770.3C	MA	0.0667673	0.276667	0.241328	1.14918e-18	1383	319.341	1063.66	138	76.5046	61.4954	0.115234	1.34542:1.34948:1.04664:1.13219:0.428696:1	0.469631(0.553145:0.400217:0.455531)	-2380.13
3SM	Aliphatic SM	EVM0028808.1	FMOGS-OX5	Bra	BraA08g031160.3C	MA	0.0628261	0.312988	0.20073	4.60468e-24	1344	312.934	1031.07	140	84.2677	55.7323	0.121073	0.966039:1.59442:0.667941:0.694967:0.733354:1	0.496652(0.578125:0.414062:0.497768)	-2344.57
3SM	Aliphatic SM	EVM0018849_Fol	GSL-OH-2	Bra	BraA03g017510.3C	MA	0.0962893	0.186935	0.515095	0.000274577	1089	277.44	811.56	116	46.2753	69.7247	0.119383	1.40518:1.43446:1.12176:1.13636:0.552013:1	0.477961(0.544077:0.387052:0.502755)	-1954.77
3SM	Aliphatic SM	Trinity14631_orf	GSL-OH-like-2	Bra	BraA04g022090.3C	MA	0.0982392	0.394591	0.248964	2.5057e-19	1083	234.731	848.269	146	76.854	69.146	0.162471	1.69883:1.81858:1.29683:1.57589:0.512212:1	0.463066(0.526316:0.376731:0.48615)	-1961.27
3SM	Indole SM	EVM0001850.1	CYP81F2	Bra	BraA02g012430.3C	MA	0.031001	0.321875	0.0963136	3.81646e-40	1479	348.273	1130.73	125	95.2237	29.7763	0.0994958	1.6314:1.64841:1.35664:1.35236:0.870382:1	0.491548(0.555781:0.374239:0.544625)	-2433.48
3SM	Indole SM	CYP_OM_16	CYP81F4	Bra	BraA01g001490.3C	MA	0.0198758	0.278491	0.0713696	8.37383e-38	1500	336.191	1163.81	99	79.3865	19.6135	0.0778385	2.12446:2.53736:1.84099:1.82062:0.993687:1	0.485667(0.533:0.381:0.543)	-2357.38
3SM	Indole SM	IGMT1_OM_1	IGMT1-2	Bra	BraA08g027460.3C	MA	0.0227244	0.329497	0.068967	6.20807e-34	1122	283.669	838.331	88	73.1007	14.8993	0.100284	1.37352:2.84929:0.851001:0.813593:0.66169:1	0.454545(0.536096:0.378342:0.449198)	-1835.91
3SM	Indole SM	EVM0005770.1	IGMT2	Bra	BraA07g015350.3C	MA	0.0252752	0.265403	0.0952332	1.85966e-25	1107	303.31	803.69	82	65.4773	16.5227	0.0910683	1.97148:1.9601:1.47714:1.46401:0.558915:1	0.45935(0.54607:0.378049:0.45393)	-1806.34
3SM	Indole SM	EVM0024666.1	IGMT3	Bra	BraA07g015340.3C	MA	0.0196091	0.350906	0.0558815	1.07738e-36	1107	294.129	812.871	91	78.8263	12.1737	0.107634	1.99606:1.94348:1.78646:1.76591:0.93325:1	0.45935(0.542005:0.386179:0.449864)	-1815.54
3SM	Indole SM	EVM0007386.1	IGMT5	Bra	BraA07g040330.3C	MA	0.0455083	0.297582	0.152927	6.51671e-23	1110	287.503	822.497	101	70.2609	30.7391	0.110798	2.22429:2.22815:1.93128:1.66102:0.906012:1	0.444595(0.532432:0.372973:0.428378)	-1876.91
4CS	Sulphur assimilation	EVM0026982.1	APK1	Bra	BraA09g010100.3C	MA	0.0209726	0.430979	0.0486627	2.98645e-35	819	210.06	608.94	78	68.357	9.64297	0.126132	3.49035:1.80056:1.92031:2.13191:0.650802:1	0.450549(0.532967:0.434066:0.384615)	-1353.75
4CS	Sulphur assimilation	EVM0029580.1	APK2	Bra	BraA01g000790.3C	MA	0.0351028	0.293548	0.119581	2.38873e-20	879	209.477	669.523	73	52.8143	20.1857	0.0966935	1.4028:1.39766:1.2294:1.30407:0.511059:1	0.497156(0.544369:0.440273:0.506826)	-1446.72
4CS	Sulphur assimilation	EVM0032586.1	APS1	Bra	BraA05g024300.3C	MA	0.0203137	0.315472	0.0643915	1.7972e-41	1374	358.941	1015.06	108	91.3632	16.6368	0.0974201	2.06255:2.13585:1.99734:1.98539:1.15664:1	0.534207(0.618996:0.424672:0.558952)	-2259.46
4CS	Sulphur assimilation	EVM0007958.1	APS3	Bra	BraA01g022010.3C	MA	0.0264381	0.272072	0.0971729	1.44059e-32	1395	378.359	1016.64	108	85.6395	22.3605	0.0930603	2.46672:2.67268:1.84821:1.84242:0.722775:1	0.524373(0.596774:0.427957:0.548387)	-2309.98
4CS	Sulphur assimilation	EVM0028374.1	GSH1-1	Bra	BraA03g050740.3C	MA	0.0845328	0.226826	0.372677	1.13243e-10	1473	367.152	1105.85	155	73.0276	81.9724	0.12	2.47674:2.1674:1.71874:1.93243:0.832858:1	0.434827(0.5:0.401222:0.403259)	-2615.79
4CS	Sulphur assimilation	EVM0020936.1	GSH1-3	Bra	BraA01g013720.3C	MA	0.0495994	0.356219	0.139239	1.70563e-37	1533	352.596	1180.4	153	104.356	48.6441	0.120123	2.2571:1.96109:1.7807:1.77842:1.06016:1	0.464775(0.53229:0.412916:0.449119)	-2601.43
4CS	Sulphur assimilation	EVM0023413.1	GSH2-2	Bra	BraA09g004950.3C	MA	0.0706291	0.298342	0.236739	5.34303e-23	1566	357.657	1208.34	166	92.2314	73.7686	0.122636	2.37363:1.97911:1.81074:2.23303:1.6291:1	0.451469(0.517241:0.382184:0.454981)	-2718.3
4CS		Trinity20664_orf	CHY1-1	Bra	BraA02g045840.3C	MA	0.0517167	0.2381	0.217205	2.81975e-15	1122	259.088	862.912	95	55.1229	39.8771	0.0947556	1.41491:1.37839:1.24393:1.29838:0.615419:1	0.474599(0.540107:0.417112:0.466578)	-1872.79
4CS		EVM0018214.1	CHY1-2	Bra	BraA05g014780.3C	MA	0.10375	0.223668	0.463858	3.71308e-06	1134	288.206	845.794	133	56.3253	76.6747	0.134227	1.17181:1.24797:0.933046:1.08372:0.399948:1	0.45194(0.518519:0.406085:0.431217)	-2065.8
5MY	Atypical MY	EVM0013733_Fol	BGLU30	Bra	BraA04g002030.3C	MA	0.0594053	0.32985	0.180098	1.05816e-28	1494	329.937	1164.06	149	91.1086	57.8914	0.119131	1.63726:2.41827:1.127:1.15262:0.853656:1	0.405288(0.478916:0.359438:0.37751)	-2516.91
5MY	Atypical MY	EVM0006129.1	PEN2-2	Bra	BraA05g004390.3C	MA	0.169311	0.94815	0.178569	1.00951e-76	1500	311.061	1188.94	336	199.699	136.301	0.330822	0.807096:0.811083:0.766941:0.70709:0.577145:1	0.425333(0.486:0.374:0.416)	-3055.31
5MY	Atypical MY	EVM0022410.1	PYK10-1	Bra	BraA05g037150.3C	MA	0.104985	0.516323	0.203332	1.27028e-36	1371	293.911	1077.09	208	119.188	88.8122	0.193166	0.608078:0.60499:0.529836:0.613662:0.334603:1	0.430708(0.497812:0.377462:0.416849)	-2587.82
5MY	Typical MY	TGG4_OM_5	TGG4-10	Bra	BraA08g002600.3C	MA	0.0732076	0.553029	0.132376	7.66965e-56	1512	345.541	1166.46	209	144.45	64.5499	0.182863	2.02193:2.12731:1.47877:1.63201:0.570872:1	0.424272(0.49504:0.40873:0.369048)	-2696.27
6CB		EVM0021294.1	ESP1	Bra	BraA06g000940.3C	MA	0.0829906	0.492874	0.168381	2.42757e-32	1029	250.674	778.326	148	97.1887	50.8113	0.182842	1.02083:0.836068:0.997595:1.01661:0.683097:1	0.515549(0.552478:0.441691:0.552478)	-1922.53
6CB		EVM0005638.1	ESP2	Bra	BraA05g016540.3C	MA	0.0944848	0.415106	0.227616	6.21293e-22	1029	256.149	772.851	145	85.9635	59.0365	0.174297	1.94537:1.73896:1.86522:1.9604:1.03592:1	0.514091(0.553936:0.438776:0.549563)	-1927.5
6CB		EVM0031148.1	GSTU13	Bra	BraA09g039000.3C	MA	0.0448819	0.242844	0.184818	3.45853e-11	681	175.585	505.415	56	36.5537	19.4463	0.0959231	2.22744:2.28159:1.97378:1.97582:0.747444:1	0.515419(0.555066:0.394273:0.596916)	-1142.58
6CB		EVM0002850.1	MBP1	Bra	BraA06g002240.3C	MA	0.312617	1.03699	0.301466	6.09626e-82	2217	524.961	1692.04	674	341.841	332.159	0.484141	0.792529:0.816464:0.723782:0.838499:0.477638:1	0.44903(0.511502:0.407984:0.427605)	-4888.31
6CB		EVM0017531.2	MBP-like	Bra	BraA06g002280.3C	MA	0.250107	0.818119	0.30571	2.12372e-77	2739	718.452	2020.55	708	380.693	327.307	0.399099	0.993954:0.996658:0.874702:0.942564:0.6113:1	0.436108(0.514239:0.398138:0.395947)	-5643.84
6CB		EVM0011143.1	NSP1	Bra	BraA05g030730.3C	MA	0.126568	0.314009	0.40307	6.04649e-11	1209	319.044	889.956	180	84.7322	95.2678	0.176032	1.57138:1.2721:1.02996:1.15288:0.573335:1	0.48139(0.545906:0.413151:0.485112)	-2265.99
6CB		EVM0025986.1	NSP5	Bra	BraA06g035760.3C	MA	0.0304646	0.495966	0.0614248	2.52219e-43	966	231.191	734.809	102	85.3392	16.6608	0.141872	1.69134:2.36662:1.88862:1.90707:0.982979:1	0.543478(0.596273:0.439441:0.59472)	-1627.31
6CB		EVM0006517.1	PEN3	Bra	BraA07g025410.3C	MA	0.0133301	0.381941	0.0349009	6.73917e-171	4395	1000.6	3394.4	344	307.583	36.4167	0.0972512	1.09631:1.16157:0.83657:1.00366:0.462127:1	0.501251(0.500341:0.404778:0.598635)	-6986.62
7TF	Key TF	EVM0015109.1	MYB122	Bra	BraA07g038040.3C	MA	0.0773987	0.212758	0.363788	5.09302e-07	975	240.1	734.9	95	44.9495	50.0505	0.110732	2.19608:2.08995:1.5075:1.50969:0.501406:1	0.437436(0.453846:0.421538:0.436923)	-1661.37
7TF	Key TF	EVM0025837.1	MYB28-1	Bra	BraA03g044380.3C	MA	0.0659478	0.209836	0.314282	3.098e-09	1062	252.013	809.987	95	47.2608	47.7392	0.100093	1.96721:1.57345:1.29555:1.39169:0.942088:1	0.44774(0.464689:0.413842:0.464689)	-1790.99
7TF	Key TF	EVM0020398.1	MYB29	Bra	BraA10g029630.3C	MA	0.107773	0.366771	0.293844	4.96789e-15	1041	230.502	810.498	144	70.8234	73.1766	0.165121	1.00434:1.02249:0.862169:0.840031:0.713965:1	0.434198(0.448127:0.402017:0.45245)	-1939.9
7TF	Key TF	EVM0029896.1	MYB34	Bra	BraA03g043830.3C	MA	0.0745305	0.259968	0.28669	1.29063e-10	948	238.293	709.707	98	52.863	45.137	0.121143	2.39724:2.33411:1.62303:1.62348:0.456876:1	0.445148(0.469937:0.408228:0.457278)	-1611.38
7TF	Key TF	EVM0028453.1	MYB51	Bra	BraA06g014200.3C	MA	0.0931266	0.201131	0.463014	7.80037e-05	972	220.794	751.206	101	39.2186	61.7814	0.11766	1.96182:2.04242:1.89178:1.92185:1.07444:1	0.437243(0.438272:0.402778:0.470679)	-1716.79
7TF	Key TF	EVM0012206.1	MYC2	Bra	BraA05g023030.3C	MA	0.0419223	0.432413	0.0969498	2.4495e-61	1812	398.686	1413.31	187	139.17	47.83	0.12784	1.4812:1.32824:1.34593:1.02633:0.946256:1	0.531181(0.519868:0.456126:0.61755)	-3046.65
7TF	Key TF	EVM0008991.1	MYC3	Bra	BraA06g041690.3C	MA	0.0509754	0.377446	0.135054	1.42111e-44	1707	417.657	1289.34	179	126.33	52.6698	0.130854	2.49242:1.87434:1.30592:1.38275:0.619296:1	0.499121(0.528998:0.396309:0.572056)	-2868
7TF	Key TF	EVM0019343.1	MYC5	Bra	BraA09g022370.3C	MA	0.232772	0.621542	0.374507	1.93486e-24	1458	310.881	1147.12	343	144.003	198.997	0.315667	1.37964:1.38496:1.12236:1.07728:0.634745:1	0.478395(0.49177:0.397119:0.546296)	-3012.72
7TF	Sulphur regulation	EVM0015466.1	SD1	Bra	BraA06g035270.3C	MA	0.0181532	0.205471	0.0883491	1.58534e-17	897	218.297	678.703	50	39.2254	10.7746	0.0637395	1.82418:1.6387:1.25783:1.4083:0.673421:1	0.452062(0.513378:0.351171:0.491639)	-1419.28
7TF	Sulphur regulation	EVM0006433.1	SD2	Bra	BraA10g003270.3C	MA	0.0407986	0.417378	0.0977498	2.54956e-29	885	211.42	673.58	88	67.1024	20.8976	0.130761	15.6307:11.979:11.6522:12.151:12.2455:1	0.466667(0.557627:0.357627:0.484746)	-1496.62
7TF	Sulphur regulation	EVM0015937.1	SLIM1	Bra	BraA07g037760.3C	MA	0.0523817	0.648216	0.080809	3.12759e-86	1740	367.986	1372.01	225	172.905	52.0948	0.178393	1.6295:1.63866:1.41364:1.42071:0.906024:1	0.46523(0.543103:0.387069:0.465517)	-3030.37
7TF		EVM0014103.1	CAMTA3	Bra	BraA04g016290.3C	MA	0.0390431	0.30738	0.127019	1.23906e-66	3075	683.95	2391.05	262	181.434	80.5661	0.0987273	1.7223:1.27135:0.789336:0.876476:0.67812:1	0.43561(0.521463:0.403902:0.381463)	-5083.55
7TF		EVM0011940.1	CCA1	Bra	BraA05g001030.3C	MA	0.0856918	0.520988	0.164479	1.68795e-51	1623	363.849	1259.15	234	149.12	84.8798	0.183278	1.63789:1.36543:0.987575:1.6377:0.717553:1	0.467344(0.536044:0.49353:0.372458)	-2971.41
7TF		EVM0006184.1	Dof1	Bra	BraA08g033480.3C	MA	0.0791019	0.304304	0.259944	4.68525e-12	801	188.903	612.097	91	49.3951	41.6049	0.132212	2.37225:3.65876:1.50326:1.53146:1.77479:1	0.483146(0.453184:0.47191:0.524345)	-1431.55
7TF		EVM0028007.1	FRS12	Bra	BraA03g008910.3C	MA	0.0540596	0.932599	0.0579666	3.65141e-173	2343	505.209	1837.79	363	299.786	63.214	0.243495	1.38656:1.1368:0.765225:1.11655:0.635731:1	0.482288(0.508963:0.411012:0.526889)	-4198.49
7TF		EVM0025641.1	HY5	Bra	BraA10g026880.3C	MA	0.171671	0.755409	0.227256	5.72594e-20	492	121.066	370.934	111	65.4369	45.5631	0.315311	2.41462:1.49125:1.11955:1.12573:1.81712:1	0.480691(0.496951:0.47561:0.469512)	-1008.31
7TF		EVM0006202.1	IQD1	Bra	BraA01g040610.3C	MA	0.0991658	0.357783	0.277167	2.88691e-19	1233	334.282	898.718	169	96.8391	72.1609	0.16928	2.83288:2.22327:1.26394:1.39274:0.583233:1	0.478102(0.454988:0.495134:0.484185)	-2228.74
7TF		EVM0018362.1	MYB118	Bra	BraA06g037390.3C	MA	0.146626	0.527728	0.277844	1.54203e-26	1308	277.967	1030.03	228	112.339	115.661	0.227615	1.84591:1.6968:1.20597:1.20709:0.518032:1	0.425841(0.478211:0.383028:0.416284)	-2508.9
7TF		EVM0010181.1	NINJA	Bra	BraA01g008610.3C	MA	0.0526888	0.259393	0.203123	4.28506e-19	1245	308.002	936.998	112	69.2239	42.7761	0.103826	1.85909:1.04887:0.488425:1.25919:0.791542:1	0.502008(0.568675:0.498795:0.438554)	-2067.59
8TP		EVM0025059.1	GTR1	Bra	BraA06g019030.3C	MA	0.0465305	0.317874	0.146381	3.56099e-40	1845	424.074	1420.93	173	116.071	56.9292	0.108899	0.541428:0.929963:0.405265:0.754458:0.471095:1	0.472629(0.471545:0.405691:0.54065)	-3118.68
8TP		EVM0012911.1	GTR2	Bra	BraA02g043810.3C	MA	0.0372103	0.431879	0.0861592	1.89583e-66	1818	453.81	1364.19	194	154.09	39.9096	0.135728	2.35879:2.2434:1.85894:2.32574:0.934374:1	0.476348(0.469472:0.415017:0.544554)	-3080.03
1SE	SE-key reaction	EVM0009857.1	MAM1-2	Bst	Bostr.10199s0144	MA	0.077147	0.373622	0.206484	6.32043e-32	1506	397.209	1108.79	191	121.163	69.8371	0.155343	2.91341:2.40203:2.04818:2.09395:0.923346:1	0.474768(0.537849:0.413347:0.473108)	-2712.75
1SE		EVM0027252.1	BAT5	Bst	Bostr.25463s0108	MA	0.0604093	0.312667	0.193206	3.59742e-23	1224	316.012	907.988	130	83.5941	46.4059	0.125537	1.66497:1.8747:1.14319:1.16909:0.49404:1	0.436275(0.466912:0.42402:0.417892)	-2106.81
1SE		EVM0003851.1	BCAT-3	Bst	Bostr.6864s0274	MA	0.0490685	0.261887	0.187365	5.23675e-20	1230	315.697	914.303	111	71.9547	39.0453	0.103691	2.27516:2.00279:1.45166:1.3884:0.766784:1	0.451626(0.5:0.426829:0.428049)	-2053.51
1SE		EVM0034317.1	BCAT-4	Bst	Bostr.19424s0689	MA	0.0870633	0.336511	0.258723	6.69615e-17	1062	252.504	809.496	133	72.7001	60.2999	0.146373	1.34687:1.46431:1.22193:1.20679:0.785502:1	0.45904(0.536723:0.418079:0.422316)	-1893.86
1SE		EVM0015932.1	BCAT6	Bst	Bostr.26675s0159	MA	0.050785	0.362262	0.140189	4.5191e-28	1065	264.204	800.796	113	79.3034	33.6966	0.128056	2.16947:2.0817:1.55826:1.63858:0.502899:1	0.455869(0.542254:0.429577:0.395775)	-1821.81
1SE		EVM0027674.1	IPMDH1	Bst	Bostr.2902s0156	MA	0.0377409	0.37219	0.101402	6.26434e-37	1215	313.4	901.6	121	93.6737	27.3263	0.124009	2.24665:2.11467:1.80824:1.86678:0.780296:1	0.47284(0.566667:0.412346:0.439506)	-2042.4
1SE		EVM0001123.1	IPMDH2-2	Bst	Bostr.13129s0219	MA	0.138318	0.533319	0.259353	8.41465e-29	1182	307.484	874.516	218	125.458	92.5416	0.241073	2.99257:2.84456:2.65583:2.69108:1.11697:1	0.49154(0.579949:0.437817:0.456853)	-2298.07
1SE		EVM0033174.1	IPMDH2-3	Bst	Bostr.26959s0005	MA	0.0349928	0.241179	0.145091	4.30844e-22	1215	339.43	875.57	95	69.1278	25.8722	0.0925942	2.89278:2.83604:2.25436:2.4001:0.780854:1	0.484774(0.583951:0.428395:0.441975)	-2026.6
1SE		EVM0001095.1	IPMI1-LSU1	Bst	Bostr.2021s0100	MA	0.0222936	0.321598	0.0693211	2.18204e-44	1521	371.009	1149.99	119	97.9529	21.0471	0.0953013	2.90731:2.98172:2.2787:2.28832:0.640369:1	0.466798(0.517751:0.452663:0.42998)	-2454.59
1SE		IPMI2_OM_1	IPMI-SSU2	Bst	Bostr.25993s0465	MA	0.104696	0.350427	0.298767	8.80939e-12	759	213.036	545.964	109	61.7329	47.2671	0.173668	1.6645:1.81364:1.57734:1.56092:0.933424:1	0.503953(0.492095:0.51581:0.503953)	-1428.72
1SE		EVM0006793.1	IPMI-SSU3	Bst	Bostr.25993s0466	MA	0.0474484	0.613015	0.0774018	2.64459e-39	753	213.707	539.293	107	89.5155	17.4845	0.207961	2.42587:2.41909:2.12341:2.09209:1.75479:1	0.531873(0.541833:0.498008:0.555777)	-1355.12
2CF	Aliphatic CF	EVM0002186.1	GSTF11	Bst	Bostr.19046s0030	MA	0.0664204	0.277847	0.239054	7.09677e-10	639	165.339	473.661	65	38.5794	26.4206	0.121126	2.30467:2.34504:1.49346:1.52649:0.323604:1	0.449922(0.546948:0.309859:0.492958)	-1098.65
2CF	Aliphatic CF	EVM0025399.1	GSTU20	Bst	Bostr.20129s0270	MA	0.0649646	0.43523	0.149265	1.19659e-18	660	149.142	510.858	77	50.9502	26.0498	0.148634	2.28502:2.18414:1.90119:2.05991:0.889991:1	0.466667(0.486364:0.345455:0.568182)	-1165.15
2CF	Aliphatic CF	EVM0007082.1	ST5b-7	Bst	Bostr.10040s0131	MA	0.120785	0.327583	0.368718	7.20388e-10	981	216.938	764.062	137	59.6007	77.3993	0.166517	1.53361:1.97498:1.41004:1.4199:0.70496:1	0.460754(0.509174:0.368502:0.504587)	-1797.52
2CF	Aliphatic CF	EVM0015467.1	ST5c	Bst	Bostr.7128s0467	MA	0.0535622	0.332497	0.161091	1.2742e-22	1038	250.303	787.697	103	68.3501	34.6499	0.120825	1.58439:1.67734:1.23145:1.33745:0.556828:1	0.449422(0.504335:0.361272:0.482659)	-1797.49
2CF	Common CF	GGP3_OM_1	GGP3	Bst	Bostr.7867s0906	MA	0.0845605	0.612079	0.138153	3.73987e-30	756	179.383	576.617	114	78.9427	35.0573	0.209729	1.07525:0.775908:0.723436:1.12715:0.684353:1	0.492063(0.553571:0.331349:0.59127)	-1409.06
2CF	Common CF	EVM0031371.1	SUR1	Bst	Bostr.7903s0099	MA	0.0525646	0.345516	0.152134	5.74643e-32	1350	333.749	1016.25	141	96.3616	44.6384	0.124989	1.51252:1.52738:1.21455:1.22644:0.671268:1	0.502593(0.563333:0.378889:0.565556)	-2318.9
2CF	Common CF	EVM0034278.1	UGT74B1	Bst	Bostr.12659s0247	MA	0.0696658	0.565338	0.123229	2.44741e-55	1383	357.583	1025.42	200	147.779	52.2212	0.197825	2.18917:1.71217:1.12501:1.123:0.546084:1	0.484093(0.5141:0.413232:0.524946)	-2504.92
2CF	Indole CF	EVM0034183.1	GSTF10	Bst	Bostr.24513s0143	MA	0.0481471	0.392955	0.122526	3.5593e-19	615	165.243	449.757	67	50.2441	16.7559	0.140793	1.77767:0.828083:0.953555:0.991958:0.548274:1	0.465041(0.558537:0.341463:0.495122)	-1072.04
2CF	Indole CF	EVM0006168.1	GSTF9	Bst	Bostr.24513s0144	MA	0.0311752	0.373214	0.0835316	1.15275e-21	645	162.058	482.942	59	47.2405	11.7595	0.117114	2.02041:1.69403:1.94036:1.97976:0.74417:1	0.508527(0.57907:0.362791:0.583721)	-1080.06
2CF	Key aliphatic CF	EVM0026890.1	CYP79C2-2	Bst	Bostr.18901s0002	MA	0.122694	0.391602	0.313313	4.83119e-22	1587	368.478	1218.52	242	118.855	123.145	0.185131	2.39:2.64231:1.65101:1.72049:0.741218:1	0.466604(0.502836:0.391304:0.505671)	-2995.51
2CF	Key aliphatic CF	EVM0031225.1	CYP79F1	Bst	Bostr.7128s0249	MA	0.0922638	0.319675	0.288618	2.51508e-20	1617	342.759	1274.24	197	95.033	101.967	0.140469	1.68389:1.75627:1.61989:1.63003:1.12593:1	0.452381(0.501855:0.388683:0.466605)	-2914.9
2CF	Key aromatic CF	EVM0011031.1	CYP79A2-2	Bst	Bostr.13129s0439	MA	0.0757197	0.306987	0.246654	3.62925e-23	1542	381	1161	176	100.479	75.5214	0.132862	2.75404:1.8962:1.27622:1.28113:0.529032:1	0.480545(0.516537:0.38035:0.544747)	-2716.32
2CF	Key indole CF	EVM0009886.1	CYP79B2	Bst	Bostr.25542s0185	MA	0.0261362	0.264806	0.0986995	3.57966e-36	1623	386.235	1236.76	116	88.1428	27.8572	0.0829339	2.00883:1.53871:1.08883:1.08762:0.933371:1	0.481208(0.500924:0.393715:0.548983)	-2582.38
2CF	Key indole CF	EVM0028122.1	CYP79B3	Bst	Bostr.19427s0001	MA	0.0361976	0.304601	0.118836	6.221e-37	1626	411.725	1214.27	139	102.927	36.0733	0.104161	2.17621:2.14262:2.02468:2.01045:0.975509:1	0.458795(0.497232:0.388376:0.490775)	-2747.84
2CF	Key indole CF	EVM0000544.1	CYP83B1	Bst	Bostr.7867s1004	MA	0.0293627	0.385316	0.0762041	1.17715e-48	1497	379.669	1117.33	137	111.904	25.0958	0.119639	1.33076:1.21631:1.00172:1.0339:0.576667:1	0.485972(0.546092:0.355711:0.556112)	-2530.65
2CF		EVM0031482.1	CYTB5C	Bst	Bostr.25993s0100	MA	0.106454	0.37457	0.284204	5.27394e-07	399	91.9041	307.096	54	27.6971	26.3029	0.168211	1.9821:2.42935:1.25323:1.23879:0.582704:1	0.461153(0.484962:0.327068:0.571429)	-721.505
3SM	Aliphatic SM	EVM0022347.1	FMOGS-OX2-1	Bst	Bostr.22157s0086	MA	0.113133	0.46827	0.241598	3.29029e-30	1383	329.16	1053.84	216	121.793	94.207	0.197657	1.69492:1.56502:1.1208:1.17234:0.463651:1	0.471439(0.555315:0.395879:0.463124)	-2595
3SM	Aliphatic SM	EVM0028808.1	FMOGS-OX5	Bst	Bostr.13671s0244	MA	0.080702	0.383042	0.210687	1.09066e-28	1383	322.419	1060.58	175	103.364	71.636	0.151187	1.65602:1.72181:1.35782:1.35686:0.881825:1	0.486262(0.58026:0.408894:0.469631)	-2498.08
3SM	Aliphatic SM	EVM0018849_Fol	GSL-OH-2	Bst	Bostr.26326s0118	MA	0.150203	0.405164	0.370722	1.0083e-12	1071	238.962	832.038	183	79.8843	103.116	0.20709	1.29863:1.35844:1.0512:1.23325:0.550614:1	0.463585(0.532213:0.37395:0.484594)	-2075.79
3SM	Aliphatic SM	EVM0013981.1	GSL-OH-like-1	Bst	Bostr.24513s0145	MA	0.0475802	0.401836	0.118407	7.63196e-32	1074	247.439	826.561	113	80.9726	32.0274	0.129197	1.55997:1.83562:1.21275:1.22599:0.649513:1	0.456238(0.52095:0.361732:0.486034)	-1830.24
3SM	Indole SM	EVM0023547.1	CYP81F1	Bst	Bostr.7867s1602	MA	0.0924065	0.613632	0.150589	1.89851e-56	1497	333.74	1163.26	233	152.799	80.2014	0.208608	1.32127:1.22317:1.04388:0.921415:0.521398:1	0.507348(0.542084:0.373747:0.606212)	-2757.32
3SM	Indole SM	EVM0001850.1	CYP81F2	Bst	Bostr.26833s0536	MA	0.0407131	0.356659	0.114152	2.34789e-40	1479	373.363	1105.64	144	107.62	36.3796	0.120471	2.41092:3.75457:1.46621:1.28961:1.23293:1	0.487492(0.555781:0.374239:0.532454)	-2474.55
3SM	Indole SM	EVM0016210.1	CYP81F3-1	Bst	Bostr.7867s1599	MA	0.0533118	0.385381	0.138335	1.43462e-38	1488	323.31	1164.69	155	103.448	51.5521	0.125463	1.79341:2.01753:1.38462:1.35156:0.901917:1	0.511761(0.53125:0.389113:0.614919)	-2544.18
3SM	Indole SM	IGMT1_OM_1	IGMT1-2	Bst	Bostr.7128s0702	MA	0.0429402	0.411085	0.104456	1.47413e-35	1128	294.788	833.212	119	91.8747	27.1253	0.13915	2.42108:2.5315:2.0962:2.14212:0.712606:1	0.45922(0.529255:0.381649:0.466755)	-1943.15
3SM	Indole SM	EVM0007386.1	IGMT5	Bst	Bostr.20129s0121	MA	0.116819	0.387074	0.3018	2.54954e-16	1092	252.845	839.155	164	81.9333	82.0667	0.179395	1.45952:1.516:1.18086:1.1422:0.662716:1	0.445055(0.537088:0.373626:0.424451)	-2039.73
4CS	Sulphur assimilation	EVM0026982.1	APK1	Bst	Bostr.2199s0030	MA	0.0296931	0.423657	0.0700876	5.45772e-31	810	191.584	618.416	78	63.6093	14.3907	0.122875	1.63228:1.3094:1.02569:1.10968:0.410213:1	0.448765(0.531481:0.435185:0.37963)	-1369.93
4CS	Sulphur assimilation	EVM0029580.1	APK2	Bst	Bostr.25542s0184	MA	0.0422037	0.300647	0.140377	4.84293e-20	864	225.026	638.974	80	57.1997	22.8003	0.109514	1.51682:1.69933:1.08065:1.10407:0.491488:1	0.494213(0.552083:0.432292:0.498264)	-1487.48
4CS	Sulphur assimilation	EVM0032586.1	APS1	Bst	Bostr.19424s0370	MA	0.0212963	0.411481	0.0517552	1.94721e-54	1380	361.555	1018.45	129	112.586	16.4136	0.123523	1.13868:1.44796:0.707788:0.73002:0.355407:1	0.515942(0.615217:0.415217:0.517391)	-2310.89
4CS	Sulphur assimilation	EVM0007958.1	APS3	Bst	Bostr.0597s0080	MA	0.042294	0.480512	0.0880188	6.87693e-55	1395	381.825	1013.18	166	134.57	31.43	0.162238	2.34082:2.15336:1.39428:1.53653:0.322184:1	0.5(0.583871:0.419355:0.496774)	-2453.73
4CS	Sulphur assimilation	EVM0020936.1	GSH1-3	Bst	Bostr.7867s0099	MA	0.0253284	0.245081	0.103347	2.91528e-32	1542	394.623	1147.38	108	83.046	24.954	0.0815668	2.86386:1.83271:1.16303:1.16792:0.95141:1	0.460765(0.537938:0.40856:0.435798)	-2450.69
4CS	Sulphur assimilation	EVM0023413.1	GSH2-2	Bst	Bostr.29827s0056	MA	0.0729587	0.30247	0.24121	4.60641e-23	1608	380.868	1227.13	174	97.909	76.091	0.12732	2.61664:2.10948:1.73872:1.72902:1.68271:1	0.440609(0.516791:0.374067:0.43097)	-2784.57
4CS		Trinity20664_orf	CHY1-1	Bst	Bostr.24513s0163	MA	0.0788013	0.223463	0.352637	7.43435e-09	1131	278.29	852.71	114	54.7941	59.2059	0.114396	2.20918:2.031:1.37198:1.60202:0.359307:1	0.474359(0.539788:0.416446:0.466844)	-1953.2
5MY	Atypical MY	EVM0007598.1	BGLU28	Bst	Bostr.25993s0325	MA	0.0904335	0.333411	0.271237	6.66947e-24	1746	376.5	1369.5	211	106.211	104.789	0.142828	1.80772:1.86231:1.3786:1.42293:0.560322:1	0.41323(0.50945:0.362543:0.367698)	-3089.93
5MY	Atypical MY	EVM0006129.1	PEN2-2	Bst	Bostr.25993s0322	MA	0.0302621	0.357277	0.084702	1.45916e-47	1626	361.325	1264.67	135	104.129	30.8707	0.102931	1.07417:1.03049:0.807788:0.943742:0.44372:1	0.431119(0.484317:0.389299:0.419742)	-2702.21
5MY	Atypical MY	EVM0022410.1	PYK10-1	Bst	Bostr.22252s0142	MA	0.0567921	0.436004	0.130256	7.27725e-47	1572	354.477	1217.52	179	123.671	55.3292	0.142302	1.08122:1.02425:0.854707:0.897255:0.538538:1	0.43098(0.505725:0.377863:0.409351)	-2781.47
5MY	Typical MY	TGG4_OM_5	TGG4-10	Bst	Bostr.0672s0001	MA	0.0626352	0.505018	0.124026	2.6579e-32	870	213.056	656.944	114	82.4638	31.5362	0.170971	2.79644:2.70789:1.8818:1.89842:0.485852:1	0.416667(0.515517:0.4:0.334483)	-1552.11
6CB		EVM0005638.1	ESP2	Bst	Bostr.7128s0079	MA	0.137605	0.451073	0.305061	5.28157e-18	1020	260.3	759.7	174	92.0471	81.9529	0.2176	2.02815:2.01996:1.78452:1.82208:0.81781:1	0.513725(0.544118:0.444118:0.552941)	-1985.02
6CB		EVM0031148.1	GSTU13	Bst	Bostr.12659s0279	MA	0.084695	0.451908	0.187417	7.4898e-19	681	181.068	499.932	97	63.9226	33.0774	0.182332	1.6678:1.05976:1.15067:1.02921:0.78057:1	0.509545(0.552863:0.394273:0.581498)	-1260.66
6CB		EVM0002850.1	MBP1	Bst	Bostr.12911s0001	MA	0.447233	2.59211	0.172536	5.37159e-284	2151	539.205	1611.8	805	531.092	273.908	0.984903	1.42264:1.26832:1.08109:1.08806:0.837644:1	0.430265(0.522315:0.390516:0.377964)	-4941
6CB		EVM0017531.2	MBP-like	Bst	Bostr.5763s0047	MA	0.383833	0.817712	0.469398	3.01985e-41	2646	682.837	1963.16	863	367.308	495.692	0.495801	1.76797:1.22545:0.896421:0.760376:0.674643:1	0.426871(0.521542:0.384921:0.37415)	-6042.41
6CB		EVM0011143.1	NSP1	Bst	Bostr.29827s0173	MA	0.154515	0.364549	0.423854	3.80821e-12	1320	331.574	988.426	226	99.8449	126.155	0.207274	1.4106:1.45962:1.27204:1.29211:0.76588:1	0.471591(0.567045:0.402273:0.445455)	-2604.92
6CB		EVM0025986.1	NSP5	Bst	Bostr.27274s0001	MA	0.0998272	0.663031	0.150562	5.7578e-39	942	270.999	671.001	163	118.736	44.2642	0.261852	3.19445:1.78332:1.15149:1.17111:0.549985:1	0.509023(0.582803:0.431529:0.512739)	-1793.84
6CB		EVM0006517.1	PEN3	Bst	Bostr.10040s0237	MA	0.0335397	0.54866	0.0611302	4.47277e-211	4395	1015.92	3379.08	503	418.008	84.9919	0.152612	1.09433:1.09145:0.90632:0.934166:0.42448:1	0.480205(0.498976:0.401365:0.540273)	-7480.83
7TF	Key TF	EVM0015109.1	MYB122	Bst	Bostr.3288s0058	MA	0.0900184	0.336883	0.26721	1.08999e-14	948	224.712	723.288	118	63.4383	54.5617	0.148535	2.47354:2.32246:2.29744:2.29048:1.07347:1	0.443038(0.446203:0.441456:0.441456)	-1727.56
7TF	Key TF	EVM0025837.1	MYB28-1	Bst	Bostr.26833s0098	MA	0.0820835	0.348174	0.235754	8.11183e-19	1110	271.573	838.427	133	76.9745	56.0255	0.147185	2.38459:2.26149:1.66018:1.66615:0.735109:1	0.448649(0.455405:0.409459:0.481081)	-1954.77
7TF	Key TF	EVM0020398.1	MYB29	Bst	Bostr.13129s0197	MA	0.0961026	0.295553	0.325162	7.33999e-11	1005	233.871	771.129	122	58.8763	63.1237	0.142516	1.91824:2.02026:1.63361:1.64331:0.730751:1	0.432836(0.446269:0.40597:0.446269)	-1827.25
7TF	Key TF	EVM0029896.1	MYB34	Bst	Bostr.26833s0149	MA	0.104047	0.300687	0.34603	3.86145e-09	849	207.963	641.037	109	52.7431	56.2569	0.152214	2.145:2.14558:1.59238:1.5995:0.640408:1	0.436396(0.454064:0.40106:0.454064)	-1553.68
7TF	Key TF	EVM0028453.1	MYB51	Bst	Bostr.7128s0464	MA	0.0923209	0.304179	0.303509	1.31557e-11	966	220.807	745.193	116	57.3038	58.6962	0.140747	2.03178:2.13634:1.81937:1.80995:1.30809:1	0.443582(0.447205:0.408385:0.475155)	-1748.88
7TF	Key TF	EVM0012206.1	MYC2	Bst	Bostr.3359s0090	MA	0.0477202	0.518042	0.0921165	5.81212e-75	1851	420.888	1430.11	220	167.555	52.4445	0.154664	1.80393:1.75009:1.69328:1.56059:1.4693:1	0.511885(0.517828:0.454619:0.563209)	-3182.29
7TF	Key TF	EVM0008991.1	MYC3	Bst	Bostr.28243s0060	MA	0.111939	0.662193	0.169043	2.14821e-66	1758	427.071	1330.93	305	199.763	105.237	0.245613	2.10943:0.9491:1.47722:0.558408:0.735048:1	0.464164(0.508532:0.388225:0.495734)	-3296.98
7TF	Key TF	EVM0004159.1	MYC4	Bst	Bostr.30275s0255	MA	0.106876	0.480856	0.222261	4.78205e-43	1818	468.704	1349.3	280	170.748	109.252	0.203292	3.68565:2.00144:1.25969:1.24404:1.12624:1	0.461496(0.521452:0.420792:0.442244)	-3315.92
7TF	Sulphur regulation	EVM0015466.1	SD1	Bst	Bostr.2392s0062	MA	0.0279418	0.299276	0.0933647	1.54745e-23	918	217.9	700.1	71	54.6164	16.3836	0.0923467	2.36182:0.824013:0.940812:1.39819:0.442839:1	0.449346(0.504902:0.348039:0.495098)	-1466.06
7TF	Sulphur regulation	EVM0006433.1	SD2	Bst	Bostr.25219s0496	MA	0.0460265	0.346625	0.132785	5.76553e-23	906	247.359	658.641	92	67.9687	24.0313	0.128097	3.82731:1.73976:0.997822:1.03258:0.9058:1	0.461921(0.556291:0.365894:0.463576)	-1541.09
7TF	Sulphur regulation	EVM0015937.1	SLIM1	Bst	Bostr.3288s0016	MA	0.0493243	0.3847	0.128215	2.76503e-45	1746	369.714	1376.29	172	116.43	55.5705	0.12034	1.77094:1.77129:1.65592:1.64969:0.941495:1	0.451604(0.537801:0.381443:0.435567)	-2945.34
7TF		EVM0014103.1	CAMTA3	Bst	Bostr.5022s0003	MA	0.0518954	0.265234	0.195659	4.15897e-42	3060	623.302	2436.7	256	145.051	110.949	0.0953511	2.17145:2.10226:1.78196:1.77326:1.21989:1	0.424183(0.515686:0.397059:0.359804)	-5076.3
7TF		EVM0011940.1	CCA1	Bst	Bostr.25993s0083	MA	0.0795342	0.258629	0.307522	7.00044e-18	1824	438.185	1385.81	194	98.3485	95.6515	0.122559	2.52535:1.77956:1.05451:1.08611:1.10933:1	0.451206(0.519737:0.477796:0.356086)	-3161.05
7TF		EVM0006184.1	Dof1	Bst	Bostr.25219s0197	MA	0.0986762	0.29101	0.339082	1.44131e-08	789	192.503	596.497	99	48.2764	50.7236	0.145602	2.36726:2.5864:2.03491:2.01622:1.16886:1	0.478454(0.444867:0.48289:0.507605)	-1451.02
7TF		EVM0028007.1	FRS12	Bst	Bostr.26527s0315	MA	0.038887	0.382227	0.101738	2.72371e-69	2343	554.39	1788.61	228	171.656	56.3435	0.120126	2.58532:1.27382:1.21227:1.36334:1.04917:1	0.461374(0.517286:0.40653:0.460307)	-3930.28
7TF		EVM0022049.1	FRS7	Bst	Bostr.2570s0035	MA	0.021577	0.343872	0.0627473	5.27294e-75	2346	623.857	1722.14	199	169.62	29.3802	0.107283	3.38503:1.89478:1.2274:1.26721:0.835887:1	0.463981(0.508951:0.413683:0.469309)	-3825.91
7TF		EVM0025641.1	HY5	Bst	Bostr.29827s0269	MA	0.0772963	0.386497	0.199992	2.523e-12	486	133.369	352.631	63	41.2092	21.7908	0.162148	4.91943:1.56855:0.573659:0.613058:0.387387:1	0.457819(0.493827:0.466049:0.41358)	-855.209
7TF		EVM0006202.1	IQD1	Bst	Bostr.22252s0098	MA	0.090446	0.301383	0.300103	8.60834e-17	1338	363.242	974.758	167	92.5041	74.4959	0.147711	2.3831:1.74406:1.11911:1.16532:0.604988:1	0.475336(0.461883:0.484305:0.479821)	-2369.36
7TF		EVM0018362.1	MYB118	Bst	Bostr.0556s0457	MA	0.116804	0.367107	0.318173	2.52146e-16	1314	280.898	1033.1	184	84.785	99.215	0.170312	2.49805:2.39713:1.93093:1.92983:0.867723:1	0.445586(0.486301:0.385845:0.464612)	-2402.39
7TF		EVM0010181.1	NINJA	Bst	Bostr.7867s0735	MA	0.0496025	0.316222	0.15686	1.00463e-27	1266	359.55	906.45	129	92.443	36.557	0.125324	3.20968:2.66029:1.63492:1.68373:0.65529:1	0.50316(0.562796:0.50237:0.444313)	-2126.46
8TP		EVM0025059.1	GTR1	Bst	Bostr.18473s0156	MA	0.0778107	0.367994	0.211446	2.01104e-38	1917	465.367	1451.63	239	144.013	94.9867	0.148255	1.63244:1.63336:1.40586:1.4574:0.710457:1	0.461659(0.458529:0.397496:0.528951)	-3454.62
8TP		EVM0012911.1	GTR2	Bst	Bostr.0568s0539	MA	0.059093	0.405893	0.145588	1.64068e-50	1836	467.237	1368.76	218	152.822	65.178	0.147349	2.5964:2.64724:2.45346:2.52686:1.13443:1	0.466776(0.469771:0.41585:0.514706)	-3207.76
1SE	SE-key reaction	EVM0009857.1	MAM1-2	Chi	CARHR190510	MA	0.0747607	0.409346	0.182635	6.2359e-38	1506	394.3	1111.7	197	130.039	66.9606	0.162361	2.09415:1.66509:1.26483:1.26393:0.950564:1	0.467795(0.537849:0.407371:0.458167)	-2725.5
1SE		EVM0027252.1	BAT5	Chi	CARHR254200	MA	0.0593388	0.417638	0.142082	1.09376e-35	1224	306.447	917.553	146	102.426	43.5738	0.149044	1.86089:2.03112:1.31119:1.3081:0.721041:1	0.426471(0.468137:0.421569:0.389706)	-2133.97
1SE		EVM0003851.1	BCAT-3	Chi	CARHR158750	MA	0.0539384	0.441498	0.122171	4.46488e-41	1242	307.439	934.561	149	108.65	40.3503	0.149873	1.68634:1.6517:1.29454:1.26061:0.748628:1	0.448068(0.48913:0.439614:0.415459)	-2172.83
1SE		EVM0034317.1	BCAT-4	Chi	CARHR095210	MA	0.0502202	0.301862	0.166368	2.03804e-21	1062	266.01	795.99	103	68.7661	34.2339	0.113251	1.56569:1.48744:1.13837:1.17983:0.467366:1	0.467043(0.54661:0.420904:0.433616)	-1795.55
1SE		EVM0015932.1	BCAT6	Chi	CARHR040160	MA	0.0551192	0.373623	0.147526	2.45884e-27	1065	253.38	811.62	116	78.7748	37.2252	0.130896	1.74589:1.95351:1.51584:1.53245:0.761712:1	0.451643(0.54507:0.426761:0.383099)	-1826.29
1SE		EVM0027674.1	IPMDH1	Chi	CARHR199140	MA	0.0316591	0.380006	0.0833121	7.89457e-40	1215	305.067	909.933	116	92.9116	23.0884	0.119123	2.34255:2.33875:1.96273:1.96596:0.96672:1	0.463786(0.569136:0.41358:0.408642)	-2009.67
1SE		EVM0001123.1	IPMDH2-2	Chi	CARHR074080	MA	0.0419996	0.288014	0.145825	3.11818e-26	1227	347.139	879.861	114	83.2355	30.7645	0.111601	1.82538:2.07774:1.47529:1.49155:0.771071:1	0.493073(0.581907:0.447433:0.449878)	-2108.51
1SE		EVM0033174.1	IPMDH2-3	Chi	CARHR125330	MA	0.0252072	0.354706	0.0710649	1.26353e-38	1206	321.773	884.227	106	88.6818	17.3182	0.113121	1.7804:1.75375:1.50153:1.91396:0.736502:1	0.480929(0.59204:0.436567:0.414179)	-2022.07
1SE		EVM0001095.1	IPMI1-LSU1	Chi	CARHR219070	MA	0.0238557	0.384935	0.0619733	2.39936e-54	1518	394.664	1123.34	138	117.307	20.6925	0.117733	2.75541:2.90145:1.76038:1.74963:0.416862:1	0.46278(0.521739:0.453557:0.413043)	-2531.72
1SE		IPMI2_OM_1	IPMI-SSU2	Chi	CARHR138170	MA	0.0929956	0.31707	0.293296	9.22509e-11	759	204.595	554.405	98	54.6033	43.3967	0.153397	1.69861:1.68458:1.86835:1.79502:2.12282:1	0.507246(0.490119:0.517787:0.513834)	-1397.51
1SE		EVM0006793.1	IPMI-SSU3	Chi	CARHR138160	MA	0.0393422	0.593713	0.0662647	1.91473e-39	750	210.451	539.549	100	85.4783	14.5217	0.194899	1.6691:1.74871:1.35468:1.27861:1.33572:1	0.530667(0.542:0.486:0.564)	-1333.83
2CF	Aliphatic CF	EVM0002186.1	GSTF11	Chi	CARHR077210	MA	0.07932	0.40202	0.197304	5.86329e-15	639	165.989	473.011	81	51.8484	29.1516	0.163146	1.37234:2.07353:0.674059:0.980575:0.181261:1	0.442097(0.535211:0.307512:0.483568)	-1128.8
2CF	Aliphatic CF	EVM0025399.1	GSTU20	Chi	CARHR071860	MA	0.0637643	0.508369	0.125429	2.5121e-24	660	153.432	506.568	84	59.4011	24.5989	0.167122	1.56335:1.5118:1.13209:1.14594:0.437074:1	0.470455(0.493182:0.356818:0.561364)	-1186.63
2CF	Aliphatic CF	EVM0032295.1	ST5b1-3	Chi	CARHR067250	MA	0.0707264	0.424805	0.166492	2.67493e-27	1032	230.432	801.568	125	79.1566	45.8434	0.149787	1.61579:1.27518:1.16045:1.22332:0.800979:1	0.447674(0.508721:0.364826:0.469477)	-1800.36
2CF	Aliphatic CF	EVM0015467.1	ST5c	Chi	CARHR019210	MA	0.0882156	0.411404	0.214426	6.06284e-23	1050	253.006	796.994	140	83.559	56.441	0.16609	2.25265:2.54451:1.81936:1.93742:1.00089:1	0.446667(0.497143:0.367143:0.475714)	-1928.82
2CF	Common CF	EVM0029052.1	GGP1	Chi	CARHR238420	MA	0.0705184	0.46965	0.150151	2.91994e-24	750	184.457	565.543	98	67.1067	30.8933	0.168682	1.34924:1.09059:0.966378:0.949911:1.02898:1	0.461333(0.536:0.324:0.524)	-1355.6
2CF	Common CF	GGP3_OM_1	GGP3	Chi	CARHR238430	MA	0.110074	0.641169	0.171678	9.15391e-28	741	172.185	568.815	125	79.7632	45.2368	0.233484	1.25536:1.20387:0.995677:0.9905:0.931976:1	0.483131(0.538462:0.325911:0.58502)	-1424.18
2CF	Common CF	EVM0031371.1	SUR1	Chi	CARHR111240	MA	0.0534388	0.415856	0.128503	6.27441e-40	1332	338.507	993.493	152	110.373	41.6269	0.145541	2.85316:2.31334:1.98619:2.19331:1.09684:1	0.498498(0.557432:0.378378:0.559685)	-2296.64
2CF	Common CF	EVM0034278.1	UGT74B1	Chi	CARHR024390	MA	0.0846516	0.620263	0.136477	3.2389e-56	1383	341.184	1041.82	215	151.757	63.2428	0.216786	2.19864:2.07697:1.75593:1.76018:1.28957:1	0.479754(0.519523:0.412148:0.507592)	-2546.01
2CF	Indole CF	EVM0034183.1	GSTF10	Chi	CARHR124350	MA	0.0548014	0.585499	0.0935977	1.14753e-29	615	155.388	459.612	83	65.0039	17.9961	0.18889	1.67358:1.35635:1.39124:1.59001:0.581967:1	0.450407(0.556098:0.331707:0.463415)	-1097.85
2CF	Indole CF	EVM0006168.1	GSTF9	Chi	CARHR124340	MA	0.0353467	0.542925	0.0651042	1.52275e-30	639	158.605	480.395	74	61.8113	12.1887	0.161332	1.54151:1.58063:1.6325:1.59847:1.38806:1	0.49374(0.57277:0.36385:0.544601)	-1109.83
2CF	Indole CF	EVM0031047.1	ST5a	Chi	CARHR067260	MA	0.0332136	0.584892	0.0567858	1.19545e-51	1011	234.668	776.332	116	97.6546	18.3454	0.161266	2.2176:2.42635:2.08759:2.11839:0.733215:1	0.462908(0.511869:0.35905:0.517804)	-1731.85
2CF	Key aliphatic CF	EVM0031225.1	CYP79F1	Chi	CARHR016870	MA	0.130358	0.474754	0.27458	2.09317e-25	1314	280.396	1033.6	219	108.838	110.162	0.203849	1.42096:1.37383:1.14518:1.15586:0.876926:1	0.434551(0.466895:0.376712:0.460046)	-2524.24
2CF	Key aliphatic CF	EVM0005624.1	CYP83A1	Chi	CARHR219650	MA	0.0598392	0.515697	0.116036	6.78495e-55	1503	334.153	1168.85	186	132.301	53.699	0.161187	1.6521:1.77098:1.24861:1.28333:0.532631:1	0.477711(0.518962:0.351297:0.562874)	-2630.7
2CF	Key aromatic CF	EVM0011031.1	CYP79A2-2	Chi	CARHR065760	MA	0.130376	0.442041	0.294942	3.69578e-26	1536	355.326	1180.67	255	128.786	126.214	0.202474	1.69125:1.51289:1.10487:1.10236:0.64904:1	0.471029(0.513672:0.37793:0.521484)	-2950.51
2CF	Key indole CF	EVM0009886.1	CYP79B2	Chi	CARHR246750	MA	0.026958	0.374497	0.0719844	1.92131e-53	1623	364.649	1258.35	139	111.342	27.6582	0.105042	1.81227:1.85844:1.62974:1.61742:1.47212:1	0.472582(0.500924:0.392791:0.52403)	-2640
2CF	Key indole CF	EVM0028122.1	CYP79B3	Chi	CARHR113560	MA	0.0386741	0.363565	0.106375	5.99989e-46	1629	417.887	1211.11	158	120.768	37.2319	0.122018	1.51318:1.43118:1.11004:1.06836:0.624627:1	0.455801(0.498158:0.390424:0.478821)	-2793.64
2CF	Key indole CF	EVM0000544.1	CYP83B1	Chi	CARHR034820	MA	0.0187278	0.393636	0.0475764	1.14968e-56	1497	378.682	1118.32	128	112.231	15.7687	0.113565	1.75907:1.69274:1.60644:1.63004:0.778647:1	0.482966(0.547094:0.356713:0.54509)	-2474.24
2CF		EVM0031482.1	CYTB5C	Chi	CARHR142000	MA	0.0974893	0.478119	0.203902	2.74786e-11	399	85.9179	313.082	56	32.1283	23.8717	0.179451	1.39208:1.94727:1.1105:1.13497:0.564985:1	0.458647(0.477444:0.338346:0.56015)	-732.464
3SM	Aliphatic SM	EVM0024223.1	AOP1	Chi	CARHR251490	MA	0.131618	0.44927	0.29296	7.63728e-16	861	199.653	661.347	140	71.0507	68.9493	0.205277	1.58591:1.5523:1.19534:1.2554:0.541691:1	0.407085(0.529617:0.304878:0.38676)	-1641.61
3SM	Aliphatic SM	EVM0023388.1	AOP2	Chi	CARHR251430	MA	0.304515	0.631594	0.482137	3.67456e-13	1209	250.632	958.368	322	113.237	208.763	0.37232	1.94491:2.23294:1.27719:1.48922:0.554976:1	0.420182(0.550868:0.378412:0.331266)	-2573
3SM	Aliphatic SM	EVM0022347.1	FMOGS-OX2-1	Chi	CARHR057740	MA	0.133965	0.501666	0.26704	1.08564e-29	1383	339.396	1043.6	242	132.886	109.114	0.224201	1.83751:1.55112:1.07158:1.00513:0.584241:1	0.471077(0.55423:0.390456:0.468547)	-2668.26
3SM	Aliphatic SM	EVM0028808.1	FMOGS-OX5	Chi	CARHR012490	MA	0.0783617	0.503187	0.155731	7.31381e-44	1362	326.895	1035.1	190	127.251	62.7494	0.180325	1.63478:1.94603:1.19554:1.23464:0.66446:1	0.484949(0.587004:0.403084:0.464758)	-2481.85
3SM	Aliphatic SM	Trinity14631_orf	GSL-OH-like-2	Chi	CARHR124300	MA	0.0985749	0.50559	0.19497	7.26787e-30	1074	246.354	827.646	162	97.8842	64.1158	0.191936	1.00432:1.48043:0.716569:0.710654:0.584555:1	0.433892(0.506983:0.367318:0.427374)	-2035.85
3SM	Indole SM	EVM0023547.1	CYP81F1	Chi	CARHR245810	MA	0.0997561	0.661966	0.150697	1.48548e-59	1488	325.164	1162.84	243	157.903	85.0966	0.222612	1.67837:1.72442:1.3555:1.27273:0.662232:1	0.50504(0.538306:0.373992:0.602823)	-2778.4
3SM	Indole SM	EVM0001850.1	CYP81F2	Chi	CARHR271010	MA	0.0526522	0.473199	0.111269	3.70917e-53	1479	369.383	1109.62	181	135.657	45.3431	0.157685	1.82471:2.33424:1.20353:1.2489:0.58978:1	0.479378(0.55071:0.374239:0.513185)	-2581.22
3SM	Indole SM	EVM0016210.1	CYP81F3-1	Chi	CARHR245780	MA	0.0596639	0.520821	0.114557	3.43705e-56	1488	334.891	1153.11	189	135.537	53.4625	0.163452	1.77753:1.94506:1.37868:1.36831:0.747461:1	0.50672(0.533266:0.392137:0.594758)	-2622.96
3SM	Indole SM	CYP_OM_16	CYP81F4	Chi	CARHR245790	MA	0.128603	0.572588	0.224599	1.07352e-40	1494	347.183	1146.82	259	148.689	110.311	0.231778	2.16386:2.62222:1.43884:1.4234:0.665452:1	0.474565(0.517068:0.379518:0.527108)	-2838.06
3SM	Indole SM	IGMT1_OM_1	IGMT1-2	Chi	CARHR021580	MA	0.0282654	0.502937	0.0562007	1.57638e-50	1119	298.01	820.99	122	105.643	16.3565	0.154679	1.25496:1.26437:0.904581:0.928411:0.323741:1	0.459786(0.529491:0.392761:0.457105)	-1913.58
3SM	Indole SM	EVM0007386.1	IGMT5	Chi	CARHR070320	MA	0.106155	0.518988	0.204543	1.22482e-30	1107	248.933	858.067	173	101.463	71.5371	0.198989	1.72979:1.80563:1.49919:1.51982:0.768998:1	0.444444(0.53794:0.384824:0.410569)	-2063.84
4CS	Sulphur assimilation	EVM0026982.1	APK1	Chi	CARHR286460	MA	0.0346365	0.633717	0.0546561	4.0031e-45	819	174.769	644.231	94	78.2373	15.7627	0.162476	0.993006:1.03954:0.775644:0.93032:0.507417:1	0.437118(0.53663:0.434066:0.340659)	-1417.02
4CS	Sulphur assimilation	EVM0029580.1	APK2	Chi	CARHR246760	MA	0.0549797	0.371232	0.148101	3.58174e-23	873	231.965	641.035	98	69.5393	28.4607	0.139011	1.45398:1.38614:1.03588:1.11256:0.350125:1	0.494273(0.541237:0.443299:0.498282)	-1560.24
4CS	Sulphur assimilation	EVM0032586.1	APS1	Chi	CARHR098830	MA	0.0162066	0.498427	0.0325155	2.0867e-69	1377	361.864	1015.14	140	128.297	11.7027	0.14293	2.47357:2.50507:2.31445:2.32146:0.816916:1	0.51053(0.615468:0.418301:0.497821)	-2307.91
4CS	Sulphur assimilation	EVM0007958.1	APS3	Chi	CARHR221060	MA	0.0467271	0.692475	0.0674783	1.3495e-78	1395	329.006	1065.99	190	155.912	34.0876	0.199024	1.3925:1.43769:1.07406:1.09283:0.296401:1	0.485305(0.573118:0.410753:0.472043)	-2452.47
4CS	Sulphur assimilation	EVM0028374.1	GSH1-1	Chi	CARHR230170	MA	0.097523	0.305619	0.3191	9.18167e-17	1455	365.028	1089.97	184	94.2222	89.7778	0.14973	2.33434:2.2187:1.71704:1.77584:0.636896:1	0.432588(0.501016:0.400407:0.396341)	-2669.98
4CS	Sulphur assimilation	EVM0020936.1	GSH1-3	Chi	CARHR230180	MA	0.0226594	0.317944	0.0712686	3.49904e-45	1533	367.299	1165.7	119	97.0489	21.9511	0.0934079	2.3911:1.88298:1.57412:1.53214:1.19583:1	0.464123(0.537182:0.409002:0.446184)	-2454.04
4CS	Sulphur assimilation	EVM0023413.1	GSH2-2	Chi	CARHR185970	MA	0.0450919	0.323388	0.139436	1.4633e-34	1584	352.739	1231.26	144	96.8581	47.1419	0.107065	1.80984:1.49508:1.52801:1.58279:1.12497:1	0.438447(0.516098:0.367424:0.431818)	-2643.24
4CS		Trinity20664_orf	CHY1-1	Chi	CARHR053020	MA	0.0638827	0.469004	0.136209	3.09299e-35	1122	261.717	860.283	137	94.6309	42.3691	0.158381	1.85839:2.62648:0.870341:1.72569:0.734891:1	0.459447(0.532086:0.414439:0.431818)	-1970.77
5MY	Atypical MY	EVM0007598.1	BGLU28	Chi	CARHR139620	MA	0.0874913	0.394486	0.221786	5.07071e-33	1749	369.617	1379.38	220	120.371	99.6293	0.152369	1.97122:1.92978:1.54955:1.73416:0.675841:1	0.411378(0.506003:0.360206:0.367925)	-3105.42
5MY	Atypical MY	EVM0013733_Fol	BGLU30	Chi	CARHR000090	MA	0.0765763	0.430755	0.177772	1.50435e-35	1518	340.244	1177.76	182	112.668	69.3316	0.155962	2.61393:3.63311:1.62854:1.6756:1.62738:1	0.408103(0.502964:0.34585:0.375494)	-2622.06
5MY	Atypical MY	EVM0006129.1	PEN2-2	Chi	CARHR139650	MA	0.0514404	0.415232	0.123883	1.47713e-45	1626	329.784	1296.22	168	112.985	55.015	0.125224	1.09631:1.12513:0.936336:1.04497:0.5681:1	0.431734(0.487085:0.384686:0.423432)	-2774.59
5MY	Atypical MY	EVM0022410.1	PYK10-1	Chi	CARHR083610	MA	0.0465085	0.631329	0.0736676	2.62349e-79	1572	343.649	1228.35	198	156.73	41.2701	0.174354	1.15049:2.01099:0.780337:1.53901:0.379816:1	0.433524(0.509542:0.377863:0.413168)	-2775.94
5MY	Typical MY	EVM0000111.1	TGG2-3	Chi	CARHR184910	MA	0.237208	0.542104	0.43757	3.16685e-18	1599	342.661	1256.34	370	142.072	227.928	0.302547	1.21774:1.27886:1.02062:1.2526:0.601404:1	0.433083(0.484991:0.379925:0.434334)	-3306.84
5MY	Typical MY	TGG4_OM_5	TGG4-10	Chi	CARHR259760	MA	0.0599957	0.720746	0.0832411	9.79119e-81	1530	341.132	1188.87	214	165.879	48.1214	0.207318	2.08223:2.31832:1.3905:1.42399:0.551698:1	0.412418(0.491176:0.40098:0.345098)	-2690.02
6CB		EVM0005638.1	ESP2	Chi	CARHR289380	MA	0.181835	0.525966	0.345717	4.9772e-18	1020	267.672	752.328	208	105.494	102.506	0.272143	1.82145:1.73692:1.52422:1.63426:0.806456:1	0.49951(0.548529:0.438235:0.511765)	-2017.19
6CB		EVM0031148.1	GSTU13	Chi	CARHR024740	MA	0.110585	0.364018	0.30379	1.40683e-10	681	180.056	500.944	99	53.6529	45.3471	0.177592	2.55925:2.5871:2.36807:2.33378:1.58569:1	0.499266(0.557269:0.398678:0.54185)	-1277.1
6CB		EVM0002850.1	MBP1	Chi	CARHR042180	MA	0.140324	0.602863	0.232762	5.08592e-66	2376	550.801	1825.2	440	248.404	191.596	0.247549	0.886051:0.955348:0.717375:0.875993:0.443968:1	0.444234(0.528409:0.417929:0.386364)	-4562.99
6CB		EVM0011143.1	NSP1	Chi	CARHR091610	MA	0.144172	0.37993	0.379469	1.36964e-15	1395	351.7	1043.3	231	108.671	122.329	0.20361	0.850225:0.82653:0.710063:0.764073:0.444373:1	0.474194(0.567742:0.401075:0.453763)	-2719.91
6CB		EVM0025986.1	NSP5	Chi	CARHR053730	MA	0.0583204	0.71781	0.0812477	1.24976e-53	966	248.721	717.279	142	115.044	26.9558	0.228123	2.96991:3.47277:2.80838:2.83427:0.861996:1	0.513975(0.586957:0.43323:0.521739)	-1749.14
6CB		EVM0006517.1	PEN3	Chi	CARHR053210	MA	0.0379837	1.37658	0.0275928	0	4398	974.624	3423.38	741	675.528	65.4721	0.334625	0.734702:0.745194:0.568961:0.688641:0.216503:1	0.466121(0.494543:0.401091:0.502729)	-7774.1
7TF	Key TF	EVM0015109.1	MYB122	Chi	CARHR067240	MA	0.0993514	0.377568	0.263135	2.87627e-17	987	237.111	749.889	134	73.1365	60.8635	0.166189	3.36559:3.29829:3.09245:3.01657:1.39481:1	0.441743(0.448328:0.433131:0.443769)	-1821.26
7TF	Key TF	EVM0025837.1	MYB28-1	Chi	CARHR275180	MA	0.0893747	0.375737	0.237865	6.53829e-20	1095	259.613	835.387	141	79.8684	61.1316	0.157268	2.08204:2.17409:1.57611:1.59583:0.562254:1	0.453881(0.456164:0.413699:0.491781)	-2005.31
7TF	Key TF	EVM0020398.1	MYB29	Chi	CARHR205480	MA	0.149561	0.485585	0.308002	1.88776e-17	984	228.592	755.408	173	85.7358	87.2642	0.227622	1.84504:1.6814:1.45116:1.48645:0.7111:1	0.42937(0.45122:0.41311:0.42378)	-1884.01
7TF	Key TF	EVM0029896.1	MYB34	Chi	CARHR274570	MA	0.0795056	0.397397	0.200066	1.62376e-19	879	194.376	684.624	108	63.3556	44.6444	0.149802	1.36416:1.51689:1.17054:1.2784:0.588944:1	0.440842(0.476109:0.411263:0.435154)	-1553.63
7TF	Key TF	EVM0028453.1	MYB51	Chi	CARHR019190	MA	0.111276	0.310096	0.358845	1.37393e-09	936	220.404	715.596	125	57.7347	67.2653	0.158093	1.85798:1.86928:1.55899:1.57797:0.751732:1	0.442308(0.447115:0.413462:0.466346)	-1733.59
7TF	Key TF	EVM0012206.1	MYC2	Chi	CARHR032070	MA	0.0485827	0.499664	0.0972308	2.0445e-71	1821	448.529	1372.47	221	170.325	50.6752	0.159688	2.17366:1.69419:1.21551:1.12459:1.12533:1	0.504393(0.517298:0.452224:0.543657)	-3131.09
7TF	Key TF	EVM0008991.1	MYC3	Chi	CARHR174740	MA	0.0950347	1.16974	0.0812441	2.38942e-140	1707	363.975	1343.02	325	250.042	74.9579	0.324189	0.998591:0.831486:0.961392:0.659024:0.753838:1	0.454306(0.500879:0.390158:0.47188)	-3208.41
7TF	Key TF	EVM0004159.1	MYC4	Chi	CARHR224600	MA	0.110304	0.531974	0.207348	5.70575e-47	1731	405.852	1325.15	276	164.578	111.422	0.209169	2.35107:2.2735:1.80313:1.77912:1.09783:1	0.450895(0.520797:0.402946:0.428943)	-3275.28
7TF	Sulphur regulation	EVM0015466.1	SD1	Chi	CARHR182870	MA	0.0233736	0.45469	0.0514055	1.10091e-38	918	221.533	696.467	85	73.1742	11.8258	0.12746	2.10649:0.70683:0.270505:1.9072:0.0123572:1	0.438453(0.503268:0.348039:0.464052)	-1474.9
7TF	Sulphur regulation	EVM0006433.1	SD2	Chi	CARHR004150	MA	0.0489717	0.525104	0.093261	6.51903e-37	900	220.98	679.02	109	84.7214	24.2786	0.165878	2.69002:1.06958:1.21029:1.18599:0.997156:1	0.454444(0.551667:0.36:0.451667)	-1577.61
7TF	Sulphur regulation	EVM0015937.1	SLIM1	Chi	CARHR066800	MA	0.0536343	0.593022	0.0904423	1.47102e-74	1716	350.976	1365.02	209	154.614	54.3857	0.163956	1.60606:1.66457:1.29203:1.53741:0.692962:1	0.440559(0.534965:0.378497:0.408217)	-2973.44
7TF		EVM0014103.1	CAMTA3	Chi	CARHR113530	MA	0.0521733	0.326754	0.159672	2.25905e-58	3078	603.233	2474.77	282	170.387	111.613	0.105986	1.07791:1.05982:0.879187:0.896162:0.411814:1	0.423489(0.516569:0.401559:0.352339)	-5176.88
7TF		EVM0011940.1	CCA1	Chi	CARHR142180	MA	0.0888583	0.356074	0.24955	7.20946e-25	1509	347.665	1161.34	189	103.076	85.9238	0.150423	3.06948:2.63101:2.39666:2.57344:2.3563:1	0.458913(0.524851:0.487078:0.364811)	-2690.55
7TF		EVM0006184.1	Dof1	Chi	CARHR007430	MA	0.158127	0.397183	0.39812	6.24159e-09	792	192.33	599.67	138	61.5712	76.4288	0.216179	3.61128:3.45965:3.28315:3.27751:1.24508:1	0.475379(0.4375:0.473485:0.515152)	-1558.72
7TF		EVM0028007.1	FRS12	Chi	CARHR194040	MA	0.0409514	0.778126	0.0526282	8.04214e-152	2334	482.71	1851.29	309	257.106	51.8942	0.193411	0.897168:0.759785:0.591715:0.644144:0.429545:1	0.460797(0.519923:0.408098:0.45437)	-4064.83
7TF		EVM0022049.1	FRS7	Chi	CARHR080750	MA	0.0472952	0.491493	0.0962277	2.42593e-86	2265	543.102	1721.9	267	204.584	62.4162	0.153805	2.81722:1.50281:1.58412:1.56509:0.935932:1	0.456291(0.509934:0.411921:0.44702)	-3935.68
7TF		EVM0025641.1	HY5	Chi	CARHR202000	MA	0.0879272	0.617361	0.142424	1.2724e-21	498	117.4	380.6	80	54.7298	25.2702	0.212738	1.74463:1.37422:1.1536:1.15795:1.37971:1	0.472892(0.506024:0.481928:0.430723)	-919.818
7TF		EVM0006202.1	IQD1	Chi	CARHR084130	MA	0.106547	0.380139	0.280284	4.34502e-22	1338	366.395	971.605	194	111.286	82.7141	0.181467	2.93338:1.88642:0.907287:0.974821:0.827367:1	0.466741(0.456278:0.480942:0.463004)	-2438.29
7TF		EVM0018362.1	MYB118	Chi	CARHR149220	MA	0.230675	0.659245	0.349908	1.77373e-24	1287	263.914	1023.09	300	127.31	172.69	0.318558	2.50699:2.42473:2.2841:2.36227:1.46179:1	0.446387(0.495338:0.409091:0.434732)	-2652.16
7TF		EVM0010181.1	NINJA	Chi	CARHR236680	MA	0.0579971	0.359079	0.161516	6.52647e-30	1260	366.011	893.989	143	102.545	40.4548	0.145457	6.50651:3.50387:1.32782:2.15781:2.13014:1	0.496825(0.558333:0.505952:0.42619)	-2136.25
8TP		EVM0025059.1	GTR1	Chi	CARHR156680	MA	0.0808312	0.473517	0.170704	2.44585e-55	1923	459.75	1463.25	270	174.95	95.0504	0.174714	1.40148:1.37991:1.1559:1.21825:0.64871:1	0.452418(0.453198:0.403276:0.50078)	-3529.78
8TP		EVM0012911.1	GTR2	Chi	CARHR276480	MA	0.0608975	0.478497	0.127268	1.42716e-61	1794	455.459	1338.54	231	168.119	62.881	0.166917	2.49594:2.68301:2.00366:2.05473:0.918113:1	0.464107(0.470785:0.416528:0.505008)	-3152.77
1SE	SE-key reaction	EVM0009857.1	MAM1-2	Cru	Carubv10003425m	MA	0.0852029	0.526845	0.161723	2.1789e-51	1506	410.38	1095.62	234	163.435	70.5651	0.205549	2.8851:1.64061:1.40334:1.44657:0.758485:1	0.465803(0.535857:0.408367:0.453187)	-2802.18
1SE		EVM0027252.1	BAT5	Cru	Carubv10003651m	MA	0.0458718	0.431335	0.106348	1.14661e-41	1224	302.826	921.174	137	103.513	33.4868	0.141238	1.36431:1.48448:1.01746:1.08598:0.537886:1	0.433415(0.471814:0.425245:0.403186)	-2094.9
1SE		EVM0003851.1	BCAT-3	Cru	Carubv10017327m	MA	0.0590346	0.294009	0.200792	4.20443e-22	1254	311.805	942.195	127	79.042	47.958	0.117461	2.07586:2.05495:1.77969:1.75207:0.903078:1	0.457735(0.501196:0.434211:0.437799)	-2148.77
1SE		EVM0034317.1	BCAT-4	Cru	Carubv10016165m	MA	0.0858965	0.465711	0.184441	7.35116e-29	1062	243.422	818.578	149	91.9618	57.0382	0.172954	1.1338:0.934307:1.01022:1.02034:0.849463:1	0.46516(0.54096:0.416667:0.437853)	-1931.62
1SE		EVM0015932.1	BCAT6	Cru	Carubv10012138m	MA	0.0619487	0.366904	0.168842	6.69914e-25	1065	253.044	811.956	120	77.8325	42.1675	0.134406	1.34978:1.33039:1.06358:1.2517:0.45492:1	0.459624(0.547887:0.435211:0.395775)	-1858.35
1SE		EVM0027674.1	IPMDH1	Cru	Carubv10003397m	MA	0.0447846	0.366122	0.122321	1.73295e-33	1215	307.719	907.281	125	91.8677	33.1323	0.126169	2.6652:2.47036:2.1621:2.16767:1.28228:1	0.468724(0.564198:0.416049:0.425926)	-2057.2
1SE		EVM0001123.1	IPMDH2-2	Cru	Carubv10022382m	MA	0.0926571	0.39277	0.235907	2.88286e-25	1221	312.655	908.345	172	102.055	69.9454	0.169505	1.19196:1.1715:0.970142:0.974389:0.558915:1	0.488124(0.578624:0.445946:0.439803)	-2262.04
1SE		EVM0033174.1	IPMDH2-3	Cru	Carubv10021490m	MA	0.0269713	0.300382	0.08979	8.43285e-32	1215	331.473	883.527	100	80.6887	19.3113	0.101562	2.51153:2.49821:2.60244:2.63805:2.08015:1	0.488066(0.590123:0.432099:0.441975)	-2023.09
1SE		EVM0001095.1	IPMI1-LSU1	Cru	Carubv10007528m	MA	0.0213401	0.432575	0.0493327	1.56159e-63	1521	363.636	1157.36	140	121.001	18.9989	0.119657	2.00561:2.16193:1.34623:1.34917:0.450652:1	0.461867(0.518738:0.451677:0.415187)	-2482.91
1SE		IPMI2_OM_1	IPMI-SSU2	Cru	Carubv10023897m	MA	0.109673	0.300205	0.365326	4.82878e-08	759	208.402	550.598	104	52.9211	51.0789	0.161988	1.40052:1.87238:1.53297:1.5258:1.23357:1	0.504611(0.494071:0.509881:0.509881)	-1415.91
1SE		EVM0006793.1	IPMI-SSU3	Cru	Carubv10023911m	MA	0.0439199	0.620394	0.0707936	2.67548e-39	753	220.273	532.727	105	89.6506	15.3494	0.212554	6.08112:4.65481:3.62078:3.1298:4.40798:1	0.534529(0.539841:0.49004:0.573705)	-1337.29
2CF	Aliphatic CF	EVM0002186.1	GSTF11	Cru	Carubv10014608m	MA	0.0760849	0.346611	0.219511	1.95188e-12	639	158.767	480.233	74	44.472	29.528	0.1433	1.32629:1.39894:0.914115:0.993826:0.168519:1	0.456964(0.549296:0.312207:0.50939)	-1127.22
2CF	Aliphatic CF	EVM0025399.1	GSTU20	Cru	Carubv10020927m	MA	0.0514866	0.491374	0.104781	1.66813e-24	660	147.937	512.063	74	54.3046	19.6954	0.150086	1.05741:0.924282:0.687724:0.99679:0.398618:1	0.474242(0.495455:0.352273:0.575)	-1153.66
2CF	Aliphatic CF	EVM0032295.1	ST5b1-3	Cru	Carubv10020580m	MA	0.0756958	0.519601	0.145681	4.46289e-34	1032	216.233	815.767	135	87.1192	47.8808	0.168706	1.02288:0.801367:0.84317:0.976671:0.45249:1	0.466085(0.515988:0.369186:0.513081)	-1828.09
2CF	Aliphatic CF	EVM0007082.1	ST5b-7	Cru	Carubv10021467m	MA	0.139472	0.387678	0.359763	2.38144e-12	1050	223.792	826.208	167	71.7294	95.2706	0.192374	1.50043:1.6966:1.33772:1.46142:0.669983:1	0.453333(0.495714:0.365714:0.498571)	-1981.35
2CF	Aliphatic CF	EVM0015467.1	ST5c	Cru	Carubv10012097m	MA	0.0575278	0.517763	0.111108	4.33391e-37	1035	214.695	820.305	121	84.9407	36.0593	0.152997	1.004:1.09744:0.801894:1.24045:0.503744:1	0.449758(0.507246:0.357971:0.484058)	-1797.3
2CF	Common CF	EVM0029052.1	GGP1	Cru	Carubv10005588m	MA	0.0671598	0.702823	0.0955571	1.87439e-38	747	196.52	550.48	112	88.3512	23.6488	0.23439	1.64965:0.640143:0.762431:0.788814:0.946325:1	0.471218(0.538153:0.315261:0.560241)	-1368.92
2CF	Common CF	GGP3_OM_1	GGP3	Cru	Carubv10005590m	MA	0.0678681	0.718608	0.0944439	8.69537e-40	741	171.785	569.215	109	83.0196	25.9804	0.218728	1.28767:0.961273:0.952178:1.00907:0.805939:1	0.491903(0.538462:0.334008:0.603239)	-1356.75
2CF	Common CF	EVM0031371.1	SUR1	Cru	Carubv10013645m	MA	0.0553064	0.40155	0.137732	1.39239e-38	1344	340.919	1003.08	155	110.301	44.6992	0.143135	1.79065:1.54495:1.25365:1.28855:0.669125:1	0.502976(0.563616:0.38058:0.564732)	-2337.79
2CF	Common CF	EVM0034278.1	UGT74B1	Cru	Carubv10009070m	MA	0.0926425	0.596587	0.155288	8.17662e-52	1386	345.016	1040.98	221	150.49	70.5099	0.218089	2.15445:2.11101:1.66524:1.67166:0.645893:1	0.489177(0.514069:0.417749:0.535714)	-2582.6
2CF	Indole CF	EVM0034183.1	GSTF10	Cru	Carubv10023958m	MA	0.0567906	0.673581	0.0843115	3.88771e-33	615	144.309	470.691	86	67.451	18.549	0.201519	0.80128:0.745716:0.8573:0.940868:0.727413:1	0.45935(0.560976:0.334146:0.482927)	-1114.65
2CF	Indole CF	EVM0006168.1	GSTF9	Cru	Carubv10025015m	MA	0.0362276	0.452454	0.0800691	8.55976e-25	645	154.611	490.389	66	52.6333	13.3667	0.136	1.28939:1.2413:1.55642:1.56641:1.09819:1	0.508527(0.57907:0.367442:0.57907)	-1104.21
2CF	Indole CF	EVM0031047.1	ST5a	Cru	Carubv10020613m	MA	0.0332457	0.494654	0.0672101	1.54723e-43	1011	235.613	775.387	107	87.6199	19.3801	0.140777	1.53594:1.62946:1.21246:1.25604:0.466931:1	0.479228(0.517804:0.367953:0.551929)	-1731.06
2CF	Key aliphatic CF	EVM0003274.1	CYP79C1	Cru	Carubv10021979m	MA	0.111225	0.454852	0.244531	1.04195e-33	1614	364.833	1249.17	247	134.439	112.561	0.1889	1.86766:1.83942:1.6687:1.68123:0.809869:1	0.451053(0.506506:0.351301:0.495353)	-3018.79
2CF	Key aliphatic CF	EVM0026890.1	CYP79C2-2	Cru	Carubv10022042m	MA	0.14065	0.473671	0.296935	4.8736e-28	1578	363.157	1214.84	272	136.456	135.544	0.21729	2.34:2.3169:1.69285:1.70453:0.556214:1	0.460393(0.499049:0.388783:0.493346)	-3053.52
2CF	Key aliphatic CF	EVM0031225.1	CYP79F1	Cru	Carubv10010983m	MA	0.102287	0.453673	0.225464	2.42436e-35	1611	344.596	1266.4	235	128.514	106.486	0.177449	1.73519:1.85138:1.7386:1.73637:1.4107:1	0.456549(0.50838:0.386406:0.47486)	-2990.36
2CF	Key aliphatic CF	EVM0005624.1	CYP83A1	Cru	Carubv10004635m	MA	0.0825057	0.58055	0.142116	1.51489e-55	1503	317.111	1185.89	216	141.041	74.9589	0.187586	1.51601:1.39508:1.38293:1.38679:0.822968:1	0.471391(0.516966:0.346307:0.550898)	-2714.05
2CF	Key aromatic CF	EVM0011031.1	CYP79A2-2	Cru	Carubv10003209m	MA	0.0964889	0.375487	0.25697	7.20123e-26	1533	370.366	1162.63	209	115.683	93.3173	0.163894	2.39901:2.0345:1.34466:1.35789:0.576918:1	0.483692(0.52544:0.386497:0.539139)	-2806.06
2CF	Key indole CF	EVM0009886.1	CYP79B2	Cru	Carubv10004524m	MA	0.0356102	0.458424	0.0776796	2.57617e-62	1626	379.551	1246.45	169	134.651	34.3494	0.134306	1.99186:1.67652:1.29358:1.24848:1.23246:1	0.488622(0.501845:0.395756:0.568266)	-2735.95
2CF	Key indole CF	EVM0028122.1	CYP79B3	Cru	Carubv10025388m	MA	0.0496323	0.431983	0.114894	1.02201e-52	1629	412.201	1216.8	185	138.146	46.854	0.146382	1.60151:1.81537:1.42716:1.44303:0.788872:1	0.460712(0.495396:0.388582:0.498158)	-2881.64
2CF	Key indole CF	EVM0000544.1	CYP83B1	Cru	Carubv10007516m	MA	0.0389867	0.458975	0.0849428	6.37113e-55	1497	387.086	1109.91	161	129.467	31.5332	0.147585	1.31473:1.18162:0.852164:1.03062:0.41232:1	0.485638(0.54509:0.356713:0.55511)	-2597.44
2CF		EVM0031482.1	CYTB5C	Cru	Carubv10024306m	MA	0.110813	0.522663	0.212016	2.24092e-11	393	95.1539	297.846	61	36.6666	24.3334	0.210531	2.0936:2.06045:1.35414:1.32986:0.297848:1	0.465649(0.48855:0.335878:0.572519)	-730.721
3SM	Aliphatic SM	EVM0024223.1	AOP1	Cru	Carubv10003282m	MA	0.134086	0.377754	0.354956	7.96203e-12	957	222.958	734.042	150	69.1686	80.8314	0.190855	2.1322:2.10666:2.03248:2.14404:1.22488:1	0.416928(0.517241:0.321317:0.412226)	-1824.46
3SM	Aliphatic SM	EVM0022347.1	FMOGS-OX2-1	Cru	Carubv10020259m	MA	0.118463	0.5559	0.213101	4.46619e-39	1383	315.508	1067.49	231	134.224	96.7764	0.218257	1.11391:1.08292:0.870092:0.930055:0.371991:1	0.46927(0.550976:0.390456:0.466377)	-2629.03
3SM	Aliphatic SM	EVM0028808.1	FMOGS-OX5	Cru	Carubv10011483m	MA	0.0911609	0.386265	0.236006	4.91184e-26	1383	326.454	1056.55	185	104.886	80.114	0.16082	1.57452:1.63048:1.24957:1.24749:0.733973:1	0.489154(0.583514:0.40564:0.478308)	-2527.61
3SM	Aliphatic SM	EVM0013981.1	GSL-OH-like-1	Cru	Carubv10025512m	MA	0.0691286	0.519608	0.13304	3.81776e-38	1053	235.176	817.824	141	96.4006	44.5994	0.169738	1.11318:1.14146:0.923525:0.907387:0.561265:1	0.460589(0.532764:0.367521:0.481481)	-1879.03
3SM	Aliphatic SM	Trinity14631_orf	GSL-OH-like-2	Cru	Carubv10023369m	MA	0.0825265	0.594287	0.138866	1.92804e-42	1083	240.101	842.899	162	108.907	53.0928	0.195984	1.33425:1.41081:1.01958:1.00921:0.532987:1	0.446907(0.526316:0.367036:0.447368)	-1974.04
3SM	Indole SM	EVM0023547.1	CYP81F1	Cru	Carubv10006572m	MA	0.106723	0.730163	0.146164	1.7207e-68	1497	330.323	1166.68	265	174.775	90.2255	0.244289	1.26025:1.27224:1.06282:1.01494:0.532202:1	0.506346(0.543086:0.374749:0.601202)	-2841.36
3SM	Indole SM	EVM0016210.1	CYP81F3-1	Cru	Carubv10007609m	MA	0.0611153	0.527961	0.115757	9.06434e-55	1485	306.065	1178.94	185	127.949	57.0508	0.157334	1.48693:1.6442:1.4744:1.26472:1.16043:1	0.513468(0.532323:0.386869:0.621212)	-2615.89
3SM	Indole SM	IGMT1_OM_1	IGMT1-2	Cru	Carubv10011795m	MA	0.0667152	0.418229	0.159518	6.04296e-31	1119	304.687	814.313	140	98.1538	41.8462	0.162427	2.15375:2.18517:1.52919:1.55261:0.432427:1	0.458892(0.522788:0.383378:0.470509)	-2002.46
3SM	Indole SM	EVM0007386.1	IGMT5	Cru	Carubv10022155m	MA	0.122488	0.412488	0.296949	4.25677e-18	1086	284.939	801.061	172	93.7419	78.2581	0.198577	1.46742:1.53466:1.21777:1.19346:0.656788:1	0.449816(0.538674:0.372928:0.437845)	-2087.41
4CS	Sulphur assimilation	EVM0026982.1	APK1	Cru	Carubv10014222m	MA	0.0673837	0.519822	0.129628	2.003e-29	810	172.262	637.738	104	70.275	33.725	0.163604	1.30862:1.34479:1.34154:1.33612:1.52493:1	0.438889(0.516667:0.42963:0.37037)	-1464.94
4CS	Sulphur assimilation	EVM0029580.1	APK2	Cru	Carubv10006314m	MA	0.0473978	0.466795	0.101539	1.53197e-31	864	203.948	660.052	98	73.7609	24.2391	0.146397	1.12674:1.34237:0.79712:1.02671:0.309006:1	0.495949(0.546875:0.4375:0.503472)	-1489.31
4CS	Sulphur assimilation	EVM0032586.1	APS1	Cru	Carubv10013627m	MA	0.0187671	0.422247	0.0444459	9.27165e-57	1380	353.12	1026.88	126	111.579	14.4215	0.122011	0.984391:1.48435:0.854863:0.754337:0.379698:1	0.513406(0.618478:0.411957:0.509783)	-2299.63
4CS	Sulphur assimilation	EVM0007958.1	APS3	Cru	Carubv10004761m	MA	0.0453721	0.562371	0.0806801	2.59575e-64	1386	369.83	1016.17	182	148.975	33.0251	0.183324	1.54457:1.36051:0.924248:0.927249:0.347757:1	0.502165(0.583333:0.416667:0.506494)	-2478.16
4CS	Sulphur assimilation	EVM0028374.1	GSH1-1	Cru	Carubv10004654m	MA	0.133598	0.383772	0.34812	1.30579e-17	1479	320.012	1158.99	232	102.619	129.381	0.187729	1.131:1.23978:0.881073:0.918192:0.440262:1	0.432049(0.503043:0.399594:0.393509)	-2801.61
4CS	Sulphur assimilation	EVM0020936.1	GSH1-3	Cru	Carubv10004582m	MA	0.0307388	0.311682	0.0986222	2.1292e-39	1542	363.27	1178.73	126	95.4541	30.5459	0.0969244	2.30247:1.89121:1.58181:1.57305:1.08023:1	0.460441(0.540856:0.40856:0.431907)	-2504.58
4CS	Sulphur assimilation	EVM0023413.1	GSH2-2	Cru	Carubv10000662m	MA	0.0971566	0.364088	0.266849	1.90722e-25	1608	391.43	1216.57	216	118.073	97.9266	0.162135	2.55971:1.65033:1.39812:1.3657:1.43396:1	0.439366(0.511194:0.373134:0.433769)	-2905.35
4CS		Trinity20664_orf	CHY1-1	Cru	Carubv10024830m	MA	0.0997604	0.341171	0.292406	1.17552e-15	1131	266.251	864.749	150	76.9349	73.0651	0.156591	1.64775:1.66587:1.24189:1.3016:0.48688:1	0.45977(0.523873:0.411141:0.444297)	-2063.96
5MY	Atypical MY	EVM0013733_Fol	BGLU30	Cru	Carubv10016921m	MA	0.0820998	0.67942	0.120838	7.79446e-76	1722	390.73	1331.27	259	183.465	75.5347	0.217635	2.16511:2.70923:1.38336:1.37029:0.8084:1	0.413473(0.491289:0.368467:0.380662)	-3099.54
5MY	Atypical MY	EVM0022410.1	PYK10-1	Cru	Carubv10015888m	MA	0.0611365	0.60199	0.101557	5.96206e-71	1572	359.601	1212.4	215	160.161	54.8394	0.184859	1.2367:1.25109:1.03881:1.07001:0.609565:1	0.437659(0.506679:0.375:0.431298)	-2856.48
5MY	Typical MY	EVM0029378.1	TGG2-8	Cru	Carubv10000656m	MA	0.173765	0.711531	0.244213	2.22826e-49	1593	336.746	1256.25	338	176.866	161.134	0.287444	0.79495:1.0201:0.589254:0.91927:0.373327:1	0.439109(0.490584:0.390772:0.43597)	-3182.19
5MY	Typical MY	TGG4_OM_5	TGG4-10	Cru	Carubv10011864m	MA	0.0688216	0.595023	0.115662	1.54974e-62	1530	350.205	1179.8	211	151.837	59.1633	0.189265	2.27604:2.32985:1.65731:1.73569:0.49777:1	0.421569(0.49902:0.406863:0.358824)	-2695.31
6CB		EVM0031148.1	GSTU13	Cru	Carubv10010226m	MA	0.088678	0.424047	0.209123	8.16906e-17	681	179.821	501.179	96	60.6502	35.3498	0.177234	1.53503:1.35336:1.262:1.15299:0.798593:1	0.501468(0.552863:0.398678:0.552863)	-1264.33
6CB		EVM0002850.1	MBP1	Cru	Carubv10011659m	MA	0.191532	0.7433	0.257678	9.25817e-64	2022	506.155	1515.85	460	259.638	200.362	0.329652	1.20936:1.27131:1.08719:1.07296:0.718306:1	0.453511(0.549703:0.432493:0.378338)	-4089.01
6CB		EVM0017531.2	MBP-like	Cru	Carubv10000511m	MA	0.407386	0.869123	0.468732	7.98955e-30	1782	434.646	1347.35	604	246.228	357.772	0.520008	1.19797:0.951233:0.677387:0.705211:0.715146:1	0.429574(0.526094:0.377946:0.38468)	-4103.11
6CB		EVM0011143.1	NSP1	Cru	Carubv10013505m	MA	0.145909	0.512203	0.284866	2.0485e-29	1401	358.416	1042.58	259	141.636	117.364	0.239617	1.47484:1.34943:1.26589:1.29992:0.763411:1	0.477159(0.571734:0.413276:0.446467)	-2792.55
6CB		EVM0025986.1	NSP5	Cru	Carubv10026780m	MA	0.0695141	1.03124	0.0674079	2.46873e-69	960	231.251	728.749	160	131.967	28.033	0.301182	1.22185:0.861921:0.552838:0.574953:0.250398:1	0.497917(0.578125:0.429688:0.485938)	-1725.48
6CB		EVM0006517.1	PEN3	Cru	Carubv10019656m	MA	0.0381328	0.610277	0.0624844	2.07809e-228	4398	1014.01	3383.99	543	449.308	93.6916	0.170048	0.929736:0.936098:0.744856:0.786149:0.315468:1	0.478854(0.498636:0.401091:0.536835)	-7569.46
7TF	Key TF	EVM0015109.1	MYB122	Cru	Carubv10020723m	MA	0.120363	0.500711	0.240385	8.76553e-22	888	210.312	677.688	146	82.2724	63.7276	0.210444	2.94936:2.66711:2.59487:2.65637:1.23152:1	0.436937(0.447635:0.435811:0.427365)	-1709.37
7TF	Key TF	EVM0025837.1	MYB28-1	Cru	Carubv10027861m	MA	0.0857826	0.429116	0.199906	1.17481e-26	1110	268.82	841.18	148	91.0468	56.9532	0.168931	2.3165:2.11538:1.73066:1.72836:0.814763:1	0.453153(0.455405:0.410811:0.493243)	-1992.3
7TF	Key TF	EVM0020398.1	MYB29	Cru	Carubv10001328m	MA	0.112582	0.39324	0.286293	3.34733e-16	999	227.715	771.285	144	73.1079	70.8921	0.176556	1.75498:1.72273:1.52977:1.57407:0.708782:1	0.433934(0.453453:0.397898:0.45045)	-1874.08
7TF	Key TF	EVM0029896.1	MYB34	Cru	Carubv10027524m	MA	0.158827	0.578867	0.274376	4.55717e-21	852	203.339	648.661	168	89.587	78.413	0.259074	1.39795:1.21583:0.967352:0.978139:0.770575:1	0.445423(0.463028:0.408451:0.464789)	-1719.12
7TF	Key TF	EVM0028453.1	MYB51	Cru	Carubv10009563m	MA	0.108831	0.410728	0.26497	1.27182e-17	972	211.322	760.678	139	71.1439	67.8561	0.174466	1.6702:1.55506:1.44936:1.45344:1.11141:1	0.451646(0.455247:0.41358:0.486111)	-1781.79
7TF	Key TF	EVM0012206.1	MYC2	Cru	Carubv10008586m	MA	0.0505279	0.646977	0.0780984	1.54838e-94	1845	413.397	1431.6	245	192.844	52.156	0.18417	1.77689:1.74814:1.63899:1.56539:1.2503:1	0.518157(0.514634:0.45122:0.588618)	-3223.98
7TF	Key TF	EVM0008991.1	MYC3	Cru	Carubv10028441m	MA	0.0903944	0.705737	0.128085	1.19447e-81	1740	425.659	1314.34	291	208.528	82.4724	0.240927	2.18159:0.983488:1.25635:0.780597:0.855058:1	0.472414(0.507759:0.391379:0.518103)	-3209.17
7TF	Key TF	EVM0004159.1	MYC4	Cru	Carubv10004392m	MA	0.0963521	0.492023	0.195829	1.03387e-48	1815	484.056	1330.94	273	177.452	95.5479	0.201877	3.23003:2.40902:1.12871:1.14677:1.03822:1	0.464463(0.527273:0.422314:0.443802)	-3378.6
7TF	Key TF	EVM0019343.1	MYC5	Cru	Carubv10028430m	MA	0.216259	1.00044	0.216164	1.89297e-64	1359	261.192	1097.81	340	178.146	161.854	0.366975	0.857694:0.835023:0.733251:0.72636:0.53844:1	0.472406(0.484547:0.369757:0.562914)	-2811.53
7TF	Sulphur regulation	EVM0015466.1	SD1	Cru	Carubv10026830m	MA	0.0291918	0.478611	0.0609927	2.51616e-37	918	180.805	737.195	83	66.4699	16.5301	0.117707	1.27604:0.695491:0.463197:1.64399:0.590785:1	0.439542(0.5:0.344771:0.473856)	-1490.47
7TF	Sulphur regulation	EVM0006433.1	SD2	Cru	Carubv10009848m	MA	0.0498797	0.3773	0.132202	1.50855e-24	906	228.024	677.976	94	67.4768	26.5232	0.132286	3.0022:1.18892:1.40433:1.46858:0.506649:1	0.460265(0.554636:0.364238:0.461921)	-1557.53
7TF	Sulphur regulation	EVM0015937.1	SLIM1	Cru	Carubv10020043m	MA	0.0543202	0.445739	0.121865	1.18879e-53	1749	372.679	1376.32	194	133.788	60.212	0.137724	1.54953:1.47599:1.29062:1.29433:0.878362:1	0.453974(0.539451:0.377358:0.445111)	-3006.53
7TF		EVM0014103.1	CAMTA3	Cru	Carubv10024738m	MA	0.0599037	0.33824	0.177104	6.77935e-57	3078	623.391	2454.61	304	179.103	124.897	0.116275	2.20129:2.20049:2.0103:2.02132:1.04286:1	0.424626(0.515107:0.401559:0.357212)	-5233.46
7TF		EVM0011940.1	CCA1	Cru	Carubv10022831m	MA	0.103075	0.343505	0.30007	8.12285e-24	1812	455.962	1356.04	244	128.936	115.064	0.163576	3.08177:1.80954:0.828579:0.844191:1.38822:1	0.453918(0.523179:0.484272:0.354305)	-3286.1
7TF		EVM0006184.1	Dof1	Cru	Carubv10011378m	MA	0.0982307	0.32587	0.301441	3.19986e-11	795	195.893	599.107	104	54.1129	49.8871	0.154323	2.18499:2.28665:1.75125:1.75514:0.772924:1	0.479245(0.441509:0.483019:0.513208)	-1474.12
7TF		EVM0028007.1	FRS12	Cru	Carubv10000262m	MA	0.0336855	0.414741	0.0812205	1.02049e-80	2343	578.311	1764.69	233	186.723	46.2775	0.12774	2.56814:1.25705:0.737079:1.26655:0.712623:1	0.461161(0.521127:0.40653:0.455826)	-3920.86
7TF		EVM0022049.1	FRS7	Cru	Carubv10013017m	MA	0.0241085	0.407746	0.0591261	1.67367e-87	2346	599.715	1746.28	220	187.687	32.3134	0.122179	2.88209:2.0019:1.28266:1.33793:0.755456:1	0.462916(0.509591:0.411125:0.468031)	-3884.45
7TF		EVM0025641.1	HY5	Cru	Carubv10003520m	MA	0.0818909	0.834553	0.0981255	6.16414e-29	438	105.444	332.556	78	59.5659	18.4341	0.263087	2.12463:1.13779:0.926669:0.884962:1.29877:1	0.488584(0.513699:0.476027:0.476027)	-819.623
7TF		EVM0006202.1	IQD1	Cru	Carubv10013682m	MA	0.108804	0.398747	0.272864	2.73428e-23	1338	335.115	1002.88	197	108.445	88.555	0.181423	1.89803:1.40116:1.45864:1.50594:0.836702:1	0.476457(0.460762:0.48991:0.4787)	-2469.97
7TF		EVM0018362.1	MYB118	Cru	Carubv10018693m	MA	0.168422	0.691704	0.243488	5.47742e-38	1308	288.018	1019.98	257	138.003	118.997	0.283647	3.06986:2.93801:2.09489:2.07009:0.689337:1	0.433104(0.475917:0.387615:0.43578)	-2555.28
7TF		EVM0010181.1	NINJA	Cru	Carubv10004886m	MA	0.0506982	0.373479	0.135746	4.0704e-34	1263	344.364	918.636	138	101.313	36.6874	0.138706	3.42521:3.14628:2.8761:2.89792:1.17221:1	0.502375(0.56057:0.503563:0.442993)	-2146.25
8TP		EVM0025059.1	GTR1	Cru	Carubv10016825m	MA	0.0921338	0.47088	0.195663	5.10932e-51	1911	458.944	1452.06	284	175.411	108.589	0.183093	1.31368:1.338:1.08097:1.09746:0.628839:1	0.460492(0.452904:0.401884:0.526688)	-3557.96
8TP		EVM0012911.1	GTR2	Cru	Carubv10028599m	MA	0.0654767	0.525315	0.124643	9.47e-69	1830	464.017	1365.98	252	184.355	67.6448	0.182074	2.3197:2.34785:2.14384:2.18231:0.899579:1	0.466667(0.468852:0.414754:0.516393)	-3269.81
1SE	SE-key reaction	EVM0009857.1	MAM1-2	Csa	Csa08g017360	MA	0.0829928	0.446345	0.185939	4.63066e-40	1506	384.24	1121.76	210	136.113	73.8869	0.175698	2.27387:2.15473:1.85422:1.88381:0.808943:1	0.469456(0.535857:0.411355:0.461155)	-2768.42
1SE		EVM0027252.1	BAT5	Csa	Csa02g015910	MA	0.0448487	0.390621	0.114814	4.97143e-38	1224	344.149	879.851	136	105.138	30.8615	0.142069	2.13847:2.46103:1.43632:1.44301:0.805892:1	0.430147(0.465686:0.421569:0.403186)	-2130.96
1SE		EVM0003851.1	BCAT-3	Csa	Csa04g035200	MA	0.0488876	0.36883	0.132548	7.24792e-34	1254	309.347	944.653	133	94.678	38.322	0.127814	1.6256:1.52017:1.21786:1.18996:0.804565:1	0.450558(0.496411:0.434211:0.421053)	-2143.22
1SE		EVM0034317.1	BCAT-4	Csa	Csa01g022760	MA	0.0967783	0.412622	0.234545	7.24174e-22	1062	244.868	817.132	149	83.5818	65.4182	0.169603	1.02647:0.995517:1.02167:1.01057:0.927146:1	0.46516(0.54096:0.420904:0.433616)	-1956.16
1SE		EVM0015932.1	BCAT6	Csa	Csa03g056060	MA	0.0538395	0.436982	0.123208	2.73699e-35	1065	256.535	808.465	125	90.039	34.961	0.14613	1.65635:1.65382:1.16697:1.24395:0.408769:1	0.460563(0.543662:0.433803:0.404225)	-1854.33
1SE		EVM0027674.1	IPMDH1	Csa	Csa08g006200	MA	0.0527383	0.402483	0.131032	2.74417e-35	1215	313.665	901.335	137	99.5257	37.4743	0.143029	2.40044:2.18033:1.6042:1.59469:0.790703:1	0.464198(0.562963:0.414815:0.414815)	-2092.7
1SE		EVM0001123.1	IPMDH2-2	Csa	Csa13g009490	MA	0.103117	0.537708	0.191772	6.35561e-39	1227	350.11	876.89	206	139.16	66.8402	0.227122	2.99326:2.58115:2.25666:2.27364:1.17268:1	0.488183(0.579462:0.438875:0.44621)	-2354.3
1SE		EVM0033174.1	IPMDH2-3	Csa	Csa16g046920	MA	0.0300853	0.299136	0.100574	2.98972e-30	1209	303.833	905.167	100	76.9452	23.0548	0.0977003	1.59744:1.44889:1.38001:1.47799:1.17593:1	0.483457(0.588089:0.431762:0.430521)	-1965.92
1SE		EVM0001095.1	IPMI1-LSU1	Csa	Csa10g033390	MA	0.0222772	0.438331	0.0508227	9.48047e-63	1521	367.679	1153.32	142	122.475	19.5248	0.122852	2.13801:2.12837:1.56451:1.58015:0.510698:1	0.468771(0.516765:0.451677:0.43787)	-2501.78
1SE		IPMI2_OM_1	IPMI-SSU2	Csa	Csa04g060710	MA	0.125262	0.364894	0.343283	2.60363e-10	759	207.717	551.283	119	62.2685	56.7315	0.190842	2.18789:2.42323:2.25307:2.19108:2.00272:1	0.503294(0.494071:0.511858:0.503953)	-1450.31
1SE		EVM0006793.1	IPMI-SSU3	Csa	Csa04g060700	MA	0.0449348	0.559124	0.0803665	5.05132e-36	753	205.07	547.93	99	81.4994	17.5006	0.184967	1.27414:1.08283:0.96049:0.941671:1.17674:1	0.539177(0.541833:0.488048:0.587649)	-1343.51
2CF	Aliphatic CF	EVM0002186.1	GSTF11	Csa	Csa15g002940	MA	0.0800276	0.345505	0.231625	3.0763e-12	639	161.907	477.093	76	45.17	30.83	0.147293	1.98423:2.05271:1.34837:1.41856:0.335828:1	0.451487(0.553991:0.305164:0.495305)	-1134.11
2CF	Aliphatic CF	EVM0025399.1	GSTU20	Csa	Csa16g042580	MA	0.0530223	0.409689	0.129421	2.74863e-19	660	142.418	517.582	68	46.2476	21.7524	0.129986	1.22971:1.07459:0.952117:1.123:0.767192:1	0.475758(0.490909:0.35:0.586364)	-1146.93
2CF	Aliphatic CF	EVM0032295.1	ST5b1-3	Csa	Csa07g044360	MA	0.082989	0.379581	0.218633	1.76959e-19	1032	214.392	817.608	124	67.6198	56.3802	0.144604	0.991007:0.97787:0.921832:1.00998:0.625106:1	0.467539(0.518895:0.369186:0.514535)	-1816.71
2CF	Aliphatic CF	EVM0007082.1	ST5b-7	Csa	Csa09g095310	MA	0.101127	0.509963	0.198303	7.6734e-28	1023	204.119	818.881	151	84.097	66.903	0.182702	1.34813:1.39669:1.44627:1.4479:1.01181:1	0.458944(0.497067:0.368035:0.51173)	-1879.31
2CF	Aliphatic CF	EVM0015467.1	ST5c	Csa	Csa14g023920	MA	0.0579124	0.373157	0.155196	1.83178e-25	1035	247.136	787.864	111	74.2593	36.7407	0.133186	1.94243:1.91461:1.67654:1.88255:0.699352:1	0.452657(0.508696:0.357971:0.491304)	-1813.09
2CF	Common CF	EVM0029052.1	GGP1	Csa	Csa11g012850	MA	0.0924371	0.643233	0.143707	7.00925e-31	750	175.165	574.835	119	80.8644	38.1356	0.221077	1.31709:1.1693:1.17901:1.19629:1.04044:1	0.474667(0.544:0.318:0.562)	-1418.55
2CF	Common CF	GGP3_OM_1	GGP3	Csa	Csa11g012830	MA	0.0740664	0.785583	0.0942821	4.84992e-41	756	186.746	569.254	117	90.8809	26.1191	0.249824	1.88289:0.962539:1.20616:1.51577:0.979643:1	0.496693(0.553571:0.337302:0.599206)	-1391.2
2CF	Common CF	EVM0031371.1	SUR1	Csa	Csa19g048070	MA	0.0494986	0.380464	0.130101	1.12588e-36	1344	323.968	1020.03	142	100.736	41.2644	0.129277	1.56344:1.78388:1.25049:1.28017:0.742625:1	0.508929(0.558036:0.387277:0.581473)	-2305.23
2CF	Common CF	EVM0034278.1	UGT74B1	Csa	Csa03g028040	MA	0.10459	0.577568	0.181086	2.339e-45	1386	330.878	1055.12	225	142.634	82.3655	0.217503	1.84457:1.86895:1.41154:1.41612:0.608086:1	0.488095(0.502165:0.417749:0.544372)	-2601.38
2CF	Indole CF	EVM0034183.1	GSTF10	Csa	Csa16g012880	MA	0.0629845	0.497711	0.126548	2.29374e-22	615	149.57	465.43	79	56.6799	22.3201	0.168711	1.27721:1.2578:1.34668:1.34599:1.13507:1	0.464228(0.563415:0.339024:0.490244)	-1109.3
2CF	Indole CF	EVM0006168.1	GSTF9	Csa	Csa16g012900	MA	0.0529359	0.455392	0.116242	4.69089e-23	645	160.188	484.812	76	56.2209	19.7791	0.152887	1.578:1.39248:1.62662:1.6154:0.94751:1	0.512403(0.583721:0.374419:0.57907)	-1136.04
2CF	Indole CF	EVM0031047.1	ST5a	Csa	Csa09g078720	MA	0.0316224	0.601034	0.0526134	4.2889e-54	1011	227.237	783.763	115	97.3365	17.6635	0.159606	1.23439:1.47666:1.07003:1.2497:0.477932:1	0.478239(0.51632:0.367953:0.550445)	-1738.04
2CF	Key aliphatic CF	EVM0003274.1	CYP79C1	Csa	Csa16g048980	MA	0.100643	0.476181	0.211354	7.15674e-40	1614	374.073	1239.93	240	141.129	98.8705	0.18768	2.14775:2.20132:1.7654:1.76421:0.864805:1	0.450743(0.505576:0.354089:0.492565)	-2991.58
2CF	Key aliphatic CF	EVM0010127.1	CYP79C2-3	Csa	Csa05g053820	MA	0.127927	0.425285	0.300803	2.16947e-25	1596	362.817	1233.18	256	126.582	129.418	0.195525	2.37283:2.17061:1.74243:1.7467:0.88456:1	0.465852(0.504699:0.387218:0.505639)	-3047.74
2CF	Key aliphatic CF	EVM0031225.1	CYP79F1	Csa	Csa17g021980	MA	0.0884502	0.398035	0.222217	9.92751e-32	1623	344.123	1278.88	211	115.564	95.4363	0.154091	1.67804:1.75339:1.70298:1.73804:1.21633:1	0.453789(0.504621:0.386322:0.470425)	-2948.04
2CF	Key aliphatic CF	EVM0005624.1	CYP83A1	Csa	Csa00908s020	MA	0.0925276	0.523362	0.176795	2.69045e-44	1503	323.434	1179.57	218	132.541	85.4588	0.18524	1.63961:1.62638:1.40964:1.38486:0.870945:1	0.482701(0.523952:0.352295:0.571856)	-2742.27
2CF	Key aromatic CF	EVM0011031.1	CYP79A2-2	Csa	Csa20g006510	MA	0.086674	0.328847	0.26357	3.25039e-22	1542	350.864	1191.14	187	98.692	88.308	0.141778	1.51304:1.30903:0.977037:0.986957:0.492817:1	0.48476(0.522374:0.382296:0.549611)	-2763.06
2CF	Key indole CF	EVM0009886.1	CYP79B2	Csa	Csa11g003080	MA	0.0534287	0.410581	0.130129	8.43174e-50	1707	408.821	1298.18	191	135.153	55.8472	0.138966	1.6639:1.16938:0.763231:0.762476:0.619835:1	0.483011(0.496485:0.392794:0.559754)	-2950.55
2CF	Key indole CF	EVM0028122.1	CYP79B3	Csa	Csa07g052430	MA	0.0377623	0.386551	0.0976905	3.69086e-49	1623	360.394	1262.61	152	113.243	38.7572	0.115212	1.95148:1.96883:1.76348:1.75776:0.995589:1	0.45841(0.495379:0.389094:0.490758)	-2714.39
2CF	Key indole CF	EVM0000544.1	CYP83B1	Csa	Csa12g014260	MA	0.0293255	0.5041	0.058174	7.90956e-66	1497	385.797	1111.2	159	136.182	22.8182	0.151681	1.18277:1.05577:0.747988:0.913709:0.324281:1	0.482298(0.541082:0.354709:0.551102)	-2563.92
2CF		EVM0031482.1	CYTB5C	Csa	Csa04g065750	MA	0.127209	0.397677	0.319881	4.09148e-06	396	87.0131	308.987	59	27.6229	31.3771	0.186639	1.06666:1.14138:0.813263:0.818577:0.214454:1	0.468434(0.5:0.325758:0.579545)	-739.586
3SM	Aliphatic SM	EVM0024223.1	AOP1	Csa	Csa02g007420	MA	0.153243	0.355357	0.431237	1.87919e-08	957	226.495	730.505	159	66.5036	92.4964	0.201078	1.87078:1.78248:1.50457:1.53316:0.943284:1	0.418495(0.520376:0.321317:0.413793)	-1853.61
3SM	Aliphatic SM	EVM0022347.1	FMOGS-OX2-1	Csa	Csa16g055290	MA	0.110716	0.532721	0.207831	7.74465e-39	1383	318.789	1064.21	224	132.247	91.7531	0.20799	1.64346:1.67198:1.25595:1.28286:0.522441:1	0.4718(0.549892:0.395879:0.469631)	-2612.83
3SM	Aliphatic SM	EVM0028808.1	FMOGS-OX5	Csa	Csa14g015030	MA	0.0914896	0.410191	0.223042	3.03957e-29	1383	335.947	1047.05	191	112.674	78.3262	0.168906	1.60969:2.06525:1.1048:1.11171:0.869801:1	0.492408(0.586768:0.406725:0.483731)	-2544.02
3SM	Aliphatic SM	EVM0013981.1	GSL-OH-like-1	Csa	Csa05g030660	MA	0.0687735	0.563464	0.122055	5.35805e-43	1077	241.912	835.088	149	104.831	44.1692	0.179889	1.35731:1.42583:1.07084:1.08044:0.608391:1	0.449396(0.513928:0.362117:0.472145)	-1943.17
3SM	Indole SM	EVM0016210.1	CYP81F3-1	Csa	Csa10g003760	MA	0.0623219	0.464527	0.134162	3.4524e-46	1485	312.982	1172.02	176	117.146	58.8536	0.147092	1.42559:1.83209:1.17428:0.95382:0.73694:1	0.518182(0.532323:0.387879:0.634343)	-2596.89
3SM	Indole SM	IGMT1_OM_1	IGMT1-2	Csa	Csa03g024950	MA	0.042622	0.386109	0.110389	7.70736e-33	1119	295.553	823.447	115	87.9503	27.0497	0.133345	1.66007:1.81001:1.25318:1.24962:0.567785:1	0.458445(0.529491:0.383378:0.462466)	-1928.72
3SM	Indole SM	EVM0007386.1	IGMT5	Csa	Csa09g081540	MA	0.11838	0.491538	0.240836	7.83088e-26	1089	246.887	842.113	177	97.1739	79.8261	0.202978	1.12019:1.41043:0.956528:0.928154:0.516256:1	0.443067(0.538567:0.37741:0.413223)	-2065.86
4CS	Sulphur assimilation	EVM0026982.1	APK1	Csa	Csa15g069930	MA	0.0426506	0.475381	0.0897187	4.7903e-31	810	179.353	630.647	88	66.8962	21.1038	0.138467	1.28011:1.24728:0.960326:0.962351:0.481218:1	0.441358(0.525926:0.433333:0.364815)	-1405.73
4CS	Sulphur assimilation	EVM0029580.1	APK2	Csa	Csa10g002720	MA	0.047162	0.381807	0.123523	2.45539e-25	864	204.397	659.603	90	64.3492	25.6508	0.126329	1.10272:1.30618:0.748478:0.937642:0.383744:1	0.494213(0.548611:0.4375:0.496528)	-1468.36
4CS	Sulphur assimilation	EVM0032586.1	APS1	Csa	Csa15g040670	MA	0.0255117	0.435184	0.0586227	3.27543e-55	1380	354.337	1025.66	135	115.415	19.5847	0.130702	1.70995:2.99415:1.63608:1.64509:0.653852:1	0.513768(0.618478:0.413043:0.509783)	-2331.26
4CS	Sulphur assimilation	EVM0007958.1	APS3	Csa	Csa12g057130	MA	0.0436663	0.578436	0.0754904	5.98977e-69	1395	368.703	1026.3	184	152.05	31.9503	0.185007	1.55928:1.45815:1.06526:1.02211:0.509984:1	0.500717(0.578495:0.416129:0.507527)	-2497.77
4CS	Sulphur assimilation	EVM0028374.1	GSH1-1	Csa	Csa11g043020	MA	0.119941	0.323108	0.371211	6.91185e-14	1476	331.031	1144.97	207	90.6327	116.367	0.165506	2.10543:2.08113:1.62179:1.6307:0.756191:1	0.433266(0.503049:0.392276:0.404472)	-2726.78
4CS	Sulphur assimilation	EVM0020936.1	GSH1-3	Csa	Csa12g033530	MA	0.0369351	0.38151	0.096813	2.56684e-47	1545	363.325	1181.67	148	112.558	35.4416	0.117966	2.10088:1.84393:1.48301:1.50698:0.846274:1	0.461489(0.537864:0.409709:0.436893)	-2580.81
4CS	Sulphur assimilation	EVM0023413.1	GSH2-2	Csa	Csa13g036490	MA	0.097538	0.355448	0.274409	3.26113e-24	1602	372.175	1229.82	212	111.183	100.817	0.157455	2.29884:2.03277:1.89871:1.92105:1.07129:1	0.442572(0.511236:0.372659:0.44382)	-2903.56
4CS		Trinity20664_orf	CHY1-1	Csa	Csa11g105070	MA	0.0628233	0.229573	0.273652	4.87012e-12	1131	279.137	851.863	104	56.6719	47.3281	0.103978	1.68143:1.94451:1.23547:1.22155:0.598637:1	0.472149(0.533156:0.421751:0.461538)	-1927.65
5MY	Atypical MY	EVM0013733_Fol	BGLU30	Csa	Csa05g091890	MA	0.0820345	0.586771	0.139807	7.21592e-61	1707	340.93	1366.07	236	151.264	84.7363	0.182843	2.14907:2.26195:1.88646:1.89339:1.2373:1	0.40744(0.498243:0.363796:0.360281)	-3031.67
5MY	Atypical MY	EVM0022410.1	PYK10-1	Csa	Csa19g012710	MA	0.0679547	0.556207	0.122175	2.86041e-60	1572	362.042	1209.96	214	151.955	62.0453	0.180402	1.98284:1.88709:1.83299:1.84503:0.923087:1	0.435751(0.508588:0.375:0.423664)	-2852.56
5MY	Typical MY	EVM0021980.1	TGG2-12	Csa	Csa20g050340	MA	0.163791	0.516589	0.317063	2.62455e-27	1611	320.845	1290.16	302	132.75	169.25	0.234054	0.595173:0.815911:0.536644:0.717065:0.470236:1	0.443203(0.496276:0.389199:0.444134)	-3148.48
5MY	Typical MY	EVM0024670.1	TGG4-1	Csa	Csa03g058340	MA	0.0657073	0.52156	0.125982	7.83107e-54	1530	312.444	1217.56	193	129.449	63.5513	0.158798	1.58638:2.22655:0.973574:2.15256:0.650238:1	0.433007(0.5:0.418627:0.380392)	-2683.41
5MY	Typical MY	TGG4_OM_5	TGG4-10	Csa	Csa14g061980	MA	0.0639839	0.556132	0.115052	6.39631e-60	1530	336.339	1193.66	201	142.724	58.2764	0.172172	1.89537:1.99812:1.48147:1.54615:0.667821:1	0.418954(0.496078:0.403922:0.356863)	-2681.86
6CB		EVM0031148.1	GSTU13	Csa	Csa14g031450	MA	0.122467	0.563584	0.217301	3.73304e-21	681	182.363	498.637	122	76.5291	45.4709	0.240593	1.62204:1.05858:1.16618:0.939781:0.604953:1	0.499266(0.54185:0.389868:0.566079)	-1330.57
6CB		EVM0002850.1	MBP1	Csa	Csa17g091990	MA	0.305043	1.03707	0.294139	1.72978e-85	2238	533.91	1704.09	674	347.636	326.364	0.479679	1.08157:1.26944:0.909302:1.03641:0.681926:1	0.434987(0.518767:0.414209:0.371984)	-4849.49
6CB		EVM0017531.2	MBP-like	Csa	Csa13g030470	MA	0.343602	0.799745	0.429639	1.21095e-39	2220	571.79	1648.21	679	303.334	375.666	0.461087	1.66833:0.995463:0.775773:0.765333:0.873445:1	0.421396(0.516216:0.382432:0.365541)	-4949.74
6CB		EVM0011143.1	NSP1	Csa	Csa15g021280	MA	0.138536	0.482753	0.286971	1.40124e-27	1401	355.424	1045.58	248	134.476	113.524	0.225861	1.36758:1.35203:1.17291:1.16414:0.728461:1	0.476445(0.566381:0.410064:0.452891)	-2762.34
6CB		EVM0025986.1	NSP5	Csa	Csa11g074340	MA	0.0674175	0.652073	0.103389	1.06069e-45	960	261.704	698.296	143	112.08	30.9197	0.226799	2.62466:1.59461:0.728818:0.818695:0.374466:1	0.514062(0.584375:0.432812:0.525)	-1705.86
6CB		EVM0006517.1	PEN3	Csa	Csa16g017450	MA	0.0352342	0.683484	0.0515509	2.12819e-262	4398	1003.62	3394.38	564	480.265	83.7353	0.183164	1.04029:1.0467:0.867638:0.90003:0.442858:1	0.47749(0.498636:0.402797:0.531037)	-7582.79
7TF	Key TF	EVM0015109.1	MYB122	Csa	Csa16g038030	MA	0.114352	0.435154	0.262786	4.04112e-18	942	217.232	724.768	142	75.6626	66.3374	0.188331	2.80419:2.56254:2.57006:2.57867:1.63939:1	0.43896(0.43949:0.441083:0.436306)	-1746.92
7TF	Key TF	EVM0025837.1	MYB28-1	Csa	Csa18g034740	MA	0.09275	0.422209	0.219678	4.58237e-25	1152	265.855	886.145	156	90.0575	65.9425	0.168782	2.07015:2.17381:1.91017:1.89976:0.976894:1	0.445312(0.453125:0.404948:0.477865)	-2091.77
7TF	Key TF	EVM0020398.1	MYB29	Csa	Csa13g009720	MA	0.104835	0.346873	0.30223	1.37493e-13	993	234.851	758.149	134	67.8253	66.1747	0.162079	1.6637:2.01246:1.19234:1.18729:0.71555:1	0.43857(0.459215:0.403323:0.453172)	-1839.22
7TF	Key TF	EVM0028453.1	MYB51	Csa	Csa14g023900	MA	0.0962908	0.314021	0.306638	7.95869e-12	969	224.462	744.538	121	59.9867	61.0133	0.146726	1.84593:1.88297:1.62499:1.62753:0.902081:1	0.441692(0.450464:0.410217:0.464396)	-1773.35
7TF	Key TF	EVM0012206.1	MYC2	Csa	Csa14g042820	MA	0.0496246	0.587072	0.084529	6.29903e-84	1815	423.294	1391.71	232	181.546	50.4542	0.174968	2.53232:2.11:2.4529:1.51564:1.6908:1	0.520937(0.519008:0.456198:0.587603)	-3147.88
7TF	Key TF	EVM0008991.1	MYC3	Csa	Csa11g065190	MA	0.0875508	0.786376	0.111334	2.23548e-94	1734	382.265	1351.73	290	208.08	81.9195	0.241609	1.35693:1.20958:1.21345:1.10462:1.18125:1	0.478374(0.519031:0.394464:0.521626)	-3209.19
7TF	Key TF	EVM0004159.1	MYC4	Csa	Csa10g027420	MA	0.0903645	0.475015	0.190235	5.04414e-48	1803	486.27	1316.73	263	173.583	89.4165	0.194105	4.00626:2.16795:1.27282:1.3259:1.75533:1	0.468109(0.53411:0.423461:0.446755)	-3330.78
7TF	Key TF	EVM0019343.1	MYC5	Csa	Csa20g081050	MA	0.200039	0.751394	0.266224	2.30211e-43	1368	309.264	1058.74	323	168.987	154.013	0.324684	1.49478:1.48384:1.3562:1.29173:1.01063:1	0.475877(0.490132:0.385965:0.551535)	-2872.61
7TF	Sulphur regulation	EVM0015466.1	SD1	Csa	Csa02g033690	MA	0.0257617	0.390939	0.065897	5.18765e-31	918	195.113	722.887	74	59.4785	14.5215	0.103377	1.34366:0.45452:0.345083:1.61432:0.0651067:1	0.449346(0.498366:0.348039:0.501634)	-1471.01
7TF	Sulphur regulation	EVM0006433.1	SD2	Csa	Csa14g005970	MA	0.0513963	0.514685	0.0998596	4.11886e-36	900	218.837	681.163	109	83.1536	25.8464	0.164046	3.26793:1.48096:1.95029:2.00601:1.21098:1	0.457222(0.553333:0.363333:0.455)	-1574.68
7TF	Sulphur regulation	EVM0015937.1	SLIM1	Csa	Csa09g078290	MA	0.0481937	0.490211	0.0983122	7.813e-64	1749	359.978	1389.02	192	139.196	52.804	0.139169	1.55778:1.56511:1.42201:1.55352:0.754675:1	0.450829(0.536021:0.380789:0.435678)	-2983.07
7TF		EVM0014103.1	CAMTA3	Csa	Csa07g052400	MA	0.0568266	0.322234	0.176352	4.76114e-54	3078	615.039	2462.96	291	170.553	120.447	0.10986	2.04222:2.00551:1.82737:1.88013:1.26656:1	0.427225(0.517544:0.403509:0.360624)	-5208.76
7TF		EVM0011940.1	CCA1	Csa	Csa06g053340	MA	0.0970797	0.34736	0.279479	1.35404e-25	1788	444.696	1343.3	235	127.425	107.575	0.159327	3.14068:1.53721:0.810981:0.80828:1.57235:1	0.45274(0.529362:0.473154:0.355705)	-3223.71
7TF		EVM0006184.1	Dof1	Csa	Csa03g011080	MA	0.0968193	0.299882	0.322858	2.30235e-09	792	193.051	598.949	99	49.4584	49.5416	0.146316	2.57357:2.80374:2.34523:2.34398:1.17026:1	0.479798(0.443182:0.482955:0.513258)	-1454.85
7TF		EVM0028007.1	FRS12	Csa	Csa20g027400	MA	0.038659	0.423292	0.0913293	7.02721e-79	2352	566.334	1785.67	242	187.893	54.1065	0.131274	2.5886:1.4324:0.927245:1.12482:1.05002:1	0.459821(0.519133:0.408801:0.451531)	-3960.55
7TF		EVM0022049.1	FRS7	Csa	Csa15g007820	MA	0.0235387	0.469836	0.0500999	4.89486e-100	2289	561.571	1727.43	228	197.555	30.4452	0.133031	2.06233:1.73249:1.15587:1.30362:0.534479:1	0.4609(0.507864:0.412189:0.462647)	-3814.06
7TF		EVM0025641.1	HY5	Csa	Csa08g002390	MA	0.0914213	0.999141	0.0914999	1.15718e-38	501	119.156	381.844	98	75.78	22.22	0.307311	1.58246:0.902116:0.737444:0.709374:0.872409:1	0.48004(0.502994:0.482036:0.45509)	-953.807
7TF		EVM0006202.1	IQD1	Csa	Csa19g013160	MA	0.119632	0.400997	0.298337	1.23521e-21	1341	351.3	989.7	209	113.557	95.4432	0.193341	2.19306:1.56321:1.37969:1.36744:0.638966:1	0.478374(0.469799:0.488814:0.47651)	-2492.35
7TF		EVM0018362.1	MYB118	Csa	Csa06g008890	MA	0.161082	0.510573	0.315494	1.30244e-21	1281	281.166	999.834	231	108.864	122.136	0.237792	3.20398:2.88334:2.29418:2.25432:0.943567:1	0.441452(0.474239:0.379391:0.470726)	-2465.5
7TF		EVM0010181.1	NINJA	Csa	Csa11g014670	MA	0.0559074	0.38958	0.143507	5.06768e-34	1266	347.755	918.245	146	105.879	40.1207	0.147563	2.92292:2.70393:2.01982:2.03497:1.05469:1	0.504739(0.560427:0.507109:0.446682)	-2172.81
8TP		EVM0025059.1	GTR1	Csa	Csa09g048490	MA	0.0817611	0.546619	0.149576	1.9342e-68	1923	444.402	1478.6	285	190.296	94.7036	0.189189	1.25552:1.32452:1.22878:1.26908:0.789331:1	0.459438(0.454758:0.397036:0.526521)	-3557.55
8TP		EVM0012911.1	GTR2	Csa	Csa18g036110	MA	0.0623493	0.4815	0.12949	1.34759e-62	1833	470.219	1362.78	240	174.509	65.4908	0.169874	2.64191:2.50292:2.30088:2.33054:1.07348:1	0.467267(0.468903:0.41653:0.516367)	-3237.35
1SE	SE-key reaction	EVM0009857.1	MAM1-2	Dsp	Desop.0240s0347	MA	0.0608761	0.380216	0.160109	2.65131e-38	1509	407.405	1101.59	180	125.617	54.3828	0.147093	2.63271:2.06509:1.47006:1.45861:1.05482:1	0.477137(0.536779:0.409543:0.485089)	-2668.69
1SE		EVM0027252.1	BAT5	Dsp	Desop.0216s0002	MA	0.0464125	0.3024	0.15348	2.64972e-26	1224	346.876	877.124	120	86.4494	33.5506	0.118958	1.7916:2.10752:1.20049:1.20786:0.673725:1	0.435458(0.466912:0.42402:0.415441)	-2110.28
1SE		EVM0003851.1	BCAT-3	Dsp	Desop.0207s0289	MA	0.0431952	0.319322	0.135272	1.45101e-29	1254	312.882	941.118	119	84.5841	34.4159	0.112091	1.89061:1.69167:1.29649:1.26309:0.767572:1	0.452552(0.492823:0.435407:0.429426)	-2104.29
1SE		EVM0034317.1	BCAT-4	Dsp	Desop.0049s0013	MA	0.0510585	0.285703	0.178712	1.27866e-19	1062	273.387	788.613	101	66.6441	34.3559	0.111462	2.10593:1.95746:1.52017:1.49625:0.926375:1	0.465631(0.539548:0.418079:0.439266)	-1785.43
1SE		EVM0015932.1	BCAT6	Dsp	Desop.0030s0223	MA	0.0550758	0.326854	0.168502	2.38171e-22	1077	257.471	819.529	109	70.9477	38.0523	0.120048	2.53045:2.47651:2.27278:2.28906:0.873547:1	0.454039(0.543175:0.433148:0.385794)	-1832.82
1SE		EVM0027674.1	IPMDH1	Dsp	Desop.0240s1259	MA	0.0396566	0.273285	0.145111	4.1422e-24	1215	315.834	899.166	104	73.5958	30.4042	0.100387	2.61824:2.36807:2.37438:2.43058:1.10434:1	0.476132(0.569136:0.414815:0.444444)	-2008.9
1SE		EVM0016349.1	IPMDH2-1	Dsp	Desop.0243s1289	MA	0.0374663	0.307928	0.121672	6.94262e-30	1227	350.132	876.868	114	87.3754	26.6246	0.114644	2.09475:2.16186:1.58405:1.65049:0.673053:1	0.501222(0.56357:0.430318:0.50978)	-2097.91
1SE		EVM0001123.1	IPMDH2-2	Dsp	Desop.0038s0054	MA	0.0381338	0.286539	0.133084	2.5209e-27	1227	350.293	876.707	111	83.2658	27.7342	0.109051	2.313:2.56018:1.99098:2.03752:1.20198:1	0.49511(0.584352:0.448655:0.452323)	-2096.83
1SE		EVM0033174.1	IPMDH2-3	Dsp	Desop.0064s0013	MA	0.0335583	0.371372	0.090363	1.7102e-37	1215	330.073	884.927	118	94.9879	23.0121	0.125331	3.10596:2.87122:2.44917:2.45549:1.19947:1	0.473663(0.579012:0.432099:0.409877)	-2067.37
1SE		EVM0001095.1	IPMI1-LSU1	Dsp	Desop.0237s0100	MA	0.0250559	0.431511	0.0580654	1.05807e-60	1521	362.405	1158.6	144	121.454	22.5459	0.121901	2.39451:2.16833:1.47189:1.48309:0.501184:1	0.461538(0.52071:0.451677:0.412229)	-2502.4
1SE		IPMI2_OM_1	IPMI-SSU2	Dsp	Desop.0069s0047	MA	0.0764293	0.280172	0.272794	1.30786e-10	759	218.141	540.859	87	51.898	35.102	0.134986	2.34054:2.62267:2.00903:1.99311:0.721947:1	0.51054(0.5:0.51581:0.51581)	-1358.68
1SE		EVM0006793.1	IPMI-SSU3	Dsp	Desop.0069s0046	MA	0.0378108	0.546642	0.0691693	2.29773e-36	753	210.482	542.518	95	80.6257	14.3743	0.180041	2.31655:2.1703:2.29029:2.34435:2.04739:1	0.545817(0.549801:0.498008:0.589641)	-1319.96
2CF	Aliphatic CF	EVM0002186.1	GSTF11	Dsp	Desop.0013s0044	MA	0.0539873	0.315504	0.171115	2.59705e-13	639	157.121	481.879	62	40.6612	21.3388	0.118291	1.15381:1.17195:0.903774:0.919449:0.327916:1	0.450704(0.542254:0.307512:0.502347)	-1084.24
2CF	Aliphatic CF	EVM0025399.1	GSTU20	Dsp	Desop.0243s1113	MA	0.0363246	0.497315	0.0730415	4.93583e-27	651	143.292	507.708	66	52.431	13.569	0.137794	0.723942:0.665057:0.474415:0.571097:0.106135:1	0.47619(0.490783:0.359447:0.578341)	-1100.64
2CF	Aliphatic CF	EVM0032295.1	ST5b1-3	Dsp	Desop.0211s0337	MA	0.0532457	0.426694	0.124787	2.4664e-31	1032	235.478	796.522	113	79.4599	33.5401	0.138458	1.62479:1.55566:1.42038:1.4833:0.677297:1	0.459302(0.514535:0.364826:0.498547)	-1804.47
2CF	Aliphatic CF	EVM0007082.1	ST5b-7	Dsp	Desop.0206s0027	MA	0.135479	0.439043	0.308579	2.0615e-16	1026	221.47	804.53	166	78.266	87.734	0.201006	1.72685:1.8772:1.64253:1.6413:1.10395:1	0.461988(0.513158:0.366959:0.505848)	-1940.21
2CF	Aliphatic CF	EVM0015467.1	ST5c	Dsp	Desop.0248s1312	MA	0.0652411	0.333984	0.195342	3.44302e-20	1047	257.436	789.564	113	70.6639	42.3361	0.13132	2.77631:2.96836:2.37134:2.39496:0.824455:1	0.452245(0.504298:0.362464:0.489971)	-1834.37
2CF	Common CF	EVM0029052.1	GGP1	Dsp	Desop.0248s1913	MA	0.0465555	0.404664	0.115047	2.26847e-23	750	185.295	564.705	79	58.4917	20.5083	0.13503	1.2453:1.16419:0.911212:0.938009:0.532977:1	0.463333(0.538:0.318:0.534)	-1294.42
2CF	Common CF	GGP3_OM_1	GGP3	Dsp	Desop.0248s1911	MA	0.0565397	0.748154	0.0755723	3.50282e-43	741	173.216	567.784	105	84.1536	20.8464	0.218211	1.54735:1.26512:1.06847:1.11771:1.10596:1	0.492578(0.540486:0.331984:0.605263)	-1338.49
2CF	Common CF	EVM0031371.1	SUR1	Dsp	Desop.0216s0609	MA	0.0384773	0.318555	0.120787	1.46353e-32	1350	327.134	1022.87	121	87.8295	33.1705	0.106346	1.93944:1.98046:1.74925:1.86181:0.676945:1	0.51037(0.566667:0.381111:0.583333)	-2237.61
2CF	Common CF	EVM0034278.1	UGT74B1	Dsp	Desop.0021s0019	MA	0.0668574	0.511156	0.130796	4.88403e-49	1371	331.502	1039.5	184	130.483	53.5166	0.174287	1.83584:1.64127:1.46749:1.48061:0.953515:1	0.488694(0.513129:0.408096:0.544858)	-2447.1
2CF	Indole CF	EVM0006168.1	GSTF9	Dsp	Desop.0248s0929	MA	0.0174279	0.462398	0.0376902	1.50023e-29	645	160.547	484.453	60	53.873	6.12702	0.128185	2.37675:2.55926:2.84286:2.87604:1.29073:1	0.500775(0.572093:0.367442:0.562791)	-1067.61
2CF	Indole CF	EVM0031047.1	ST5a	Dsp	Desop.0211s0336	MA	0.0309376	0.479622	0.0645041	2.18958e-41	1014	224.743	789.257	99	80.7157	18.2843	0.130384	1.24378:1.48049:1.1803:1.49276:0.60147:1	0.478304(0.517751:0.360947:0.556213)	-1711.42
2CF	Key aliphatic CF	EVM0003274.1	CYP79C1	Dsp	Desop.0237s0078	MA	0.0891679	0.408969	0.218031	1.43514e-33	1635	375.781	1259.22	218	125.967	92.0327	0.16267	2.01294:2.00258:1.74897:1.75302:0.967431:1	0.450459(0.512844:0.344954:0.493578)	-2955.94
2CF	Key aliphatic CF	EVM0026890.1	CYP79C2-2	Dsp	Desop.0036s0012	MA	0.12578	0.380255	0.330778	6.79284e-20	1569	351.587	1217.41	237	110.471	126.529	0.182804	2.4626:2.73297:1.96841:2.20288:0.792808:1	0.463352(0.502868:0.384321:0.502868)	-2947.74
2CF	Key aliphatic CF	EVM0031225.1	CYP79F1	Dsp	Desop.0248s1524	MA	0.0731568	0.343352	0.213066	1.97454e-28	1620	347.703	1272.3	183	102.83	80.1703	0.131149	1.94541:1.81092:1.83875:1.80005:1.24798:1	0.452778(0.493519:0.392593:0.472222)	-2863.16
2CF	Key aliphatic CF	EVM0005624.1	CYP83A1	Dsp	Desop.0237s0019	MA	0.0624069	0.368995	0.169127	1.65384e-33	1485	364.153	1120.85	163	107.197	55.803	0.137589	1.47322:1.49325:1.12963:1.12649:0.554905:1	0.477778(0.514141:0.347475:0.571717)	-2620.51
2CF	Key aromatic CF	EVM0011031.1	CYP79A2-2	Dsp	Desop.0237s0223	MA	0.0950052	0.411745	0.230738	1.96355e-30	1536	351.057	1184.94	209	117.493	91.5067	0.167397	2.20243:2.15439:1.69697:1.56012:0.740122:1	0.473307(0.513672:0.375977:0.530273)	-2780.39
2CF	Key indole CF	EVM0009886.1	CYP79B2	Dsp	Desop.0245s0160	MA	0.0216405	0.3488	0.0620426	4.46037e-52	1623	378.157	1244.84	130	107.952	22.0477	0.0978683	2.2307:1.78842:1.52355:1.53712:0.824285:1	0.478743(0.500924:0.390018:0.545287)	-2603.36
2CF	Key indole CF	EVM0028122.1	CYP79B3	Dsp	Desop.0215s0237	MA	0.0371351	0.309733	0.119894	5.43905e-38	1626	412.18	1213.82	141	104.207	36.7927	0.106237	1.96456:1.9137:1.7567:1.73299:0.950427:1	0.461562(0.498155:0.386531:0.5)	-2752.86
2CF	Key indole CF	EVM0000544.1	CYP83B1	Dsp	Desop.0212s0159	MA	0.0236515	0.428617	0.055181	2.14288e-58	1497	334.23	1162.77	133	111.58	21.4202	0.114067	1.20367:0.909402:0.636113:1.05225:0.696982:1	0.48998(0.5501:0.354709:0.56513)	-2424.87
2CF		EVM0031482.1	CYTB5C	Dsp	Desop.0211s0521	MA	0.0960534	0.391892	0.245102	2.46048e-08	396	94.0916	301.908	53	29.6678	23.3322	0.166346	1.59035:1.92279:1.06609:1.05808:0.472866:1	0.448232(0.492424:0.329545:0.522727)	-719.33
3SM	Aliphatic SM	EVM0024223.1	AOP1	Dsp	Desop.0039s0115	MA	0.159398	0.547615	0.291077	2.78216e-19	873	200.816	672.184	166	84.0799	81.9201	0.2487	1.99727:2.10766:1.79847:2.0301:1.08149:1	0.406644(0.520619:0.312715:0.386598)	-1732.97
3SM	Aliphatic SM	EVM0023388.1	AOP2	Dsp	Desop.0039s0116	MA	0.27419	0.706258	0.388229	5.38163e-22	1314	264.787	1049.21	332	130.794	201.206	0.361257	2.50065:2.9488:1.65132:2.27677:0.663427:1	0.423135(0.568493:0.384703:0.31621)	-2725.42
3SM	Aliphatic SM	EVM0022347.1	FMOGS-OX2-1	Dsp	Desop.0206s0241	MA	0.12882	0.4735	0.272059	7.04646e-27	1374	313.197	1060.8	227	118.139	108.861	0.207388	1.34892:1.38118:1.03464:1.06895:0.46011:1	0.468705(0.548035:0.387555:0.470524)	-2628.36
3SM	Aliphatic SM	EVM0028808.1	FMOGS-OX5	Dsp	Desop.0025s0052	MA	0.0818086	0.340414	0.240321	3.5724e-23	1383	322.077	1060.92	167	93.2118	73.7882	0.142033	1.66749:1.68183:1.50427:1.52933:0.760048:1	0.489516(0.592191:0.407809:0.468547)	-2478.46
3SM	Aliphatic SM	EVM0018849_Fol	GSL-OH-2	Dsp	Desop.0248s0927	MA	0.175873	0.389842	0.451138	9.29647e-10	1089	263.684	825.316	201	83.3321	117.668	0.227682	1.89495:2.07299:1.37897:1.40153:0.596405:1	0.467401(0.534435:0.381543:0.486226)	-2151
3SM	Aliphatic SM	Trinity14631_orf	GSL-OH-like-2	Dsp	Desop.0248s0928	MA	0.0999216	0.530732	0.188271	3.61486e-32	1083	235.784	847.216	165	98.4197	66.5803	0.193715	1.31219:1.38629:0.997319:1.01278:0.420614:1	0.441828(0.51662:0.367036:0.441828)	-2009.02
3SM	Indole SM	EVM0023547.1	CYP81F1	Dsp	Desop.0231s0877	MA	0.0974154	0.779293	0.125005	3.08459e-77	1497	342.115	1154.89	261	183.547	77.4533	0.253247	1.5837:1.5584:1.22354:1.22189:0.446547:1	0.495992(0.544088:0.37976:0.564128)	-2823.55
3SM	Indole SM	EVM0001850.1	CYP81F2	Dsp	Desop.0243s1085	MA	0.0441839	0.386922	0.114193	5.84443e-44	1479	385.273	1093.73	155	117.054	37.946	0.133466	2.32971:4.19143:1.06781:1.00326:0.862041:1	0.49121(0.552738:0.375254:0.545639)	-2493.41
3SM	Indole SM	EVM0016210.1	CYP81F3-1	Dsp	Desop.0245s0254	MA	0.057831	0.420737	0.137452	1.40518e-42	1488	343.088	1144.91	170	116.543	53.4569	0.141506	0.995315:1.30376:1.00226:0.713787:0.621847:1	0.516129(0.539315:0.390121:0.618952)	-2652.08
3SM	Indole SM	IGMT1_OM_1	IGMT1-2	Dsp	Desop.0248s1080	MA	0.0242202	0.414191	0.058476	1.24732e-42	1119	305.175	813.825	107	92.5653	14.4347	0.130574	1.90447:2.3026:1.14976:1.1571:0.381792:1	0.465594(0.536193:0.391421:0.469169)	-1874.33
3SM	Indole SM	EVM0007386.1	IGMT5	Dsp	Desop.0211s0051	MA	0.116958	0.296561	0.394381	9.38384e-10	1083	275.416	807.584	149	69.0961	79.9039	0.162633	1.33438:2.0431:1.17239:1.08702:0.740424:1	0.44783(0.536011:0.375346:0.432133)	-2022.48
4CS	Sulphur assimilation	EVM0026982.1	APK1	Dsp	Desop.0032s0004	MA	0.0464052	0.638066	0.0727279	1.01103e-43	819	191.414	627.586	107	86.3982	20.6018	0.184686	1.68901:1.47362:1.03106:1.06572:0.423458:1	0.436508(0.525641:0.430403:0.35348)	-1461.89
4CS	Sulphur assimilation	EVM0029580.1	APK2	Dsp	Desop.0245s0159	MA	0.0568227	0.311053	0.182678	3.40936e-17	864	218.412	645.588	89	57.7935	31.2065	0.12109	1.41325:1.45737:1.2568:1.2475:0.833797:1	0.503472(0.545139:0.446181:0.519097)	-1528.67
4CS	Sulphur assimilation	EVM0032586.1	APS1	Dsp	Desop.0097s0254	MA	0.0324249	0.592895	0.0546891	5.50436e-72	1386	321.804	1064.2	160	135.495	24.505	0.162556	1.22508:1.31753:0.920791:0.955355:0.352211:1	0.503247(0.606061:0.416667:0.487013)	-2351.57
4CS	Sulphur assimilation	EVM0007958.1	APS3	Dsp	Desop.0237s0234	MA	0.0484293	0.536929	0.0901969	6.03125e-60	1395	368.262	1026.74	180	143.83	36.1697	0.177387	1.84634:1.90417:1.45312:1.366:0.560348:1	0.494265(0.575269:0.412903:0.494624)	-2503.53
4CS	Sulphur assimilation	EVM0020936.1	GSH1-3	Dsp	Desop.0243s0177	MA	0.0275821	0.27127	0.101678	2.27088e-34	1542	380.026	1161.97	115	87.7265	27.2735	0.0876391	2.73828:2.34846:1.63759:1.62901:1.02443:1	0.458171(0.538911:0.406615:0.428988)	-2468.03
4CS	Sulphur assimilation	EVM0023413.1	GSH2-2	Dsp	Desop.0216s0393	MA	0.0417138	0.314249	0.132741	1.78257e-36	1608	382.919	1225.08	144	101.075	42.9249	0.106614	2.50289:1.66651:1.87169:2.01598:1.01358:1	0.446828(0.515858:0.376866:0.447761)	-2656.54
4CS		Trinity20664_orf	CHY1-1	Dsp	Desop.0001s0130	MA	0.0559138	0.243663	0.229472	6.13024e-15	1122	286.736	835.264	101	60.5351	40.4649	0.103895	2.07322:2.13286:1.38606:1.41169:0.362033:1	0.477273(0.537433:0.423797:0.470588)	-1891.24
5MY	Atypical MY	EVM0007598.1	BGLU28	Dsp	Desop.0069s0194	MA	0.0756501	0.412488	0.1834	3.83713e-39	1752	353.895	1398.11	210	121.771	88.2286	0.143689	1.50063:1.72898:1.4094:1.46543:0.991212:1	0.412386(0.506849:0.362158:0.368151)	-3085.75
5MY	Atypical MY	EVM0013733_Fol	BGLU30	Dsp	Desop.0211s0964	MA	0.0734735	0.395826	0.185621	5.60453e-38	1737	395.949	1341.05	204	125.254	78.7455	0.146954	1.96554:2.61163:1.18946:1.18667:0.932626:1	0.415083(0.493092:0.369603:0.382556)	-3014.9
5MY	Atypical MY	EVM0006129.1	PEN2-2	Dsp	Desop.0069s0198	MA	0.0260306	0.316608	0.0822172	1.32772e-42	1626	342.419	1283.58	120	91.7293	28.2707	0.0872233	1.58873:1.50065:1.3775:1.39465:0.681364:1	0.432042(0.484317:0.386531:0.425277)	-2604.94
5MY	Atypical MY	EVM0022410.1	PYK10-1	Dsp	Desop.0227s0345	MA	0.0726688	0.491541	0.147839	5.0955e-49	1572	355.14	1216.86	206	136.736	69.2644	0.167299	1.42349:1.42892:1.18748:1.22881:0.635993:1	0.424936(0.5:0.367366:0.407443)	-2850.75
5MY	Typical MY	EVM0000111.1	TGG2-3	Dsp	Desop.0020s0024	MA	0.252103	0.518599	0.486122	3.15678e-14	1602	338.747	1263.25	381	135.45	245.55	0.308454	1.5178:1.73748:1.36402:1.6771:0.946453:1	0.436017(0.479401:0.391386:0.437266)	-3341.07
5MY	Typical MY	TGG4_OM_5	TGG4-10	Dsp	Desop.0196s0184	MA	0.0727892	0.714692	0.101847	1.61719e-65	1287	294.609	992.391	196	145.934	50.0659	0.219728	1.74111:1.95866:1.19636:1.12108:0.520948:1	0.428516(0.496503:0.433566:0.355478)	-2319.57
6CB		EVM0005638.1	ESP2	Dsp	Desop.0006s0053	MA	0.131663	0.437793	0.300742	6.26556e-18	1014	274.149	739.851	172	94.9427	77.0573	0.214429	2.28709:1.78946:1.40256:1.40914:0.59793:1	0.502465(0.539941:0.442308:0.525148)	-1971.67
6CB		EVM0031148.1	GSTU13	Dsp	Desop.0068s0178	MA	0.102429	0.432232	0.236978	1.27103e-15	681	175.017	505.983	102	60.5299	41.4701	0.187189	1.58369:1.55568:1.46339:1.39919:1.21091:1	0.511747(0.561674:0.398678:0.57489)	-1284.39
6CB		EVM0002850.1	MBP1	Dsp	Desop.0196s0084	MA	0.153942	0.623842	0.246764	4.54624e-66	2403	582.075	1820.92	473	266.936	206.064	0.267765	0.938793:1.03192:0.772199:0.819368:0.537539:1	0.445069(0.526217:0.416979:0.39201)	-4687.19
6CB		EVM0011143.1	NSP1	Dsp	Desop.0248s0358	MA	0.151265	0.426216	0.354902	2.42387e-19	1401	360.266	1040.73	248	122.455	125.545	0.221968	1.30749:1.26392:1.05128:1.13276:0.61153:1	0.466809(0.556745:0.410064:0.433619)	-2716.58
6CB		EVM0025986.1	NSP5	Dsp	Desop.0216s0189	MA	0.0492682	0.44229	0.111393	1.37809e-32	957	258.523	698.477	111	85.3215	25.6785	0.155439	2.81994:2.12737:2.12276:2.00576:1.14514:1	0.527168(0.592476:0.440439:0.548589)	-1675.63
6CB		EVM0006517.1	PEN3	Dsp	Desop.0006s0064	MA	0.0365997	0.693941	0.0527419	3.09534e-262	4398	1030.48	3367.52	575	490.465	84.5347	0.190619	1.10999:1.19504:0.788441:0.873641:0.351444:1	0.471351(0.495225:0.398704:0.520123)	-7563.79
7TF	Key TF	EVM0015109.1	MYB122	Dsp	Desop.0211s0338	MA	0.0906002	0.318609	0.284362	2.59616e-13	999	243.176	755.824	122	64.7615	57.2385	0.146102	2.29187:2.26209:1.72768:1.6971:0.676463:1	0.437938(0.447447:0.430931:0.435435)	-1811.85
7TF	Key TF	EVM0025837.1	MYB28-1	Dsp	Desop.0240s0412	MA	0.113681	0.36106	0.314853	1.90968e-14	1101	251.639	849.361	154	74.6584	79.3416	0.170221	2.14363:2.14935:2.06961:2.09584:1.10278:1	0.447775(0.456403:0.404632:0.482289)	-2018.41
7TF	Key TF	EVM0020398.1	MYB29	Dsp	Desop.0231s0168	MA	0.14204	0.37378	0.38001	5.15867e-11	999	232.324	766.676	162	71.8707	90.1293	0.195933	1.5807:1.54066:1.25213:1.26539:0.640365:1	0.436436(0.454955:0.408408:0.445946)	-1939.67
7TF	Key TF	EVM0029896.1	MYB34	Dsp	Desop.0240s0359	MA	0.100652	0.417468	0.2411	1.31906e-17	864	192.198	671.802	120	65.1206	54.8794	0.171128	1.57322:1.72158:1.42857:1.42973:0.986753:1	0.443866(0.487847:0.40625:0.4375)	-1567.93
7TF	Key TF	EVM0028453.1	MYB51	Dsp	Desop.0248s1314	MA	0.0846164	0.377045	0.22442	3.10714e-18	960	220.181	739.819	119	67.8425	51.1575	0.151686	2.23602:2.23009:2.11865:2.11922:1.66299:1	0.45(0.451562:0.415625:0.482812)	-1739.44
7TF	Key TF	EVM0012206.1	MYC2	Dsp	Desop.0214s0305	MA	0.0413514	0.598944	0.0690405	2.96251e-93	1848	432.83	1415.17	231	188.459	42.5413	0.171948	1.54893:1.49246:1.24695:1.10984:0.827237:1	0.502165(0.518669:0.450487:0.537338)	-3173.56
7TF	Key TF	EVM0008991.1	MYC3	Dsp	Desop.0222s0368	MA	0.081548	0.605784	0.134616	9.27925e-69	1743	390.861	1352.14	259	176.709	82.2912	0.199106	1.42438:0.865195:1.09366:0.829963:0.852862:1	0.473035(0.510327:0.389845:0.518933)	-3170.58
7TF	Key TF	EVM0004159.1	MYC4	Dsp	Desop.0243s0729	MA	0.0957661	0.41	0.233576	1.03775e-34	1743	453.107	1289.89	242	145.351	96.6492	0.177454	3.28133:2.1318:1.4788:1.45291:1.39198:1	0.463855(0.528399:0.419966:0.443201)	-3212.94
7TF	Key TF	EVM0019343.1	MYC5	Dsp	Desop.0222s0375	MA	0.197163	0.705184	0.279591	3.13128e-40	1485	301.323	1183.68	332	158.223	173.777	0.300246	1.44395:1.50019:1.51019:1.17662:1.43255:1	0.481481(0.482828:0.39697:0.564646)	-3017.29
7TF	Sulphur regulation	EVM0015466.1	SD1	Dsp	Desop.0216s0254	MA	0.0212738	0.372636	0.05709	7.74478e-32	918	193.661	724.339	71	58.507	12.493	0.0953969	2.06422:0.854412:1.47339:2.13434:0.35896:1	0.455338(0.503268:0.354575:0.50817)	-1457.96
7TF	Sulphur regulation	EVM0006433.1	SD2	Dsp	Desop.0004s0007	MA	0.0397019	0.439121	0.0904122	7.37923e-33	906	229.202	676.798	97	76.5604	20.4396	0.140748	2.42234:1.07885:1.1278:1.20237:0.501898:1	0.467991(0.561258:0.36755:0.475166)	-1555.55
7TF	Sulphur regulation	EVM0015937.1	SLIM1	Dsp	Desop.0211s0381	MA	0.0451561	0.398413	0.11334	6.61553e-50	1746	386.012	1359.99	173	123.632	49.3682	0.123255	3.05348:2.83725:2.70446:2.79469:1.52825:1	0.452463(0.53866:0.379725:0.439003)	-2933.39
7TF		EVM0014103.1	CAMTA3	Dsp	Desop.0215s0240	MA	0.0599533	0.309806	0.193519	7.17868e-49	3075	622.043	2452.96	294	166.75	127.25	0.110496	2.27908:2.13963:1.9835:2.00723:1.09799:1	0.424878(0.518049:0.401463:0.355122)	-5205.24
7TF		EVM0011940.1	CCA1	Dsp	Desop.0211s0503	MA	0.0765543	0.279798	0.273606	1.05963e-21	1785	447.636	1337.36	195	107.294	87.7056	0.127523	3.43796:1.90795:1.05253:1.29044:1.42773:1	0.460224(0.527731:0.483193:0.369748)	-3107.94
7TF		EVM0006184.1	Dof1	Dsp	Desop.0018s0005	MA	0.109408	0.352644	0.31025	1.32823e-11	792	205.511	586.489	112	59.404	52.596	0.172524	3.44631:3.56662:2.37333:2.38296:0.501328:1	0.478535(0.439394:0.482955:0.513258)	-1480.67
7TF		EVM0028007.1	FRS12	Dsp	Desop.0240s0775	MA	0.032878	0.421117	0.0780733	3.69076e-81	2346	500.056	1845.94	220	170.78	49.2199	0.115632	1.45003:1.07096:0.946979:1.34136:0.7275:1	0.462916(0.519182:0.407289:0.462276)	-3915.93
7TF		EVM0022049.1	FRS7	Dsp	Desop.0227s0084	MA	0.0244535	0.373983	0.0653867	3.37605e-79	2346	590.102	1755.9	209	174.959	34.0407	0.112372	2.32204:1.56086:0.963381:1.30898:0.437919:1	0.464408(0.512788:0.413043:0.467391)	-3865.98
7TF		EVM0025641.1	HY5	Dsp	Desop.0240s0121	MA	0.0815695	0.283369	0.287856	7.74893e-07	483	126.104	356.896	55	30.3083	24.6917	0.134256	3.71681:2.00556:0.990634:1.01851:0.832517:1	0.462733(0.490683:0.453416:0.444099)	-843.899
7TF		EVM0006202.1	IQD1	Dsp	Desop.0227s0390	MA	0.0882223	0.33437	0.263846	2.15493e-20	1335	352.149	982.851	168	96.752	71.248	0.153152	2.39591:2.22016:1.74846:1.85494:0.619706:1	0.475655(0.469663:0.486517:0.470787)	-2373.67
7TF		EVM0018362.1	MYB118	Dsp	Desop.0199s0357	MA	0.149603	0.474298	0.31542	5.40055e-21	1320	276.048	1043.95	227	103.518	123.482	0.217506	2.35898:2.34923:1.90179:1.89475:1:1	0.438258(0.481818:0.392045:0.440909)	-2530.79
7TF		EVM0010181.1	NINJA	Dsp	Desop.0014s0106	MA	0.0657507	0.32999	0.19925	1.48811e-24	1266	346.8	919.2	143	93.5792	49.4208	0.138135	4.74216:4.25555:3.33165:3.99109:1.18498:1	0.50237(0.565166:0.507109:0.434834)	-2174.79
8TP		EVM0025059.1	GTR1	Dsp	Desop.0207s0473	MA	0.0699888	0.394395	0.177459	3.17527e-45	1881	470.037	1410.96	234	152.672	81.3281	0.151054	2.23571:2.30261:1.99985:2.14658:0.905829:1	0.460925(0.45933:0.407496:0.515949)	-3366.73
8TP		EVM0012911.1	GTR2	Dsp	Desop.0011s0163	MA	0.0493664	0.437398	0.112864	2.55403e-61	1836	464.06	1371.94	214	160.46	53.5404	0.147444	2.54816:2.73043:2.38548:2.48319:1.19848:1	0.470316(0.470588:0.417484:0.522876)	-3179.86
1SE	SE-key reaction	EVM0009857.1	MAM1-2	Esa	Esa_XP_006394566	MA	0.0279892	0.277251	0.100952	1.89653e-35	1512	405.197	1106.8	121	94.8459	26.1541	0.0947882	2.64033:2.14179:1.65755:1.73738:0.778061:1	0.479497(0.547619:0.412698:0.478175)	-2483.73
1SE		EVM0027252.1	BAT5	Esa	Esa_XP_006396806	MA	0.0290125	0.273924	0.105914	1.17711e-27	1224	299.542	924.458	94	70.843	23.157	0.0889483	0.960869:1.04176:0.742761:0.78851:0.306528:1	0.434232(0.469363:0.42402:0.409314)	-1971.73
1SE		EVM0003851.1	BCAT-3	Esa	Esa_XP_006404115	MA	0.0356285	0.285639	0.124733	4.61452e-27	1251	295.044	955.956	102	72.6424	29.3576	0.0945926	1.32882:2.23641:1.0879:1.07548:0.996244:1	0.452038(0.491607:0.434053:0.430456)	-2052.7
1SE		EVM0034317.1	BCAT-4	Esa	Esa_XP_006406467	MA	0.0506631	0.174226	0.290789	1.5337e-08	1068	250.483	817.517	78	40.0192	37.9808	0.079643	1.45899:1.76499:1.51599:1.45694:1.084:1	0.460206(0.535112:0.418539:0.426966)	-1741.14
1SE		EVM0015932.1	BCAT6	Esa	Esa_XP_006393181	MA	0.0353763	0.30683	0.115296	1.45618e-26	1077	257.201	819.799	92	67.2764	24.7236	0.100203	1.73882:1.44419:1.1113:1.11434:0.705524:1	0.460074(0.550139:0.435933:0.39415)	-1768.82
1SE		EVM0027674.1	IPMDH1	Esa	Esa_XP_006399931	MA	0.0386613	0.180359	0.214357	1.91135e-13	1215	306.076	908.924	82	50.1052	31.8948	0.074357	4.43958:4.05806:4.38733:4.80545:3.24997:1	0.484362(0.569136:0.416049:0.467901)	-1950.97
1SE		EVM0033174.1	IPMDH2-3	Esa	Esa_XP_006389810	MA	0.0244126	0.212261	0.115012	3.14925e-21	1215	343.352	871.648	80	61.9208	18.0792	0.0774976	2.53751:2.24334:1.67696:1.97222:0.615316:1	0.488477(0.588889:0.430864:0.445679)	-1967.48
1SE		EVM0001095.1	IPMI1-LSU1	Esa	Esa_XP_006414912	MA	0.0105271	0.269545	0.0390551	4.1803e-44	1521	360.44	1160.56	93	82.6115	10.3885	0.0719081	1.72201:1.72839:1.39888:1.42717:0.680994:1	0.470085(0.517751:0.451677:0.440828)	-2359.73
1SE		IPMI2_OM_1	IPMI-SSU2	Esa	Esa_XP_006411585	MA	0.0287749	0.238929	0.120433	1.7501e-15	759	214.738	544.262	57	43.67	13.33	0.0882321	1.76868:1.85099:1.53216:1.52564:0.811037:1	0.517128(0.503953:0.517787:0.529644)	-1253.02
1SE		EVM0006793.1	IPMI-SSU3	Esa	Esa_XP_006411584	MA	0.0347812	0.532721	0.0652897	7.30123e-36	750	199.668	550.332	89	75.4267	13.5733	0.167344	2.14861:1.92713:2.73966:2.17929:3.55534:1	0.551333(0.542:0.496:0.616)	-1310.74
2CF	Aliphatic CF	EVM0002186.1	GSTF11	Esa	Esa_XP_006408331	MA	0.0389302	0.315001	0.123587	2.41036e-16	639	161.406	477.594	56	41.0049	14.9951	0.108664	1.97787:1.92679:1.37206:1.59322:0.292899:1	0.449139(0.544601:0.307512:0.495305)	-1063.2
2CF	Aliphatic CF	EVM0025399.1	GSTU20	Esa	Esa_XP_006389992	MA	0.0286253	0.260314	0.109965	9.87232e-14	660	138.986	521.014	43	30.4484	12.5516	0.0774153	1.20132:1.35084:1.01576:1.11882:0.705475:1	0.487121(0.488636:0.365909:0.606818)	-1060.03
2CF	Aliphatic CF	EVM0032295.1	ST5b1-3	Esa	Esa_XP_006390467	MA	0.0421623	0.294061	0.14338	4.71821e-20	1032	211.49	820.51	84	53.9754	30.0246	0.0937845	0.936617:0.927591:0.887451:0.8686:0.689339:1	0.466085(0.515988:0.364826:0.517442)	-1675.85
2CF	Aliphatic CF	EVM0007082.1	ST5b-7	Esa	Esa_XP_006392098	MA	0.0969532	0.391897	0.247395	8.01261e-19	1086	224.173	861.827	142	72.7794	69.2206	0.157836	1.62758:1.59419:1.67741:1.69414:1.23172:1	0.445212(0.490331:0.368785:0.476519)	-1949.5
2CF	Aliphatic CF	EVM0005353.1	ST5b-8	Esa	Esa_XP_006392096	MA	0.0807095	0.42415	0.190286	6.4903e-25	1017	251.546	765.454	134	84.8618	49.1382	0.165656	1.84827:2.20585:1.20194:1.19234:0.860972:1	0.458702(0.495575:0.383481:0.49705)	-1859.72
2CF	Aliphatic CF	EVM0015467.1	ST5c	Esa	Esa_XP_006416590	MA	0.0386684	0.263536	0.146729	1.49188e-19	1050	265.986	784.014	84	58.639	25.361	0.0956319	2.59504:2.65765:1.98519:2.33262:0.383076:1	0.470476(0.517143:0.375714:0.518571)	-1747.84
2CF	Common CF	EVM0029052.1	GGP1	Esa	Esa_XP_006412693	MA	0.0558802	0.321367	0.173883	3.74218e-15	750	167.593	582.407	71	44.257	26.743	0.115205	1.03151:0.892996:0.973051:1.08863:1.24104:1	0.466667(0.536:0.318:0.546)	-1284.71
2CF	Common CF	GGP3_OM_1	GGP3	Esa	Esa_XP_006412689	MA	0.0465363	0.504722	0.0922019	1.14389e-27	741	154.174	586.826	78	57.7374	20.2626	0.141867	1.5941:1.48522:1.73525:1.90669:1.40844:1	0.512146(0.554656:0.331984:0.649798)	-1273.58
2CF	Common CF	EVM0031371.1	SUR1	Esa	Esa_XP_006408994	MA	0.0358495	0.200888	0.178455	7.84617e-18	1350	329.962	1020.04	92	59.2909	32.7091	0.0761877	1.73153:1.66418:1.23689:1.24187:0.576855:1	0.52037(0.567778:0.386667:0.606667)	-2168
2CF	Common CF	EVM0034278.1	UGT74B1	Esa	Esa_XP_006416029	MA	0.0581644	0.444158	0.130954	5.84648e-43	1383	321.782	1061.22	162	113.138	48.862	0.147973	1.81162:1.83533:1.79929:1.7732:1.73426:1	0.508315(0.518438:0.418655:0.587852)	-2418.1
2CF	Indole CF	EVM0034183.1	GSTF10	Esa	Esa_XP_006410185	MA	0.0676053	0.571461	0.118303	1.21301e-25	615	146.805	468.195	85	61.7152	23.2848	0.187879	1.4788:1.32133:1.58693:1.7227:1.23205:1	0.473984(0.560976:0.343902:0.517073)	-1123.95
2CF	Indole CF	EVM0006168.1	GSTF9	Esa	Esa_XP_024004280	MA	0.0321163	0.37898	0.0847439	8.53234e-21	645	159.549	485.451	59	46.9056	12.0944	0.117918	1.88374:1.78736:1.99095:2.01451:0.85427:1	0.518605(0.593023:0.365116:0.597674)	-1083.47
2CF	Indole CF	EVM0031047.1	ST5a	Esa	Esa_XP_006390466	MA	0.0253866	0.392439	0.0646892	5.06664e-36	1047	237.75	809.25	89	72.9395	16.0605	0.108736	2.40819:2.23041:2.20458:2.33569:1.55863:1	0.487584(0.52149:0.362464:0.578797)	-1727.32
2CF	Key aliphatic CF	EVM0026890.1	CYP79C2-2	Esa	Esa_XP_006411457	MA	0.105237	0.270666	0.388809	7.19328e-12	1587	353.218	1233.78	197	83.5418	113.458	0.142057	2.36789:2.47885:2.2724:2.2787:1.13326:1	0.470699(0.517958:0.393195:0.500945)	-2885.32
2CF	Key aliphatic CF	EVM0031225.1	CYP79F1	Esa	Esa_XP_006416821	MA	0.0835641	0.370219	0.225715	2.09392e-29	1623	357.589	1265.41	201	111.745	89.2554	0.146722	1.86651:1.92985:1.7399:1.74069:1.1372:1	0.459643(0.494455:0.391867:0.492606)	-2911.74
2CF	Key aliphatic CF	EVM0005624.1	CYP83A1	Esa	Esa_XP_006414858	MA	0.0561227	0.321017	0.174828	1.48047e-27	1503	306.195	1196.8	143	84.9503	58.0497	0.110088	1.36592:1.33245:1.24012:1.22947:0.80926:1	0.478709(0.511976:0.349301:0.57485)	-2538.18
2CF	Key aromatic CF	EVM0011031.1	CYP79A2-2	Esa	Esa_XP_024012522	MA	0.0775065	0.26731	0.28995	2.86283e-17	1542	393.17	1148.83	167	90.4059	76.5941	0.125901	2.19695:2.13148:1.59841:1.50703:0.739516:1	0.479248(0.518482:0.375486:0.543774)	-2741.15
2CF	Key indole CF	EVM0009886.1	CYP79B2	Esa	Esa_XP_006411796	MA	0.0220883	0.313627	0.0704286	4.97726e-46	1623	364.062	1258.94	120	96.4983	23.5017	0.0874846	1.52423:1.22371:1.01439:1.05086:0.633512:1	0.481208(0.501848:0.39464:0.547135)	-2592.5
2CF	Key indole CF	EVM0028122.1	CYP79B3	Esa	Esa_XP_006404690	MA	0.0325376	0.234743	0.138609	1.45882e-27	1629	418.865	1210.14	117	83.5443	33.4557	0.0845307	1.69318:2.01727:1.30383:1.2994:1.00196:1	0.460098(0.501842:0.390424:0.488029)	-2691.58
2CF	Key indole CF	EVM0000544.1	CYP83B1	Esa	Esa_XP_006396006	MA	0.0225876	0.280938	0.0804009	3.36781e-36	1497	384.793	1112.21	107	86.8231	20.1769	0.0889947	1.32026:1.33413:0.992716:1.06513:0.364511:1	0.485972(0.54509:0.359719:0.553106)	-2442.86
2CF		EVM0031482.1	CYTB5C	Esa	Esa_XP_006397857	MA	0.0660135	0.28318	0.233115	1.72767e-06	399	91.4665	307.534	39	21.8636	17.1364	0.115797	2.55292:2.65956:2.1202:2.117:0.966902:1	0.466165(0.496241:0.334586:0.567669)	-684.173
3SM	Aliphatic SM	EVM0024223.1	AOP1	Esa	Esa_XP_006396533	MA	0.0898524	0.228896	0.392547	6.77684e-07	957	221.112	735.888	102	44.2239	57.7761	0.121978	2.77534:2.90147:2.72061:2.83324:1.33952:1	0.408046(0.50627:0.324451:0.393417)	-1682.09
3SM	Aliphatic SM	EVM0023388.1	AOP2	Esa	Esa_XP_006396532	MA	0.124314	0.39148	0.317548	4.30857e-16	1236	252.186	983.814	181	80.8468	100.153	0.178825	2.19627:2.25652:1.69722:1.82968:0.595811:1	0.426375(0.553398:0.383495:0.342233)	-2261.63
3SM	Aliphatic SM	EVM0022347.1	FMOGS-OX2-1	Esa	Esa_XP_006391853	MA	0.0817456	0.333092	0.245415	8.28327e-22	1383	325.702	1057.3	165	91.8367	73.1633	0.140939	1.46841:1.47972:1.16805:1.18565:0.599829:1	0.482646(0.559653:0.404555:0.483731)	-2476.35
3SM	Aliphatic SM	EVM0028808.1	FMOGS-OX5	Esa	Esa_XP_006417260	MA	0.0435429	0.311947	0.139584	2.4673e-31	1383	335.304	1047.7	128	89.1273	38.8727	0.108617	1.7663:1.72824:1.38798:1.4227:0.789486:1	0.503977(0.592191:0.414317:0.505423)	-2336.6
3SM	Indole SM	EVM0023547.1	CYP81F1	Esa	Esa_XP_006411892	MA	0.072527	0.540368	0.134218	6.76593e-53	1497	315.033	1181.97	199	132.352	66.6483	0.170981	1.58077:1.50404:1.36383:1.22:0.837956:1	0.522378(0.552104:0.37976:0.635271)	-2667.58
3SM	Indole SM	EVM0001850.1	CYP81F2	Esa	Esa_XP_006401228	MA	0.0346432	0.283698	0.122113	4.15716e-31	1479	338.277	1140.72	117	82.8739	34.1261	0.0916071	1.69464:2.49193:1.65417:1.61615:1.11674:1	0.496619(0.557809:0.374239:0.557809)	-2418.83
3SM	Indole SM	EVM0016210.1	CYP81F3-1	Esa	Esa_XP_024005823	MA	0.0480765	0.382525	0.125682	3.26196e-38	1464	301.415	1162.59	142	95.6379	46.3621	0.116934	0.984781:1.7967:1.21096:1.15332:0.528959:1	0.520833(0.53791:0.394467:0.630123)	-2470.65
3SM	Indole SM	CYP_OM_16	CYP81F4	Esa	Esa_XP_006411895	MA	0.0326954	0.266063	0.122886	7.18221e-29	1497	328.708	1168.29	109	75.8651	33.1349	0.0839378	1.88897:1.91512:1.54262:1.5677:0.69483:1	0.489646(0.53006:0.385772:0.553106)	-2405.02
3SM	Indole SM	IGMT1_OM_1	IGMT1-2	Esa	Esa_XP_006416328	MA	0.0283264	0.398371	0.0711057	1.75337e-39	1128	258.421	869.579	101	81.4997	19.5003	0.113102	0.720185:0.699:0.579599:0.722767:0.22577:1	0.464539(0.537234:0.392287:0.464096)	-1834.94
3SM	Indole SM	EVM0005770.1	IGMT2	Esa	Esa_XP_006416330	MA	0.0228995	0.373619	0.0612911	4.75798e-40	1116	260.942	855.058	95	79.1113	15.8887	0.104904	1.07096:1.29512:0.775651:0.773487:0.460264:1	0.462366(0.541667:0.38172:0.46371)	-1801.79
3SM	Indole SM	EVM0024666.1	IGMT3	Esa	Esa_XP_006416329	MA	0.028549	0.387095	0.0737518	4.61381e-38	1116	265.239	850.761	101	81.6782	19.3218	0.113765	1.66531:2.18953:1.04631:1.04434:0.685894:1	0.460125(0.543011:0.375:0.462366)	-1827.05
3SM	Indole SM	EVM0007386.1	IGMT5	Esa	Esa_XP_006390156	MA	0.0539633	0.301729	0.178847	7.12434e-21	1110	255.888	854.112	106	66.3761	39.6239	0.111081	1.4667:1.47017:1.12076:1.08532:0.57744:1	0.445946(0.524324:0.372973:0.440541)	-1868.05
4CS	Sulphur assimilation	EVM0026982.1	APK1	Esa	Esa_XP_006409637	MA	0.0217207	0.387931	0.0559912	3.96415e-30	819	185.875	633.125	69	57.9483	11.0517	0.104833	2.04417:1.78606:1.99399:2.01921:1.19092:1	0.444444(0.529304:0.434066:0.369963)	-1348.87
4CS	Sulphur assimilation	EVM0029580.1	APK2	Esa	Esa_XP_006411795	MA	0.0382924	0.286967	0.133439	1.79084e-19	879	223.256	655.744	76	54.6003	21.3997	0.101453	1.97758:2.13255:1.55725:1.63199:1.17565:1	0.497156(0.542662:0.440273:0.508532)	-1494.46
4CS	Sulphur assimilation	EVM0032586.1	APS1	Esa	Esa_XP_006406118	MA	0.017674	0.321199	0.0550252	4.19694e-44	1386	352.427	1033.57	106	91.2712	14.7288	0.0948532	1.97407:1.82003:1.19752:1.22786:0.330383:1	0.526696(0.621212:0.419913:0.538961)	-2199.45
4CS	Sulphur assimilation	EVM0007958.1	APS3	Esa	Esa_XP_006414665	MA	0.0307754	0.370593	0.0830435	2.47e-44	1395	361.152	1033.85	131	105.839	25.1605	0.118751	0.876746:1.01226:0.648674:0.718801:0.315259:1	0.519713(0.592473:0.419355:0.547312)	-2377.25
4CS	Sulphur assimilation	EVM0020936.1	GSH1-3	Esa	Esa_XP_006413580	MA	0.0161525	0.27036	0.0597442	2.03512e-40	1542	398.305	1143.69	104	88.7713	15.2287	0.0818155	3.44307:2.56346:1.42029:1.30491:1.02131:1	0.460441(0.536965:0.409533:0.434825)	-2412.29
4CS	Sulphur assimilation	EVM0023413.1	GSH2-2	Esa	Esa_XP_006394974	MA	0.0275587	0.24414	0.112881	3.57715e-31	1614	395.58	1218.42	113	83.8476	29.1524	0.0806413	1.90212:1.39702:0.950282:0.956265:1.07958:1	0.446716(0.512082:0.38197:0.446097)	-2577.23
4CS		Trinity20664_orf	CHY1-1	Esa	Esa_XP_024006693	MA	0.0567099	0.189177	0.299772	2.30726e-09	1122	277.002	844.998	90	47.0106	42.9894	0.0894135	2.31422:2.42356:1.74025:1.96676:0.455645:1	0.475045(0.537433:0.418449:0.469251)	-1867.57
5MY	Atypical MY	EVM0007598.1	BGLU28	Esa	Esa_XP_024010772	MA	0.0544706	0.293435	0.185631	3.72554e-28	1761	350.911	1410.09	156	89.3505	66.6495	0.102089	1.12023:2.24534:0.641204:1.19196:0.942439:1	0.413118(0.503407:0.36201:0.373935)	-2935.84
5MY	Atypical MY	EVM0013733_Fol	BGLU30	Esa	Esa_XP_006402619	MA	0.0541966	0.360602	0.150295	7.87911e-38	1737	346.688	1390.31	168	104.822	63.1783	0.115352	2.20911:2.26808:2.29145:2.30583:1.94878:1	0.412781(0.494819:0.370466:0.373057)	-2915.59
5MY	Atypical MY	EVM0006129.1	PEN2-2	Esa	Esa_XP_024010897	MA	0.0280776	0.28649	0.0980055	2.85808e-36	1629	355.152	1273.85	116	85.8291	30.1709	0.0844164	0.925385:1.00132:0.80543:0.810441:0.552869:1	0.432167(0.480663:0.38582:0.430018)	-2658.38
5MY	Atypical MY	EVM0015939.1	PYK10-2	Esa	Esa_XP_006407695	MA	0.0435697	0.404658	0.10767	4.1659e-48	1572	379.997	1192	163	121.846	41.1535	0.130855	2.39467:1.96593:1.70232:1.75181:0.644196:1	0.427163(0.499046:0.375954:0.406489)	-2693.13
5MY	Typical MY	EVM0022094.2	TGG2-13	Esa	Esa_XP_006394848	MA	0.102425	0.360497	0.284121	6.10774e-23	1629	360.093	1268.91	218	108.935	109.065	0.159472	1.03848:1.22061:0.828684:0.917616:0.423765:1	0.445979(0.497238:0.400552:0.440147)	-2937.25
5MY	Typical MY	TGG4_OM_5	TGG4-10	Esa	Esa_XP_006393112	MA	0.0933535	0.575713	0.162153	1.45918e-52	1530	352.597	1177.4	233	151.155	81.8452	0.204516	2.35411:2.79437:1.66537:1.5667:0.766017:1	0.41634(0.490196:0.403922:0.354902)	-2791.62
6CB		EVM0031148.1	GSTU13	Esa	Esa_XP_006416006	MA	0.0529044	0.232972	0.227084	3.05439e-09	681	172.363	508.637	58	34.7281	23.2719	0.0984801	1.25186:1.24444:1.13616:1.14978:0.739327:1	0.498532(0.550661:0.389868:0.555066)	-1159.35
6CB		EVM0002850.1	MBP1	Esa	Esa_XP_006392967	MA	0.103302	0.387595	0.26652	3.03568e-30	1827	433.609	1393.39	255	137.359	117.641	0.170774	1.11411:1.16416:0.913802:1.04922:0.455166:1	0.452107(0.503284:0.405583:0.447455)	-3412.62
6CB		EVM0015347.1	MBP2-1	Esa	Esa_XP_006392969	MA	0.106869	0.378826	0.282105	3.85728e-28	1821	428.269	1392.73	259	135.078	123.922	0.170828	1.50591:1.48433:1.24139:1.22806:0.732887:1	0.437672(0.52883:0.429984:0.354201)	-3401.38
6CB		EVM0011143.1	NSP1	Esa	Esa_XP_006406838	MA	0.130577	0.282535	0.462162	9.80227e-09	1395	361.034	1033.97	200	86.0738	113.926	0.169905	1.08911:1.0768:0.908876:0.945573:0.457522:1	0.478136(0.565591:0.408602:0.460215)	-2642.22
6CB		EVM0025986.1	NSP5	Esa	Esa_XP_006395209	MA	0.0341815	0.288741	0.118381	2.76896e-22	966	257.138	708.862	82	61.824	20.176	0.101942	1.56882:1.4466:1.14292:1.14558:0.868602:1	0.532609(0.596273:0.442547:0.559006)	-1619.7
6CB		EVM0006517.1	PEN3	Esa	Esa_XP_006389734	MA	0.0156761	0.315403	0.0497018	1.17626e-133	4404	980.006	3423.99	306	260.725	45.2751	0.0823733	1.0159:1.51089:0.704001:0.778714:0.674384:1	0.507039(0.502725:0.404292:0.614101)	-6931.08
7TF	Key TF	EVM0015109.1	MYB122	Esa	Esa_XP_006390468	MA	0.117769	0.407092	0.289294	1.94971e-17	1080	248.069	831.931	162	82.2258	79.7742	0.184225	1.48941:1.22964:1.41832:0.892406:0.837208:1	0.424537(0.438889:0.411111:0.423611)	-2045.72
7TF	Key TF	EVM0025837.1	MYB28-1	Esa	Esa_XP_006394507	MA	0.0660407	0.215988	0.305761	6.28657e-10	1119	263.233	855.767	100	50.1499	49.8501	0.101314	1.58236:1.64449:1.21322:1.3521:0.53491:1	0.45487(0.461126:0.423592:0.479893)	-1938.95
7TF	Key TF	EVM0020398.1	MYB29	Esa	Esa_XP_006399250	MA	0.0781624	0.271571	0.287816	1.29576e-11	1038	230.028	807.972	109	54.2032	54.7968	0.121023	1.19664:1.24744:1.03068:1.05257:0.902397:1	0.438343(0.459538:0.403179:0.452312)	-1840.49
7TF	Key TF	EVM0029896.1	MYB34	Esa	Esa_XP_006394556	MA	0.0723586	0.277368	0.260876	1.10504e-12	930	226.546	703.454	96	53.0371	42.9629	0.122298	2.4467:2.41875:1.89397:1.93653:0.707262:1	0.437634(0.464516:0.403226:0.445161)	-1592.21
7TF	Key TF	EVM0028453.1	MYB51	Esa	Esa_XP_006416592	MA	0.0758918	0.256457	0.295925	2.71977e-10	972	216.286	755.714	98	48.1816	49.8184	0.116071	1.74822:1.80208:1.75643:2.0048:1.11394:1	0.437243(0.445988:0.407407:0.458333)	-1708.33
7TF	Key TF	EVM0012206.1	MYC2	Esa	Esa_XP_006415166	MA	0.0315047	0.343361	0.091754	4.80964e-52	1860	417.599	1442.4	157	119.217	37.7825	0.101521	1.46751:1.50735:1.22861:1.13312:0.9212:1	0.533602(0.531452:0.458871:0.610484)	-3020.37
7TF	Key TF	EVM0008991.1	MYC3	Esa	Esa_XP_024010949	MA	0.0379249	0.329354	0.11515	3.38099e-43	1755	424.64	1330.36	156	114.642	41.3576	0.108439	2.11683:1.78329:1.20392:1.19228:0.614094:1	0.485185(0.516239:0.396581:0.542735)	-2871.01
7TF	Key TF	EVM0004159.1	MYC4	Esa	Esa_XP_006414178	MA	0.0745467	0.312484	0.238562	6.89614e-28	1827	460.29	1366.71	206	120.584	85.4155	0.134492	1.83074:1.4226:0.879929:0.848359:0.548625:1	0.482485(0.52381:0.429392:0.494253)	-3170.47
7TF	Key TF	EVM0019343.1	MYC5	Esa	Esa_XP_006398377	MA	0.235625	0.643346	0.366249	1.68575e-26	1527	318.466	1208.53	361	151.055	209.945	0.320658	1.32274:1.32469:1.13955:1.07109:0.729978:1	0.468238(0.481336:0.375246:0.548134)	-3148.44
7TF	Sulphur regulation	EVM0015466.1	SD1	Esa	Esa_XP_006395128	MA	0.0239826	0.308958	0.0776241	5.52925e-26	921	223.06	697.94	70	56.3208	13.6792	0.0930019	1.36262:1.21604:0.878293:0.91066:0.397265:1	0.444625(0.501629:0.348534:0.483713)	-1508.44
7TF	Sulphur regulation	EVM0006433.1	SD2	Esa	Esa_XP_024008664	MA	0.0244918	0.289491	0.084603	1.35532e-23	906	219.169	686.831	66	52.1686	13.8314	0.0885975	3.91819:1.49269:2.5071:2.62729:0.997247:1	0.466887(0.561258:0.357616:0.481788)	-1463.79
7TF	Sulphur regulation	EVM0015937.1	SLIM1	Esa	Esa_XP_006390517	MA	0.038481	0.366614	0.104963	2.95226e-48	1752	378.701	1373.3	158	114.44	43.5598	0.109408	1.76885:1.71311:1.50833:1.53421:0.801616:1	0.452626(0.539384:0.383562:0.434932)	-2901.51
7TF		EVM0014103.1	CAMTA3	Esa	Esa_XP_024014331	MA	0.0332013	0.237549	0.139766	2.04999e-48	3102	666.895	2435.11	211	139.703	71.2966	0.0771337	2.28428:2.18418:1.63433:1.69048:0.72645:1	0.428111(0.518375:0.403288:0.362669)	-4953.38
7TF		EVM0006184.1	Dof1	Esa	Esa_XP_006417783	MA	0.0401759	0.251129	0.159981	3.66442e-14	810	182.102	627.898	63	40.6026	22.3974	0.0876017	1.24629:2.56526:1.03761:1.05382:0.497148:1	0.483951(0.455556:0.477778:0.518519)	-1358.22
7TF		EVM0028007.1	FRS12	Esa	Esa_XP_006400450	MA	0.0309503	0.390604	0.079237	1.35929e-74	2337	527.734	1809.27	208	163.567	44.4335	0.112166	1.36347:1.32903:1.00222:0.991541:0.399586:1	0.463629(0.513479:0.406932:0.470475)	-3858.51
7TF		EVM0022049.1	FRS7	Esa	Esa_XP_024014855	MA	0.0177243	0.304178	0.0582694	3.28096e-69	2346	579.913	1766.09	172	146.078	25.9223	0.0885333	2.60866:1.57281:1.13701:1.33892:0.927436:1	0.468883(0.512148:0.411125:0.483376)	-3758.13
7TF		EVM0025641.1	HY5	Esa	Esa_XP_006394793	MA	0.0662285	0.361464	0.183223	3.01123e-12	501	139.663	361.337	60	40.7046	19.2954	0.148531	4.82871:2.36812:1.10539:1.19036:0.30116:1	0.471058(0.488024:0.473054:0.452096)	-871.008
7TF		EVM0006202.1	IQD1	Esa	Esa_XP_006407647	MA	0.069277	0.258869	0.267615	8.31639e-16	1329	346.541	982.459	135	76.7613	58.2387	0.118714	1.55781:1.49373:1.11561:1.17602:0.310755:1	0.476298(0.458239:0.486456:0.484199)	-2263.04
7TF		EVM0018362.1	MYB118	Esa	Esa_XP_024007359	MA	0.109111	0.365628	0.298421	3.56371e-19	1335	317.299	1017.7	186	95.0361	90.9639	0.170079	2.25656:1.38564:0.648265:0.683674:0.984394:1	0.443446(0.492135:0.382022:0.45618)	-2426.49
7TF		EVM0010181.1	NINJA	Esa	Esa_XP_006412898	MA	0.0590221	0.319258	0.184873	7.95803e-25	1269	329.247	939.753	134	87.7151	46.2849	0.126541	2.42664:2.41323:2.12768:2.44432:1.06639:1	0.497636(0.560284:0.5:0.432624)	-2164.82
8TP		EVM0025059.1	GTR1	Esa	Esa_XP_006404313	MA	0.0592641	0.38874	0.152452	7.15116e-49	1947	440.359	1506.64	219	143.928	75.0723	0.133783	0.92541:1.26445:0.902873:0.984128:0.877658:1	0.462506(0.46225:0.399846:0.525424)	-3425.12
8TP		EVM0012911.1	GTR2	Esa	Esa_XP_006394362	MA	0.0268267	0.28515	0.094079	4.4046e-45	1821	462.676	1358.32	143	112.052	30.9484	0.092461	2.33407:2.83828:1.80665:2.45573:1.07729:1	0.477485(0.47117:0.421746:0.539539)	-2952.15
1SE	SE-key reaction	EVM0009857.1	MAM1-2	LA	LA_scaffold2879_6	MA	0.119366	0.52003	0.229536	4.7461e-40	1506	412.059	1093.94	261	162.175	98.8253	0.228992	2.5793:1.94828:1.13015:1.07404:0.606044:1	0.456175(0.530876:0.404382:0.433267)	-2887.57
1SE		EVM0003851.1	BCAT-3	LA	LA_scaffold2558_7	MA	0.053503	0.515345	0.10382	9.78207e-50	1233	295.17	937.83	156	117.305	38.6945	0.164064	1.61115:1.65558:1.38723:1.37103:1.24413:1	0.440795(0.495134:0.442822:0.384428)	-2166.2
1SE		EVM0034317.1	BCAT-4	LA	LA_scaffold437_7	MA	0.0689927	0.480975	0.143443	1.01345e-34	1062	256.824	805.176	140	96.5707	43.4293	0.168622	1.5971:1.56284:1.09673:1.13144:0.38587:1	0.449153(0.533898:0.418079:0.39548)	-1887.64
1SE		EVM0015932.1	BCAT6	LA	LA_C70495_3	MA	0.0616286	0.724841	0.0850236	2.82973e-59	1062	236.553	825.447	155	119.535	35.4647	0.209355	2.14324:2.08311:1.84963:1.89406:0.780717:1	0.432674(0.524011:0.426554:0.347458)	-1889.16
1SE		EVM0027674.1	IPMDH1	LA	LA_C64371_1	MA	0.0451144	0.468093	0.096379	1.19284e-45	1215	319.693	895.307	143	112.606	30.3937	0.156409	1.9171:2.1687:1.5871:1.58851:0.811119:1	0.452263(0.559259:0.411111:0.38642)	-2139.67
1SE		EVM0016349.1	IPMDH2-1	LA	LA_scaffold425_8	MA	0.0547419	0.330924	0.165421	6.21784e-26	1179	332.027	846.973	126	88.609	37.391	0.132519	1.86581:1.72113:1.51339:1.55611:0.725191:1	0.478796(0.543257:0.427481:0.465649)	-2073.96
1SE		EVM0001123.1	IPMDH2-2	LA	LA_scaffold44_2	MA	0.054345	0.345349	0.157363	1.38667e-27	1173	329.037	843.963	129	91.9048	37.0952	0.135974	1.78377:1.7192:1.61371:1.65227:1.11705:1	0.487639(0.575448:0.442455:0.445013)	-2075.9
1SE		EVM0001095.1	IPMI1-LSU1	LA	LA_scaffold1582_5	MA	0.025846	0.546174	0.0473219	1.36226e-76	1521	361.243	1159.76	164	142.37	21.6297	0.149426	2.08947:2.11752:1.39299:1.49066:0.347061:1	0.457922(0.521696:0.454635:0.397436)	-2546.47
1SE		IPMI2_OM_1	IPMI-SSU2	LA	LA_scaffold838_4	MA	0.107569	0.571577	0.188196	1.2578e-26	759	235.792	523.208	137	96.6425	40.3575	0.251718	2.76194:1.52664:1.14778:1.19566:0.55945:1	0.479578(0.490119:0.509881:0.438735)	-1461.21
1SE		EVM0006793.1	IPMI-SSU3	LA	LA_scaffold269_19	MA	0.0493682	0.902231	0.054718	5.00807e-54	750	212.192	537.808	124	108.898	15.1024	0.290662	2.68183:2.89618:2.5455:1.94144:2.46891:1	0.517333(0.528:0.488:0.536)	-1373.96
2CF	Aliphatic CF	EVM0002186.1	GSTF11	LA	LA_scaffold1468_35	MA	0.106469	0.451942	0.235582	1.25892e-14	639	158.043	480.957	96	55.9141	40.0859	0.191915	1.43652:1.32643:0.926169:1.02182:0.339428:1	0.442879(0.546948:0.305164:0.476526)	-1192.02
2CF	Aliphatic CF	EVM0025399.1	GSTU20	LA	LA_scaffold586_5	MA	0.0339077	0.567106	0.0597908	2.48768e-30	621	152.576	468.424	71	59.9883	11.0117	0.164911	2.10635:2.05139:1.47562:1.55091:0.321936:1	0.461353(0.497585:0.357488:0.528986)	-1060.59
2CF	Aliphatic CF	EVM0032295.1	ST5b1-3	LA	LA_scaffold810_4	MA	0.0682707	0.552695	0.123523	2.07436e-39	1029	219.496	809.504	136	93.4352	42.5648	0.171603	1.066:0.792293:0.636457:0.976924:0.563869:1	0.436832(0.502915:0.361516:0.446064)	-1810.96
2CF	Common CF	EVM0029052.1	GGP1	LA	LA_scaffold2193_11	MA	0.0573238	0.645842	0.0887583	2.04015e-37	750	178.142	571.858	102	79.3821	22.6179	0.19711	1.41274:0.878959:1.05449:1.11678:1.43649:1	0.447333(0.532:0.314:0.496)	-1356.92
2CF	Common CF	GGP3_OM_1	GGP3	LA	LA_scaffold2193_12	MA	0.117009	0.889313	0.131573	1.07803e-42	741	184.823	556.177	144	103.157	40.8432	0.309641	1.61594:0.986156:0.886106:0.89599:1.23899:1	0.473684(0.534413:0.325911:0.560729)	-1458.71
2CF	Common CF	EVM0031371.1	SUR1	LA	LA_scaffold868_21	MA	0.0544803	0.483897	0.112587	2.01923e-44	1251	303.649	947.351	151	111.748	39.2522	0.158711	2.41797:2.43235:2.17941:2.18741:0.937898:1	0.485212(0.55036:0.368106:0.53717)	-2176.25
2CF	Common CF	EVM0034278.1	UGT74B1	LA	LA_scaffold3566_3	MA	0.0895807	0.783153	0.114385	5.01442e-75	1374	352.687	1021.31	243	182.537	60.4629	0.267611	3.40136:3.37042:3.67076:3.61059:2.66317:1	0.464702(0.512009:0.407205:0.474891)	-2620.95
2CF	Indole CF	EVM0034183.1	GSTF10	LA	LA_scaffold2890_19	MA	0.0535862	0.758716	0.0706275	4.99892e-39	615	152.086	462.914	93	76.5449	16.4551	0.22796	1.85701:1.37333:1.4132:1.42267:1.06048:1	0.434959(0.55122:0.334146:0.419512)	-1108.67
2CF	Indole CF	EVM0006168.1	GSTF9	LA	LA_scaffold2890_18	MA	0.0321659	0.647083	0.0497092	5.02638e-38	639	163.598	475.402	82	71.6501	10.3499	0.189598	1.03507:1.09082:0.767358:0.746859:0.42166:1	0.481221(0.568075:0.359155:0.516432)	-1117.43
2CF	Indole CF	EVM0031047.1	ST5a	LA	LA_scaffold810_5	MA	0.0399328	0.900248	0.0443576	9.86605e-72	972	221.197	750.803	137	119.072	17.9277	0.235714	2.9364:2.94416:2.93694:2.95056:1.01563:1	0.454733(0.501543:0.361111:0.501543)	-1708
2CF	Key aliphatic CF	EVM0031225.1	CYP79F1	LA	LA_scaffold209_40	MA	0.0931345	0.498221	0.186934	1.6132e-42	1548	314.565	1233.44	222	128.103	93.8973	0.175451	1.49051:1.5079:1.52218:1.50298:1.38377:1	0.442183(0.497093:0.395349:0.434109)	-2852.23
2CF	Key aliphatic CF	EVM0005624.1	CYP83A1	LA	LA_scaffold1183_26	MA	0.0792564	0.634741	0.124864	7.76971e-64	1503	329.829	1173.17	221	153.033	67.9667	0.201156	1.7082:1.62958:1.43302:1.46665:0.749854:1	0.463739(0.518962:0.343313:0.528942)	-2713.29
2CF	Key aromatic CF	EVM0011031.1	CYP79A2-2	LA	LA_scaffold2442_1	MA	0.0894615	0.515495	0.173545	1.2077e-36	1194	303.412	890.588	178	117.928	60.0721	0.197722	2.5267:2.36346:1.72611:1.69489:0.702515:1	0.464405(0.531407:0.365578:0.496231)	-2221.1
2CF	Key indole CF	EVM0009886.1	CYP79B2	LA	LA_scaffold2230_24	MA	0.0251796	0.432509	0.0582174	1.19106e-64	1623	375.805	1247.19	152	127.388	24.6123	0.119497	1.39636:1.62207:0.987014:1.00021:0.677431:1	0.465804(0.50647:0.390943:0.5)	-2654.54
2CF	Key indole CF	EVM0028122.1	CYP79B3	LA	LA_scaffold446_32	MA	0.0456353	0.460125	0.0991804	2.84261e-56	1551	396.242	1154.76	178	138.087	39.9126	0.151527	1.9705:2.02652:1.51431:1.48181:0.661908:1	0.438104(0.488395:0.382979:0.44294)	-2721
2CF	Key indole CF	EVM0000544.1	CYP83B1	LA	LA_C70041_1	MA	0.0374745	0.540047	0.0693911	6.14079e-53	1182	255.58	926.42	128	102.275	25.725	0.146144	2.04158:1.52914:1.7279:1.78223:0.834125:1	0.465736(0.527919:0.345178:0.524112)	-1983.07
2CF		EVM0031482.1	CYTB5C	LA	LA_scaffold361_15	MA	0.120009	0.485626	0.247123	3.07129e-09	396	89.0951	306.905	61	32.9505	28.0495	0.202268	1.70959:2.35914:0.989712:0.987905:0.700984:1	0.454545(0.484848:0.333333:0.545455)	-734.314
3SM	Aliphatic SM	EVM0024223.1	AOP1	LA	LA_scaffold1283_7	MA	0.153562	0.801574	0.191576	2.48126e-40	942	197.567	744.433	193	112.088	80.9118	0.289471	1.83205:1.92478:1.61138:1.69967:1.01436:1	0.377389(0.490446:0.316879:0.324841)	-1857.44
3SM	Aliphatic SM	EVM0028808.1	FMOGS-OX5	LA	LA_scaffold426_24	MA	0.0904856	0.535091	0.169103	6.18364e-44	1377	322.99	1054.01	206	132.746	73.2538	0.194772	1.70104:1.76314:1.29739:1.33124:0.577195:1	0.472404(0.586057:0.400871:0.430283)	-2548.02
3SM	Aliphatic SM	EVM0018849_Pre	GSL-OH-1	LA	LA_scaffold3435_4	MA	0.206492	0.749985	0.275328	7.97871e-34	1071	262.886	808.114	260	140.818	119.182	0.339897	1.75761:1.76436:1.41311:1.41279:0.694072:1	0.445378(0.52381:0.378151:0.434174)	-2274.67
3SM	Aliphatic SM	Trinity14631_orf	GSL-OH-like-2	LA	LA_scaffold2890_17	MA	0.130974	0.609883	0.214752	3.0562e-33	1083	252.995	830.005	196	114.987	81.0129	0.24285	1.1708:1.24254:0.912961:0.902826:0.405796:1	0.422899(0.493075:0.361496:0.414127)	-2125.21
3SM	Indole SM	EVM0001850.1	CYP81F2	LA	LA_scaffold342_10	MA	0.05948	0.555407	0.107093	3.95289e-62	1479	356.495	1122.51	200	149.566	50.4344	0.179017	1.79538:1.80766:1.36029:1.37916:0.52488:1	0.472955(0.547667:0.368154:0.503043)	-2635.79
3SM	Indole SM	EVM0016210.1	CYP81F3-1	LA	LA_scaffold479_7	MA	0.0715479	0.698374	0.102449	1.16615e-74	1488	335.779	1152.22	224	165.735	58.2648	0.212996	2.17526:2.39246:1.86293:1.61345:1.10821:1	0.490927(0.520161:0.386089:0.566532)	-2681.81
3SM	Indole SM	IGMT1_OM_1	IGMT1-2	LA	LA_scaffold1281_6	MA	0.0647581	0.547251	0.118333	3.83064e-44	1119	301.475	817.525	155	117.345	37.6549	0.194749	2.03521:1.98868:1.42693:1.41062:0.527242:1	0.460232(0.532172:0.386059:0.462466)	-2023.69
3SM	Indole SM	EVM0007386.1	IGMT5	LA	LA_scaffold3592_1	MA	0.166421	0.811356	0.205114	1.73848e-46	1107	247.122	859.878	240	140.047	99.953	0.310393	1.96082:2.23241:1.43507:1.52987:0.993052:1	0.426829(0.53523:0.373984:0.371274)	-2203.63
4CS	Sulphur assimilation	EVM0026982.1	APK1	LA	LA_scaffold323_3	MA	0.0524321	1.02581	0.0511127	2.79992e-66	816	170.306	645.694	126	105.546	20.4536	0.255584	1.46867:1.45714:1.09927:1.35244:0.427756:1	0.424632(0.527574:0.433824:0.3125)	-1484.32
4CS	Sulphur assimilation	EVM0029580.1	APK2	LA	LA_scaffold2230_23	MA	0.0540278	0.382675	0.141184	9.0492e-25	867	233.88	633.12	100	72.349	27.651	0.142683	1.69239:1.45892:1.0104:1.01198:0.584035:1	0.488466(0.539792:0.441176:0.484429)	-1545.19
4CS	Sulphur assimilation	EVM0007958.1	APS3	LA	LA_scaffold2174_30	MA	0.060704	2.008	0.0302311	2.38769e-157	1386	344.319	1041.68	264	241.878	22.122	0.544463	2.68338:4.40418:1.00379:1.27027:0.391562:1	0.453463(0.560606:0.402597:0.397186)	-2524.8
4CS	Sulphur assimilation	EVM0020936.1	GSH1-3	LA	LA_scaffold1127_23	MA	0.0265877	0.319398	0.0832431	6.02594e-43	1533	404.652	1128.35	127	103.075	23.9255	0.103878	3.01089:2.02681:1.33056:1.24375:1.77319:1	0.455969(0.537182:0.407045:0.423679)	-2540.59
4CS	Sulphur assimilation	EVM0023413.1	GSH2-2	LA	LA_scaffold416_6	MA	0.0616662	0.615825	0.100136	5.12907e-71	1542	350.071	1191.93	212	158.098	53.9024	0.187474	1.96335:1.74739:1.56328:1.56115:0.762921:1	0.419909(0.5:0.379377:0.38035)	-2727.38
4CS		Trinity20664_orf	CHY1-1	LA	LA_scaffold2890_9	MA	0.121375	0.367066	0.330663	5.0964e-15	1131	279.158	851.842	169	84.121	84.879	0.182018	2.04509:3.15203:1.17114:1.24526:0.961624:1	0.455791(0.522546:0.408488:0.43634)	-2099.95
5MY	Atypical MY	EVM0007598.1	BGLU28	LA	LA_scaffold1811_1	MA	0.0918423	0.491655	0.186802	9.05774e-45	1719	356.317	1362.68	237	138.241	98.759	0.174716	1.73409:1.74097:1.31829:1.37105:0.558873:1	0.397615(0.499127:0.355148:0.338569)	-3090.22
5MY	Atypical MY	EVM0013733_Fol	BGLU30	LA	LA_scaffold1202_2	MA	0.0957039	0.646832	0.147958	5.9545e-65	1737	368.032	1368.97	265	170.928	94.0717	0.212476	2.11839:2.49438:1.44474:1.45586:0.596242:1	0.392343(0.486183:0.355786:0.33506)	-3150.99
5MY	Atypical MY	EVM0006129.1	PEN2-2	LA	LA_scaffold2150_7	MA	0.0372734	0.693738	0.0537283	2.20466e-93	1629	338.052	1290.95	196	162.632	33.3683	0.173504	1.2787:1.32095:1.151:1.19011:0.796242:1	0.413444(0.485267:0.38582:0.369245)	-2815.78
5MY	Atypical MY	EVM0022410.1	PYK10-1	LA	LA_scaffold601_21	MA	0.0663653	0.797107	0.0832577	4.38619e-95	1572	356.658	1215.34	246	191.632	54.3675	0.232157	2.02578:2.14915:1.69373:1.70994:0.770109:1	0.419529(0.508588:0.378817:0.371183)	-2872.84
5MY	Typical MY	EVM0000111.1	TGG2-3	LA	LA_scaffold690_18	MA	0.258465	0.55095	0.469126	2.34661e-16	1599	346.83	1252.17	389	144.411	244.589	0.321906	1.28338:1.29949:1.06745:1.14194:0.588416:1	0.426829(0.478424:0.385553:0.41651)	-3344.72
6CB		EVM0031148.1	GSTU13	LA	LA_scaffold1371_6	MA	0.114425	0.665141	0.172032	3.62767e-28	681	192.958	488.042	127	88.4947	38.5053	0.270468	2.99607:2.15935:1.7194:1.70179:0.928344:1	0.478708(0.555066:0.39207:0.488987)	-1317.89
6CB		EVM0002850.1	MBP1	LA	LA_scaffold3215_6	MA	0.135024	0.675996	0.199741	7.03185e-82	2358	544.63	1813.37	446	267.86	178.14	0.259973	0.933834:0.9434:0.833721:0.871791:0.514071:1	0.43469(0.524809:0.407761:0.371501)	-4521.18
6CB		EVM0011143.1	NSP1	LA	LA_scaffold1710_15	MA	0.128032	0.398939	0.32093	1.20227e-20	1401	359.833	1041.17	225	116.665	108.335	0.197612	1.11281:1.04712:0.824398:0.896651:0.460146:1	0.464668(0.557816:0.399358:0.436831)	-2655.64
6CB		EVM0025986.1	NSP5	LA	LA_scaffold478_33	MA	0.352726	2.83158	0.124568	0	954	249.106	704.894	362	267.655	94.3455	1	1.77109:1.76314:1.39863:1.40311:0.630602:1	0.502096(0.584906:0.443396:0.477987)	-2160.38
6CB		EVM0006517.1	PEN3	LA	LA_scaffold3587_4	MA	0.0418027	2.75007	0.0152006	0	4374	992.163	3381.84	849	807.178	41.8215	0.656124	1.30203:1.30148:0.985613:1.22008:0.22646:1	0.44593(0.484911:0.400892:0.451989)	-7841.9
7TF	Key TF	EVM0015109.1	MYB122	LA	LA_scaffold810_3	MA	0.105448	0.375517	0.280807	1.61437e-15	981	242.151	738.849	137	73.7831	63.2169	0.172112	2.86533:2.48485:1.94125:1.84016:0.69183:1	0.428135(0.452599:0.425076:0.406728)	-1809.89
7TF	Key TF	EVM0025837.1	MYB28-1	LA	LA_scaffold2380_39	MA	0.0974444	0.444926	0.219013	1.93485e-25	1101	258.403	842.597	156	91.007	64.993	0.178998	1.62865:1.64737:1.24252:1.2578:0.572012:1	0.438692(0.449591:0.407357:0.459128)	-2003
7TF	Key TF	EVM0020398.1	MYB29	LA	LA_scaffold546_21	MA	0.106997	0.507956	0.210642	1.05374e-25	972	229.667	742.333	151	89.8361	61.1639	0.201737	2.02418:1.70061:1.27182:1.47625:0.709822:1	0.416667(0.444444:0.401235:0.404321)	-1837.4
7TF	Key TF	EVM0029896.1	MYB34	LA	LA_scaffold2380_3	MA	0.101732	0.417631	0.243593	1.33841e-17	879	203.858	675.142	124	68.6319	55.3681	0.174995	1.87063:1.9561:1.69987:1.75245:0.709832:1	0.427759(0.453925:0.406143:0.423208)	-1626.32
7TF	Key TF	EVM0028453.1	MYB51	LA	LA_scaffold1214_6	MA	0.116499	0.407946	0.285574	1.92717e-16	975	224.987	750.013	145	74.2834	70.7166	0.183752	1.81409:1.74809:1.64458:1.58937:1.09689:1	0.434872(0.447692:0.406154:0.450769)	-1836.62
7TF	Key TF	EVM0012206.1	MYC2	LA	LA_scaffold522_3	MA	0.070094	0.594141	0.117975	4.134e-76	1788	448.024	1339.98	263	194.405	68.5953	0.201406	2.02922:1.55467:0.918418:0.837434:0.897477:1	0.497763(0.520973:0.442114:0.530201)	-3207.03
7TF	Key TF	EVM0008991.1	MYC3	LA	LA_scaffold861_5	MA	0.112183	1.15466	0.0971566	3.13627e-126	1662	398.529	1263.47	340	259.935	80.0651	0.362158	1.94226:0.738994:0.767239:0.688727:1.1274:1	0.438628(0.504513:0.374549:0.436823)	-3170.12
7TF	Key TF	EVM0004159.1	MYC4	LA	LA_scaffold715_35	MA	0.119028	0.565595	0.210448	7.9131e-50	1722	442.384	1279.62	293	182.131	110.869	0.233752	3.34788:2.37883:1.10027:1.12012:1.14172:1	0.441638(0.506098:0.398084:0.420732)	-3277.46
7TF	Sulphur regulation	EVM0015466.1	SD1	LA	LA_scaffold826_20	MA	0.0348618	0.503561	0.0692305	4.61144e-39	918	243.907	674.093	102	85.6183	16.3817	0.159392	2.36243:1.00271:0.30538:1.3153:0.38357:1	0.423203(0.496732:0.341503:0.431373)	-1566.97
7TF	Sulphur regulation	EVM0006433.1	SD2	LA	LA_scaffold2823_26	MA	0.0653195	0.566632	0.115277	6.6635e-36	867	210.483	656.517	119	87.5283	31.4717	0.187024	1.94886:1.45869:0.973669:0.961148:1.10316:1	0.448097(0.551903:0.346021:0.446367)	-1561.69
7TF	Sulphur regulation	EVM0015937.1	SLIM1	LA	LA_scaffold1294_4	MA	0.0594429	0.595904	0.0997525	2.2852e-71	1707	351.177	1355.82	212	153.055	58.9451	0.169808	1.68748:1.66099:1.28448:1.28458:0.734079:1	0.429115(0.531634:0.370826:0.384886)	-2975.45
7TF		EVM0014103.1	CAMTA3	LA	LA_scaffold446_33	MA	0.0653261	0.58887	0.110935	2.21324e-121	3069	589.043	2479.96	394	268.566	125.434	0.165812	1.43928:1.49256:1.16117:1.16131:0.708839:1	0.411861(0.51173:0.401271:0.322581)	-5399.49
7TF		EVM0011940.1	CCA1	LA	LA_scaffold505_38	MA	0.100605	0.343128	0.293201	2.48954e-23	1713	415.639	1297.36	226	118.004	107.996	0.15945	3.13961:1.78421:0.98206:0.990727:1.30273:1	0.441039(0.508757:0.468476:0.345884)	-3091.97
7TF		EVM0006184.1	Dof1	LA	LA_scaffold573_11	MA	0.134706	0.391638	0.343955	1.75583e-10	771	188.869	582.131	123	59.7047	63.2953	0.197645	3.3037:3.44852:2.70477:2.70539:1.01283:1	0.477302(0.44358:0.472763:0.515564)	-1487.38
7TF		EVM0028007.1	FRS12	LA	LA_scaffold1323_2	MA	0.0526987	0.546097	0.0965006	6.01957e-98	2337	560.071	1776.93	298	228.149	69.8513	0.170944	1.83855:1.11208:0.656008:0.799495:0.532318:1	0.44801(0.508986:0.403081:0.431964)	-4108.13
7TF		EVM0025641.1	HY5	LA	LA_scaffold3298_4	MA	0.129049	0.813524	0.15863	7.65265e-27	501	115.67	385.33	101	66.0805	34.9195	0.28708	3.4468:1.55083:1.77578:1.82326:1.8847:1	0.46008(0.494012:0.476048:0.41018)	-972.889
7TF		EVM0006202.1	IQD1	LA	LA_scaffold698_21	MA	0.12377	0.56073	0.220729	1.80118e-37	1320	352.262	967.738	230	143.178	86.8218	0.240379	2.83928:2.01844:1.14556:1.17309:0.825905:1	0.45303(0.452273:0.480682:0.426136)	-2480.28
7TF		EVM0018362.1	MYB118	LA	LA_scaffold3610_2	MA	0.345964	1.11838	0.309344	1.67507e-43	1173	227.791	945.209	366	160.273	205.727	0.495963	1.68004:1.59307:1.57672:1.59743:1.07692:1	0.44075(0.5:0.388747:0.433504)	-2586.15
7TF		EVM0010181.1	NINJA	LA	LA_scaffold141_2	MA	0.0733127	0.447514	0.163822	4.1611e-35	1245	347.552	897.448	166	116.653	49.3468	0.177774	3.08332:3.1098:2.77692:2.87461:0.961481:1	0.497189(0.56747:0.50241:0.421687)	-2269.12
8TP		EVM0025059.1	GTR1	LA	LA_scaffold1986_13	MA	0.0858091	0.565792	0.151662	1.02899e-70	1932	457.288	1474.71	299	200.793	98.2069	0.199417	1.34317:1.42061:1.17201:1.17554:0.709498:1	0.444358(0.453416:0.399068:0.48059)	-3595.96
8TP		EVM0012911.1	GTR2	LA	LA_scaffold932_18	MA	0.0538417	0.58169	0.0925609	1.11373e-82	1836	477.044	1358.96	250	197.835	52.1648	0.190992	2.73:2.75197:2.13178:2.20853:0.845817:1	0.450163(0.464052:0.415033:0.471405)	-3235.45
1SE	SE-key reaction	EVM0009857.1	MAM1-2	Lma	Lma_005913	MA	0.0873463	0.568168	0.153733	2.81357e-54	1485	383.418	1101.58	233	161.617	71.3834	0.211492	1.63523:1.60433:1.26549:1.26976:0.576086:1	0.462626(0.539394:0.411111:0.437374)	-2774.15
1SE		EVM0027252.1	BAT5	Lma	Lma_021525	MA	0.0650329	0.505788	0.128577	2.67059e-44	1215	304.355	910.645	164	118.436	45.5637	0.175441	1.77227:2.1538:1.14134:1.12394:0.532835:1	0.428807(0.461728:0.422222:0.402469)	-2148.38
1SE		EVM0003851.1	BCAT-3	Lma	Lma_007562	MA	0.0633313	0.428083	0.147942	8.44715e-37	1245	330.65	914.35	157	111.418	45.5818	0.160203	2.35097:1.55585:1.48982:1.05363:1.1704:1	0.455823(0.49759:0.43012:0.439759)	-2208.08
1SE		EVM0034317.1	BCAT-4	Lma	Lma_015457	MA	0.082771	0.475135	0.174205	2.27879e-31	1068	259.961	808.039	150	97.3088	52.6912	0.178276	1.62593:1.62295:1.28412:1.24039:0.741826:1	0.462079(0.537921:0.419944:0.428371)	-1927.28
1SE		EVM0015932.1	BCAT6	Lma	Lma_013133	MA	0.0818609	0.55246	0.148175	1.69046e-39	1077	258.84	818.16	161	109.646	51.3541	0.194962	1.74569:1.70022:1.53417:1.59113:0.764985:1	0.454503(0.530641:0.435933:0.396936)	-1973.15
1SE		EVM0027674.1	IPMDH1	Lma	Lma_007366	MA	0.047701	0.652962	0.0730532	1.61238e-64	1215	330.935	884.065	172	143.914	28.0856	0.212559	2.97694:2.38224:1.42208:1.46466:0.815209:1	0.472016(0.567901:0.412346:0.435802)	-2138.25
1SE		EVM0033174.1	IPMDH2-3	Lma	Lma_004086	MA	0.0437737	0.340175	0.12868	1.23306e-30	1215	328.448	886.552	121	89.807	31.193	0.123899	1.63852:1.60333:1.37594:1.57457:0.688696:1	0.485597(0.576543:0.430864:0.449383)	-2104.11
1SE		EVM0001095.1	IPMI1-LSU1	Lma	Lma_009374	MA	0.0230611	0.403866	0.0571009	5.46189e-57	1518	381.355	1136.65	139	118.784	20.2161	0.118728	2.52019:2.60875:1.71108:1.65787:0.489256:1	0.470685(0.523715:0.451581:0.436759)	-2490.16
1SE		IPMI2_OM_1	IPMI-SSU2	Lma	Lma_023827	MA	0.0913718	0.615814	0.148376	2.05233e-32	756	200.584	555.416	127	90.0166	36.9834	0.230518	0.8794:1.15695:1.13403:1.1129:1.0571:1	0.511243(0.494048:0.511905:0.527778)	-1447.16
1SE		EVM0006793.1	IPMI-SSU3	Lma	Lma_023828	MA	0.0529685	0.650715	0.0814005	2.3648e-39	744	202.644	541.356	108	88.7094	19.2906	0.215778	4.71473:4.7954:4.92369:5.21305:4.42651:1	0.547715(0.542339:0.487903:0.612903)	-1348.6
2CF	Aliphatic CF	EVM0002186.1	GSTF11	Lma	Lma_012005	MA	0.0811494	0.63721	0.127351	4.93841e-29	630	160.133	469.867	99	72.0693	26.9307	0.222489	1.48108:1.36869:0.966595:1.04465:0.321515:1	0.433333(0.533333:0.309524:0.457143)	-1174.45
2CF	Aliphatic CF	EVM0025399.1	GSTU20	Lma	Lma_023006	MA	0.035825	0.844175	0.0424379	3.92243e-46	654	156.319	497.681	89	78.4064	10.5936	0.229037	1.23578:0.843631:0.614345:0.616773:0.359485:1	0.444954(0.488532:0.353211:0.493119)	-1150.2
2CF	Aliphatic CF	EVM0032295.1	ST5b1-3	Lma	Lma_004368	MA	0.0710045	0.835714	0.0849627	3.77345e-64	1038	221.663	816.337	162	123.391	38.6089	0.234307	1.06296:1.05668:0.932879:0.950494:0.596089:1	0.453757(0.504335:0.374277:0.482659)	-1879.49
2CF	Aliphatic CF	EVM0007082.1	ST5b-7	Lma	Lma_022087	MA	0.149373	0.463198	0.322483	5.98488e-17	1083	224.396	858.604	189	84.6049	104.395	0.214397	1.33954:1.36159:1.27085:1.23674:0.888034:1	0.454755(0.50831:0.373961:0.481994)	-2087.99
2CF	Common CF	EVM0029052.1	GGP1	Lma	Lma_021290	MA	0.0667635	0.625469	0.106741	5.6214e-32	747	241.666	505.334	109	89.1105	19.8895	0.247513	3.32075:1.06209:0.598252:0.633782:0.927436:1	0.442436(0.524096:0.313253:0.48996)	-1353.52
2CF	Common CF	GGP3_OM_1	GGP3	Lma	Lma_021289	MA	0.0859757	1.0488	0.0819755	3.17309e-55	741	138.516	602.484	125	92.145	32.855	0.265957	1.18367:1.06911:1.32677:1.42494:1.21276:1	0.493927(0.536437:0.338057:0.607287)	-1357.87
2CF	Common CF	EVM0031371.1	SUR1	Lma	Lma_014602	MA	0.0518604	0.471536	0.109982	1.18344e-47	1344	313.298	1030.7	157	115.287	41.7134	0.14969	1.59889:1.64818:1.30434:1.43404:0.76561:1	0.518229(0.566964:0.382812:0.604911)	-2326.58
2CF	Common CF	EVM0034278.1	UGT74B1	Lma	Lma_018106	MA	0.0940166	0.878479	0.107022	5.65826e-85	1383	336.184	1046.82	254	190.512	63.4877	0.284706	1.33471:1.33481:1.0536:1.07317:0.535444:1	0.496023(0.516269:0.415401:0.556399)	-2619.71
2CF	Indole CF	EVM0034183.1	GSTF10	Lma	Lma_002741	MA	0.057537	0.846528	0.0679683	5.11274e-41	615	155.629	459.371	97	80.7914	16.2086	0.257195	1.19269:1.28037:1.09008:1.17521:0.506489:1	0.469106(0.565854:0.334146:0.507317)	-1124.51
2CF	Indole CF	EVM0006168.1	GSTF9	Lma	Lma_002742	MA	0.0388762	0.81495	0.0477037	1.84336e-45	645	164.719	480.281	94	82.5218	11.4782	0.237068	2.60929:2.39785:2.84475:2.8228:2.31786:1	0.492248(0.586047:0.367442:0.523256)	-1150.35
2CF	Indole CF	EVM0031047.1	ST5a	Lma	Lma_022747	MA	0.0424201	0.8499	0.0499119	1.25034e-73	1014	223.206	790.794	145	123.212	21.7879	0.220166	1.15334:1.22579:1.04522:1.15508:0.612711:1	0.468935(0.511834:0.363905:0.531065)	-1809.91
2CF	Key aliphatic CF	EVM0026890.1	CYP79C2-2	Lma	Lma_013475	MA	0.146862	0.610732	0.24047	3.09726e-44	1578	357.647	1220.35	301	165.337	135.663	0.251996	2.27299:2.76236:1.63082:1.77281:0.861794:1	0.456907(0.504753:0.394487:0.471483)	-3107.19
2CF	Key aliphatic CF	EVM0031225.1	CYP79F1	Lma	Lma_001508	MA	0.12287	0.399951	0.307211	7.61905e-23	1611	345.491	1265.51	244	114.808	129.192	0.182292	2.32303:2.45258:2.25121:2.28628:1.66956:1	0.449721(0.492551:0.382682:0.473929)	-3029.1
2CF	Key aliphatic CF	EVM0005624.1	CYP83A1	Lma	Lma_009403	MA	0.063973	0.623802	0.102553	3.12757e-66	1503	311.746	1191.25	200	143.691	56.3094	0.180091	1.7208:1.74242:1.64019:1.65999:0.824464:1	0.486361(0.517964:0.352295:0.588822)	-2655.61
2CF	Key aromatic CF	EVM0011031.1	CYP79A2-2	Lma	Lma_003869	MA	0.145238	0.550559	0.263802	7.59158e-36	1515	337.348	1177.65	281	146.285	134.715	0.235492	1.74146:1.61265:1.29177:1.30817:0.754177:1	0.479868(0.523762:0.380198:0.535644)	-2979.93
2CF	Key indole CF	EVM0009886.1	CYP79B2	Lma	Lma_020913	MA	0.0371182	0.638878	0.0580991	1.31529e-90	1626	366.243	1259.76	202	168.356	33.6445	0.17266	1.56102:0.972318:0.916279:0.927294:1.31809:1	0.460332(0.499077:0.386531:0.495387)	-2806.94
2CF	Key indole CF	EVM0028122.1	CYP79B3	Lma	Lma_020683	MA	0.0684683	0.443392	0.154419	2.81778e-46	1623	407.768	1215.23	207	141.761	65.2387	0.162665	1.54131:1.64047:1.3805:1.32109:0.913536:1	0.462723(0.499076:0.390943:0.498152)	-2952.65
2CF	Key indole CF	EVM0000544.1	CYP83B1	Lma	Lma_022534	MA	0.0493685	0.845702	0.0583757	5.36349e-104	1497	352.72	1144.28	226	190.015	35.9851	0.236999	1.59869:1.37245:1.04639:1.08038:0.563559:1	0.474616(0.53507:0.352705:0.536072)	-2655.45
2CF		EVM0031482.1	CYTB5C	Lma	Lma_023572	MA	0.0890712	0.535687	0.166275	6.24488e-14	399	90.1588	308.841	57	36.3155	20.6845	0.189989	1.55976:1.55063:1.09888:1.1027:0.493527:1	0.441103(0.488722:0.330827:0.503759)	-732.387
3SM	Aliphatic SM	EVM0024223.1	AOP1	Lma	Lma_017429	MA	0.12368	0.543824	0.227428	2.43903e-25	957	217.154	739.846	161	90.7121	70.2879	0.219016	2.23271:2.29666:1.98443:2.42127:1.03027:1	0.411703(0.512539:0.324451:0.398119)	-1834.17
3SM	Aliphatic SM	EVM0023388.1	AOP2	Lma	Lma_017428	MA	0.302101	1.02078	0.29595	8.78298e-44	1248	266.578	981.422	357	170.85	186.15	0.455614	1.92555:2.15533:1.35318:1.97119:0.55116:1	0.433494(0.558894:0.385817:0.355769)	-2689.53
3SM	Aliphatic SM	EVM0022347.1	FMOGS-OX2-1	Lma	Lma_022008	MA	0.117629	0.548952	0.21428	3.53931e-39	1383	335.071	1047.93	235	140.705	94.2946	0.22213	1.57754:1.69471:1.15712:1.29246:0.525563:1	0.478308(0.55423:0.40564:0.475054)	-2636.58
3SM	Aliphatic SM	EVM0028808.1	FMOGS-OX5	Lma	Lma_001762	MA	0.0916418	0.617774	0.148342	1.16985e-54	1371	323.235	1047.76	222	149.914	72.0861	0.215686	1.34033:1.60225:1.09156:1.02506:1.01837:1	0.494894(0.578775:0.413567:0.492341)	-2585.88
3SM	Aliphatic SM	Trinity14631_orf	GSL-OH-like-2	Lma	Lma_002744	MA	0.109713	0.823747	0.133188	3.94402e-58	1062	248.812	813.188	202	140.738	61.2623	0.277002	0.732914:1.18345:0.486318:0.456915:0.416691:1	0.444444(0.514124:0.361582:0.457627)	-2081.06
3SM	Indole SM	EVM0023547.1	CYP81F1	Lma	Lma_020969	MA	0.0879693	1.23044	0.0714943	1.70734e-137	1491	332.665	1158.33	297	237.801	59.1988	0.342871	1.57423:1.51168:1.25167:1.23891:0.742555:1	0.490946(0.536217:0.376258:0.560362)	-2840.43
3SM	Indole SM	EVM0001850.1	CYP81F2	Lma	Lma_024868	MA	0.0693249	0.532714	0.130135	3.63505e-54	1473	359.084	1113.92	203	144.619	58.3814	0.182289	3.15567:3.29033:2.60866:2.50727:1.1273:1	0.482688(0.551935:0.375764:0.520367)	-2629.18
3SM	Indole SM	EVM0016210.1	CYP81F3-1	Lma	Lma_020971	MA	0.0589296	0.755064	0.0780457	2.47397e-90	1491	330.57	1160.43	223	175.043	47.9568	0.21327	1.39145:1.58493:1.09491:1.08596:0.932175:1	0.503353(0.541247:0.392354:0.576459)	-2688.5
3SM	Indole SM	CYP_OM_16	CYP81F4	Lma	Lma_020970	MA	0.0642989	0.571813	0.112448	2.01015e-62	1494	357.871	1136.13	207	152.544	54.456	0.185868	1.6912:1.44096:1.0123:1.08407:0.457101:1	0.469545(0.51506:0.381526:0.512048)	-2669.79
3SM	Indole SM	IGMT1_OM_1	IGMT1-2	Lma	Lma_001229	MA	0.0474337	0.608163	0.077995	3.60121e-54	1119	293.531	825.469	147	120.557	26.4428	0.194522	1.37881:1.62469:1.08093:0.830351:0.496039:1	0.458892(0.530831:0.387399:0.458445)	-1983.18
3SM	Indole SM	EVM0007386.1	IGMT5	Lma	Lma_022914	MA	0.0591844	0.543155	0.108964	1.37593e-43	1098	282.667	815.333	144	109.564	34.4358	0.183777	2.22211:2.29235:1.92237:1.96214:0.684637:1	0.441257(0.527322:0.378415:0.418033)	-1975.08
4CS	Sulphur assimilation	EVM0026982.1	APK1	Lma	Lma_014922	MA	0.0601502	0.751031	0.0800902	6.27465e-49	819	193.832	625.168	124	98.5444	25.4556	0.22366	2.36632:2.12755:1.59736:1.78111:0.521663:1	0.441392(0.521978:0.432234:0.369963)	-1500.05
4CS	Sulphur assimilation	EVM0029580.1	APK2	Lma	Lma_020912	MA	0.173686	0.908163	0.19125	2.26276e-44	849	210.607	638.393	205	129.77	75.2299	0.355884	1.00986:1.00715:0.838968:0.810876:0.433771:1	0.454653(0.496466:0.420495:0.446996)	-1791.89
4CS	Sulphur assimilation	EVM0032586.1	APS1	Lma	Lma_012323	MA	0.0271955	0.406683	0.0668714	1.14701e-51	1383	364.086	1018.91	136	114.561	21.4393	0.127099	1.66742:1.79107:1.25687:1.21573:0.70347:1	0.525307(0.611714:0.41757:0.546638)	-2347.01
4CS	Sulphur assimilation	EVM0007958.1	APS3	Lma	Lma_009476	MA	0.0477833	0.51404	0.0929564	1.24938e-57	1395	367.154	1027.85	176	139.657	36.3431	0.170499	1.76889:1.79781:1.32211:1.3141:0.577233:1	0.522581(0.587097:0.425806:0.554839)	-2501.24
4CS	Sulphur assimilation	EVM0020936.1	GSH1-3	Lma	Lma_008352	MA	0.0353736	0.361275	0.0979135	3.15878e-46	1545	395.221	1149.78	148	115.189	32.8115	0.118741	2.69023:1.50854:0.865274:1.0239:0.836502:1	0.457929(0.534951:0.41068:0.428155)	-2570.96
4CS	Sulphur assimilation	EVM0023413.1	GSH2-2	Lma	Lma_019426	MA	0.0532677	0.455162	0.11703	4.31079e-52	1572	366.577	1205.42	182	131.424	50.5762	0.146986	2.8234:2.03597:1.9613:2.23127:2.40333:1	0.449109(0.522901:0.371183:0.453244)	-2712.28
4CS		Trinity20664_orf	CHY1-1	Lma	Lma_009316	MA	0.0826668	0.383782	0.215401	2.29233e-23	1131	270.099	860.901	144	85.3811	58.6189	0.154577	1.32045:1.47749:0.960789:1.15124:0.362421:1	0.469938(0.539788:0.411141:0.458886)	-2022.45
5MY	Atypical MY	EVM0007598.1	BGLU28	Lma	Lma_023731	MA	0.07239	0.429181	0.16867	3.93717e-42	1752	348.794	1403.21	206	122.724	83.2761	0.143421	1.36072:1.40782:1.07569:1.28554:0.530606:1	0.405251(0.505993:0.356164:0.353596)	-3065.08
5MY	Atypical MY	EVM0013733_Fol	BGLU30	Lma	Lma_020442	MA	0.0720578	0.49174	0.146536	1.01454e-50	1719	347.37	1371.63	213	134.928	78.0716	0.156866	2.21508:2.18625:2.08354:2.09681:1.00563:1	0.400233(0.488656:0.360384:0.351658)	-2998.64
5MY	Atypical MY	EVM0006129.1	PEN2-2	Lma	Lma_023728	MA	0.0295811	0.563879	0.0524599	1.16865e-78	1620	345.249	1274.75	169	141.577	27.4229	0.143449	0.631866:0.626263:0.534316:0.591713:0.303837:1	0.429321(0.480556:0.384259:0.423148)	-2741.58
5MY	Atypical MY	EVM0022410.1	PYK10-1	Lma	Lma_016080	MA	0.0633378	0.572365	0.11066	7.4225e-64	1572	351.19	1220.81	209	150.938	58.0622	0.177056	1.3618:1.42013:1.12868:1.27557:0.583071:1	0.423664(0.503817:0.375:0.392176)	-2831.34
5MY	Typical MY	EVM0022094.2	TGG2-13	Lma	Lma_000480	MA	0.182216	0.618005	0.294846	9.71964e-37	1629	339.785	1289.22	343	161.891	181.109	0.273115	0.943747:1.60009:0.9035:0.989984:0.672614:1	0.43585(0.488029:0.38674:0.432781)	-3279.49
5MY	Typical MY	TGG4_OM_5	TGG4-10	Lma	Lma_000257	MA	0.0849489	0.761911	0.111495	7.47597e-78	1485	335.869	1149.13	242	175.177	66.8235	0.238061	2.33705:3.01589:1.49168:1.50372:1.16137:1	0.411785(0.477778:0.40303:0.354545)	-2713.46
6CB		EVM0005638.1	ESP2	Lma	Lma_000085	MA	0.126414	0.494321	0.255733	2.40355e-23	1017	251.307	765.693	174	97.7981	76.2019	0.217326	1.78854:1.76761:1.79732:1.77379:1.49249:1	0.512783(0.560472:0.436578:0.541298)	-1984.29
6CB		EVM0031148.1	GSTU13	Lma	Lma_018124	MA	0.118907	0.745772	0.159442	1.65054e-32	681	177.205	503.795	131	90.14	40.86	0.282025	1.56382:1.58733:1.50429:1.49696:0.905547:1	0.490455(0.566079:0.39207:0.513216)	-1349.59
6CB		EVM0002850.1	MBP1	Lma	Lma_013241	MA	0.179129	0.708632	0.252781	5.50447e-56	1785	446.557	1338.44	392	223.025	168.975	0.311596	1.64019:1.57925:1.47391:1.4984:0.835212:1	0.454062(0.521849:0.422689:0.417647)	-3595.35
6CB		MBP_OM_1	MBP2-3	Lma	Lma_000217	MA	0.360415	1.20008	0.300326	5.15637e-119	2622	614.979	2007.02	896	452.496	443.504	0.557355	1.41984:1.37586:1.22037:1.43497:0.738973:1	0.44508(0.542334:0.409039:0.383867)	-6041.59
6CB		EVM0025986.1	NSP5	Lma	Lma_018488	MA	0.149102	0.82361	0.181035	2.64558e-43	966	251.316	714.684	201	132.689	68.311	0.324583	1.95388:1.9159:1.48557:1.48548:0.590624:1	0.520186(0.588509:0.431677:0.540373)	-1900.48
6CB		EVM0006517.1	PEN3	Lma	Lma_023125	MA	0.0348385	0.844467	0.041255	9.63258e-317	4317	1002.65	3314.35	615	541.196	73.8044	0.222879	1.1935:1.41429:0.778302:1.04509:0.487712:1	0.492356(0.49861:0.400625:0.577832)	-7529.97
7TF	Key TF	EVM0015109.1	MYB122	Lma	Lma_022748	MA	0.114412	0.485765	0.235529	1.20627e-22	942	257.032	684.968	153	93.9997	59.0003	0.215738	3.13587:1.75414:1.33973:1.32175:0.429799:1	0.426752(0.429936:0.436306:0.414013)	-1791.86
7TF	Key TF	EVM0025837.1	MYB28-1	Lma	Lma_005946	MA	0.123369	0.488521	0.252535	1.20695e-23	1068	262.05	805.95	173	97.3723	75.6277	0.212964	3.44044:2.95258:2.24698:2.74391:0.981778:1	0.444288(0.452247:0.418539:0.462079)	-2039.77
7TF	Key TF	EVM0020398.1	MYB29	Lma	Lma_011555	MA	0.130128	0.500165	0.26017	8.36351e-23	1032	233.73	798.27	175	92.6625	82.3375	0.213935	1.52878:1.59429:1.2454:1.25974:0.626716:1	0.424419(0.462209:0.395349:0.415698)	-1999.39
7TF	Key TF	EVM0029896.1	MYB34	Lma	Lma_005917	MA	0.108521	0.619644	0.175135	5.49101e-31	885	188.327	696.673	142	86.1718	55.8282	0.217288	1.7326:1.74217:1.61397:1.68787:0.823937:1	0.422034(0.469492:0.391525:0.405085)	-1639.9
7TF	Key TF	EVM0028453.1	MYB51	Lma	Lma_001385	MA	0.111429	0.53175	0.209551	5.41826e-26	924	214.234	709.766	148	87.3541	60.6459	0.208883	1.65512:1.45134:1.21594:1.20976:1.36016:1	0.435606(0.444805:0.410714:0.451299)	-1760.74
7TF	Key TF	EVM0012206.1	MYC2	Lma	Lma_000682	MA	0.0453643	0.451629	0.100446	2.20383e-62	1785	425.906	1359.09	199	150.697	48.3029	0.1423	2.45831:1.92328:1.60334:1.54481:0.830808:1	0.522409(0.52437:0.456303:0.586555)	-3028.13
7TF	Key TF	EVM0008991.1	MYC3	Lma	Lma_009206	MA	0.120674	0.685604	0.176011	2.66505e-66	1743	383.242	1359.76	311	191.444	119.556	0.244888	1.01788:0.831729:0.882845:0.518029:0.811822:1	0.487952(0.518933:0.403614:0.541308)	-3339.12
7TF	Key TF	EVM0004159.1	MYC4	Lma	Lma_008618	MA	0.223514	0.653675	0.341934	5.37709e-36	1779	402.398	1376.6	417	192.188	224.812	0.320813	1.91907:1.72191:1.64557:1.65667:1.42563:1	0.473862(0.51855:0.419056:0.48398)	-3661.95
7TF	Key TF	EVM0019343.1	MYC5	Lma	Lma_009212	MA	0.24572	0.957828	0.256538	1.597e-58	1437	305.853	1131.15	387	198.588	188.412	0.397286	1.23229:1.37775:0.96922:0.945923:0.606198:1	0.484342(0.490605:0.395616:0.566806)	-3040.81
7TF	Sulphur regulation	EVM0006433.1	SD2	Lma	Lma_012632	MA	0.0684365	0.694592	0.0985277	1.05707e-44	891	215.395	675.605	132	100.837	31.1627	0.219807	2.69602:2.40502:1.91366:2.07546:0.776278:1	0.450056(0.543771:0.356902:0.449495)	-1607.84
7TF	Sulphur regulation	EVM0015937.1	SLIM1	Lma	Lma_004381	MA	0.0716824	0.596462	0.120179	2.09669e-66	1689	363.743	1325.26	230	159.96	70.04	0.184699	2.30862:2.12401:2.07092:2.10374:1.3489:1	0.447898(0.5373:0.372114:0.434281)	-3052.63
7TF		EVM0014103.1	CAMTA3	Lma	Lma_020686	MA	0.0555308	0.480576	0.115551	4.80959e-102	3066	635.307	2430.69	352	244.089	107.911	0.143605	1.41394:1.34128:1.09354:1.35596:0.631018:1	0.438356(0.524462:0.403131:0.387476)	-5349.96
7TF		EVM0011940.1	CCA1	Lma	Lma_023558	MA	0.180606	0.792019	0.228032	1.39676e-58	1596	354.586	1241.41	356	197.959	158.041	0.316445	1.73729:1.50774:1.46498:1.47411:1.1131:1	0.453634(0.526316:0.462406:0.37218)	-3245.67
7TF		EVM0006184.1	Dof1	Lma	Lma_002012	MA	0.0920598	0.58932	0.156214	5.44365e-30	807	198.803	608.197	127	85.9325	41.0675	0.214559	2.39678:2.82403:1.7557:1.93922:0.666078:1	0.465304(0.44052:0.472119:0.483271)	-1517.39
7TF		EVM0022049.1	FRS7	Lma	Lma_010043	MA	0.0375965	0.777423	0.0483604	4.46164e-148	2283	544.975	1738.02	311	269.444	41.5563	0.214201	1.70884:1.75726:1.2493:1.26624:0.454233:1	0.483574(0.518397:0.412615:0.519711)	-3989.79
7TF		EVM0025641.1	HY5	Lma	Lma_018833	MA	0.0928669	1.11581	0.0832281	1.76326e-41	477	109.672	367.328	95	74.2908	20.7092	0.328063	2.10999:1.52293:1.71862:1.42923:1.7125:1	0.468553(0.5:0.481132:0.424528)	-912.361
7TF		EVM0006202.1	IQD1	Lma	Lma_009885	MA	0.118953	0.60189	0.197633	3.81535e-43	1323	327.375	995.625	231	144.281	86.7195	0.238456	1.66497:1.58799:1.26781:1.58307:0.705792:1	0.472033(0.468254:0.482993:0.464853)	-2521.3
7TF		EVM0018362.1	MYB118	Lma	Lma_005219	MA	0.175962	1.61289	0.109097	2.7121e-70	735	159.962	575.038	177	127.138	49.8619	0.488688	2.7437:2.35092:1.94918:1.98745:1.60224:1	0.423129(0.485714:0.385714:0.397959)	-1468.17
7TF		EVM0010181.1	NINJA	Lma	Lma_003050	MA	0.0926616	0.478523	0.193641	6.75466e-34	1221	355.503	865.497	186	126.407	59.5926	0.205008	3.65855:2.45428:1.30467:1.41701:1.56108:1	0.502457(0.554054:0.496314:0.457002)	-2200.02
8TP		EVM0025059.1	GTR1	Lma	Lma_019720	MA	0.0618187	0.44816	0.137939	2.03993e-59	1923	452.819	1470.18	238	164.382	73.6183	0.152793	1.5435:1.60447:1.49827:1.51407:0.877947:1	0.465679(0.463339:0.402496:0.531201)	-3419.4
8TP		EVM0012911.1	GTR2	Lma	Lma_006011	MA	0.0677424	0.549309	0.123323	1.49579e-72	1836	449.632	1386.37	260	188.372	71.6279	0.185677	1.78114:1.82886:1.62119:1.63541:0.851703:1	0.459423(0.458333:0.411765:0.50817)	-3313.14
1SE	SE-key reaction	EVM0009857.1	MAM1-2	Lme	Lme_scaffold242	MA	0.837403	1.64507	0.509038	3.41534e-48	867	174.542	692.458	532	176.188	355.812	1	0.893745:0.871399:0.802133:0.8335:0.723133:1	0.425029(0.513841:0.351211:0.410035)	-2256.54
1SE		EVM0027252.1	BAT5	Lme	Lme_scaffold245	MA	0.0739042	0.401627	0.184012	9.8213e-30	1224	303.51	920.49	155	99.4818	55.5182	0.155168	1.45541:1.535:1.09094:1.15558:0.491185:1	0.42402(0.459559:0.422794:0.389706)	-2170.02
1SE		EVM0003851.1	BCAT-3	Lme	Lme_scaffold246	MA	0.0552031	0.385275	0.143283	3.2256e-34	1254	306.641	947.359	140	97.0424	42.9576	0.135916	1.80694:1.68045:1.54538:1.53992:0.743915:1	0.450957(0.5:0.435407:0.417464)	-2169.46
1SE		EVM0016349.1	IPMDH2-1	Lme	Lme_scaffold384	MA	0.0511995	0.447794	0.114337	3.44948e-43	1242	354.993	887.007	153	119.002	33.9977	0.164556	2.31246:2.11716:1.54755:1.59024:1.01944:1	0.478261(0.559179:0.425121:0.450483)	-2222.09
1SE		EVM0001123.1	IPMDH2-2	Lme	Lme_scaffold93	MA	0.0481809	0.373266	0.129079	4.62424e-35	1227	324.538	902.462	135	99.3422	35.6578	0.134165	1.58979:1.55387:1.16232:1.29774:0.443321:1	0.492258(0.586797:0.447433:0.442543)	-2132.46
1SE		EVM0033174.1	IPMDH2-3	Lme	Lme_scaffold296	MA	0.0309784	0.348521	0.0888852	1.22724e-36	1215	332.721	882.279	113	91.4463	21.5537	0.117936	1.86757:1.74425:1.42599:1.56861:0.74978:1	0.481481(0.588889:0.432099:0.423457)	-2063.3
1SE		EVM0001095.1	IPMI1-LSU1	Lme	Lme_scaffold18	MA	0.0208165	0.506715	0.0410814	2.02118e-73	1521	372.022	1148.98	154	136.661	17.3393	0.139663	3.28974:3.25394:2.36779:2.39177:0.552143:1	0.464168(0.518738:0.453649:0.420118)	-2503.56
2CF	Aliphatic CF	EVM0002186.1	GSTF11	Lme	Lme_scaffold291	MA	0.0826602	0.407371	0.202911	3.36318e-15	639	159.392	479.608	83	51.5349	31.4651	0.163656	2.46591:2.59175:1.82589:1.92729:0.511319:1	0.437402(0.537559:0.314554:0.460094)	-1146.19
2CF	Aliphatic CF	EVM0032295.1	ST5b1-3	Lme	Lme_scaffold108	MA	0.0666199	0.555277	0.119976	1.97822e-39	1032	232.651	799.349	135	95.5944	39.4056	0.176781	1.47822:1.45141:1.29707:1.26662:0.78859:1	0.451066(0.514535:0.361919:0.476744)	-1821.36
2CF	Common CF	EVM0031371.1	SUR1	Lme	Lme_scaffold1274	MA	0.0631683	0.424294	0.148879	2.9789e-38	1350	335.751	1014.25	165	113.814	51.1864	0.152982	2.12384:2.09729:1.66838:1.67204:0.949284:1	0.495926(0.554444:0.384444:0.548889)	-2362.18
2CF	Common CF	EVM0034278.1	UGT74B1	Lme	Lme_scaffold491	MA	0.101492	0.603561	0.168155	1.42201e-49	1383	344.433	1038.57	229	151.954	77.0464	0.226531	2.69293:2.25327:2.08345:2.10052:1.17117:1	0.487708(0.516269:0.416486:0.530369)	-2592.12
2CF	Indole CF	EVM0034183.1	GSTF10	Lme	Lme_scaffold110	MA	1.03903	0.868281	1.19665	0.00292517	615	140.565	474.435	456	90.4953	365.505	1	0.904968:0.954167:0.935085:0.936489:1.17689:1	0.430894(0.502439:0.331707:0.458537)	-1703.57
2CF	Indole CF	EVM0006168.1	GSTF9	Lme	Lme_scaffold110	MA	0.991468	1.02907	0.963462	0.516344	645	146.356	498.644	482	112.549	369.451	1	0.979097:0.995123:1.06981:1.09082:1.28682:1	0.454264(0.504651:0.346512:0.511628)	-1795.02
2CF	Indole CF	EVM0031047.1	ST5a	Lme	Lme_scaffold34	MA	0.0299086	0.671083	0.0445677	1.89036e-61	1011	235.415	775.585	123	107.252	15.7479	0.179208	2.3743:2.18469:2.13076:2.12205:1.40278:1	0.467359(0.525223:0.363501:0.513353)	-1728.66
2CF	Key aliphatic CF	EVM0026890.1	CYP79C2-2	Lme	Lme_scaffold932	MA	0.128493	0.593941	0.21634	2.82925e-46	1578	346.844	1231.16	278	157.247	120.753	0.230798	2.51233:2.33867:2.10211:2.12501:0.998108:1	0.450887(0.500951:0.382129:0.469582)	-3039.34
2CF	Key aliphatic CF	EVM0005624.1	CYP83A1	Lme	Lme_scaffold183	MA	0.0718785	0.539683	0.133186	4.88202e-53	1503	326.947	1176.05	201	135.895	65.1049	0.17364	1.71856:1.7202:1.49263:1.50077:0.742501:1	0.476048(0.520958:0.347305:0.55988)	-2678.32
2CF	Key aromatic CF	EVM0011031.1	CYP79A2-2	Lme	Lme_C4659782	MA	0.12383	0.523397	0.236589	1.26864e-37	1539	356.177	1182.82	258	144.482	113.518	0.216303	2.1093:2.08565:1.63074:1.55885:0.846534:1	0.467836(0.524366:0.371345:0.507797)	-2930.43
2CF	Key indole CF	EVM0009886.1	CYP79B2	Lme	Lme_scaffold518	MA	0.0317692	0.549511	0.0578136	1.57946e-78	1626	364.757	1261.24	178	148.345	29.655	0.147913	2.08438:1.91298:1.90198:1.87555:1.83778:1	0.457257(0.500923:0.389299:0.48155)	-2717.08
2CF	Key indole CF	EVM0028122.1	CYP79B3	Lme	Lme_scaffold384	MA	0.871349	1.36832	0.636803	7.53822e-26	1194	309.093	884.907	760	269.206	490.794	1	1.21427:1.26073:1.14217:1.25597:0.879189:1	0.457705(0.522613:0.398241:0.452261)	-3212.58
3SM	Aliphatic SM	Trinity14631_orf	GSL-OH-like-2	Lme	Lme_scaffold110	MA	1.05154	0.819689	1.28285	0.000118089	645	143.38	501.62	468	85.2753	382.725	1	0.933526:0.867004:0.896399:0.884406:0.942919:1	0.414729(0.469767:0.339535:0.434884)	-1785.2
3SM	Indole SM	EVM0023547.1	CYP81F1	Lme	Lme_scaffold70	MA	0.0875481	0.82775	0.105766	3.03986e-87	1497	347.791	1149.21	260	192.666	67.3339	0.259516	2.08286:2.54426:1.545:1.44182:0.701799:1	0.503006(0.538076:0.37976:0.591182)	-2795.77
3SM	Indole SM	EVM0001850.1	CYP81F2	Lme	Lme_scaffold155	MA	0.0695072	0.48914	0.142101	1.04495e-49	1479	377.236	1101.76	201	142.047	58.9528	0.176539	2.24405:3.4692:1.4106:1.46361:0.711513:1	0.476335(0.548682:0.369168:0.511156)	-2635.43
3SM	Indole SM	EVM0016210.1	CYP81F3-1	Lme	Lme_scaffold75	MA	0.078573	0.900433	0.0872613	1.86867e-102	1491	345.945	1145.06	265	205.613	59.3871	0.269263	1.67264:1.6229:1.26311:1.2352:0.656846:1	0.482227(0.529175:0.386318:0.531187)	-2795.58
3SM	Indole SM	IGMT1_OM_1	IGMT1-2	Lme	Lme_scaffold176	MA	0.0413928	0.488845	0.0846747	1.29993e-44	1128	291.216	836.784	129	103.756	25.2443	0.156912	1.70038:2.51056:1.19541:1.23667:0.707822:1	0.452571(0.537234:0.384309:0.43617)	-1954.78
4CS	Sulphur assimilation	EVM0026982.1	APK1	Lme	Lme_scaffold339	MA	0.847584	1.55548	0.544902	1.415e-29	819	176.338	642.662	494	165.445	328.555	1	0.939586:0.941946:0.814389:0.820701:0.577692:1	0.462149(0.562271:0.42674:0.397436)	-2124.45
4CS	Sulphur assimilation	EVM0029580.1	APK2	Lme	Lme_scaffold518	MA	0.709965	2.09416	0.339021	0	879	184.18	694.82	496	217.643	278.357	1	0.638778:0.915346:0.616768:0.759297:0.735631:1	0.466439(0.510239:0.416382:0.472696)	-2243.38
4CS	Sulphur assimilation	EVM0032586.1	APS1	Lme	Lme_scaffold339	MA	0.036546	0.460213	0.0794109	1.27414e-54	1386	367.672	1018.33	154	126.236	27.7644	0.148935	1.30556:1.25019:0.935648:0.94846:0.3927:1	0.510462(0.611472:0.417749:0.502165)	-2414.7
4CS	Sulphur assimilation	EVM0007958.1	APS3	Lme	Lme_scaffold45	MA	0.0490894	0.590736	0.0830987	2.36477e-66	1395	353.444	1041.56	185	148.609	36.3914	0.186324	1.58844:2.12034:1.1621:0.939146:0.567212:1	0.496057(0.57957:0.410753:0.497849)	-2458.15
4CS	Sulphur assimilation	EVM0020936.1	GSH1-3	Lme	Lme_scaffold621	MA	0.0296051	0.342083	0.0865436	4.27018e-44	1533	385.337	1147.66	133	105.744	27.2561	0.10815	2.45228:2.251:1.82676:1.81815:1.31202:1	0.459883(0.535225:0.410959:0.433464)	-2575.12
4CS	Sulphur assimilation	EVM0023413.1	GSH2-2	Lme	Lme_scaffold468	MA	0.0530037	0.429638	0.123368	1.77419e-49	1617	392.227	1224.77	184	132.83	51.1702	0.144362	2.23372:1.41606:1.07823:1.43395:0.908718:1	0.435374(0.511132:0.376623:0.418367)	-2787.83
4CS		Trinity20664_orf	CHY1-1	Lme	Lme_scaffold2976	MA	0.0721826	0.237514	0.303908	4.04792e-11	1122	281.356	840.644	111	58.1753	52.8247	0.113642	2.62485:2.69742:1.80178:1.9311:0.379984:1	0.470143(0.532086:0.421123:0.457219)	-1931.66
5MY	Atypical MY	EVM0007598.1	BGLU28	Lme	Lme_scaffold358	MA	0.101372	0.624655	0.162284	1.51572e-60	1710	348.169	1361.83	267	163.327	103.673	0.207916	1.67222:2.11455:1.23507:1.24191:0.767933:1	0.394737(0.496491:0.353509:0.334211)	-3138.82
5MY	Atypical MY	EVM0013733_Fol	BGLU30	Lme	Lme_scaffold316	MA	0.098439	0.810444	0.121463	2.35214e-86	1698	327.447	1370.55	282	186.954	95.0461	0.235744	1.21167:1.2919:0.986715:0.983362:0.674711:1	0.395465(0.501767:0.352473:0.332155)	-3113.89
5MY	Atypical MY	EVM0022410.1	PYK10-1	Lme	Lme_scaffold78	MA	0.0773847	0.712499	0.10861	1.23725e-80	1572	357	1215	248	181.069	66.9305	0.221619	1.40371:1.38317:1.08781:1.08913:0.558182:1	0.421756(0.508588:0.375:0.381679)	-2922.39
5MY	Typical MY	EVM0000111.1	TGG2-3	Lme	Lme_scaffold240	MA	0.238898	0.597108	0.400092	3.11577e-23	1575	341.916	1233.08	378	154.735	223.265	0.316662	1.16598:1.2816:1.00503:1.28115:0.653368:1	0.430794(0.46381:0.393333:0.435238)	-3336.26
5MY	Typical MY	EVM0021793.1	TGG4-6	Lme	Lme_scaffold461	MA	0.081487	0.666142	0.122327	1.77634e-65	1482	304.615	1177.39	222	150.732	71.268	0.201659	2.43287:2.34649:2.33847:2.37806:1.58529:1	0.412955(0.492915:0.407895:0.338057)	-2662.06
6CB		EVM0031148.1	GSTU13	Lme	Lme_scaffold489	MA	0.0946811	0.453996	0.20855	8.75221e-18	681	175.704	505.296	100	62.5096	37.4904	0.187388	1.69038:1.4915:1.6389:1.49156:1.20259:1	0.503671(0.555066:0.396476:0.559471)	-1275.03
6CB		EVM0011143.1	NSP1	Lme	Lme_scaffold214	MA	0.225637	0.785846	0.287126	1.37277e-29	945	243.332	701.668	237	129.653	107.347	0.369887	1.82253:1.74695:1.29065:1.32595:0.445828:1	0.452381(0.519048:0.422222:0.415873)	-1991.25
6CB		EVM0025986.1	NSP5	Lme	Lme_scaffold369	MA	0.130936	1.43656	0.0911454	1.54706e-79	855	226.285	628.715	200	159.586	40.4138	0.476484	1.70346:1.50895:1.07486:1.12191:0.505226:1	0.476023(0.570175:0.42807:0.429825)	-1725.75
6CB		EVM0006517.1	PEN3	Lme	Lme_scaffold96	MA	0.0357042	0.945352	0.0377681	0	4353	1028.32	3324.68	639	569.464	69.5364	0.250593	0.960831:0.987988:0.712554:0.78787:0.193167:1	0.466575(0.497243:0.398346:0.504135)	-7572.91
7TF	Key TF	EVM0015109.1	MYB122	Lme	Lme_scaffold78	MA	0.863661	1.59682	0.540864	1.46819e-38	1080	200.839	879.161	652	193.61	458.39	1	0.996444:1.04611:0.884976:0.893441:0.677204:1	0.413426(0.472222:0.394444:0.373611)	-2774.44
7TF	Key TF	EVM0025837.1	MYB28-1	Lme	Lme_scaffold165	MA	0.120591	0.535043	0.225386	6.11619e-29	1104	262.727	841.273	181	105.128	75.8716	0.219221	2.04406:2.08754:1.58482:1.61088:0.886318:1	0.441123(0.452446:0.40625:0.464674)	-2079.63
7TF	Key TF	EVM0020398.1	MYB29	Lme	Lme_scaffold374	MA	0.148034	0.641665	0.230702	4.41628e-30	993	211.653	781.347	190	102.61	87.39	0.253249	1.34418:1.36915:1.23289:1.2432:0.893769:1	0.417925(0.459215:0.39577:0.398792)	-1977.52
7TF	Key TF	EVM0029896.1	MYB34	Lme	Lme_scaffold1363	MA	0.141564	0.693097	0.204248	2.78656e-31	849	205.589	643.411	164	100.048	63.9521	0.27512	1.95243:1.1783:0.935202:1.0619:0.558099:1	0.426973(0.464664:0.408127:0.408127)	-1652.11
7TF	Key TF	EVM0012206.1	MYC2	Lme	Lme_scaffold265	MA	0.0538762	0.60093	0.0896546	1.34556e-85	1839	415.004	1424	241	184.303	56.6972	0.177329	1.48303:1.43756:1.42658:1.15596:1.20228:1	0.501903(0.508972:0.448613:0.548124)	-3218.95
7TF	Key TF	EVM0008991.1	MYC3	Lme	Lme_scaffold115	MA	0.0925598	0.814256	0.113674	8.73075e-94	1731	449.469	1281.53	305	230.344	74.6564	0.279954	2.65207:1.05263:1.05391:0.736334:0.927544:1	0.453495(0.506066:0.389948:0.464471)	-3211.02
7TF	Sulphur regulation	EVM0015466.1	SD1	Lme	Lme_scaffold242	MA	0.030581	0.521429	0.0586485	1.50928e-41	891	236.274	654.726	99	85.16	13.84	0.160743	3.31751:1.21357:1.1043:1.47341:0.878315:1	0.428171(0.506734:0.345118:0.43266)	-1512.89
7TF	Sulphur regulation	EVM0006433.1	SD2	Lme	Lme_scaffold830	MA	0.0574517	0.597745	0.0961142	3.69467e-43	906	228.544	677.456	126	98.0618	27.9382	0.193744	2.32509:1.12887:0.792527:0.801279:0.728968:1	0.443157(0.554636:0.350993:0.423841)	-1629.33
7TF	Sulphur regulation	EVM0015937.1	SLIM1	Lme	Lme_scaffold195	MA	0.0869863	0.575086	0.151258	3.22955e-49	1407	292.723	1114.28	204	129.46	74.5401	0.188534	1.49001:1.41161:1.23408:1.24994:0.941196:1	0.436034(0.539446:0.363539:0.405117)	-2556.87
7TF		EVM0014103.1	CAMTA3	Lme	Lme_scaffold50	MA	0.0782406	0.446144	0.175371	7.53615e-74	3072	616.184	2455.82	382	224.845	157.155	0.152035	1.71482:1.67708:1.33905:1.34058:0.802599:1	0.422363(0.519531:0.401855:0.345703)	-5453.62
7TF		EVM0011940.1	CCA1	Lme	Lme_scaffold613	MA	0.118774	0.375139	0.316612	2.54175e-24	1827	443.56	1383.44	269	135.346	133.654	0.181014	4.15453:2.44221:1.47892:1.55223:2.18738:1	0.447181(0.517241:0.477011:0.347291)	-3360
7TF		EVM0025641.1	HY5	Lme	Lme_scaffold165	MA	0.812698	1.73776	0.467671	8.12945e-34	504	102.048	401.952	297	104.5	192.5	1	0.874925:0.909815:0.98768:1.09889:1.2888:1	0.451389(0.488095:0.422619:0.443452)	-1315.16
7TF		EVM0006202.1	IQD1	Lme	Lme_scaffold20	MA	0.127714	0.357161	0.357581	3.71796e-16	1344	366.212	977.788	210	107.431	102.569	0.190233	2.84577:1.38251:0.802338:0.828062:0.914412:1	0.469866(0.460938:0.498884:0.449777)	-2499.55
7TF		EVM0018362.1	MYB118	Lme	Lme_scaffold891	MA	0.24209	0.712686	0.339687	6.76126e-27	1242	284.649	957.351	301	140.493	160.507	0.349944	2.5046:1.64546:0.990071:0.95476:1.1184:1	0.428341(0.479469:0.373188:0.432367)	-2561.39
7TF		EVM0010181.1	NINJA	Lme	Lme_scaffold236	MA	0.079895	0.432553	0.184706	4.22933e-32	1266	336.934	929.066	168	111.309	56.6908	0.173752	2.80708:3.02582:2.02871:2.10834:0.899745:1	0.490126(0.554502:0.498815:0.417062)	-2243.75
8TP		EVM0025059.1	GTR1	Lme	Lme_scaffold342	MA	0.103542	0.480555	0.215463	2.61742e-49	1923	473.45	1449.55	304	183.168	120.832	0.196364	1.62859:1.65343:1.39517:1.42156:0.719017:1	0.456838(0.456318:0.402496:0.5117)	-3628.43
8TP		EVM0012911.1	GTR2	Lme	Lme_scaffold125	MA	0.0668438	0.532468	0.125536	1.90159e-67	1812	460.513	1351.49	250	182.693	67.3069	0.185181	2.89143:2.88374:2.64749:2.63336:1.43895:1	0.456126(0.461093:0.416391:0.490894)	-3223.87
1SE		EVM0027252.1	BAT5	Mde	Mde_033916	MA	0.890936	1.34423	0.662787	1.45361e-24	1095	263.463	831.537	749	242.248	506.752	1	0.862656:1.08867:0.896915:0.962049:0.750311:1	0.437443(0.479452:0.417808:0.415068)	-2997.64
1SE		EVM0003851.1	BCAT-3	Mde	Mde_022201	MA	0.846551	1.5244	0.555333	1.9604e-43	1161	262.822	898.178	723	249.498	473.502	1	0.99885:1.06297:0.96335:1.0482:1.0168:1	0.447028(0.510336:0.412145:0.418605)	-3044.2
1SE		EVM0015932.1	BCAT6	Mde	Mde_018223	MA	0.860753	1.31052	0.6568	9.73972e-07	294	91.021	202.979	185	75.0604	109.94	1	0.578518:0.573718:0.647162:0.647413:0.892031:1	0.505102(0.469388:0.545918:0.5)	-780.39
1SE		EVM0027674.1	IPMDH1	Mde	Mde_024901	MA	0.756626	1.73063	0.437198	5.17374e-119	1212	302.844	909.156	734	317.406	416.594	1	0.988202:1.20028:0.85617:1.05335:0.691399:1	0.468647(0.549505:0.383663:0.472772)	-3198.33
1SE		EVM0001123.1	IPMDH2-2	Mde	Mde_042733	MA	0.838215	1.57443	0.532392	4.04584e-66	969	212.94	756.06	641	221.776	419.224	1	1.17629:1.20459:1.12574:1.13657:0.8159:1	0.44582(0.532508:0.407121:0.397833)	-2559
1SE		EVM0033174.1	IPMDH2-3	Mde	Mde_042734	MA	0.826182	1.485	0.556353	8.60422e-05	153	40.3667	112.633	83	32.5189	50.4811	1	1.17464:1.77443:0.683725:0.687399:0.549327:1	0.428105(0.5:0.323529:0.460784)	-388.126
1SE		EVM0001095.1	IPMI1-LSU1	Mde	Mde_024806	MA	0.827399	1.53636	0.538543	4.04375e-35	909	221.301	687.699	549	205.346	343.654	1	0.938949:0.9519:0.879947:0.941103:0.706276:1	0.459296(0.5033:0.452145:0.422442)	-2404.4
1SE		IPMI2_OM_1	IPMI-SSU2	Mde	Mde_018570	MA	0.851839	1.43174	0.594966	1.06242e-21	669	170.924	498.076	431	157.659	273.341	1	1.07653:1.20386:1.08137:1.08559:0.890174:1	0.479821(0.515695:0.473094:0.450673)	-1815.35
1SE		EVM0006793.1	IPMI-SSU3	Mde	Mde_018568	MA	0.923557	1.25784	0.73424	1.23244e-05	522	119.37	402.63	333	95.7841	237.216	1	0.896057:0.944196:0.945218:0.967049:0.962419:1	0.517241(0.528736:0.439655:0.583333)	-1404.42
2CF	Aliphatic CF	EVM0005353.1	ST5b-8	Mde	Mde_018525	MA	0.959297	1.13113	0.848087	0.00117661	909	215.316	693.684	609	163.171	445.829	1	0.955906:0.996045:0.975882:0.985667:0.922825:1	0.489549(0.546205:0.49505:0.427393)	-2461.18
2CF	Aliphatic CF	EVM0015467.1	ST5c	Mde	Mde_026889	MA	0.817085	1.62566	0.502619	5.8896e-68	1050	237.531	812.469	657	241.616	415.384	1	1.03554:1.29027:0.915652:1.02077:0.706171:1	0.451905(0.511429:0.404286:0.44)	-2813.39
2CF	Common CF	EVM0029052.1	GGP1	Mde	Mde_036293	MA	0.894415	1.32597	0.674539	1.17442e-11	732	179.094	552.906	462	149.88	312.12	1	0.90524:1.00266:0.833776:0.833208:0.695577:1	0.463798(0.545082:0.368852:0.477459)	-1970.6
2CF	Common CF	EVM0034278.1	UGT74B1	Mde	Mde_029087	MA	0.913584	1.26745	0.720803	4.12367e-14	1191	290.847	900.153	784	242.661	541.339	1	1.03909:1.03035:1.06025:1.05731:1.09761:1	0.488665(0.530227:0.471033:0.464736)	-3241.84
2CF	Indole CF	EVM0034183.1	GSTF10	Mde	Mde_032813	MA	0.835908	1.52732	0.547303	5.21479e-22	576	136.701	439.299	352	127.592	224.408	1	0.641605:0.647424:0.551627:0.678014:0.387854:1	0.46875(0.5625:0.421875:0.421875)	-1538.71
2CF	Indole CF	EVM0006168.1	GSTF9	Mde	Mde_000829	MA	0.0254536	0.451756	0.0563438	2.37988e-27	645	155.311	489.689	62	52.6472	9.35276	0.128104	1.02239:1.07628:1.2002:1.23796:0.775483:1	0.511628(0.583721:0.365116:0.586047)	-1081.56
2CF	Indole CF	EVM0031047.1	ST5a	Mde	Mde_031270	MA	0.901721	1.33506	0.675418	5.00508e-13	759	172.14	586.86	495	149.88	345.12	1	1.17909:1.09081:1.09383:1.08983:0.978583:1	0.505929(0.539526:0.476285:0.501976)	-2056.65
2CF	Key aliphatic CF	EVM0031225.1	CYP79F1	Mde	Mde_028817	MA	0.87584	1.50226	0.583017	1.99539e-44	1545	306.228	1238.77	966	287.633	678.367	1	0.946106:0.862813:0.904165:0.922872:0.988793:1	0.444013(0.504854:0.4:0.427184)	-4092.11
2CF	Key indole CF	EVM0000544.1	CYP83B1	Mde	Mde_026029	MA	0.768029	1.8881	0.406773	0	915	189.499	725.501	576	225.235	350.765	1	0.92888:1.02433:0.843989:0.878709:0.764798:1	0.439891(0.518033:0.352459:0.44918)	-2382.3
2CF		EVM0031482.1	CYTB5C	Mde	Mde_003641	MA	0.71353	1.92956	0.369788	0	399	93.9953	305.005	236	107.276	128.724	1	1.12014:1.14257:1.18658:1.49345:1.09176:1	0.45614(0.515038:0.364662:0.488722)	-1039.43
3SM	Aliphatic SM	EVM0023388.1	AOP2	Mde	Mde_034434	MA	0.844415	1.49163	0.566102	1.81657e-30	864	207.699	656.301	540	193.631	346.369	1	1.29673:1.32481:1.11742:1.12743:0.725669:1	0.434028(0.520833:0.394097:0.387153)	-2301.25
3SM	Aliphatic SM	EVM0022347.1	FMOGS-OX2-1	Mde	Mde_035669	MA	0.883176	1.46692	0.602063	6.90987e-22	867	173.513	693.487	540	158.53	381.47	1	0.739714:0.761586:0.691136:0.697498:0.622138:1	0.455017(0.508651:0.377163:0.479239)	-2275.82
3SM	Aliphatic SM	EVM0028808.1	FMOGS-OX5	Mde	Mde_023329	MA	0.0615804	0.327874	0.187817	9.08894e-27	1383	328.732	1054.27	147	91.7407	55.2593	0.124877	1.53248:1.54935:1.24612:1.40674:0.652882:1	0.499638(0.585683:0.418655:0.494577)	-2419.43
3SM	Aliphatic SM	Trinity14631_orf	GSL-OH-like-2	Mde	Mde_021690	MA	0.853011	1.52317	0.560023	6.58814e-30	1035	227.011	807.989	606	202.454	403.546	1	0.919734:1.27359:0.735717:0.888149:0.751352:1	0.448309(0.501449:0.392754:0.450725)	-2687.81
3SM	Indole SM	EVM0023547.1	CYP81F1	Mde	Mde_042258	MA	0.845702	1.52723	0.553748	3.81419e-42	1089	246.55	842.45	682	235.812	446.188	1	0.868081:0.913949:0.847908:0.986913:0.712318:1	0.479798(0.546832:0.414601:0.477961)	-2902.24
3SM	Indole SM	EVM0001850.1	CYP81F2	Mde	Mde_008664	MA	0.723109	1.93744	0.373229	0	450	102.609	347.391	268	118.395	149.605	1	0.740302:0.838615:0.516252:0.75931:0.257916:1	0.485556(0.533333:0.373333:0.55)	-1178.66
3SM	Indole SM	CYP_OM_16	CYP81F4	Mde	Mde_026808	MA	0.940296	1.24159	0.757331	2.28095e-08	1098	217.575	880.425	709	174.435	534.565	1	0.774643:0.666433:0.820866:0.72151:0.792521:1	0.454918(0.550546:0.32377:0.490437)	-2785.08
3SM	Indole SM	IGMT1_OM_1	IGMT1-2	Mde	Mde_018413	MA	0.871674	1.42707	0.610816	9.24859e-17	750	173.291	576.709	452	149.038	302.962	1	0.869095:1.08786:0.807386:0.881779:0.623889:1	0.429333(0.472:0.41:0.406)	-1989.04
3SM	Indole SM	EVM0024666.1	IGMT3	Mde	Mde_033804	MA	0.893576	1.36581	0.654245	9.45672e-13	762	171.727	590.273	465	143.128	321.872	1	1.04446:1.1366:0.961287:0.990126:0.885593:1	0.446194(0.503937:0.366142:0.468504)	-1985.25
3SM	Indole SM	EVM0007386.1	IGMT5	Mde	Mde_011339	MA	0.0597205	0.362649	0.164678	2.27664e-20	828	222.555	605.445	93	64.2267	28.7733	0.141143	1.83074:1.92771:1.51334:1.53186:0.583393:1	0.45471(0.547101:0.389493:0.427536)	-1470.75
4CS	Sulphur assimilation	EVM0026982.1	APK1	Mde	Mde_013972	MA	0.808924	1.70272	0.475078	6.56871e-50	561	119.931	441.069	356	129.587	226.413	1	0.668529:0.943362:0.941944:0.93951:0.857449:1	0.45098(0.5:0.42246:0.430481)	-1509.6
4CS	Sulphur assimilation	EVM0029580.1	APK2	Mde	Mde_004107	MA	0.902229	1.36347	0.661717	6.70929e-16	873	185.055	687.945	566	163.587	402.413	1	0.88406:0.878562:0.771808:0.796188:0.582464:1	0.466208(0.524055:0.390034:0.484536)	-2322.71
4CS	Sulphur assimilation	EVM0032586.1	APS1	Mde	Mde_008549	MA	0.925519	1.25723	0.736158	0.000429899	411	92.284	318.716	246	69.444	176.556	1	0.541159:0.537774:0.482901:0.540971:0.346567:1	0.501217(0.609489:0.317518:0.576642)	-1073.88
4CS	Sulphur assimilation	EVM0007958.1	APS3	Mde	Mde_027214	MA	0.676587	1.97254	0.343003	0	318	79.3588	238.641	170	83.6841	86.3159	1	1.18324:1.33182:1.06102:1.13662:0.728433:1	0.493711(0.533019:0.40566:0.542453)	-811.704
4CS	Sulphur assimilation	EVM0020936.1	GSH1-3	Mde	Mde_028785	MA	0.874515	1.46152	0.59836	1.73168e-27	1173	250.753	922.247	708	221.201	486.799	1	0.758525:1.20169:0.775173:0.862081:0.592016:1	0.449275(0.494885:0.432225:0.420716)	-3036.15
4CS	Sulphur assimilation	EVM0023413.1	GSH2-2	Mde	Mde_036964	MA	0.938173	1.24255	0.755038	1.29145e-10	1338	271.782	1066.22	878	221.601	656.399	1	1.01652:0.753343:0.845056:0.865277:0.842065:1	0.43423(0.504484:0.387892:0.410314)	-3533.52
4CS		Trinity20664_orf	CHY1-1	Mde	Mde_016574	MA	0.916144	1.28549	0.712683	1.13557e-11	1128	256.104	871.896	694	202.551	491.449	1	0.963757:0.9973:0.89409:0.925668:0.815307:1	0.498227(0.547872:0.425532:0.521277)	-2959.34
5MY	Atypical MY	EVM0013733_Fol	BGLU30	Mde	Mde_025794	MA	0.87547	1.49127	0.587065	1.64657e-45	1452	293.633	1158.37	930	280.463	649.537	1	0.869695:0.927173:0.838698:0.839391:0.795779:1	0.423898(0.501033:0.366736:0.403926)	-3843.74
5MY	Atypical MY	EVM0006129.1	PEN2-2	Mde	Mde_021779	MA	0.843579	1.47744	0.570972	6.03341e-15	585	144.362	440.638	330	120.316	209.684	1	0.964088:1.04564:0.804073:0.891295:0.505095:1	0.486325(0.55641:0.397436:0.505128)	-1531.54
5MY	Atypical MY	EVM0022410.1	PYK10-1	Mde	Mde_022071	MA	0.771088	1.69582	0.4547	2.14692e-21	441	109.168	331.832	235	98.6511	136.349	1	0.818839:0.98131:0.758324:0.791876:0.52109:1	0.498866(0.588435:0.414966:0.493197)	-1132.96
6CB		EVM0005638.1	ESP2	Mde	Mde_039590	MA	0.833079	1.55081	0.537188	3.29179e-13	345	80.2356	264.764	205	73.9369	131.063	1	0.830671:0.906271:0.852128:0.861909:0.824748:1	0.485507(0.5:0.408696:0.547826)	-913.127
6CB		EVM0031148.1	GSTU13	Mde	Mde_012921	MA	0.814429	1.55695	0.523093	1.08801e-26	666	166.447	499.553	393	152.922	240.078	1	0.81605:0.964671:0.67478:0.666293:0.577978:1	0.481982(0.529279:0.405405:0.511261)	-1753.6
6CB		EVM0002850.1	MBP1	Mde	Mde_038082	MA	0.825982	1.67348	0.49357	2.05942e-98	1548	317.852	1230.15	945	324.719	620.281	1	0.988621:1.04479:1.01121:1.08949:0.940719:1	0.424096(0.478682:0.395349:0.398256)	-4022.66
6CB		EVM0015347.1	MBP2-1	Mde	Mde_019284	MA	0.143643	0.463177	0.310126	1.0267e-30	1827	431.512	1395.49	319	159.266	159.734	0.219112	1.86446:1.81178:1.35061:1.34606:0.588919:1	0.430487(0.520525:0.425287:0.345649)	-3565.14
6CB		MBP_OM_1	MBP2-3	Mde	Mde_027543	MA	0.710063	2.03359	0.349167	0	318	69.6623	248.338	171	76.1782	94.8218	1	1.32706:1.5563:1.45344:1.54221:0.826555:1	0.397799(0.485849:0.283019:0.424528)	-808.191
6CB		EVM0025986.1	NSP5	Mde	Mde_031002	MA	0.845009	1.43712	0.587986	1.17684e-29	948	248.148	699.852	600	225.708	374.292	1	0.805586:0.912795:0.952325:0.970473:0.800086:1	0.494198(0.572785:0.416139:0.493671)	-2553.47
6CB		EVM0006517.1	PEN3	Mde	Mde_025672	MA	0.769831	1.70401	0.451777	3.67017e-59	771	189.964	581.036	458	192.289	265.711	1	1.00455:1.06299:0.825123:0.962666:0.483906:1	0.45655(0.505837:0.361868:0.501946)	-2034.89
7TF	Key TF	EVM0015109.1	MYB122	Mde	Mde_016918	MA	0.836769	1.69443	0.493836	3.73005e-41	591	112.48	478.52	368	118.675	249.325	1	0.914645:0.950614:0.995024:0.991223:1.03087:1	0.419628(0.444162:0.373096:0.441624)	-1542.78
7TF	Key TF	EVM0025837.1	MYB28-1	Mde	Mde_037685	MA	0.70516	1.80616	0.390419	1.83556e-17	240	64.2703	175.73	126	60.9433	65.0567	1	0.999942:1.15685:0.778104:0.722864:0.449029:1	0.470833(0.5:0.4:0.5125)	-617.226
7TF	Key TF	EVM0020398.1	MYB29	Mde	Mde_024219	MA	0.874274	1.45606	0.600437	1.37156e-29	1020	220.425	799.575	655	206.101	448.899	1	0.760367:0.795069:0.779646:0.78414:0.770894:1	0.482843(0.488235:0.433824:0.526471)	-2704.58
7TF	Key TF	EVM0029896.1	MYB34	Mde	Mde_040238	MA	0.92031	1.27614	0.721169	0.00959715	177	39.6403	137.36	105	30.0089	74.9911	1	1.03264:1.48405:1.24099:1.20945:0.539439:1	0.460452(0.466102:0.381356:0.533898)	-460.447
7TF	Key TF	EVM0028453.1	MYB51	Mde	Mde_026894	MA	0.906702	1.34962	0.671821	5.70724e-15	927	195.267	731.733	597	169.72	427.28	1	0.747801:0.836414:0.828286:0.880142:1.00085:1	0.460086(0.462783:0.438511:0.478964)	-2461.13
7TF	Key TF	EVM0012206.1	MYC2	Mde	Mde_011388	MA	0.757664	1.70738	0.443759	1.74887e-25	321	81.9089	239.091	189	82.3412	106.659	1	0.834338:0.969432:0.884252:0.885115:1.07581:1	0.545171(0.565421:0.46729:0.602804)	-843.036
7TF	Key TF	EVM0008991.1	MYC3	Mde	Mde_032637	MA	0.849498	1.44814	0.586613	1.17368e-19	807	202.885	604.115	469	170.749	298.251	1	0.937035:0.907086:0.856932:0.803191:0.925508:1	0.513011(0.522305:0.453532:0.563197)	-2129.79
7TF	Key TF	EVM0004159.1	MYC4	Mde	Mde_011674	MA	0.898956	1.42395	0.631313	3.64618e-37	1608	309.487	1298.51	1057	289.685	767.315	1	1.04333:1.07031:1.0663:1.07672:0.95882:1	0.443408(0.476679:0.39459:0.458955)	-4272.29
7TF	Sulphur regulation	EVM0015466.1	SD1	Mde	Mde_005307	MA	0.797455	1.62622	0.490374	2.71632e-26	423	103.379	319.621	259	102.936	156.064	1	1.16284:1.18633:0.97813:0.982481:0.610814:1	0.449173(0.489362:0.404255:0.453901)	-1125.62
7TF	Sulphur regulation	EVM0006433.1	SD2	Mde	Mde_010202	MA	0.0365578	0.368704	0.0991521	2.38488e-21	708	166.616	541.384	66	49.9178	16.0822	0.114723	1.98854:1.72909:1.69269:1.59977:1.43092:1	0.452684(0.544492:0.347458:0.466102)	-1191.6
7TF	Sulphur regulation	EVM0015937.1	SLIM1	Mde	Mde_042478	MA	0.805655	1.77411	0.454118	1.93414e-56	684	137.262	546.738	411	146.324	264.676	1	0.886681:1.09593:0.810613:0.822802:0.587268:1	0.451023(0.54386:0.372807:0.436404)	-1765.47
7TF		EVM0014103.1	CAMTA3	Mde	Mde_017923	MA	0.0458596	0.297991	0.153896	3.69635e-52	2877	590.778	2286.22	243	152.298	90.7019	0.0976334	1.59083:1.62201:1.24832:1.39747:0.538134:1	0.428919(0.52659:0.410845:0.349322)	-4767.99
7TF		EVM0011940.1	CCA1	Mde	Mde_003631	MA	0.797989	1.67674	0.475917	1.91717e-52	900	206.895	693.105	531	204.677	326.323	1	1.08708:1.07558:1.05024:1.04935:0.862621:1	0.458889(0.525:0.463333:0.388333)	-2375.25
7TF		EVM0006184.1	Dof1	Mde	Mde_001078	MA	0.0656705	0.230309	0.285141	1.64856e-08	795	195.955	599.045	74	39.5365	34.4635	0.106251	3.5146:3.96938:2.77955:2.80729:0.752126:1	0.479874(0.456604:0.466038:0.516981)	-1373.96
7TF		EVM0028007.1	FRS12	Mde	Mde_042116	MA	0.795796	1.65532	0.480752	3.4092e-43	684	162.504	521.496	413	162.42	250.58	1	0.912496:1.34538:1.3177:1.32664:0.887471:1	0.451754(0.493421:0.440789:0.421053)	-1811.23
7TF		EVM0022049.1	FRS7	Mde	Mde_042495	MA	0.715136	1.85882	0.384727	0	720	179.335	540.665	419	193.992	225.008	1	0.98212:1.03209:0.96653:1.03073:0.712142:1	0.4625(0.527083:0.4:0.460417)	-1885.69
7TF		EVM0025641.1	HY5	Mde	Mde_041914	MA	0.839757	1.57411	0.533479	2.97459e-23	504	109.977	394.023	312	107.167	204.833	1	1.03116:1.03753:1.08431:1.04802:1.04621:1	0.443452(0.464286:0.482143:0.383929)	-1322.3
7TF		EVM0018362.1	MYB118	Mde	Mde_039090	MA	0.815009	1.80294	0.452045	5.11913e-119	1353	253.351	1099.65	813	274.471	538.529	1	0.747373:0.770191:0.68491:0.761865:0.543066:1	0.44272(0.503326:0.374723:0.450111)	-3495.7
7TF		EVM0010181.1	NINJA	Mde	Mde_007322	MA	0.881795	1.38864	0.635007	2.7575e-13	624	145.529	478.471	392	126.952	265.048	1	0.945306:0.952361:1.04559:1.0681:0.907704:1	0.486378(0.502404:0.492788:0.463942)	-1635.71
8TP		EVM0025059.1	GTR1	Mde	Mde_013623	MA	0.0714873	0.356057	0.200775	2.42975e-35	1713	428.3	1284.7	207	129.195	77.8052	0.142638	1.44565:1.44113:1.35309:1.38816:0.791853:1	0.463514(0.463222:0.409807:0.517513)	-3066.67
8TP		EVM0012911.1	GTR2	Mde	Mde_019816	MA	0.83464	1.51465	0.551044	5.18437e-44	1158	281.593	876.407	717	264.086	452.914	1	0.855315:0.877776:0.762542:0.812811:0.576119:1	0.473661(0.532383:0.400259:0.488342)	-3020.46
1SE		EVM0003851.1	BCAT-3	Mer	Mer_CAA7055966	MA	0.0438791	0.390341	0.112412	3.69142e-38	1251	300.406	950.594	131	96.6281	34.3719	0.127076	1.19725:1.17487:1.09513:1.09472:0.724087:1	0.460831(0.492806:0.441247:0.448441)	-2138.71
1SE		EVM0001123.1	IPMDH2-2	Mer	Mer_CAA7019978	MA	0.0435345	0.291287	0.149456	3.90678e-25	1227	348.644	878.356	114	82.8168	31.1832	0.113932	2.61547:2.70889:2.37792:2.91222:1.35714:1	0.504482(0.589242:0.453545:0.47066)	-2108.4
1SE		EVM0033174.1	IPMDH2-3	Mer	Mer_CAA7019979	MA	0.0266349	0.2786	0.0956028	2.55477e-29	1215	334.058	880.942	96	76.6704	19.3296	0.0959114	1.9851:1.99401:1.81258:1.84321:1.15296:1	0.488066(0.590123:0.432099:0.441975)	-2011.4
1SE		EVM0001095.1	IPMI1-LSU1	Mer	Mer_CAA7022977	MA	0.0174712	0.318498	0.054855	7.26595e-48	1521	381.231	1139.77	116	99.6563	16.3437	0.0929219	2.24865:2.18952:1.44907:1.4327:0.3952:1	0.473044(0.518738:0.452663:0.447732)	-2431.58
1SE		EVM0006793.1	IPMI-SSU3	Mer	Mer_CAA7055871	MA	0.0298145	0.48282	0.0617507	3.01797e-33	750	200.15	549.85	83	70.9619	12.0381	0.150706	1.36519:1.41058:1.08471:1.09411:0.626669:1	0.563333(0.554:0.492:0.644)	-1300.05
2CF	Aliphatic CF	EVM0002186.1	GSTF11	Mer	Mer_CAA7032810	MA	0.0698679	0.314295	0.222301	1.34924e-11	639	166.19	472.81	69	42.268	26.732	0.133438	2.82326:2.70976:2.00239:2.40255:0.172671:1	0.458529(0.551643:0.314554:0.50939)	-1105.89
2CF	Aliphatic CF	EVM0032295.1	ST5b1-3	Mer	Mer_CAA7043214	MA	0.0623116	0.461379	0.135055	5.27033e-32	1032	234.409	797.591	124	84.9586	39.0414	0.152956	0.952781:1.01121:0.782548:0.897009:0.421195:1	0.471415(0.524709:0.363372:0.526163)	-1845.17
2CF	Aliphatic CF	EVM0007082.1	ST5b-7	Mer	Mer_CAA7028687	MA	0.145182	0.544011	0.266873	5.05802e-24	1035	220.004	814.996	187	94.0351	92.9649	0.229959	1.39285:1.35961:1.46121:1.46097:1.105:1	0.44686(0.47971:0.375362:0.485507)	-2006.39
2CF	Aliphatic CF	EVM0005353.1	ST5b-8	Mer	Mer_CAA7055672	MA	0.0741955	0.432187	0.171674	6.00559e-27	1035	235.99	799.01	129	81.581	47.419	0.155821	1.01701:1.05609:0.921127:0.840606:0.635126:1	0.45942(0.498551:0.369565:0.510145)	-1877.16
2CF	Aliphatic CF	EVM0015467.1	ST5c	Mer	Mer_CAA7043918	MA	0.0476735	0.332858	0.143225	3.38164e-25	1050	263.066	786.934	103	72.1065	30.8935	0.119123	1.6828:1.70911:1.22383:1.25624:0.393319:1	0.471429(0.512857:0.37:0.531429)	-1804.11
2CF	Common CF	EVM0029052.1	GGP1	Mer	Mer_CAA7048736	MA	0.0574491	0.384547	0.149394	3.21699e-19	750	171.145	578.855	79	52.4816	26.5184	0.132091	1.17915:1.02958:1.15274:1.2744:0.984534:1	0.465333(0.544:0.31:0.542)	-1304.3
2CF	Common CF	GGP3_OM_1	GGP3	Mer	Mer_CAA7048734	MA	0.0622571	0.659232	0.0944388	1.62945e-36	738	155.173	582.827	99	73.0784	25.9216	0.187778	1.44641:1.21443:1.09965:1.20917:0.552939:1	0.512873(0.556911:0.333333:0.648374)	-1287.01
2CF	Common CF	EVM0031371.1	SUR1	Mer	Mer_CAA7014000	MA	0.0336735	0.255405	0.131844	3.78923e-26	1350	325.439	1024.56	102	72.081	29.919	0.0871254	1.45677:1.33453:1.01915:1.04363:0.56962:1	0.523333(0.566667:0.386667:0.616667)	-2180.35
2CF	Common CF	EVM0034278.1	UGT74B1	Mer	Mer_CAA7036103	MA	0.078535	0.470453	0.166935	1.95723e-39	1377	333.997	1043	187	122.921	64.0791	0.173596	1.58775:1.99175:1.03118:1.03162:0.780728:1	0.518519(0.527233:0.423747:0.604575)	-2463.3
2CF	Indole CF	EVM0006168.1	GSTF9	Mer	Mer_CAA7053741	MA	0.0475502	0.52573	0.090446	8.52601e-27	645	152.712	492.288	76	58.8433	17.1567	0.160765	2.03963:2.06115:2.17658:2.34048:1.26565:1	0.533333(0.595349:0.365116:0.639535)	-1126.16
2CF	Indole CF	EVM0031047.1	ST5a	Mer	Mer_CAA7043215	MA	0.0396832	0.651951	0.0608684	5.97798e-58	1041	239.792	801.208	132	109.691	22.3088	0.180718	1.3393:1.17747:0.863031:0.915929:0.53116:1	0.504803(0.527378:0.368876:0.618156)	-1824.31
2CF	Key aliphatic CF	EVM0026890.1	CYP79C2-2	Mer	Mer_CAA7027469	MA	0.12288	0.373804	0.328729	9.12431e-20	1587	351.78	1235.22	236	109.549	126.451	0.178501	2.09287:2.26454:1.75549:1.81397:0.737151:1	0.483302(0.521739:0.400756:0.52741)	-2981.86
2CF	Key aliphatic CF	EVM0005624.1	CYP83A1	Mer	Mer_CAA7050064	MA	0.0892997	0.584467	0.152788	2.1992e-52	1503	322.483	1180.52	221	141.729	79.271	0.195543	1.32366:1.4786:1.05214:1.07963:0.516659:1	0.482701(0.51497:0.347305:0.585828)	-2746.15
2CF	Key aromatic CF	EVM0011031.1	CYP79A2-2	Mer	Mer_CAA7031992	MA	0.0932405	0.342526	0.272214	1.52094e-22	1530	358.424	1171.58	195	103.186	91.8136	0.151639	2.53846:2.21782:1.6715:1.48971:0.888673:1	0.486928(0.52451:0.37549:0.560784)	-2756.74
2CF	Key indole CF	EVM0009886.1	CYP79B2	Mer	Mer_CAA7020529	MA	0.0318294	0.389352	0.0817496	2.83257e-52	1623	365.809	1257.19	147	114.758	32.2416	0.112412	2.05598:1.9182:1.53193:1.78743:0.763257:1	0.483056(0.498152:0.390943:0.560074)	-2662.55
2CF	Key indole CF	EVM0028122.1	CYP79B3	Mer	Mer_CAA7019835	MA	0.0349383	0.304007	0.114926	2.87692e-37	1629	403.788	1225.21	136	100.836	35.1636	0.101634	1.5381:1.55717:1.5246:1.51437:1.1104:1	0.463168(0.504604:0.38582:0.499079)	-2741.72
2CF	Key indole CF	EVM0000544.1	CYP83B1	Mer	Mer_CAA7061539	MA	0.024818	0.487263	0.0509334	1.66481e-65	1497	327.147	1169.85	143	120.968	22.0323	0.125879	1.37365:1.55262:1.24932:1.26104:0.678936:1	0.49165(0.551102:0.353707:0.57014)	-2447.08
2CF		EVM0031482.1	CYTB5C	Mer	Mer_CAA7044348	MA	0.0941862	0.213417	0.441325	0.00644304	396	93.416	302.584	42	17.2875	24.7125	0.122313	1.68362:2.30195:1.02078:1.02253:0.398258:1	0.469697(0.492424:0.333333:0.583333)	-694.602
3SM	Aliphatic SM	EVM0024223.1	AOP1	Mer	Mer_CAA7047067	MA	0.11693	0.366692	0.318878	5.65937e-13	957	212.104	744.896	136	64.1546	71.8454	0.172285	2.24156:1.95857:1.50681:1.71121:0.754356:1	0.408568(0.50627:0.321317:0.398119)	-1744.48
3SM	Aliphatic SM	EVM0028808.1	FMOGS-OX5	Mer	Mer_CAA7029072	MA	0.1027	0.407543	0.251998	6.92246e-26	1380	316.464	1063.54	199	107.749	91.2509	0.172607	1.42883:1.40029:1.23719:1.35099:0.748225:1	0.502899(0.581522:0.411957:0.515217)	-2578.26
3SM	Aliphatic SM	EVM0018849_Fol	GSL-OH-2	Mer	Mer_CAA7027470	MA	0.178349	0.526157	0.338965	1.0148e-18	1074	240.035	833.965	216	99.188	116.812	0.256082	1.27664:1.41491:1.05737:1.30254:0.604329:1	0.472998(0.537709:0.391061:0.490223)	-2165.74
3SM	Aliphatic SM	EVM0013981.1	GSL-OH-like-1	Mer	Mer_CAA7037873	MA	0.0683846	0.375416	0.182157	2.70686e-23	1053	233.806	819.194	121	73.8603	47.1397	0.136557	1.51693:1.6068:1.29903:1.54621:0.682005:1	0.455366(0.521368:0.37037:0.474359)	-1854.09
3SM	Aliphatic SM	Trinity14631_orf	GSL-OH-like-2	Mer	Mer_CAA7053742	MA	0.10879	0.441262	0.246543	3.41149e-23	1080	267.022	812.978	165	94.2519	70.7481	0.190991	1.40872:2.04262:0.798445:0.832684:0.760134:1	0.457407(0.526389:0.366667:0.479167)	-2050.29
3SM	Indole SM	EVM0023547.1	CYP81F1	Mer	Mer_CAA7035876	MA	0.0900767	0.569183	0.158256	7.14139e-50	1497	314.51	1182.49	218	136.676	81.3237	0.190734	1.69973:1.70121:1.4302:1.40941:0.714756:1	0.526386(0.546092:0.375752:0.657315)	-2722.64
3SM	Indole SM	EVM0001850.1	CYP81F2	Mer	Mer_CAA7062432	MA	0.0481148	0.353679	0.136041	6.01751e-37	1470	367.838	1102.16	150	106.563	43.4373	0.124576	1.77788:3.09948:1.02009:0.981097:0.885505:1	0.497279(0.55102:0.37449:0.566327)	-2509.8
3SM	Indole SM	EVM0016210.1	CYP81F3-1	Mer	Mer_CAA7035873	MA	0.0555121	0.521804	0.106385	1.11629e-56	1491	316.802	1174.2	179	128.379	50.6207	0.154588	1.26648:2.17026:0.972901:0.641851:0.924746:1	0.532864(0.544266:0.396378:0.657948)	-2592.66
3SM	Indole SM	EVM0024666.1	IGMT3	Mer	Mer_CAA7047786	MA	0.0238872	0.344205	0.0693982	3.54622e-35	1116	252.738	863.262	88	71.1376	16.8624	0.0964288	1.13122:1.21105:0.86442:0.7796:0.508429:1	0.459229(0.538978:0.375:0.46371)	-1783.53
4CS	Sulphur assimilation	EVM0026982.1	APK1	Mer	Mer_CAA7058671	MA	0.0285246	0.421818	0.0676229	7.77252e-32	819	196.411	622.589	78	64.2318	13.7682	0.122844	2.48448:1.83844:1.10572:1.09469:0.684937:1	0.436508(0.529304:0.432234:0.347985)	-1370.78
4CS	Sulphur assimilation	EVM0029580.1	APK2	Mer	Mer_CAA7020530	MA	0.0433735	0.361145	0.1201	2.6233e-24	870	194.918	675.082	84	59.3238	24.6762	0.114568	0.862531:0.994641:0.895798:0.897102:0.948922:1	0.499425(0.541379:0.441379:0.515517)	-1463.33
4CS	Sulphur assimilation	EVM0032586.1	APS1	Mer	Mer_CAA7012824	MA	0.0148293	0.452146	0.0327976	8.53438e-64	1383	356.198	1026.8	130	118.771	11.2292	0.127462	1.21969:1.25453:1.04295:1.09014:0.543561:1	0.536876(0.621475:0.420824:0.56833)	-2308.91
4CS	Sulphur assimilation	EVM0007958.1	APS3	Mer	Mer_CAA7053355	MA	0.0274981	0.477236	0.0576196	1.43967e-61	1398	343.893	1054.11	145	123.235	21.7653	0.138129	1.4298:2.31877:1.10817:1.1558:0.409851:1	0.52432(0.584764:0.421674:0.566524)	-2330.14
4CS	Sulphur assimilation	EVM0028374.1	GSH1-1	Mer	Mer_CAA7060159	MA	0.0775498	0.2732	0.283858	3.13592e-17	1461	383.446	1077.55	161	89.5593	71.4407	0.128899	2.20942:1.94475:1.26166:1.33748:0.477572:1	0.442505(0.508214:0.402464:0.416838)	-2606.11
4CS	Sulphur assimilation	EVM0020936.1	GSH1-3	Mer	Mer_CAA7060160	MA	0.026156	0.302459	0.086478	3.33472e-41	1542	391.494	1150.51	123	98.0753	24.9247	0.0963057	2.8216:2.09437:1.40572:1.40262:0.841577:1	0.463359(0.535019:0.40856:0.446498)	-2479.84
4CS	Sulphur assimilation	EVM0023413.1	GSH2-2	Mer	Mer_CAA7044940	MA	0.0352466	0.278638	0.126496	4.85784e-32	1551	372.598	1178.4	124	88.5674	35.4326	0.0937167	2.36878:1.8499:1.64287:1.60391:1.80239:1	0.452934(0.514507:0.38588:0.458414)	-2506.31
4CS		Trinity20664_orf	CHY1-1	Mer	Mer_CAA7054987	MA	0.0478279	0.256196	0.186684	1.46635e-18	1131	285.428	845.572	98	63.1017	34.8983	0.100413	2.34245:2.45391:1.69117:1.77959:0.438575:1	0.483643(0.54244:0.428382:0.480106)	-1883.41
4CS		EVM0018214.1	CHY1-2	Mer	Mer_CAA7017527	MA	0.0804678	0.338868	0.23746	4.84495e-20	1131	300.058	830.942	140	84.4598	55.5402	0.149022	2.08749:2.67661:1.22588:1.30089:0.434028:1	0.447834(0.525199:0.411141:0.407162)	-2045.8
5MY	Atypical MY	EVM0007598.1	BGLU28	Mer	Mer_CAA7050593	MA	0.0804689	0.380502	0.211481	3.17631e-33	1764	381.183	1382.82	212	119.965	92.0355	0.145303	2.09668:2.24531:1.79572:1.82359:0.748669:1	0.414966(0.501701:0.363095:0.380102)	-3099.01
5MY	Atypical MY	EVM0013733_Fol	BGLU30	Mer	Mer_CAA7021612	MA	0.0943271	0.424027	0.222455	1.53982e-34	1737	371.474	1365.53	230	126.531	103.469	0.164837	2.33698:2.59006:1.91914:2.03045:1.05138:1	0.411917(0.495682:0.372193:0.367876)	-3117.16
5MY	Atypical MY	EVM0006129.1	PEN2-2	Mer	Mer_CAA7050594	MA	0.0339989	0.386584	0.0879469	1.67206e-49	1629	323.266	1305.73	142	104.779	37.2211	0.103967	0.703485:0.731714:0.60321:0.656822:0.445592:1	0.434622(0.488029:0.38582:0.430018)	-2686.74
5MY	Atypical MY	EVM0022410.1	PYK10-1	Mer	Mer_CAA7058693	MA	0.0629557	0.444857	0.141519	6.70141e-46	1572	331.191	1240.81	186	121.553	64.4473	0.143415	1.22507:1.24961:0.966199:1.00826:0.517182:1	0.433206(0.505725:0.375:0.418893)	-2753.87
5MY	Typical MY	EVM0022094.2	TGG2-13	Mer	Mer_CAA7017243	MA	0.218679	0.463859	0.471434	1.09795e-13	1599	340.706	1258.29	341	124.403	216.597	0.270921	1.15293:1.49232:1.21323:1.30943:0.531254:1	0.44434(0.496248:0.396811:0.439962)	-3228.71
5MY	Typical MY	EVM0024670.1	TGG4-1	Mer	Mer_CAA7041798	MA	0.102296	0.406318	0.251763	3.19171e-27	1536	327.025	1208.98	214	110.838	103.162	0.167024	1.36068:1.71096:0.966803:1.28285:0.608679:1	0.424479(0.486328:0.411133:0.375977)	-2794.04
6CB		EVM0031148.1	GSTU13	Mer	Mer_CAA7036164	MA	0.0709248	0.260153	0.272627	9.71741e-09	681	175.796	505.204	70	39.2492	30.7508	0.119773	1.47663:1.37025:1.18819:1.17334:0.774039:1	0.516153(0.566079:0.394273:0.588106)	-1190.76
6CB		EVM0002850.1	MBP1	Mer	Mer_CAA7040122	MA	0.174552	0.602545	0.289691	5.19513e-51	2172	521.567	1650.43	458	238.953	219.047	0.277327	1.6006:1.77692:1.26033:1.29002:0.720194:1	0.448204(0.506215:0.411602:0.426796)	-4449.93
6CB		EVM0015347.1	MBP2-1	Mer	Mer_CAA7040120	MA	0.138004	0.423071	0.326196	4.4793e-27	1833	459.221	1373.78	307	155.378	151.622	0.209422	1.73311:1.39112:1.08689:0.9838:0.590201:1	0.441626(0.532733:0.432079:0.360065)	-3546.14
6CB		MBP_OM_1	MBP2-3	Mer	Mer_CAA7040119	MA	0.21159	0.581886	0.363629	2.20349e-39	2304	569.391	1734.61	524	248.604	275.396	0.303102	1.86027:1.74501:1.50767:1.56903:0.81627:1	0.459635(0.522135:0.421224:0.435547)	-4784.17
6CB		EVM0011143.1	NSP1	Mer	Mer_CAA7058000	MA	0.180268	0.457521	0.394011	1.70335e-17	1395	369.704	1025.3	274	130.931	143.069	0.253746	1.26675:1.16007:0.862168:0.931586:0.398272:1	0.480287(0.567742:0.413978:0.45914)	-2823.07
6CB		EVM0025986.1	NSP5	Mer	Mer_CAA7035208	MA	0.0817676	0.292636	0.279417	3.91807e-13	963	257.133	705.867	112	63.3828	48.6172	0.138072	2.34696:2.32298:1.81795:1.81871:0.866666:1	0.543094(0.605919:0.434579:0.588785)	-1719.98
6CB		EVM0006517.1	PEN3	Mer	Mer_CAA7019225	MA	0.033692	0.583846	0.0577069	1.14105e-222	4407	987.049	3419.95	511	425.853	85.1469	0.156912	0.9608:1.1138:0.644702:0.762555:0.58231:1	0.496483(0.503063:0.399932:0.586453)	-7472.7
7TF	Key TF	EVM0015109.1	MYB122	Mer	Mer_CAA7043212	MA	0.0850868	0.419893	0.202639	2.29761e-22	1008	218.209	789.791	130	74.9955	55.0045	0.157565	1.76292:1.61989:1.62484:1.61679:0.965778:1	0.434028(0.456845:0.415179:0.43006)	-1791.71
7TF	Key TF	EVM0025837.1	MYB28-1	Mer	Mer_CAA7022493	MA	0.106852	0.395625	0.270084	2.76227e-18	1086	248.589	837.411	152	79.5886	72.4114	0.172953	2.23588:2.30211:2.09134:2.24632:1.11599:1	0.451197(0.459945:0.421271:0.472376)	-1980.58
7TF	Key TF	EVM0020398.1	MYB29	Mer	Mer_CAA7026949	MA	0.12845	0.366821	0.350172	3.4996e-12	1038	234.48	803.52	156	70.91	85.09	0.182298	1.75854:1.79801:1.61485:1.62228:1.207:1	0.441715(0.458092:0.41474:0.452312)	-1931.35
7TF	Key TF	EVM0029896.1	MYB34	Mer	Mer_CAA7030863	MA	0.107404	0.314999	0.340966	3.2475e-09	813	183.516	629.484	107	49.3188	57.6812	0.154264	1.24736:1.57695:1.15457:1.20691:0.789134:1	0.440344(0.45203:0.426199:0.442804)	-1502.48
7TF	Key TF	EVM0028453.1	MYB51	Mer	Mer_CAA7043922	MA	0.0951423	0.369932	0.257189	3.08928e-16	969	215.531	753.469	124	65.2941	58.7059	0.156263	2.40443:2.18257:2.22124:2.21966:1.22456:1	0.44582(0.442724:0.411765:0.482972)	-1719.78
7TF	Key TF	EVM0012206.1	MYC2	Mer	Mer_CAA7026561	MA	0.0313507	0.34349	0.0912709	1.73778e-51	1824	418.478	1405.52	156	119.399	36.6013	0.102965	1.93413:1.65248:1.28236:1.1286:1.1567:1	0.528509(0.526316:0.452303:0.606908)	-2950.68
7TF	Key TF	EVM0004159.1	MYC4	Mer	Mer_CAA7043016	MA	0.105293	0.389927	0.270032	1.22011e-29	1794	434.709	1359.29	256	138.801	117.199	0.174263	2.11554:1.78975:1.73101:1.67799:1.63512:1	0.488294(0.530936:0.423077:0.51087)	-3368.35
7TF	Key TF	EVM0019343.1	MYC5	Mer	Mer_CAA7014638	MA	0.204574	0.654023	0.312793	1.85734e-32	1449	302.304	1146.7	324	148.183	175.817	0.298342	1.08792:1.02661:0.895884:0.821609:0.647314:1	0.484472(0.485507:0.39441:0.573499)	-2947.92
7TF	Sulphur regulation	EVM0015466.1	SD1	Mer	Mer_CAA7058871	MA	0.0194697	0.34017	0.0572353	1.67707e-30	918	248.461	669.539	74	64.1117	9.88825	0.106269	1.74:0.689615:0.10746:0.93152:0.318009:1	0.450436(0.501634:0.352941:0.496732)	-1497.15
7TF	Sulphur regulation	EVM0006433.1	SD2	Mer	Mer_CAA7057012	MA	0.0337245	0.288654	0.116834	7.37215e-21	897	237.966	659.034	75	56.6652	18.3348	0.101355	2.86756:1.2909:0.99252:1.05995:0.435471:1	0.474359(0.558528:0.362876:0.501672)	-1484.16
7TF	Sulphur regulation	EVM0015937.1	SLIM1	Mer	Mer_CAA7043167	MA	0.0703523	0.721505	0.0975077	6.81756e-87	1707	375.328	1331.67	251	186.484	64.516	0.213525	1.80876:1.904:1.34727:1.49505:0.523824:1	0.462507(0.539543:0.378735:0.469244)	-3047.26
7TF		EVM0014103.1	CAMTA3	Mer	Mer_CAA7019838	MA	0.0357523	0.386096	0.0925995	7.71087e-91	3090	618.173	2471.83	273	199.231	73.769	0.105841	1.25213:1.19443:0.952489:1.09338:0.537541:1	0.427184(0.518447:0.401456:0.36165)	-5110.47
7TF		EVM0011940.1	CCA1	Mer	Mer_CAA7044332	MA	0.0956478	0.487564	0.196175	1.16115e-43	1701	398.727	1302.27	246	149.934	96.066	0.187516	2.73611:1.11584:0.788558:0.984881:1.87153:1	0.462375(0.527337:0.486772:0.373016)	-3099.65
7TF		EVM0006184.1	Dof1	Mer	Mer_CAA7026290	MA	0.0698431	0.27448	0.254456	3.7329e-11	795	191.507	603.493	82	45.5084	36.4916	0.119138	2.4073:2.56293:2.14272:2.21981:0.915158:1	0.484277(0.458491:0.471698:0.522642)	-1401.11
7TF		EVM0028007.1	FRS12	Mer	Mer_CAA7061935	MA	0.0828482	1.05999	0.0781594	3.14063e-179	2334	509.072	1824.93	422	329.639	92.3607	0.295974	2.06323:2.14694:1.81037:1.88808:1.12167:1	0.498072(0.525707:0.408098:0.560411)	-4357.61
7TF		EVM0022049.1	FRS7	Mer	Mer_CAA7015957	MA	0.0522136	1.03697	0.0503519	1.91352e-195	2292	540.493	1751.51	390	335.291	54.7091	0.284437	1.95061:1.65253:1.32141:1.51215:0.641545:1	0.486693(0.516361:0.412958:0.530759)	-4160.6
7TF		EVM0025641.1	HY5	Mer	Mer_CAA7023211	MA	0.0557962	0.295182	0.189023	9.18405e-10	501	121.74	379.26	49	30.8395	18.1605	0.113965	1.73956:1.33971:0.908769:0.956629:0.901441:1	0.469062(0.491018:0.476048:0.44012)	-853.751
7TF		EVM0006202.1	IQD1	Mer	Mer_CAA7033579	MA	0.108472	0.473024	0.229316	1.91544e-31	1320	332.165	987.835	208	123.664	84.3355	0.200208	1.3458:0.988009:0.679622:0.683405:0.596488:1	0.477273(0.459091:0.489773:0.482955)	-2462.51
7TF		EVM0018362.1	MYB118	Mer	Mer_CAA7046609	MA	0.115576	0.56949	0.202946	2.70361e-30	987	234.168	752.832	166	100.456	65.5436	0.223268	2.44708:1.5758:1.15047:1.16026:0.827657:1	0.451874(0.471125:0.430091:0.454407)	-1865.53
7TF		EVM0010181.1	NINJA	Mer	Mer_CAA7050092	MA	0.0631681	0.418637	0.15089	1.36398e-35	1254	329.905	924.095	154	108.248	45.7518	0.156686	2.42615:2.39778:1.84068:1.90951:0.585104:1	0.50638(0.557416:0.507177:0.454545)	-2161.4
8TP		EVM0025059.1	GTR1	Mer	Mer_CAA7031210	MA	0.0824186	0.456938	0.180371	9.89836e-52	1935	451.704	1483.3	267	167.682	99.318	0.169846	0.89554:1.00493:0.690829:0.856175:0.424277:1	0.475969(0.471318:0.399225:0.557364)	-3525.87
8TP		EVM0012911.1	GTR2	Mer	Mer_CAA7035031	MA	0.0875964	0.436338	0.200753	5.65355e-44	1815	444.71	1370.29	255	157.545	97.4549	0.173045	1.40932:1.44003:1.26864:1.38049:0.734484:1	0.47989(0.477686:0.416529:0.545455)	-3310.36
1SE		EVM0003851.1	BCAT-3	Mpy	Mpy_018127	MA	0.0442803	0.322534	0.137289	8.61361e-30	1254	315.542	938.458	120	85.2084	34.7916	0.114297	2.3666:2.26547:1.87748:1.85863:1.056:1	0.456938(0.5:0.436603:0.434211)	-2113.5
1SE		EVM0015932.1	BCAT6	Mpy	Mpy_000500	MA	0.0389652	0.272698	0.142888	1.05934e-21	1077	263.359	813.641	90	62.4372	27.5628	0.0961199	2.11686:1.91546:1.61802:1.6286:0.814146:1	0.456825(0.54039:0.428969:0.401114)	-1777.11
1SE		EVM0033174.1	IPMDH2-3	Mpy	Mpy_019466	MA	0.0330268	0.252468	0.130816	8.11999e-24	1215	336.473	878.527	96	71.5586	24.4414	0.0937972	2.21684:2.09164:1.83025:1.96945:0.881389:1	0.487654(0.587654:0.433333:0.441975)	-2026.32
1SE		EVM0001095.1	IPMI1-LSU1	Mpy	Mpy_009823	MA	0.0195777	0.375948	0.0520755	4.37225e-55	1521	342.329	1178.67	123	104.299	18.7009	0.0997852	1.00883:0.98068:0.781721:0.827079:0.291298:1	0.46384(0.52071:0.453649:0.41716)	-2462.54
1SE		IPMI2_OM_1	IPMI-SSU2	Mpy	Mpy_004761	MA	0.111456	0.298963	0.372809	2.58541e-08	759	218.958	540.042	106	55.2227	50.7773	0.165549	1.87568:1.92368:1.63222:1.65599:0.685282:1	0.507905(0.507905:0.507905:0.507905)	-1420.02
1SE		EVM0006793.1	IPMI-SSU3	Mpy	Mpy_004762	MA	0.0372096	0.542551	0.0685826	2.83895e-36	750	203.817	546.183	93	78.5615	14.4385	0.174539	1.92527:2.21269:1.65524:1.65302:1.5003:1	0.542(0.538:0.484:0.604)	-1314.62
2CF	Aliphatic CF	EVM0002186.1	GSTF11	Mpy	Mpy_024607	MA	0.064799	0.282773	0.229156	3.36653e-10	639	157.169	481.831	64	37.5914	26.4086	0.118412	2.06899:2.00069:1.76143:1.8585:0.567566:1	0.454617(0.551643:0.312207:0.5)	-1105.6
2CF	Aliphatic CF	EVM0032295.1	ST5b1-3	Mpy	Mpy_020014	MA	0.0753514	0.342347	0.220103	7.42389e-18	984	214.512	769.488	111	62.0271	48.9729	0.133556	1.25533:1.25443:1.38011:1.38529:1.15962:1	0.471545(0.512195:0.368902:0.533537)	-1762.06
2CF	Aliphatic CF	EVM0007082.1	ST5b-7	Mpy	Mpy_021105	MA	0.10078	0.347119	0.290333	1.16896e-13	1005	205.772	799.228	129	60.6299	68.3701	0.151218	1.42013:1.38628:1.39221:1.4045:1.00037:1	0.451244(0.489552:0.368657:0.495522)	-1808.95
2CF	Aliphatic CF	EVM0015467.1	ST5c	Mpy	Mpy_002544	MA	0.0546177	0.476484	0.114626	7.2854e-34	1026	216.914	809.086	114	79.8568	34.1432	0.143807	1.19626:1.9276:1.40688:1.39723:0.806435:1	0.449805(0.501462:0.359649:0.488304)	-1742.53
2CF	Common CF	EVM0029052.1	GGP1	Mpy	Mpy_008001	MA	0.0769434	0.417511	0.184291	2.4598e-19	747	186.026	560.974	95	61.0641	33.9359	0.161755	1.43582:1.54265:1.09694:1.10913:0.603375:1	0.463186(0.544177:0.311245:0.534137)	-1347.8
2CF	Common CF	GGP3_OM_1	GGP3	Mpy	Mpy_007999	MA	0.0631377	0.614527	0.102742	6.28981e-33	738	147.213	590.787	95	67.2653	27.7347	0.173126	1.21132:0.803879:1.23511:1.26878:0.974868:1	0.49729(0.544715:0.335366:0.611789)	-1277.33
2CF	Common CF	EVM0031371.1	SUR1	Mpy	Mpy_021576	MA	0.0480657	0.288944	0.16635	2.48607e-25	1344	317.864	1026.14	122	79.3747	42.6253	0.105035	1.7229:1.67979:1.35275:1.38974:0.670432:1	0.516741(0.559152:0.386161:0.604911)	-2255.14
2CF	Common CF	EVM0034278.1	UGT74B1	Mpy	Mpy_002108	MA	0.0556778	0.4917	0.113235	4.92283e-51	1383	359.05	1023.95	177	133.794	43.2059	0.168876	2.16445:1.57782:1.02273:1.02088:1.02849:1	0.492046(0.516269:0.412148:0.547722)	-2430.97
2CF	Indole CF	EVM0034183.1	GSTF10	Mpy	Mpy_005978	MA	0.0502266	0.414508	0.121172	1.60225e-19	615	163.281	451.719	69	51.6768	17.3232	0.146943	1.92334:0.694006:0.846068:0.930003:0.78798:1	0.464228(0.563415:0.339024:0.490244)	-1072.34
2CF	Indole CF	EVM0006168.1	GSTF9	Mpy	Mpy_005979	MA	0.0396767	0.420856	0.0942763	6.40787e-23	645	158.466	486.534	66	51.1845	14.8155	0.133326	2.05696:1.99847:2.26695:2.38445:1.40836:1	0.510853(0.581395:0.362791:0.588372)	-1102.71
2CF	Indole CF	EVM0031047.1	ST5a	Mpy	Mpy_020013	MA	0.0198329	0.432796	0.0458251	1.13883e-42	1011	225.099	785.901	87	75.0005	11.9995	0.111779	1.52438:1.74384:1.54681:1.58469:0.689515:1	0.488625(0.523739:0.363501:0.578635)	-1664.92
2CF	Key aliphatic CF	EVM0026890.1	CYP79C2-2	Mpy	Mpy_004874	MA	0.103072	0.248241	0.41521	4.55219e-10	1587	358.671	1228.33	190	78.4491	111.551	0.135881	2.3292:2.66988:2.12946:2.1384:0.928055:1	0.477001(0.531191:0.397921:0.50189)	-2868.31
2CF	Key aliphatic CF	EVM0031225.1	CYP79F1	Mpy	Mpy_002759	MA	0.0687958	0.289948	0.23727	3.79521e-17	1221	254.357	966.643	122	64.1529	57.8471	0.114866	2.04551:2.03076:1.89484:1.92795:1.06155:1	0.445946(0.502457:0.375921:0.459459)	-2101.61
2CF	Key aliphatic CF	EVM0005624.1	CYP83A1	Mpy	Mpy_009697	MA	0.0746034	0.410921	0.181552	5.9371e-34	1503	301.136	1201.86	179	103.793	75.2072	0.141987	1.27352:1.30404:1.23905:1.26265:0.787356:1	0.482701(0.517964:0.349301:0.580838)	-2656.3
2CF	Key aromatic CF	EVM0011031.1	CYP79A2-2	Mpy	Mpy_011106	MA	0.0947465	0.331493	0.285817	2.3942e-20	1539	353.587	1185.41	193	98.5592	94.4408	0.149139	3.18453:3.19493:2.65333:2.63421:0.875337:1	0.482781(0.519493:0.381092:0.547758)	-2757.75
2CF	Key indole CF	EVM0009886.1	CYP79B2	Mpy	Mpy_007268	MA	0.024945	0.297698	0.0837931	5.60642e-42	1623	371.938	1251.06	121	94.3949	26.6051	0.087451	1.76892:1.7688:1.35492:1.36765:0.682429:1	0.476895(0.502773:0.390018:0.537893)	-2600.42
2CF	Key indole CF	EVM0028122.1	CYP79B3	Mpy	Mpy_007033	MA	0.034342	0.29341	0.117044	2.18815e-36	1629	421.276	1207.72	136	101.831	34.1689	0.10134	2.17394:1.99104:1.7093:1.69998:0.842982:1	0.462554(0.499079:0.38674:0.501842)	-2739.02
2CF	Key indole CF	EVM0000544.1	CYP83B1	Mpy	Mpy_001101	MA	0.0388354	0.398218	0.0975227	1.62887e-46	1497	337.818	1159.18	143	107.145	35.8548	0.119935	1.67398:1.68533:1.29125:1.36442:0.626745:1	0.485972(0.54008:0.356713:0.561122)	-2479.17
2CF		EVM0031482.1	CYTB5C	Mpy	Mpy_004428	MA	0.103789	0.375858	0.276139	8.74727e-08	396	96.2953	299.705	54	29.041	24.959	0.169948	2.239:2.63353:1.28032:1.33803:0.207481:1	0.469697(0.492424:0.348485:0.568182)	-717.875
3SM	Aliphatic SM	EVM0024223.1	AOP1	Mpy	Mpy_014446	MA	0.119401	0.41531	0.287499	2.90219e-16	957	218.986	738.014	144	73.1368	70.8632	0.187113	2.01492:2.171:1.76732:1.95568:0.754557:1	0.409091(0.503135:0.326019:0.398119)	-1794.23
3SM	Aliphatic SM	Trinity14631_orf	GSL-OH-like-2	Mpy	Mpy_005980	MA	0.0813731	0.408678	0.199113	1.86623e-24	1083	242.238	840.762	138	81.6046	56.3954	0.154583	1.24079:1.56536:0.876102:0.967141:0.49316:1	0.45337(0.520776:0.368421:0.470914)	-1940.9
3SM	Indole SM	EVM0001850.1	CYP81F2	Mpy	Mpy_012915	MA	0.0464475	0.390739	0.118871	7.00229e-42	1473	337.626	1135.37	151	107.877	43.1229	0.125362	1.84723:3.54929:1.48748:1.48048:1.56913:1	0.497284(0.559063:0.378819:0.553971)	-2497.12
3SM	Indole SM	EVM0024666.1	IGMT3	Mpy	Mpy_002340	MA	0.039747	0.443433	0.0896347	9.32593e-41	1107	253.776	853.224	116	89.1373	26.8627	0.13229	1.18495:1.20597:1.02341:0.916313:0.732039:1	0.463415(0.54607:0.379404:0.46477)	-1865.75
3SM	Indole SM	EVM0007386.1	IGMT5	Mpy	Mpy_019765	MA	0.100926	0.451478	0.223547	5.13113e-25	1110	246.952	863.048	159	89.2632	69.7368	0.178917	1.63284:2.29671:1.53478:1.547:0.796233:1	0.443243(0.521622:0.381081:0.427027)	-2038.17
4CS	Sulphur assimilation	EVM0026982.1	APK1	Mpy	Mpy_022106	MA	0.0521801	0.572533	0.0911389	6.91209e-37	819	175.873	643.127	100	75.0033	24.9967	0.163921	2.39775:2.11674:2.00565:2.11457:0.788737:1	0.428571(0.527473:0.430403:0.327839)	-1441.28
4CS	Sulphur assimilation	EVM0029580.1	APK2	Mpy	Mpy_007267	MA	0.051894	0.310716	0.167015	2.46034e-18	870	228.453	641.547	88	59.9042	28.0958	0.119858	1.80477:1.81878:1.34464:1.3364:0.856548:1	0.505747(0.553448:0.443103:0.52069)	-1527.14
4CS	Sulphur assimilation	EVM0032586.1	APS1	Mpy	Mpy_022663	MA	0.0223588	0.426725	0.0523963	4.96727e-56	1380	359.667	1020.33	131	114.048	16.9523	0.127748	1.60463:1.27346:0.773347:0.820324:0.35561:1	0.520652(0.616304:0.418478:0.527174)	-2257.12
4CS	Sulphur assimilation	EVM0007958.1	APS3	Mpy	Mpy_009590	MA	0.0416992	0.377764	0.110384	1.94613e-42	1410	370.818	1039.18	147	112.27	34.7298	0.130082	1.08138:1.6642:0.844929:0.450328:0.399301:1	0.510284(0.588298:0.417021:0.525532)	-2449.11
4CS	Sulphur assimilation	EVM0020936.1	GSH1-3	Mpy	Mpy_008693	MA	0.0309752	0.258358	0.119893	1.19702e-30	1542	369.281	1172.72	114	82.5643	31.4357	0.0854291	2.52464:1.48744:0.95948:0.80296:1.81667:1	0.457198(0.536965:0.412451:0.422179)	-2472.72
4CS	Sulphur assimilation	EVM0023413.1	GSH2-2	Mpy	Mpy_015579	MA	0.0396307	0.246763	0.160602	8.3651e-27	1617	398.905	1218.09	127	85.2112	41.7888	0.090729	2.41159:1.36536:1.07206:1.58153:0.570237:1	0.443105(0.512987:0.379406:0.43692)	-2634.53
4CS		Trinity20664_orf	CHY1-1	Mpy	Mpy_016659	MA	0.0544084	0.204881	0.265561	2.78113e-11	1131	290.623	840.377	93	52.6045	40.3955	0.0930738	3.07194:3.7991:1.78524:1.82067:0.414766:1	0.473033(0.537135:0.413793:0.46817)	-1870.39
5MY	Atypical MY	EVM0013733_Fol	BGLU30	Mpy	Mpy_019090	MA	0.0685657	0.407222	0.168374	8.08727e-40	1674	378.093	1295.91	193	122.376	70.6235	0.145055	2.20979:2.91152:1.62064:1.61112:0.897273:1	0.414875(0.494624:0.364695:0.385305)	-2881.43
5MY	Atypical MY	EVM0006129.1	PEN2-2	Mpy	Mpy_004645	MA	0.0273533	0.324584	0.0842718	4.91554e-44	1629	358.338	1270.66	127	97.7806	29.2194	0.0927365	1.47142:1.43413:1.08838:1.21881:0.46406:1	0.436157(0.487109:0.383978:0.437385)	-2626.84
5MY	Atypical MY	EVM0022410.1	PYK10-1	Mpy	Mpy_024043	MA	0.0443704	0.311387	0.142493	3.41387e-33	1572	358.835	1213.17	140	94.4831	45.5169	0.105321	1.02304:1.04826:0.805536:0.850937:0.41547:1	0.432888(0.507634:0.374046:0.416985)	-2664.45
5MY	Typical MY	EVM0022094.2	TGG2-13	Mpy	Mpy_015701	MA	0.216647	0.483523	0.448059	8.75383e-16	1608	340.078	1267.92	345	129.189	215.811	0.273089	0.842261:1.15987:0.697532:0.910748:0.474543:1	0.44092(0.500933:0.388993:0.432836)	-3260.1
5MY	Typical MY	TGG4_OM_5	TGG4-10	Mpy	Mpy_025066	MA	0.0671234	0.516979	0.129838	2.54457e-53	1527	347.093	1179.91	198	137.369	60.6306	0.169377	1.84443:1.91271:1.35952:1.47426:0.422213:1	0.423707(0.492141:0.407662:0.371316)	-2679.99
6CB		EVM0031148.1	GSTU13	Mpy	Mpy_002084	MA	0.094657	0.396697	0.238613	7.41407e-15	681	182.246	498.754	96	58.0757	37.9243	0.175487	1.42198:0.981906:1.05765:1.07812:0.550318:1	0.509545(0.572687:0.400881:0.555066)	-1271.45
6CB		EVM0015347.1	MBP2-1	Mpy	Mpy_000329	MA	0.240049	0.717338	0.334639	4.94626e-31	1326	313.778	1012.22	331	159.171	171.829	0.352992	1.14958:1.17932:0.989157:0.916612:0.536353:1	0.438537(0.549774:0.404977:0.36086)	-2826.71
6CB		MBP_OM_1	MBP2-3	Mpy	Mpy_000330	MA	0.323337	0.728732	0.443697	1.51092e-28	1812	447.141	1364.86	536	227.664	308.336	0.423375	1.49935:1.35407:1.24342:1.14528:0.773523:1	0.477649(0.517384:0.487583:0.42798)	-3995.87
6CB		EVM0011143.1	NSP1	Mpy	Mpy_014182	MA	0.126809	0.426221	0.29752	3.55991e-24	1401	364.947	1036.05	229	124.144	104.856	0.204803	1.39199:1.33058:1.15213:1.16816:0.663824:1	0.47823(0.56531:0.400428:0.468951)	-2647.73
6CB		EVM0025986.1	NSP5	Mpy	Mpy_015375	MA	0.0803506	0.475706	0.168908	1.43915e-28	966	248.274	717.726	133	89.3643	43.6357	0.181962	2.47743:2.43203:2.22219:2.20413:1.39689:1	0.515528(0.585404:0.43323:0.52795)	-1763.86
6CB		EVM0006517.1	PEN3	Mpy	Mpy_019385	MA	0.0222026	0.244156	0.0909363	1.77135e-88	4401	992.427	3408.57	282	214.885	67.1148	0.0722531	1.23484:1.58012:0.89068:0.926624:0.843329:1	0.505112(0.502727:0.403204:0.609407)	-6923.56
7TF	Key TF	EVM0015109.1	MYB122	Mpy	Mpy_020015	MA	0.0686235	0.313157	0.219135	9.33986e-17	1005	245.486	759.514	107	63.7669	43.2331	0.128354	1.66953:1.40938:1.06797:0.990157:0.381898:1	0.441791(0.449254:0.429851:0.446269)	-1721.28
7TF	Key TF	EVM0025837.1	MYB28-1	Mpy	Mpy_016000	MA	0.0943804	0.333817	0.282731	7.3205e-16	1110	262.546	847.454	140	73.1984	66.8016	0.151014	2.51402:2.36817:2.25099:2.26122:1.38829:1	0.452252(0.448649:0.421622:0.486486)	-1997.81
7TF	Key TF	EVM0020398.1	MYB29	Mpy	Mpy_010413	MA	0.0889178	0.30845	0.288273	2.06682e-13	1038	237.269	800.731	123	62.3461	60.6539	0.139099	1.74839:1.72684:1.59866:1.62221:0.80318:1	0.434971(0.452312:0.401734:0.450867)	-1873.45
7TF	Key TF	EVM0029896.1	MYB34	Mpy	Mpy_015957	MA	0.0786268	0.30809	0.255208	2.6729e-12	834	199.999	634.001	94	51.962	42.038	0.133653	1.8486:2.71379:1.12348:1.22064:0.968333:1	0.439448(0.476619:0.402878:0.438849)	-1484.45
7TF	Key TF	EVM0028453.1	MYB51	Mpy	Mpy_002548	MA	0.0913735	0.392716	0.232671	2.14008e-18	969	202.975	766.025	125	66.5567	58.4433	0.154495	1.21351:1.35009:1.20881:1.23185:0.843939:1	0.446852(0.441176:0.417957:0.481424)	-1739.92
7TF	Key TF	EVM0012206.1	MYC2	Mpy	Mpy_001429	MA	0.0406228	0.402446	0.10094	9.49683e-58	1827	441.832	1385.17	188	142.808	45.1919	0.128124	2.05738:1.64704:1.01626:0.988711:0.764995:1	0.518336(0.521346:0.452381:0.581281)	-3065.92
7TF	Key TF	EVM0008991.1	MYC3	Mpy	Mpy_016755	MA	0.0750444	0.49254	0.152362	4.53342e-53	1731	408.802	1322.2	231	154.744	76.256	0.173642	1.65715:0.659461:1.08358:0.442143:0.636204:1	0.471982(0.510399:0.390815:0.514731)	-3073.53
7TF	Key TF	EVM0019343.1	MYC5	Mpy	Mpy_016750	MA	0.227989	0.603827	0.377574	1.71926e-23	1476	294.645	1181.36	342	136.046	205.954	0.303016	0.817269:1.30176:1.0108:0.585457:0.636446:1	0.479675(0.482724:0.392276:0.564024)	-3045.23
7TF	Sulphur regulation	EVM0015466.1	SD1	Mpy	Mpy_015440	MA	0.0197648	0.31653	0.0624423	2.34576e-28	918	229.11	688.89	71	59.7768	11.2232	0.0938301	1.74979:1.19526:0.724945:0.911493:0.335598:1	0.449891(0.506536:0.344771:0.498366)	-1458.22
7TF	Sulphur regulation	EVM0006433.1	SD2	Mpy	Mpy_003850	MA	0.0281605	0.335905	0.0838348	1.64052e-20	708	185.339	522.661	59	47.7186	11.2814	0.108721	5.3701:1.11238:2.09364:2.67428:0.0104759:1	0.460452(0.544492:0.355932:0.480932)	-1160.4
7TF	Sulphur regulation	EVM0015937.1	SLIM1	Mpy	Mpy_020055	MA	0.047976	0.340818	0.140767	2.15363e-39	1752	385.739	1366.26	164	109.436	54.5636	0.112451	2.16509:2.098:1.84162:1.86287:0.796926:1	0.45234(0.54024:0.385274:0.431507)	-2935.96
7TF		EVM0014103.1	CAMTA3	Mpy	Mpy_007037	MA	0.0498961	0.286702	0.174035	6.20051e-50	3072	634.702	2437.3	266	159.443	106.557	0.0988223	1.69664:1.59746:1.28349:1.41531:0.661428:1	0.427083(0.52002:0.400879:0.360352)	-5133.13
7TF		EVM0011940.1	CCA1	Mpy	Mpy_004410	MA	0.0641659	0.273348	0.23474	1.39629e-24	1812	431.381	1380.62	177	101.069	75.931	0.113966	3.59355:2.1233:1.25661:2.22631:1.40028:1	0.460265(0.536424:0.476821:0.36755)	-3076.09
7TF		EVM0006184.1	Dof1	Mpy	Mpy_003574	MA	0.0974704	0.303786	0.320853	7.73258e-10	795	197.18	597.82	101	51.1968	49.8032	0.148642	2.36527:2.47965:1.88213:1.90905:0.593559:1	0.47673(0.445283:0.475472:0.509434)	-1464.82
7TF		EVM0028007.1	FRS12	Mpy	Mpy_012285	MA	0.0307229	0.304545	0.100881	1.54796e-56	2337	560.594	1776.41	190	143.975	46.0249	0.0964066	1.77746:1.24615:0.794157:0.839008:0.636897:1	0.465768(0.516688:0.405648:0.474968)	-3822.95
7TF		EVM0022049.1	FRS7	Mpy	Mpy_024308	MA	0.0236256	0.289226	0.0816856	6.67143e-58	2292	597.831	1694.17	176	142.917	33.0832	0.0929032	3.34043:2.20234:1.50686:1.49839:0.790261:1	0.464442(0.51178:0.41034:0.471204)	-3708.93
7TF		EVM0025641.1	HY5	Mpy	Mpy_015745	MA	0.0747412	0.300508	0.248716	1.51525e-08	498	134.197	363.803	56	33.4476	22.5524	0.135579	5.68194:2.04538:1.20731:0.237852:3.58693:1	0.461847(0.481928:0.460843:0.442771)	-864.567
7TF		EVM0006202.1	IQD1	Mpy	Mpy_024000	MA	0.0831655	0.270609	0.307327	2.62315e-14	1314	353.029	960.971	150	81.6742	68.3258	0.133526	2.15928:1.62211:1.03033:1.05811:0.652735:1	0.476408(0.457763:0.486301:0.48516)	-2297.79
7TF		EVM0018362.1	MYB118	Mpy	Mpy_015196	MA	0.0923888	0.377817	0.244534	1.33813e-16	945	188.861	756.139	119	60.1303	58.8697	0.149432	1.44955:1.10294:0.924568:1.10941:0.906409:1	0.449735(0.487302:0.4:0.461905)	-1676.67
7TF		EVM0010181.1	NINJA	Mpy	Mpy_008142	MA	0.0540327	0.292153	0.184946	1.71305e-23	1266	344.377	921.623	126	84.2835	41.7165	0.118806	2.41476:2.2386:1.59614:1.65259:0.773607:1	0.50079(0.554502:0.508294:0.439573)	-2130.53
8TP		EVM0025059.1	GTR1	Mpy	Mpy_017955	MA	0.0756327	0.354767	0.21319	3.58103e-37	1932	475.401	1456.6	235	142.149	92.8514	0.144318	1.64202:1.71053:1.39292:1.4952:0.658845:1	0.46118(0.464286:0.404503:0.514752)	-3454.17
8TP		EVM0012911.1	GTR2	Mpy	Mpy_016127	MA	0.0600997	0.355946	0.168845	3.39256e-41	1836	467.214	1368.79	206	137.824	68.1761	0.135385	2.2774:2.31894:1.92013:1.92847:0.963614:1	0.46732(0.469771:0.411765:0.520425)	-3189.62
1SE	SE-key reaction	EVM0011968.1	MAM1-1	Rsa	Rsa10019680	MA	0.0828144	0.348528	0.237612	8.99428e-27	1512	395.785	1116.22	191	114.363	76.6374	0.152368	1.92807:2.0855:1.34985:1.54569:0.491684:1	0.465608(0.508929:0.410714:0.477183)	-2758.52
1SE	SE-key reaction	EVM0009857.1	MAM1-2	Rsa	Rsa10018392	MA	0.054049	0.241628	0.223687	9.54291e-19	1410	357.046	1052.95	125	75.3163	49.6837	0.101548	1.45417:1.33883:0.981908:1.02715:0.60036:1	0.467021(0.521277:0.409574:0.470213)	-2395.87
1SE		EVM0027252.1	BAT5	Rsa	Rsa10009388	MA	0.0399596	0.257871	0.154959	2.1257e-22	1224	315.539	908.461	102	70.5326	31.4674	0.0961357	2.16491:2.24894:1.62445:1.62826:0.59031:1	0.435049(0.477941:0.420343:0.406863)	-2009.46
1SE		EVM0003851.1	BCAT-3	Rsa	Rsa10006817	MA	0.0484176	0.318809	0.15187	3.39734e-28	1254	318.007	935.993	123	85.0034	37.9966	0.116987	2.84272:2.9451:2.43931:2.45054:0.779211:1	0.462919(0.498804:0.444976:0.444976)	-2111.32
1SE		EVM0034317.1	BCAT-4	Rsa	Rsa10031835	MA	0.0440148	0.130076	0.338377	1.30993e-05	1068	256.76	811.24	64	30.9311	33.0689	0.064705	3.27282:3.27211:3.20651:2.66652:2.39942:1	0.464419(0.536517:0.424157:0.432584)	-1690.88
1SE		EVM0015932.1	BCAT6	Rsa	Rsa10031513	MA	0.0348502	0.234352	0.148709	3.87602e-18	1077	253.218	823.782	78	52.5682	25.4318	0.0817559	1.22878:1.16919:0.920101:0.921859:0.582327:1	0.464253(0.547354:0.435933:0.409471)	-1744.57
1SE		EVM0027674.1	IPMDH1	Rsa	Rsa10025187	MA	0.0207034	0.235223	0.0880162	3.36834e-26	1215	316.334	898.666	81	64.7978	16.2022	0.076555	1.04811:0.622502:0.427285:0.589506:0.429999:1	0.48107(0.571605:0.414815:0.45679)	-1916.11
1SE		EVM0016349.1	IPMDH2-1	Rsa	Rsa10003435	MA	0.0577925	0.285377	0.202513	6.23446e-21	1242	352.006	889.994	127	83.9935	43.0065	0.122294	1.8202:1.79606:1.35973:1.36258:0.70413:1	0.496377(0.557971:0.431159:0.5)	-2185.3
1SE		EVM0001123.1	IPMDH2-2	Rsa	Rsa10003434	MA	0.0324672	0.304538	0.106611	3.56902e-26	1020	279.094	740.906	89	69.3676	19.6324	0.106912	1.87097:1.79855:1.7243:1.93002:1.09145:1	0.489216(0.582353:0.441176:0.444118)	-1728.97
1SE		EVM0001095.1	IPMI1-LSU1	Rsa	Rsa10016403	MA	0.0126416	0.417453	0.0302828	9.9441e-67	1512	345.161	1166.84	125	113.392	11.6083	0.105052	0.904141:0.769695:0.568652:0.794209:0.331068:1	0.479828(0.530754:0.451389:0.457341)	-2432.87
1SE		IPMI2_OM_1	IPMI-SSU2	Rsa	Rsa10039255	MA	0.0643863	0.268102	0.240156	5.3249e-12	759	213.868	545.132	79	49.0032	29.9968	0.121789	0.970695:1.10706:0.755205:0.746734:0.402051:1	0.517787(0.503953:0.511858:0.537549)	-1335.64
1SE		EVM0006793.1	IPMI-SSU3	Rsa	Rsa10039254	MA	0.141952	0.989981	0.143389	1.53372e-44	723	177.332	545.668	156	108.241	47.7586	0.34995	2.54993:2.71566:2.04348:2.03834:1.33969:1	0.589212(0.547718:0.504149:0.715768)	-1464.5
2CF	Aliphatic CF	EVM0002186.1	GSTF11	Rsa	Rsa10003824	MA	0.0400669	0.242023	0.16555	2.95885e-11	630	157.357	472.643	48	32.0587	15.9413	0.0905099	1.27537:1.23945:0.863729:1.03266:0.124407:1	0.447619(0.55:0.307143:0.485714)	-1033.61
2CF	Aliphatic CF	EVM0025399.1	GSTU20	Rsa	Rsa10029860	MA	0.0504265	0.399664	0.126172	1.32358e-18	651	148.02	502.98	67	46.8944	20.1056	0.129834	1.77288:1.43957:1.30876:1.33626:0.81995:1	0.473886(0.495392:0.357143:0.569124)	-1123.4
2CF	Aliphatic CF	EVM0032295.1	ST5b1-3	Rsa	Rsa10034275	MA	0.0411849	0.498023	0.0826968	1.62453e-42	1032	243.065	788.935	116	91.4527	24.5473	0.148783	1.09328:1.20258:0.82048:0.758488:0.398535:1	0.469961(0.513081:0.364826:0.531977)	-1792.49
2CF	Aliphatic CF	EVM0007082.1	ST5b-7	Rsa	Rsa10022358	MA	0.104645	0.33279	0.314447	3.09825e-13	1086	253.993	832.007	142	69.9494	72.0506	0.158003	1.82692:1.8029:1.34954:1.37792:0.488873:1	0.469613(0.506906:0.375691:0.526243)	-1955.83
2CF	Common CF	EVM0029052.1	GGP1	Rsa	Rsa10019051	MA	0.0368512	0.275852	0.13359	9.80983e-16	750	183.47	566.53	58	41.0617	16.9383	0.0953174	1.21256:0.496676:1.09302:1.08513:0.450659:1	0.454667(0.54:0.312:0.512)	-1237.79
2CF	Common CF	GGP3_OM_1	GGP3	Rsa	Rsa10010316	MA	0.0673743	0.697308	0.0966205	4.63592e-36	747	140.795	606.205	98	69.2087	28.7913	0.186105	1.49547:1.51262:1.46191:1.76722:0.758137:1	0.516734(0.558233:0.333333:0.658635)	-1294.51
2CF	Common CF	EVM0031371.1	SUR1	Rsa	Rsa10031178	MA	0.042242	0.232321	0.181826	1.9115e-19	1344	334.994	1009.01	105	67.8443	37.1557	0.0896196	1.91386:2.05252:1.44345:1.71179:0.46915:1	0.516741(0.566964:0.385045:0.598214)	-2237.48
2CF	Common CF	EVM0034278.1	UGT74B1	Rsa	Rsa10040057	MA	0.0619029	0.672486	0.0920507	8.61148e-38	759	171.39	587.61	105	79.8117	25.1883	0.199779	2.63263:2.72358:2.31308:2.35536:0.843333:1	0.413955(0.414317:0.33731:0.490239)	-1361.57
2CF	Indole CF	EVM0006168.1	GSTF9	Rsa	Rsa10032310	MA	0.0295007	0.432876	0.0681504	1.75692e-24	645	152.04	492.96	61	49.9605	11.0395	0.124585	1.34745:1.35264:1.66851:1.67197:1.14658:1	0.515504(0.574419:0.367442:0.604651)	-1081.47
2CF	Indole CF	EVM0031047.1	ST5a	Rsa	Rsa10030575	MA	0.0224543	0.661296	0.0339549	7.88704e-62	1011	225.74	785.26	112	100.169	11.8315	0.165097	1.37885:0.94414:1.1354:1.17082:0.573812:1	0.497033(0.526706:0.362018:0.602374)	-1714
2CF	Key aliphatic CF	EVM0026890.1	CYP79C2-2	Rsa	Rsa10038697	MA	0.114418	0.397563	0.2878	4.1729e-25	1584	382.112	1201.89	238	124.919	113.081	0.182722	2.50221:1.87619:1.57185:1.67096:0.69133:1	0.47601(0.528409:0.400568:0.499053)	-2982.4
2CF	Key aliphatic CF	EVM0031225.1	CYP79F1	Rsa	Rsa10038067	MA	0.0515585	0.258179	0.1997	7.15942e-23	1620	338.892	1281.11	138	78.6359	59.3641	0.0947821	1.5517:1.60154:1.71045:1.6998:1.8515:1	0.458642(0.500926:0.392593:0.482407)	-2723.35
2CF	Key aliphatic CF	EVM0005624.1	CYP83A1	Rsa	Rsa10030406	MA	0.0218442	0.485749	0.0449701	1.40801e-66	1503	302.763	1200.24	134	113.726	20.2744	0.115293	1.42624:1.461:1.4179:1.44317:0.861918:1	0.481371(0.512974:0.354291:0.576846)	-2438.8
2CF	Key aromatic CF	EVM0011031.1	CYP79A2-2	Rsa	Rsa10002991	MA	0.0633382	0.329273	0.192358	5.99607e-28	1470	338.157	1131.84	157	95.5081	61.4919	0.124513	1.97942:1.63613:1.35895:1.37059:0.776553:1	0.479592(0.522449:0.379592:0.536735)	-2554.07
2CF	Key indole CF	EVM0009886.1	CYP79B2	Rsa	Rsa10026308	MA	0.0138449	0.281269	0.049223	3.98901e-46	1620	381.695	1238.3	105	90.5414	14.4586	0.0768539	1.70449:1.23143:0.876988:0.899977:0.903038:1	0.483951(0.502778:0.392593:0.556481)	-2534.57
2CF	Key indole CF	EVM0028122.1	CYP79B3	Rsa	Rsa10009991	MA	0.0303419	0.308351	0.0984007	2.197e-40	1629	369.688	1259.31	129	96.6152	32.3848	0.0934338	1.75854:1.60254:1.345:1.34766:0.682456:1	0.458564(0.502762:0.390424:0.482505)	-2656.04
2CF	Key indole CF	EVM0000544.1	CYP83B1	Rsa	Rsa10004699	MA	0.0125004	0.278167	0.0449384	1.20967e-42	1497	335.821	1161.18	92	79.6271	12.3729	0.0720973	1.03137:0.855027:0.708484:0.71169:0.531695:1	0.485304(0.548096:0.354709:0.553106)	-2303.92
2CF		EVM0031482.1	CYTB5C	Rsa	Rsa10006327	MA	0.0767304	0.360782	0.212678	5.79438e-09	399	97.4189	301.581	47	28.3407	18.6593	0.146084	2.00936:2.2216:1.30634:1.32796:0.324827:1	0.4599(0.492481:0.338346:0.548872)	-699.281
3SM	Aliphatic SM	EVM0024223.1	AOP1	Rsa	Rsa10009537	MA	0.0740994	0.278677	0.265897	1.64213e-12	948	224.215	723.785	99	53.2735	45.7265	0.122485	2.25918:2.25821:2.0273:2.0426:1.1132:1	0.410865(0.504747:0.310127:0.417722)	-1650.7
3SM	Aliphatic SM	EVM0022347.1	FMOGS-OX2-1	Rsa	Rsa10033546	MA	0.0725356	0.25834	0.280775	1.02929e-14	1377	302.504	1074.5	138	69.0927	68.9073	0.113354	0.87449:0.900132:0.706961:0.830268:0.384265:1	0.474946(0.544662:0.400871:0.479303)	-2384.77
3SM	Aliphatic SM	EVM0028808.1	FMOGS-OX5	Rsa	Rsa10041588	MA	0.0796267	0.38593	0.206324	5.9021e-29	1374	320.844	1053.16	174	103.741	70.2588	0.151152	1.31764:1.34968:1.20677:1.23375:0.908966:1	0.499272(0.58952:0.409389:0.498908)	-2494.45
3SM	Aliphatic SM	EVM0018849_Fol	GSL-OH-2	Rsa	Rsa10037760	MA	0.194738	0.656832	0.296481	1.63839e-27	1059	261.002	797.998	242	126.936	115.064	0.308626	1.51261:1.58806:1.20737:1.2328:0.758797:1	0.462229(0.531161:0.376771:0.478754)	-2224.12
3SM	Aliphatic SM	EVM0013981.1	GSL-OH-like-1	Rsa	Rsa10016552	MA	0.0440349	0.333875	0.13189	8.51896e-26	1056	237.186	818.814	98	67.3395	30.6605	0.109135	1.55154:1.5928:1.34032:1.39569:0.61426:1	0.45786(0.525568:0.37358:0.474432)	-1776.34
3SM	Aliphatic SM	Trinity14631_orf	GSL-OH-like-2	Rsa	Rsa10038425	MA	0.0938086	0.360915	0.259919	1.20998e-18	1083	266.604	816.396	144	80.1816	63.8184	0.159563	1.39973:1.76171:1.04855:0.954024:0.574211:1	0.45614(0.526316:0.373961:0.468144)	-2008.82
3SM	Indole SM	EVM0023547.1	CYP81F1	Rsa	Rsa10026366	MA	0.0698082	0.688243	0.10143	2.13755e-66	1368	284.03	1083.97	195	140.582	54.4184	0.19821	1.60397:1.74121:1.22987:1.18413:0.59503:1	0.52924(0.550439:0.382675:0.654605)	-2460.92
3SM	Indole SM	EVM0001850.1	CYP81F2	Rsa	Rsa10023813	MA	0.0325339	0.262037	0.124157	1.02462e-29	1473	357.767	1115.23	113	81.4694	31.5306	0.0882764	2.80182:3.20973:2.38079:2.53344:0.686706:1	0.496266(0.563136:0.372709:0.552953)	-2391.82
3SM	Indole SM	EVM0016210.1	CYP81F3-1	Rsa	Rsa10026369	MA	0.0368287	0.485278	0.0758918	1.18631e-59	1494	312.644	1181.36	154	119.68	34.32	0.130674	1.32535:1.31543:1.04039:1.04366:0.589162:1	0.519411(0.540161:0.393574:0.624498)	-2517.5
3SM	Indole SM	CYP_OM_16	CYP81F4	Rsa	Rsa10026964	MA	0.0381131	0.27151	0.140374	3.60873e-28	1497	326.76	1170.24	116	77.1929	38.8071	0.0890582	2.28323:2.09328:2.11654:2.19188:1.24938:1	0.483634(0.531062:0.380762:0.539078)	-2442.66
3SM	Indole SM	IGMT1_OM_1	IGMT1-2	Rsa	Rsa10040293	MA	0.0337299	0.420788	0.0801589	6.59294e-40	1119	271.076	847.924	109	87.1487	21.8513	0.127494	2.2027:2.35651:1.46339:1.49938:0.379911:1	0.457998(0.530831:0.387399:0.455764)	-1837.65
3SM	Indole SM	EVM0005770.1	IGMT2	Rsa	Rsa10040295	MA	0.0168795	0.304405	0.0554508	5.08228e-34	1116	301.152	814.848	83	72.1716	10.8284	0.094468	2.06992:2.10774:1.63466:1.56617:0.826659:1	0.46147(0.544355:0.380376:0.459677)	-1805.86
3SM	Indole SM	EVM0007386.1	IGMT5	Rsa	Rsa10000950	MA	0.0440355	0.268494	0.164009	1.25129e-19	1110	290.096	819.904	95	64.911	30.089	0.102697	2.55075:2.50749:2.12249:2.10521:0.727658:1	0.444595(0.528378:0.375676:0.42973)	-1876.05
4CS	Sulphur assimilation	EVM0026982.1	APK1	Rsa	Rsa10041726	MA	0.043616	0.460999	0.0946119	1.70636e-30	807	185.414	621.586	89	67.5686	21.4314	0.139512	1.86562:1.96729:1.82951:2.05984:0.856488:1	0.449814(0.533457:0.433086:0.3829)	-1405.78
4CS	Sulphur assimilation	EVM0029580.1	APK2	Rsa	Rsa10027011	MA	0.0534589	0.411109	0.130036	2.01056e-25	795	204.255	590.745	94	68.3095	25.6905	0.145348	1.22705:1.72654:0.985659:0.961075:0.774232:1	0.495597(0.560377:0.432075:0.49434)	-1424.02
4CS	Sulphur assimilation	EVM0032586.1	APS1	Rsa	Rsa10010417	MA	0.0243544	0.342222	0.0711654	1.02881e-42	1380	348.149	1031.85	116	95.7948	20.2052	0.104547	1.67376:2.77655:1.63872:1.65944:1.43631:1	0.539493(0.623913:0.426087:0.568478)	-2291.71
4CS	Sulphur assimilation	EVM0007958.1	APS3	Rsa	Rsa10018765	MA	0.031048	0.392663	0.0790702	2.75591e-47	1395	361.753	1033.25	136	110.944	25.0559	0.124822	1.06308:1.17665:0.744701:0.792839:0.217044:1	0.536918(0.598925:0.429032:0.582796)	-2376.17
4CS	Sulphur assimilation	EVM0028374.1	GSH1-1	Rsa	Rsa10036546	MA	0.101398	0.240351	0.421873	2.96234e-09	1476	360.813	1115.19	174	75.5239	98.4761	0.135365	2.31752:2.28008:2.02019:2.07693:0.833592:1	0.434959(0.504065:0.39939:0.401423)	-2681.28
4CS	Sulphur assimilation	EVM0020936.1	GSH1-3	Rsa	Rsa10014287	MA	0.0525376	0.346099	0.151799	3.00378e-35	1545	364.15	1180.85	158	105.881	52.1194	0.121729	2.08249:1.60463:1.26918:1.41621:0.582198:1	0.464078(0.533981:0.408738:0.449515)	-2638.05
4CS	Sulphur assimilation	EVM0023413.1	GSH2-2	Rsa	Rsa10012796	MA	0.0735565	0.335981	0.218931	5.92708e-28	1590	367.379	1222.62	182	105.288	76.712	0.134191	2.06277:1.31676:1.35861:1.33239:1.75305:1	0.450943(0.521698:0.381132:0.45)	-2801.89
4CS		Trinity20664_orf	CHY1-1	Rsa	Rsa10016044	MA	0.0606893	0.241449	0.251355	1.24933e-13	1122	256.248	865.752	102	55.1583	46.8417	0.101972	1.66179:1.6425:1.62872:1.62727:0.933508:1	0.47148(0.541444:0.411765:0.46123)	-1904.48
4CS		EVM0018214.1	CHY1-2	Rsa	Rsa10007228	MA	0.0902915	0.238126	0.379175	1.39901e-08	1134	283.887	850.113	126	59.0037	66.9963	0.127301	1.13427:1.29034:0.847625:1.16818:0.3543:1	0.455467(0.525132:0.411376:0.429894)	-2040.9
5MY	Atypical MY	EVM0007598.1	BGLU28	Rsa	Rsa10039349	MA	0.0485928	0.285874	0.16998	7.36863e-29	1764	354.519	1409.48	147	87.7193	59.2807	0.0962802	1.73015:2.76575:1.07727:2.26454:0.879867:1	0.412982(0.507653:0.365646:0.365646)	-2909.09
5MY	Atypical MY	EVM0013733_Fol	BGLU30	Rsa	Rsa10024070	MA	0.0527464	0.272998	0.193212	4.93869e-26	1737	368.084	1368.92	150	87.2823	62.7177	0.0994194	2.07619:2.25459:1.81018:1.82125:0.807233:1	0.411054(0.496546:0.365285:0.37133)	-2862.66
5MY	Atypical MY	EVM0006129.1	PEN2-2	Rsa	Rsa10039353	MA	0.0189869	0.311566	0.0609402	1.30522e-38	1350	266.029	1083.97	89	71.2965	17.7035	0.0766421	0.763103:0.729332:0.62241:0.641779:0.465846:1	0.432963(0.476667:0.39:0.432222)	-2116.39
5MY	Atypical MY	EVM0015939.1	PYK10-2	Rsa	Rsa10034525	MA	0.048087	0.365549	0.131547	5.90679e-40	1572	358.558	1213.44	155	107.253	47.7473	0.120497	1.12222:1.08834:0.898573:0.913005:0.465064:1	0.429071(0.498092:0.375:0.414122)	-2699.09
5MY	Typical MY	EVM0021980.1	TGG2-12	Rsa	Rsa10027428	MA	0.0593176	0.363137	0.163347	1.77897e-35	1635	329.503	1305.5	169	102.599	66.4008	0.120547	0.830361:1.20305:0.615175:1.05404:0.599538:1	0.443425(0.49633:0.390826:0.443119)	-2796.13
5MY	Typical MY	EVM0000111.1	TGG2-3	Rsa	Rsa10028034	MA	0.147825	0.423499	0.349057	1.01537e-20	1620	335.465	1284.53	274	117.265	156.735	0.204911	1.0786:1.18342:0.941013:1.17627:0.676285:1	0.435494(0.475:0.386111:0.44537)	-3116.94
5MY	Typical MY	TGG4_OM_5	TGG4-10	Rsa	Rsa10014059	MA	0.0628613	0.421343	0.149193	2.14265e-42	1533	352.772	1180.23	180	120.069	59.9309	0.145355	2.19327:2.56369:1.63057:1.77217:0.815076:1	0.419113(0.488258:0.403131:0.365949)	-2710.88
6CB		EVM0005638.1	ESP2	Rsa	Rsa10012280	MA	0.175306	0.339472	0.516407	2.43726e-06	975	250.596	724.404	176	70.6035	105.396	0.2175	1.79963:1.50491:1.16011:1.18476:0.615582:1	0.496923(0.523077:0.427692:0.54)	-1954.8
6CB		EVM0031148.1	GSTU13	Rsa	Rsa10040035	MA	0.0533627	0.290861	0.183464	3.95182e-13	681	179.156	501.844	66	43.5956	22.4044	0.115843	2.00915:1.82886:1.49214:1.48843:0.918392:1	0.516153(0.557269:0.394273:0.596916)	-1175.91
6CB		EVM0002850.1	MBP1	Rsa	Rsa10010937	MA	0.132925	0.385941	0.344418	2.45104e-23	1869	456.441	1412.56	298	144.249	153.751	0.194716	1.40464:1.46325:1.16366:1.25676:0.673068:1	0.428304(0.514446:0.401284:0.369181)	-3459.27
6CB		EVM0015347.1	MBP2-1	Rsa	Rsa10010943	MA	0.220494	0.789292	0.279356	1.9624e-57	1785	433.816	1351.18	450	240.629	209.371	0.358731	1.52712:1.50508:1.20024:1.19336:0.651132:1	0.442297(0.529412:0.427731:0.369748)	-3801.85
6CB		MBP_OM_1	MBP2-3	Rsa	Rsa10031689	MA	0.122151	0.448514	0.272347	9.64856e-53	2859	683.246	2175.75	463	247.956	215.044	0.200146	1.41893:1.45547:1.22102:1.28496:0.768249:1	0.460476(0.53148:0.419203:0.430745)	-5480.25
6CB		EVM0025986.1	NSP5	Rsa	Rsa10027284	MA	0.0617821	0.520386	0.118724	7.77382e-37	966	246.086	719.914	127	94.2612	32.7388	0.17861	1.98412:2.10628:1.86518:1.93601:0.82311:1	0.531573(0.59472:0.444099:0.555901)	-1698.41
6CB		EVM0006517.1	PEN3	Rsa	Rsa10029736	MA	0.0167487	0.442974	0.0378097	9.66703e-189	4353	966.485	3386.51	380	335.546	44.4542	0.111382	0.883158:0.958444:0.67273:0.828865:0.426802:1	0.504001(0.501029:0.403292:0.607682)	-7052.33
7TF	Key TF	EVM0015109.1	MYB122	Rsa	Rsa10030571	MA	0.0797617	0.24893	0.320418	1.70044e-09	996	229.366	766.634	103	49.7353	53.2647	0.118719	2.30246:2.14273:2.13449:2.15589:0.949914:1	0.436747(0.445783:0.424699:0.439759)	-1718.8
7TF	Key TF	EVM0025837.1	MYB28-1	Rsa	Rsa10017936	MA	0.0842243	0.280391	0.300382	3.50739e-12	1068	248.708	819.292	120	60.3163	59.6837	0.129906	1.49008:1.4266:1.08585:1.15236:0.474114:1	0.447566(0.45927:0.419944:0.463483)	-1877.87
7TF	Key TF	EVM0020398.1	MYB29	Rsa	Rsa10020837	MA	0.0733733	0.348284	0.210671	6.23624e-20	1041	238.31	802.69	118	69.0223	48.9777	0.136307	1.68116:1.65482:1.46295:1.45323:1.01292:1	0.432277(0.448127:0.397695:0.451009)	-1848.4
7TF	Key TF	EVM0029896.1	MYB34	Rsa	Rsa10018401	MA	0.0864171	0.252827	0.341804	1.38188e-08	945	224.217	720.783	103	49.076	53.924	0.125901	1.89076:2.0772:1.36809:1.32406:0.706866:1	0.444974(0.477778:0.407937:0.449206)	-1643.82
7TF	Key TF	EVM0028453.1	MYB51	Rsa	Rsa10038229	MA	0.0924714	0.226342	0.408547	3.33525e-06	954	222.161	731.839	103	43.9077	59.0923	0.123646	2.06617:2.07034:1.81711:1.86445:1.24389:1	0.4413(0.45283:0.402516:0.468553)	-1691.56
7TF	Key TF	EVM0012206.1	MYC2	Rsa	Rsa10030004	MA	0.0392575	0.494249	0.0794285	8.87938e-73	1821	409.387	1411.61	197	154.646	42.3541	0.141546	2.27324:2.29643:1.98175:1.76533:1.22901:1	0.537068(0.524712:0.458814:0.627677)	-3055.7
7TF	Key TF	EVM0008991.1	MYC3	Rsa	Rsa10017254	MA	0.179315	0.769443	0.233045	4.75149e-48	1350	305.6	1044.4	300	166.997	133.003	0.312903	1.31264:1.22479:0.991702:1.0887:0.578823:1	0.511481(0.56:0.394444:0.58)	-2700.91
7TF	Sulphur regulation	EVM0015466.1	SD1	Rsa	Rsa10027316	MA	0.0297966	0.330952	0.090033	9.30805e-26	897	215.229	681.771	75	58.357	16.643	0.102057	1.90133:1.89599:1.46883:2.00451:0.358121:1	0.451505(0.521739:0.347826:0.48495)	-1491.98
7TF	Sulphur regulation	EVM0006433.1	SD2	Rsa	Rsa10017387	MA	0.0542443	0.458416	0.11833	2.46981e-26	792	180.79	611.21	91	64.9978	26.0022	0.146505	10.7544:5.19334:10.1735:6.4528:7.59076:1	0.474116(0.547348:0.342803:0.532197)	-1333.52
7TF	Sulphur regulation	EVM0015937.1	SLIM1	Rsa	Rsa10022763	MA	0.0393567	0.566559	0.0694663	3.52935e-79	1731	351.86	1379.14	192	150.91	41.0896	0.146521	1.44657:1.33557:1.24392:1.32243:0.903243:1	0.461005(0.543328:0.379549:0.460139)	-2928.11
7TF		EVM0014103.1	CAMTA3	Rsa	Rsa10035618	MA	0.0335595	0.26307	0.127569	2.69219e-56	3084	637.727	2446.27	222	149.059	72.9412	0.0810189	1.35828:1.13798:0.819318:0.968878:0.535985:1	0.432393(0.516051:0.402724:0.378405)	-4973.11
7TF		EVM0011940.1	CCA1	Rsa	Rsa10009871	MA	0.114591	0.407589	0.281142	6.97015e-28	1713	389.839	1323.16	255	130.486	124.514	0.18127	2.08938:1.92632:1.74239:2.02366:1.09646:1	0.463222(0.54028:0.492995:0.356392)	-3185.06
7TF		EVM0006184.1	Dof1	Rsa	Rsa10041327	MA	0.0594732	0.298969	0.198928	6.35537e-14	786	204.078	581.922	78	49.7691	28.2309	0.121656	1.68112:2.27958:1.37556:1.45934:0.937364:1	0.482824(0.45229:0.471374:0.524809)	-1324.46
7TF		EVM0028007.1	FRS12	Rsa	Rsa10035902	MA	0.0590206	0.995319	0.0592982	3.91237e-176	2337	504.649	1832.35	370	304.45	65.5505	0.261204	1.53688:1.51974:1.20004:1.37502:0.428162:1	0.493795(0.514763:0.410783:0.555841)	-4207.74
7TF		EVM0025641.1	HY5	Rsa	Rsa10013670	MA	0.159672	0.691843	0.230792	6.73761e-18	504	123.414	380.586	106	61.926	44.074	0.289984	4.36418:3.25352:3.15544:3.18268:2.4878:1	0.486111(0.502976:0.488095:0.467262)	-1001.18
7TF		EVM0006202.1	IQD1	Rsa	Rsa10034552	MA	0.108435	0.359733	0.301432	1.45278e-19	1329	352.313	976.687	191	104.051	86.9488	0.175053	2.53272:1.64296:0.843899:0.883176:0.806466:1	0.469526(0.46614:0.479684:0.462754)	-2438.5
7TF		EVM0018362.1	MYB118	Rsa	Rsa10027175	MA	0.147138	0.605527	0.242992	6.33531e-33	1278	273.426	1004.57	230	121.516	108.484	0.245209	2.35872:2.13381:1.50022:1.49679:0.994789:1	0.429577(0.471831:0.388498:0.428404)	-2464.99
7TF		EVM0010181.1	NINJA	Rsa	Rsa10018946	MA	0.04883	0.267544	0.182512	4.28001e-21	1254	320.018	933.982	113	73.7276	39.2724	0.104645	1.94722:0.96761:0.64758:1.29127:0.986908:1	0.503589(0.57177:0.502392:0.436603)	-2080.13
8TP		EVM0025059.1	GTR1	Rsa	Rsa10007736	MA	0.0544306	0.338043	0.161017	1.07697e-39	1842	435.053	1406.95	190	124.941	65.0594	0.121416	0.749213:1.1984:0.479979:0.992647:0.366864:1	0.476113(0.474756:0.405537:0.548046)	-3168.43
8TP		EVM0012911.1	GTR2	Rsa	Rsa10019582	MA	0.0376039	0.407513	0.0922766	1.03e-60	1818	446.926	1371.07	187	145.743	41.2575	0.12854	2.02824:2.05673:1.70009:2.07334:0.796928:1	0.472497(0.467822:0.412541:0.537129)	-3077.76
1SE	SE-key reaction	EVM0009857.1	MAM1-2	Sal	Sal_KAF8047748	MA	0.0445417	0.24199	0.184064	4.10463e-23	1512	390.908	1121.09	126	82.4671	43.5329	0.0955893	1.54922:1.44652:1.07531:1.10479:0.34085:1	0.469907(0.539683:0.407738:0.462302)	-2530.88
1SE		EVM0027252.1	BAT5	Sal	Sal_KAF8101660	MA	0.0417484	0.248677	0.167882	7.3353e-21	1215	345.031	869.969	103	72.367	30.633	0.100511	1.20983:2.86027:0.552134:0.597447:0.542909:1	0.437449(0.475309:0.419753:0.417284)	-2047.63
1SE		EVM0003851.1	BCAT-3	Sal	Sal_KAF8093218	MA	0.0287769	0.25209	0.114153	1.49247e-25	1254	316.075	937.925	92	68.7214	23.2786	0.0850639	2.47689:2.73552:2.11718:2.12862:0.775246:1	0.46252(0.498804:0.444976:0.44378)	-2011.6
1SE		EVM0034317.1	BCAT-4	Sal	Sal_KAF8045291	MA	0.0196518	0.170086	0.11554	1.80676e-15	1068	264.708	803.292	55	40.722	14.278	0.0569376	1.96636:1.99645:1.39686:1.38138:0.534399:1	0.458333(0.530899:0.418539:0.425562)	-1631.12
1SE		EVM0015932.1	BCAT6	Sal	Sal_KAF8096640	MA	0.0335376	0.235953	0.142137	1.84497e-18	1068	252.116	815.884	77	52.7406	24.2594	0.0813204	1.74217:1.3407:1.16693:1.18298:1.14031:1	0.461142(0.547753:0.432584:0.40309)	-1718.69
1SE		EVM0027674.1	IPMDH1	Sal	Sal_KAF8096164	MA	0.0217183	0.191615	0.113343	2.78767e-20	1215	315.584	899.416	72	54.4206	17.5794	0.0658474	1.10442:0.949837:0.727305:0.798304:0.426075:1	0.478189(0.566667:0.417284:0.450617)	-1905.37
1SE		EVM0016349.1	IPMDH2-1	Sal	Sal_KAF8049221	MA	0.0397986	0.223214	0.178298	1.50006e-18	1242	358.289	883.711	99	68.7611	30.2389	0.0927099	2.04248:2.25641:1.38802:1.38281:0.513035:1	0.499597(0.560386:0.434783:0.503623)	-2091.3
1SE		EVM0001123.1	IPMDH2-2	Sal	Sal_KAF8049220	MA	0.0241506	0.208395	0.115889	2.12893e-21	1227	350.749	876.251	81	62.8143	18.1857	0.0768185	2.12089:2.05984:1.91223:1.93024:0.794448:1	0.5(0.585575:0.44621:0.468215)	-1996.34
1SE		EVM0033174.1	IPMDH2-3	Sal	Sal_KAF8103391	MA	0.0202357	0.256881	0.0787748	2.4515e-29	1215	331.749	883.251	85	70.2636	14.7364	0.0848504	2.28269:2.13383:2.05175:2.3148:1.00281:1	0.487243(0.58642:0.432099:0.44321)	-1967.94
1SE		EVM0001095.1	IPMI1-LSU1	Sal	Sal_KAF8116003	MA	0.00657147	0.395875	0.0165999	9.44085e-67	1521	337.701	1183.3	111	104.899	6.10149	0.0930068	0.810098:0.672995:0.486645:0.79923:0.252647:1	0.474688(0.522682:0.452663:0.448718)	-2389.99
1SE		IPMI2_OM_1	IPMI-SSU2	Sal	Sal_KAF8077360	MA	0.0516694	0.284815	0.181414	2.83191e-14	759	208.019	550.981	74	49.9827	24.0173	0.115567	1.35544:1.42161:1.34464:1.3475:1.05731:1	0.509881(0.503953:0.513834:0.511858)	-1317.69
1SE		EVM0006793.1	IPMI-SSU3	Sal	Sal_KAF8093970	MA	0.0374657	0.556954	0.067269	6.30159e-37	744	196.052	547.948	92	77.4404	14.5596	0.174356	2.92965:3.10408:2.36892:2.37214:1.06951:1	0.55578(0.528226:0.483871:0.655242)	-1304.65
2CF	Aliphatic CF	EVM0002186.1	GSTF11	Sal	Sal_KAF8051129	MA	0.0445432	0.17286	0.257683	3.51736e-06	630	170.613	459.387	44	25.9767	18.0233	0.0792933	2.62393:1.8329:1.09553:1.32848:0.463:1	0.445238(0.545238:0.307143:0.483333)	-1027.4
2CF	Aliphatic CF	EVM0025399.1	GSTU20	Sal	Sal_KAF8103143	MA	0.0480095	0.477331	0.100579	2.3905e-24	651	152.8	498.2	72	54.2195	17.7805	0.148778	2.29329:1.58037:1.57406:1.57868:0.747174:1	0.469278(0.493088:0.357143:0.557604)	-1123.93
2CF	Aliphatic CF	EVM0032295.1	ST5b1-3	Sal	Sal_KAF8111382	MA	0.0302388	0.396189	0.0763241	1.40955e-35	1032	238.124	793.876	93	74.1357	18.8643	0.114678	1.21802:1.20867:0.921638:0.91275:0.384706:1	0.458333(0.508721:0.361919:0.50436)	-1675.38
2CF	Aliphatic CF	EVM0007082.1	ST5b-7	Sal	Sal_KAF8084233	MA	0.0903577	0.429596	0.210332	3.57141e-22	999	224.932	774.068	132	76.574	55.426	0.16674	1.38029:1.3405:1.03784:1.07982:0.40906:1	0.452953(0.496997:0.367868:0.493994)	-1793.91
2CF	Aliphatic CF	EVM0005353.1	ST5b-8	Sal	Sal_KAF8048748	MA	0.0871676	0.410519	0.212335	6.93779e-23	1047	242.052	804.948	137	80.2989	56.7011	0.161922	1.41155:1.39554:1.23135:1.36457:0.628985:1	0.454632(0.501433:0.369628:0.492837)	-1922.58
2CF	Aliphatic CF	EVM0015467.1	ST5c	Sal	Sal_KAF8104267	MA	0.0445054	0.465662	0.0955745	5.28656e-38	1011	249.282	761.718	114	88.2324	25.7676	0.14835	1.69244:1.82413:1.18305:1.32233:0.372757:1	0.47725(0.517804:0.369436:0.54451)	-1756.86
2CF	Common CF	EVM0029052.1	GGP1	Sal	Sal_KAF8084786	MA	0.0230013	0.273544	0.0840864	2.54885e-18	750	171.092	578.908	49	38.1467	10.8533	0.0801559	1.18245:0.773386:1.32975:1.34356:0.992877:1	0.452(0.538:0.308:0.51)	-1199.44
2CF	Common CF	GGP3_OM_1	GGP3	Sal	Sal_KAF8073275	MA	0.0684232	0.630608	0.108503	1.45557e-33	747	167.404	579.596	102	74.1458	27.8542	0.19441	1.50434:1.36929:1.30287:1.3963:0.643557:1	0.509371(0.556225:0.329317:0.64257)	-1347.55
2CF	Common CF	EVM0031371.1	SUR1	Sal	Sal_KAF8054657	MA	0.0395312	0.234713	0.168424	4.28064e-20	1344	334.164	1009.84	101	66.933	34.067	0.08806	2.06517:2.20574:1.56277:2.44186:0.497191:1	0.514881(0.569196:0.382812:0.592634)	-2216.55
2CF	Common CF	EVM0034278.1	UGT74B1	Sal	Sal_KAF8086754	MA	0.0345655	0.347468	0.0994781	1.41529e-38	1386	327.266	1058.73	124	93.8101	30.1899	0.108449	1.42991:1.47586:1.22913:1.23395:1.04716:1	0.507937(0.522727:0.420996:0.580087)	-2286.34
2CF	Indole CF	EVM0034183.1	GSTF10	Sal	Sal_KAF8051048	MA	0.0580655	0.284194	0.204316	5.98309e-11	615	151.756	463.244	59	36.337	22.663	0.113864	1.90281:1.89063:2.05056:2.0878:1.02342:1	0.464228(0.553659:0.336585:0.502439)	-1063.18
2CF	Indole CF	EVM0006168.1	GSTF9	Sal	Sal_KAF8108746	MA	0.0199685	0.414924	0.0481256	2.46116e-24	645	149.081	495.919	52	44.8241	7.17587	0.111256	2.43105:2.39559:3.11046:3.18625:5.39987:1	0.518605(0.583721:0.367442:0.604651)	-1050.56
2CF	Indole CF	EVM0031047.1	ST5a	Sal	Sal_KAF8111384	MA	0.0156204	0.495566	0.0315204	3.09043e-48	1011	199.953	811.047	84	74.4778	9.52221	0.110543	0.990633:0.657057:0.640187:0.966578:0.315668:1	0.490603(0.526706:0.364985:0.580119)	-1601.8
2CF	Key aliphatic CF	EVM0003274.1	CYP79C1	Sal	Sal_KAF8082559	MA	0.0948669	0.65248	0.145394	1.22965e-65	1581	363.276	1217.72	260	174.805	85.195	0.222993	1.77105:1.83708:1.47918:1.58485:0.763538:1	0.450032(0.51518:0.351044:0.483871)	-2965.55
2CF	Key aliphatic CF	EVM0011134.1	CYP79C2-1	Sal	Sal_KAF8094769	MA	0.056731	0.222661	0.254787	2.21486e-15	1506	321.983	1184.02	125	64.5354	60.4646	0.0922068	1.82831:1.93615:1.53984:1.68116:0.840894:1	0.461819(0.500996:0.390438:0.494024)	-2523.33
2CF	Key aliphatic CF	EVM0026890.1	CYP79C2-2	Sal	Sal_KAF8052034	MA	0.102575	0.473069	0.216829	1.98247e-37	1572	347.909	1224.09	233	132.169	100.831	0.184572	1.75957:1.79566:1.42172:1.55701:0.566191:1	0.462468(0.51145:0.394084:0.48187)	-2928.29
2CF	Key aliphatic CF	EVM0031225.1	CYP79F1	Sal	Sal_KAF8082195	MA	0.0423257	0.252476	0.167642	9.01756e-26	1620	338.466	1281.53	126	77.0762	48.9238	0.0862323	1.28081:1.3965:1.34577:1.34722:1.09761:1	0.45463(0.497222:0.388889:0.477778)	-2673.62
2CF	Key aliphatic CF	EVM0005624.1	CYP83A1	Sal	Sal_KAF8074422	MA	0.0248577	0.463835	0.0535916	2.12241e-62	1503	320.994	1182.01	137	114.42	22.5799	0.11861	1.49575:1.52534:1.17435:1.18592:0.531279:1	0.480373(0.518962:0.352295:0.56986)	-2447.74
2CF	Key aromatic CF	EVM0011031.1	CYP79A2-2	Sal	Sal_KAF8115206	MA	0.0672575	0.300548	0.223783	3.07965e-24	1527	357.915	1169.09	161	93.0119	67.9881	0.121939	2.2349:2.1319:1.85585:1.83478:0.819516:1	0.48592(0.530452:0.384086:0.543222)	-2656.99
2CF	Key indole CF	EVM0009886.1	CYP79B2	Sal	Sal_KAF8109606	MA	0.0175817	0.242034	0.0726415	5.66786e-36	1626	360.945	1265.06	96	76.5186	19.4814	0.0674065	1.03077:0.821785:0.614776:0.758083:0.522073:1	0.478782(0.502768:0.389299:0.54428)	-2536.46
2CF	Key indole CF	EVM0028122.1	CYP79B3	Sal	Sal_KAF8100350	MA	0.0242451	0.357479	0.0678223	1.21608e-51	1629	363.689	1265.31	132	106.799	25.2005	0.0986425	1.7155:1.68035:1.47574:1.48109:0.797046:1	0.454573(0.500921:0.388582:0.474217)	-2641.9
2CF	Key indole CF	EVM0000544.1	CYP83B1	Sal	Sal_KAF8084348	MA	0.012515	0.286683	0.0436546	7.52916e-45	1497	352.97	1144.03	96	84.1005	11.8995	0.0771596	1.2726:1.08703:0.797364:0.790667:0.436471:1	0.482966(0.547094:0.355711:0.546092)	-2317.57
2CF		EVM0031482.1	CYTB5C	Sal	Sal_KAF8106953	MA	0.0569546	0.33914	0.167938	1.23084e-09	399	90.2822	308.718	40	25.4088	14.5912	0.120805	1.91209:2.569:1.83629:1.83954:0.831178:1	0.458647(0.492481:0.342105:0.541353)	-684.83
3SM	Aliphatic SM	EVM0024223.1	AOP1	Sal	Sal_KAF8116471	MA	0.07228	0.297823	0.242694	3.67589e-14	960	219.097	740.903	101	55.4732	45.5268	0.123755	1.71275:1.63523:1.57885:1.5759:1.04944:1	0.403125(0.509375:0.314063:0.385937)	-1674.18
3SM	Aliphatic SM	EVM0023388.1	AOP2	Sal	Sal_KAF8087417	MA	0.0992169	0.427966	0.231833	5.61101e-24	1275	251.142	1023.86	169	86.8831	82.1169	0.163972	3.19702:3.50427:2.72633:3.04223:1.02453:1	0.415294(0.538824:0.385882:0.321176)	-2280.11
3SM	Aliphatic SM	EVM0022347.1	FMOGS-OX2-1	Sal	Sal_KAF8092923	MA	0.0664927	0.270799	0.245542	4.04274e-18	1383	312.641	1070.36	137	74.4306	62.5694	0.112678	1.11239:1.17787:0.883697:0.957849:0.487706:1	0.4718(0.553145:0.396963:0.465293)	-2384.05
3SM	Aliphatic SM	EVM0028808.1	FMOGS-OX5	Sal	Sal_KAF8104858	MA	0.0583662	0.290272	0.201074	2.41072e-22	1362	315.109	1046.89	133	79.7347	53.2653	0.112019	1.1178:1.18003:0.886934:1.00802:0.51215:1	0.490088(0.585903:0.407489:0.476872)	-2352.16
3SM	Aliphatic SM	EVM0018849_Fol	GSL-OH-2	Sal	Sal_KAF8117273	MA	0.175165	0.625533	0.280025	1.61833e-28	1083	269.688	813.312	234	126.865	107.135	0.287315	1.53083:1.61158:1.27638:1.30326:0.817254:1	0.467221(0.538781:0.378116:0.484765)	-2236.34
3SM	Aliphatic SM	EVM0013981.1	GSL-OH-like-1	Sal	Sal_KAF8108747	MA	0.0449746	0.322971	0.139253	7.30611e-25	1080	233.478	846.522	98	65.1211	32.8789	0.105073	1.61903:1.75083:1.60044:1.63599:0.985771:1	0.456019(0.531944:0.3625:0.473611)	-1806.32
3SM	Aliphatic SM	Trinity14631_orf	GSL-OH-like-2	Sal	Sal_KAF8086533	MA	0.103197	0.311212	0.331596	2.5682e-12	1074	268.764	805.236	141	70.7305	70.2695	0.155252	1.71437:1.69936:1.30931:1.3053:0.609838:1	0.459032(0.523743:0.377095:0.476257)	-2002.08
3SM	Indole SM	EVM0023547.1	CYP81F1	Sal	Sal_KAF8070827	MA	0.0679023	0.53268	0.127473	8.04754e-54	1494	311.628	1182.37	193	130.084	62.9159	0.164848	1.47629:1.62019:1.1568:1.0988:0.640358:1	0.526104(0.547189:0.381526:0.649598)	-2656.89
3SM	Indole SM	EVM0001850.1	CYP81F2	Sal	Sal_KAF8083512	MA	0.0355822	0.347712	0.102333	3.72793e-41	1479	338.826	1140.17	132	98.1883	33.8117	0.107088	1.97956:2.01394:1.87417:1.87174:1.38758:1	0.491548(0.555781:0.376268:0.542596)	-2450.48
3SM	Indole SM	EVM0016210.1	CYP81F3-1	Sal	Sal_KAF8070824	MA	0.0373498	0.396901	0.0941038	5.55273e-47	1494	309.861	1184.14	139	102.234	36.7655	0.111922	0.901063:0.818357:0.681079:0.703926:0.472055:1	0.512048(0.540161:0.388554:0.60743)	-2496.28
3SM	Indole SM	CYP_OM_16	CYP81F4	Sal	Sal_KAF8117728	MA	0.0278506	0.343917	0.0809808	6.23261e-43	1497	324.697	1172.3	120	92.8522	27.1478	0.0964049	1.64775:1.71342:1.47433:1.66253:0.64878:1	0.48831(0.53006:0.382766:0.552104)	-2424.47
3SM	Indole SM	IGMT1_OM_1	IGMT1-2	Sal	Sal_KAF8112370	MA	0.0229528	0.32716	0.0701576	4.28376e-34	1128	303.47	824.53	92	77.2708	14.7292	0.104795	2.03946:2.19371:1.40208:1.39129:0.451554:1	0.451684(0.531915:0.384309:0.43883)	-1854.51
3SM	Indole SM	EVM0024666.1	IGMT3	Sal	Sal_KAF8112371	MA	0.0212352	0.272193	0.0780154	1.3061e-26	1116	265.484	850.516	73	58.4031	14.5969	0.0809352	1.3489:1.875:1.67228:1.54231:2.15381:1	0.450717(0.534946:0.375:0.442204)	-1787.03
3SM	Indole SM	EVM0007386.1	IGMT5	Sal	Sal_KAF8103204	MA	0.038235	0.327422	0.116776	1.42528e-27	1110	254	856	97	69.6068	27.3932	0.104409	1.95948:2.52173:1.47796:1.61267:0.662748:1	0.442793(0.522973:0.378378:0.427027)	-1816.18
4CS	Sulphur assimilation	EVM0026982.1	APK1	Sal	Sal_KAF8111905	MA	0.0300945	0.441704	0.0681329	1.26607e-32	819	199.646	619.354	82	67.6922	14.3078	0.130432	3.22534:2.18042:2.01151:2.05959:1.3017:1	0.446886(0.53663:0.434066:0.369963)	-1378.49
4CS	Sulphur assimilation	EVM0029580.1	APK2	Sal	Sal_KAF8051071	MA	0.045215	0.299282	0.151078	1.86988e-19	879	225.985	653.015	82	57.0808	24.9192	0.110534	1.68671:1.72395:1.35961:1.60077:0.502324:1	0.494312(0.540956:0.440273:0.501706)	-1521.89
4CS	Sulphur assimilation	EVM0007958.1	APS3	Sal	Sal_KAF8100632	MA	0.0241073	0.343533	0.0701747	1.36799e-44	1395	379.416	1015.58	123	103.55	19.4504	0.110986	2.13891:2.17578:1.53243:1.55096:0.450241:1	0.513978(0.590323:0.424731:0.526882)	-2339.92
4CS	Sulphur assimilation	EVM0028374.1	GSH1-1	Sal	Sal_KAF8085891	MA	0.0797925	0.23578	0.338419	1.0294e-12	1476	382.277	1093.72	154	78.2424	75.7576	0.120193	2.44294:1.9772:1.17644:1.30579:0.528392:1	0.430556(0.498984:0.397358:0.395325)	-2603.34
4CS	Sulphur assimilation	EVM0020936.1	GSH1-3	Sal	Sal_KAF8045198	MA	0.0415986	0.318431	0.130636	1.34594e-35	1542	347.91	1194.09	138	95.2798	42.7202	0.104058	1.29494:1.12293:0.846148:0.928348:0.481334:1	0.463684(0.535992:0.40856:0.446498)	-2573.27
4CS	Sulphur assimilation	EVM0023413.1	GSH2-2	Sal	Sal_KAF8053974	MA	0.0623896	0.275058	0.226824	1.2227e-22	1605	371.516	1233.48	157	89.5564	67.4436	0.111617	1.72784:1.54076:1.29255:1.28208:1.31547:1	0.445483(0.513084:0.382243:0.441121)	-2745.9
4CS		Trinity20664_orf	CHY1-1	Sal	Sal_KAF8049663	MA	0.0529746	0.183146	0.289248	3.79196e-09	1122	284.407	837.593	87	46.98	40.02	0.0859707	2.01679:1.58315:1.15594:1.15294:0.452699:1	0.47549(0.545455:0.417112:0.463904)	-1843.65
4CS		EVM0025485.1	CHY1-3	Sal	Sal_KAF8090184	MA	0.0991527	0.260759	0.380246	5.45813e-09	1131	256.211	874.789	135	58.7393	76.2607	0.135762	2.07038:2.05541:1.96722:2.05708:0.967528:1	0.456676(0.523873:0.412467:0.433687)	-2031.63
5MY	Atypical MY	EVM0007598.1	BGLU28	Sal	Sal_KAF8099740	MA	0.0611239	0.264758	0.230867	3.39276e-22	1764	368.517	1395.48	160	85.3681	74.6319	0.103665	2.63447:3.20824:1.94566:2.81842:1.14681:1	0.414683(0.509354:0.368197:0.366497)	-2971.66
5MY	Atypical MY	EVM0013733_Fol	BGLU30	Sal	Sal_KAF8053817	MA	0.0625756	0.366729	0.170632	4.55235e-36	1737	359.61	1377.39	179	108.251	70.7487	0.125544	1.51007:2.7657:1.22127:1.22808:1.1003:1	0.40616(0.488774:0.367876:0.361831)	-2935.11
5MY	Atypical MY	EVM0006129.1	PEN2-2	Sal	Sal_KAF8099737	MA	0.0170281	0.327868	0.051936	7.85987e-50	1629	372.581	1256.42	115	97.8608	17.1392	0.0881226	1.17576:1.17224:0.892617:0.907716:0.2845:1	0.43186(0.48895:0.383978:0.422652)	-2615.04
5MY	Atypical MY	EVM0015939.1	PYK10-2	Sal	Sal_KAF8075456	MA	0.0444593	0.391477	0.113568	2.66871e-45	1572	363.572	1208.43	158	114.703	43.2972	0.124718	1.57317:1.39682:1.22042:1.24497:0.613572:1	0.427163(0.500954:0.375:0.405534)	-2698.2
5MY	Typical MY	EVM0021980.1	TGG2-12	Sal	Sal_KAF8095684	MA	0.0772387	0.426084	0.181276	3.14318e-38	1623	320.811	1302.19	198	114.068	83.9322	0.146193	1.02325:1.49284:0.573298:1.39307:1.01379:1	0.439618(0.495379:0.393715:0.42976)	-2854.74
5MY	Typical MY	EVM0000111.1	TGG2-3	Sal	Sal_KAF8086980	MA	0.157549	0.420579	0.3746	2.70811e-18	1629	330.822	1298.18	283	114.576	168.424	0.210965	0.905438:0.903007:0.818276:0.949141:0.573776:1	0.432167(0.465009:0.380295:0.451197)	-3147.03
5MY	Typical MY	TGG4_OM_5	TGG4-10	Sal	Sal_KAF8048049	MA	0.0612875	0.384772	0.159283	1.60728e-36	1533	338.654	1194.35	168	107.572	60.4283	0.132748	1.66756:2.49984:0.870724:1.49219:0.694925:1	0.415525(0.484344:0.40411:0.358121)	-2683.12
6CB		EVM0021294.1	ESP1	Sal	Sal_KAF8049697	MA	0.0875117	0.383294	0.228315	7.68858e-21	1029	251.365	777.635	135	79.1173	55.8827	0.159765	0.879714:0.709779:0.779837:0.85208:0.534136:1	0.511662(0.548105:0.437318:0.549563)	-1897.15
6CB		EVM0031148.1	GSTU13	Sal	Sal_KAF8079622	MA	0.0558224	0.263868	0.211554	1.25279e-10	681	173.659	507.341	63	38.9357	24.0643	0.108875	1.6152:1.57631:1.67101:1.68968:0.928061:1	0.507342(0.555066:0.394273:0.572687)	-1172.56
6CB		EVM0002850.1	MBP1	Sal	Sal_KAF8092710	MA	0.119765	0.35409	0.338234	4.94496e-32	2784	687.713	2096.29	411	202.363	208.637	0.177649	1.59592:1.4142:1.09973:1.35897:0.719971:1	0.445582(0.518858:0.418103:0.399784)	-5134.33
6CB		EVM0015347.1	MBP2-1	Sal	Sal_KAF8092711	MA	0.210383	0.633638	0.332025	4.19839e-38	1821	486.755	1334.25	418	218.835	199.165	0.32352	1.46833:1.42099:1.12933:1.15702:0.624816:1	0.439319(0.530478:0.431631:0.355848)	-3645.31
6CB		MBP_OM_1	MBP2-3	Sal	Sal_KAF8083404	MA	0.117114	0.449997	0.260256	1.0415e-46	2397	585.025	1811.97	381	210.954	170.046	0.19836	1.66665:1.73547:1.32305:1.33567:0.674961:1	0.45849(0.522528:0.428035:0.424906)	-4553.26
6CB		EVM0011143.1	NSP1	Sal	Sal_KAF8083299	MA	0.108889	0.300407	0.362472	6.1774e-14	1401	365.827	1035.17	189	93.3021	95.6979	0.158898	1.17518:1.01903:0.752803:0.911675:0.417826:1	0.47359(0.566381:0.396146:0.458244)	-2557.48
6CB		EVM0025986.1	NSP5	Sal	Sal_KAF8105671	MA	0.0376686	0.387651	0.0971713	1.5719e-30	966	237.662	728.338	94	72.4308	21.5692	0.123774	2.97683:2.89814:3.24982:3.24118:4.36115:1	0.528468(0.597826:0.436335:0.551242)	-1635.04
6CB		EVM0006517.1	PEN3	Sal	Sal_KAF8117910	MA	0.0154237	0.310768	0.049631	5.27278e-132	4395	1002.4	3392.6	306	261.992	44.008	0.0827852	1.04513:1.03306:0.8485:0.97478:0.480869:1	0.491354(0.499317:0.405461:0.569283)	-6933.87
7TF	Key TF	EVM0015109.1	MYB122	Sal	Sal_KAF8111381	MA	0.0780788	0.266499	0.292979	1.1439e-10	969	220.721	748.279	101	50.671	50.329	0.120998	2.2305:1.97538:1.97206:1.99685:0.985398:1	0.437564(0.450464:0.433437:0.428793)	-1663.84
7TF	Key TF	EVM0025837.1	MYB28-1	Sal	Sal_KAF8063111	MA	0.0780053	0.287123	0.271679	1.31981e-13	1005	255.065	749.935	112	62.2643	49.7357	0.131079	2.08872:1.54982:1.15392:1.25417:0.689633:1	0.453234(0.465672:0.419403:0.474627)	-1797.17
7TF	Key TF	EVM0020398.1	MYB29	Sal	Sal_KAF8115612	MA	0.075886	0.305988	0.248003	1.31943e-14	1029	220.898	808.102	110	57.6743	52.3257	0.125282	1.32264:1.31412:1.35025:1.35074:1.22364:1	0.430515(0.446064:0.393586:0.451895)	-1823.3
7TF	Key TF	EVM0029896.1	MYB34	Sal	Sal_KAF8089584	MA	0.0617417	0.224315	0.275246	2.15786e-09	894	221.116	672.884	80	43.5348	36.4652	0.101951	1.9068:1.84972:1.35631:1.40693:0.425727:1	0.441275(0.464765:0.412752:0.446309)	-1537.04
7TF	Key TF	EVM0028453.1	MYB51	Sal	Sal_KAF8081325	MA	0.0899486	0.248617	0.361796	7.36384e-08	963	213.58	749.42	105	46.266	58.734	0.125139	2.02035:2.15437:2.17536:2.19339:1.65641:1	0.441848(0.445483:0.4081:0.471963)	-1719.51
7TF	Key TF	EVM0012206.1	MYC2	Sal	Sal_KAF8098005	MA	0.0287049	0.403446	0.0711493	1.92345e-63	1800	415.015	1384.99	167	134.956	32.0439	0.115107	1.67395:1.71445:1.60495:1.57277:1.35342:1	0.513611(0.524167:0.4475:0.569167)	-2955.91
7TF	Key TF	EVM0008991.1	MYC3	Sal	Sal_KAF8118544	MA	0.0417068	0.340787	0.122384	2.72951e-42	1704	426.743	1277.26	161	117.837	43.1634	0.116607	1.98357:1.39222:0.609767:0.95981:0.420432:1	0.492077(0.529049:0.398768:0.548415)	-2799.59
7TF	Key TF	EVM0004159.1	MYC4	Sal	Sal_KAF8054173	MA	0.0715378	0.286162	0.24999	4.30863e-23	1710	418.77	1291.23	179	101.083	77.9167	0.124098	3.0472:2.75998:2.35381:2.34983:1.17154:1	0.483918(0.524561:0.420175:0.507018)	-2996.9
7TF	Sulphur regulation	EVM0015466.1	SD1	Sal	Sal_KAF8105619	MA	0.0207907	0.248263	0.0837446	1.27974e-20	918	208.884	709.116	57	44.3823	12.6177	0.0725501	3.74231:3.04989:3.29216:4.23389:2.77006:1	0.449891(0.503268:0.349673:0.496732)	-1459.48
7TF	Sulphur regulation	EVM0006433.1	SD2	Sal	Sal_KAF8106503	MA	0.0329522	0.397614	0.082875	7.0041e-30	906	202.451	703.549	82	63.6644	18.3356	0.114438	1.85803:1.55287:1.87019:1.88625:1.44197:1	0.463024(0.561258:0.354305:0.47351)	-1506.14
7TF	Sulphur regulation	EVM0015937.1	SLIM1	Sal	Sal_KAF8111350	MA	0.0391108	0.420326	0.0930488	3.27743e-57	1749	398.542	1350.46	173	131.529	41.4706	0.125978	2.14234:1.56555:1.13124:1.25137:0.838871:1	0.455689(0.542024:0.383362:0.441681)	-2912.58
7TF		EVM0014103.1	CAMTA3	Sal	Sal_KAF8100353	MA	0.0282966	0.26799	0.105588	1.58299e-61	3099	607.929	2491.07	208	145.184	62.8157	0.0753172	1.12595:0.992927:0.802963:0.916869:0.603675:1	0.427719(0.516941:0.403679:0.362536)	-4937.58
7TF		EVM0011940.1	CCA1	Sal	Sal_KAF8106969	MA	0.0901857	0.319687	0.282107	5.48602e-22	1698	394.211	1303.79	206	106.569	99.4311	0.143467	2.60222:2.49047:2.30561:2.44205:1.25202:1	0.461131(0.539753:0.492933:0.350707)	-3029.83
7TF		EVM0006184.1	Dof1	Sal	Sal_KAF8116266	MA	0.0610185	0.241212	0.252966	3.77398e-10	777	188.655	588.345	72	40.248	31.752	0.104769	2.00408:2.4609:1.4071:1.40949:0.930674:1	0.480695(0.46139:0.478764:0.501931)	-1349.07
7TF		EVM0028007.1	FRS12	Sal	Sal_KAF8087965	MA	0.0335999	0.445106	0.0754874	1.97226e-85	2337	479.033	1857.97	223	172.496	50.504	0.11795	1.00416:0.960503:0.766713:0.891845:0.422027:1	0.465126(0.511553:0.405648:0.478177)	-3908.07
7TF		EVM0022049.1	FRS7	Sal	Sal_KAF8101182	MA	0.0494726	0.598374	0.0826785	2.48915e-107	2259	524.094	1734.91	292	229.255	62.745	0.176819	2.08671:1.34865:0.852057:1.49745:0.549781:1	0.461045(0.509296:0.407039:0.466799)	-3958.52
7TF		EVM0025641.1	HY5	Sal	Sal_KAF8115861	MA	0.154635	0.590128	0.262037	3.49851e-14	501	128.588	372.412	100	56.8538	43.1462	0.26641	3.87105:2.17182:1.61351:1.60107:1.58115:1	0.486028(0.502994:0.482036:0.473054)	-987.197
7TF		EVM0006202.1	IQD1	Sal	Sal_KAF8086273	MA	0.111528	0.370665	0.300887	1.25696e-19	1335	353.647	981.353	194	105.725	88.2748	0.180175	2.44489:1.84671:1.01528:1.0415:0.712191:1	0.463296(0.45618:0.479775:0.453933)	-2441.25
7TF		EVM0018362.1	MYB118	Sal	Sal_KAF8096722	MA	0.118049	0.475887	0.248061	2.27918e-28	1323	325.693	997.307	209	118.778	90.2221	0.206141	2.54272:1.36167:0.620792:0.569352:0.755088:1	0.425926(0.480726:0.382086:0.414966)	-2459.09
7TF		EVM0010181.1	NINJA	Sal	Sal_KAF8090741	MA	0.0452833	0.317031	0.142836	1.11963e-27	1209	317.474	891.526	117	83.5053	33.4947	0.116642	1.96086:1.62708:1.37743:1.39957:1.42059:1	0.506617(0.574442:0.501241:0.444169)	-2015.73
8TP		EVM0025059.1	GTR1	Sal	Sal_KAF8088957	MA	0.0644311	0.384939	0.16738	4.05384e-45	1848	449.232	1398.77	220	144.626	75.3744	0.142344	1.22972:1.28344:1.12091:1.13105:0.743008:1	0.462933(0.469156:0.399351:0.520292)	-3285.72
8TP		EVM0012911.1	GTR2	Sal	Sal_KAF8088245	MA	0.0355331	0.436206	0.0814595	3.85936e-68	1836	447.478	1388.52	192	153.261	38.7395	0.133187	3.10908:2.89304:2.56796:2.97782:1.65047:1	0.470316(0.468954:0.413399:0.528595)	-3089.33
1SE	SE-key reaction	EVM0002067.1	MAM1-3	SI	SI_scaffold1644_4	MA	0.0994758	0.205441	0.484205	2.18028e-06	1428	367.551	1060.45	162	67.584	94.416	0.12675	1.92005:1.46645:1.01083:1.25464:0.894793:1	0.464286(0.507353:0.40021:0.485294)	-2552.7
1SE		EVM0003851.1	BCAT-3	SI	SI_scaffold2947_7	MA	0.0349378	0.217952	0.160301	5.11886e-19	1257	313.736	943.264	90	60.7307	29.2693	0.0806164	1.89456:1.90341:1.4429:1.4593:0.623544:1	0.453461(0.494033:0.440334:0.426014)	-2033.81
1SE		EVM0034317.1	BCAT-4	SI	SI_scaffold845_63	MA	0.0371547	0.120389	0.308621	6.90008e-06	1068	254.719	813.281	57	28.7099	28.2901	0.0570063	2.43319:2.56087:2.48979:2.44168:1.35826:1	0.463951(0.533708:0.419944:0.438202)	-1669.86
1SE		EVM0015932.1	BCAT6	SI	SI_scaffold2006_1	MA	0.0307934	0.188313	0.163522	1.11541e-14	1077	259.167	817.833	67	44.1948	22.8052	0.0686986	1.92619:1.87342:1.73165:1.7302:0.881102:1	0.454968(0.538997:0.430362:0.395543)	-1710.89
1SE		EVM0001095.1	IPMI1-LSU1	SI	SI_scaffold1526_17	MA	0.0111569	0.289787	0.0385004	1.53675e-47	1521	365.256	1155.74	99	88.2492	10.7508	0.0780677	1.64812:1.53949:1.07581:1.29151:0.376616:1	0.470085(0.52071:0.448718:0.440828)	-2374.89
1SE		IPMI2_OM_1	IPMI-SSU2	SI	SI_scaffold2838_136	MA	0.0460657	0.26741	0.172266	3.94716e-14	759	211.668	547.332	69	47.7361	21.2639	0.107794	1.46361:1.63884:1.24436:1.24101:0.958551:1	0.505929(0.505929:0.507905:0.503953)	-1294.18
1SE		EVM0006793.1	IPMI-SSU3	SI	SI_scaffold2838_137	MA	0.02386	0.612009	0.0389864	3.82092e-44	747	202.021	544.979	91	82.3402	8.65982	0.182921	1.1545:1.1239:1.0329:1.01278:1.36147:1	0.543507(0.544177:0.48996:0.596386)	-1295.64
2CF	Aliphatic CF	EVM0002186.1	GSTF11	SI	SI_scaffold1597_198	MA	0.0448177	0.225741	0.198536	2.66965e-09	639	158.176	480.824	49	30.558	18.442	0.0896029	1.24639:1.15516:0.814966:1.049:0.218151:1	0.447574(0.546948:0.302817:0.492958)	-1056.11
2CF	Aliphatic CF	EVM0032295.1	ST5b1-3	SI	SI_scaffold242_264	MA	0.0644038	0.376119	0.171233	2.60039e-23	1032	218.954	813.046	112	68.4663	43.5337	0.130539	1.338:1.29625:1.30221:1.30035:0.852184:1	0.465116(0.511628:0.367733:0.515988)	-1769.12
2CF	Aliphatic CF	EVM0022658.1	ST5b1-4	SI	SI_scaffold496_40	MA	0.0797237	0.178178	0.447439	0.000111783	1026	222.241	803.759	94	35.9023	58.0977	0.10105	1.21264:1.25934:1.00593:0.999969:0.776877:1	0.453704(0.47807:0.371345:0.511696)	-1731.87
2CF	Aliphatic CF	EVM0007082.1	ST5b-7	SI	SI_scaffold55_65	MA	0.0751688	0.284864	0.263876	6.14258e-14	1077	244.287	832.713	113	59.4897	53.5103	0.122732	1.97446:2.42311:1.74748:1.81717:0.772515:1	0.455896(0.504178:0.371866:0.491643)	-1867.14
2CF	Aliphatic CF	EVM0005353.1	ST5b-8	SI	SI_scaffold55_63	MA	0.0584689	0.266942	0.219032	3.06594e-15	1047	240.301	806.699	96	55.3219	40.6781	0.106317	1.4164:1.45725:1.33662:1.36845:0.728227:1	0.462273(0.505731:0.37106:0.510029)	-1813.61
2CF	Common CF	EVM0029052.1	GGP1	SI	SI_scaffold2657_43	MA	0.0339266	0.208264	0.162902	2.27436e-10	750	166.396	583.604	47	29.9106	17.0894	0.0726054	1.84863:1.8587:2.13414:2.13598:2.51011:1	0.459333(0.536:0.31:0.532)	-1197.15
2CF	Common CF	GGP3_OM_1	GGP3	SI	SI_scaffold2657_44	MA	0.0500682	0.61448	0.0814806	2.60723e-34	738	146.99	591.01	85	64.0246	20.9754	0.162484	0.835383:0.755453:1.04711:1.05921:1.00817:1	0.511518(0.552846:0.335366:0.646341)	-1290.85
2CF	Common CF	EVM0031371.1	SUR1	SI	SI_scaffold2292_60	MA	0.0416979	0.197311	0.211331	3.49091e-15	1350	326.742	1023.26	96	57.7678	38.2322	0.0793611	3.56568:3.56835:3.13583:3.60524:1.32883:1	0.514815(0.572222:0.381111:0.591111)	-2180.68
2CF	Common CF	EVM0034278.1	UGT74B1	SI	SI_scaffold1586_40	MA	0.0405517	0.252598	0.160538	1.94789e-24	1386	373.123	1012.88	115	80.095	34.905	0.0976364	1.61525:1.75654:1.16063:1.17778:0.476612:1	0.497114(0.52381:0.416667:0.550866)	-2336.78
2CF	Indole CF	EVM0006168.1	GSTF9	SI	SI_scaffold1345_12	MA	0.0310452	0.327193	0.0948834	3.09125e-17	645	148.978	496.022	51	38.7564	12.2436	0.0994477	0.935306:0.874427:1.32896:1.31834:1.42668:1	0.513178(0.574419:0.372093:0.593023)	-1064.98
2CF	Indole CF	EVM0031047.1	ST5a	SI	SI_scaffold242_265	MA	0.0147609	0.315085	0.0468473	7.42447e-31	1011	224.365	786.635	66	56.6889	9.3111	0.0814098	1.07371:0.918227:0.87904:0.889313:0.639057:1	0.48912(0.529674:0.360534:0.577151)	-1613.06
2CF	Key aliphatic CF	EVM0026890.1	CYP79C2-2	SI	SI_scaffold203_97	MA	0.109485	0.364293	0.30054	1.46324e-21	1587	367.389	1219.61	221	110.627	110.373	0.168473	2.88924:3.95544:1.89882:2.1927:0.916275:1	0.467549(0.512287:0.39225:0.49811)	-2923.16
2CF	Key aliphatic CF	EVM0005624.1	CYP83A1	SI	SI_scaffold3063_1	MA	0.0998973	0.693661	0.144015	1.11748e-65	1542	315.954	1226.05	251	161.017	89.9831	0.221559	1.59927:1.60424:1.60086:1.60002:1.05778:1	0.478923(0.509728:0.345331:0.581712)	-2870.84
2CF	Key aromatic CF	EVM0011031.1	CYP79A2-2	SI	SI_scaffold2090_52	MA	0.0648893	0.284169	0.228347	2.49273e-22	1542	383.969	1158.03	157	92.9719	64.0281	0.119492	3.27665:3.1599:2.14668:2.16699:0.456038:1	0.475032(0.52821:0.371595:0.525292)	-2656.44
2CF	Key indole CF	EVM0009886.1	CYP79B2	SI	SI_scaffold2073_24	MA	0.0160022	0.252487	0.0633783	7.93662e-39	1626	376.959	1249.04	99	81.8181	17.1819	0.070827	2.14407:1.79146:1.32545:1.36893:0.717817:1	0.479397(0.504613:0.392989:0.54059)	-2520.36
2CF	Key indole CF	EVM0028122.1	CYP79B3	SI	SI_scaffold2193_9	MA	0.0216391	0.187024	0.115703	9.64481e-25	1629	421.477	1207.52	91	68.3447	22.6553	0.0644296	1.99331:1.94629:1.51798:1.53685:0.662423:1	0.456108(0.498158:0.38674:0.483425)	-2596.92
2CF	Key indole CF	EVM0000544.1	CYP83B1	SI	SI_scaffold2654_7	MA	0.0117591	0.25809	0.045562	2.93537e-39	1497	383.337	1113.66	90	79.4796	10.5204	0.0748371	1.29695:1.31833:0.991032:0.990038:0.603104:1	0.48163(0.548096:0.355711:0.541082)	-2366.57
2CF		EVM0031482.1	CYTB5C	SI	SI_scaffold1717_209	MA	0.0763445	0.229588	0.332528	0.000271238	399	99.414	299.586	39	19.4797	19.5203	0.114526	3.36583:4.26525:2.06861:2.07656:0.799936:1	0.462406(0.496241:0.338346:0.552632)	-684.71
3SM	Aliphatic SM	EVM0024223.1	AOP1	SI	SI_C230221_4	MA	0.0790437	0.232033	0.340657	5.67597e-08	960	233.728	726.272	96	46.635	49.365	0.116291	3.06998:2.81407:2.2722:2.79996:0.679691:1	0.414062(0.514062:0.326562:0.401562)	-1666.72
3SM	Aliphatic SM	EVM0028808.1	FMOGS-OX5	SI	SI_scaffold249_166	MA	0.0556289	0.203656	0.273151	1.6097e-12	1380	325.519	1054.48	113	59.952	53.048	0.0905461	2.0952:2.13981:1.78504:2.13925:0.795276:1	0.497826(0.58587:0.403261:0.504348)	-2322.03
3SM	Aliphatic SM	EVM0013981.1	GSL-OH-like-1	SI	SI_scaffold1345_8	MA	0.0416347	0.221918	0.187613	9.35129e-15	1056	237.166	818.834	78	47.3374	30.6626	0.0821245	1.7206:1.68155:1.32954:1.62806:0.523909:1	0.455019(0.522727:0.37642:0.465909)	-1722.66
3SM	Aliphatic SM	Trinity14631_orf	GSL-OH-like-2	SI	SI_scaffold1345_11	MA	0.0904044	0.341732	0.264547	6.51133e-17	1083	260.462	822.538	137	74.6414	62.3586	0.150849	1.45988:1.55396:1.22063:1.21561:0.96669:1	0.451524(0.522161:0.371191:0.461219)	-1991.56
3SM	Indole SM	EVM0023547.1	CYP81F1	SI	SI_scaffold2121_5	MA	0.0597875	0.443151	0.134914	6.09953e-44	1494	324.719	1169.28	172	115.761	56.2385	0.143111	1.34834:1.54682:1.03073:0.987567:0.520131:1	0.52075(0.548193:0.37751:0.636546)	-2602.65
3SM	Indole SM	EVM0016210.1	CYP81F3-1	SI	SI_scaffold2121_1	MA	0.0462572	0.29893	0.154743	2.5259e-24	1200	286.04	913.96	108	72.268	35.732	0.106486	1.3994:1.45362:1.10946:1.09917:0.672999:1	0.521667(0.54875:0.3925:0.62375)	-2055.59
3SM	Indole SM	CYP_OM_16	CYP81F4	SI	SI_scaffold2121_2	MA	0.0251869	0.201397	0.125061	9.43398e-23	1497	327.546	1169.45	86	59.4534	26.5466	0.063742	2.02137:1.81084:1.72927:1.70228:1.10076:1	0.487976(0.53006:0.381764:0.552104)	-2332.41
3SM	Indole SM	IGMT1_OM_1	IGMT1-2	SI	SI_scaffold1067_84	MA	0.0228438	0.334922	0.0682063	6.57312e-35	1128	257.13	870.87	88	71.4862	16.5138	0.0939828	1.65046:2.01598:1.3483:1.3112:0.801421:1	0.461436(0.537234:0.389628:0.457447)	-1794.66
3SM	Indole SM	EVM0005770.1	IGMT2	SI	SI_scaffold1067_82	MA	0.0159102	0.266879	0.0596156	3.22739e-29	1116	265.26	850.74	71	59.6038	11.3962	0.0755625	2.71875:2.80948:2.53828:2.54904:0.994758:1	0.461022(0.543011:0.38172:0.458333)	-1737.86
[truncated: 290 more rows]
