# Supplementary material for: Insights into glucosinolate accumulation and metabolic pathways in Isatis indigotica Fort
Source: BMC Plant Biol. 2022 Feb 22;22:78. doi: 10.1186/s12870-022-03455-6 (PMC8862337; doi:10.1186/s12870-022-03455-6)
Supplement: Supplementary file 20 — Additional file 20: Supplementary Data 1. Protein sequences of AOP,and GSL-OH, used for phylogenetic tree construction in this study. This is the source file for Fig. S5. Detailed information can be found in Table S5b. [file 12870_2022_3455_MOESM20_ESM.fasta]

>Araly1|490257
MRLMKYIAPPDGDANTTVNDNADLLAKLNIDGDDGVGPNVGVKVNADISDDVNANASVGANVNDDLNVDAEANVAIGGGVNANTDLGVGVNVNSNVDVNAITGATGGDGVEANDDNEEKKLGLPSHTDKNLFTVLFQHEIEGLEVLTEDDKWIRVKPSPNTFTVIAGDSLCVSLMNGRIRAPYHRVRVTEKKKTRYTAAIFTCPKPDYIIEAPIELVDEKHPRLFRPFDYRDLFTFYHSEAGRKVQSTLQAYCAVS
>BniB042223
MGSDSTPQLPVIYLSDQTLKPGSEKWVEVRSDVRKALEDYGAFEVSYDRVSEELKESVLEAMKELFDLPVEAKQRNVSPKPYTGYSTHNGLSESLGIQDAEVLEKVNEFTQLLRPDCEGNKSISETIQKFSEKLAELDVMVRRMVMESFGIEKYFDEHLKSTNYRLRLMKYIAPPEVDTNVAVGTNDAGDGANDASASDKANVFAGDEDNVGADTSDIANGIANVHIDDDAKANGDIGADVDAKTSDCANVESKADVSTDVNANSDSNANTGTLSSASVGDIVKANGGADDEEKKLGLPSHTDKNLFTVLYQYEIEGLEVLTKDEKWIRLKPSHNSFVVMAGDSAYALMNGRLFRPFHRVRVTEKKKTRYSIALFSTPNAGNIIEPPKELVDEKHPRVFKPFPYVDLMSFYHTEAGRRARSTLHAYCAVSEA
>BniB044970
MGADTPQLPVIYLSDQTLKPGSEKWAEVRSGVRKALEEYGAFEVSYDRVTEELKKSVLDAMIELFELPVEAKQRNVSPKPYMGYSTHNGLSESLGIQDPNVLEKVNEFTQLLRPDCEGNKSMSETIQKFSEKLVELDVTVKRMVIQSFGIENYFDEHLKSLKNYRMRLMKYVAPPDVDAKDADDGANTNLNANADADAGAGDIANGIANVHIDEDVNAKGDVGTGGGDANHNGDDANTGDSASVKSNVDVGTDVNVKASVGADVNVGTIADANANIGTLSSANVGVGDSVKANGGADDEEKKLGLPSHTDKNLLTVLYQYEIDGLEVLTKDEKWIRLKPAHNSFVVIAGDSLYALMNGRLSRPFHRVRVTERKKTRYSIALFSAPDGDYIIEPPKELVDEKHPRLFKPFTYADLMSFYHTEAGRRSRSTLDAYSAVSGA
>BniB044991
MDSDSLLPLSQSLQLPVIDFSDQNLTPGTSKWDEVKADVRKALEDYGCFQAFVDKVSNIELDKSVFEAMEELFDLPVKTKQRNVSSKPFHGYLSHDLYQSLGIEEANVAEKVNDFTQLLWPDQGNKSISETMNKFSEQLVELDVMVRRMIMESFGVEKYLDEHLNSTNYLFRMMKYTAPPEDDVEATKLGLRSHTDKNVITILHQYQVDGLEIMTKDEKWIRVRPSQHSFIIMVGDSLCALLNGRLHSPYHRVMMAKKTRYSTAMFSIPNPGVIIDSPEELVDQEHPRLFKPFEYIDFLNFFHSEAGRRVESTLHAFCAV
>BraA02g027370.3C
MGSDSTPQLPVIYLSDQTLKPGSEKWVEVRNDVRKALEDYGAFEVSYDRVSEELKQSVLEAMKELFELPVEAKRRNVSPKPYTGYSTHNGLSESLGIQDAEVLEKVNEFTQLLRPDFEGNKSISETIQKFSEKLAELDVMVRRMVMESFGIEKYFDEHLKSTNYRLRLMKYIAPPDVDTNVAAGANDAGDGSNDAGASDNANVVADTSDIASGIANVHINDDANIGATANGDIGADVDAKTSDFASVESKADVSTNVNANADANANTGTLSSAGVGDSVTANGGADDEEKKLGLPSHTDKNLFTVLYQYEIEGLEVLTKDEKWIRLKPSHNSFVVMAGDSVYALMNGRLFRPFHRVRVTEKKKTRYSIALFSTPNAGYIIEPPKELVDEKHPRVFKPFTYVDLMSFYHTEGGRRARSTLHAYCAVSEA
>BraA03g028730.3C
MDSVSLHPLSDSIQLPVIDFSDQCLTPGTSKWDKVKTDVRKALEDYGCFEAFFDKVSVELDKSVFEAMEELFDLPTQTKERNVSSKPYHGYLSQDIYESFGIDDANLAEKVNEFTQQLWPDHGNKRISETMHGISEKLAELDVMVRRMIMESFGIEKYIDEHLDSTNYLFRMMKYTPPRPHEEKKLGLPSHTDKNIMTILHQYQVDGLEIQNKDKKWFKVKPSHQNSFIVMVGDSMCAFLNGRLASTYHRVLVTAKKTRYSTALFSTPKTGVILDSPEELIDEEHPRVFKPFEFNDYRDFYNTEAGFAAQSTLHAFCAL
>BraA03g028740.3C
MGSDSTPQLPVIHLSDQTLKPGSEKWVEVRSDVRKALEDYGAFEVSYDRVSEELKESVLEAMKELFQLPVEAKRRNVSPKPYTGYMTHNGISESLGIQDANVLEKVNEFTQLLRPDCEGNKSTSERIHKFSEKMAELDVMVRRMVFESFGIEDYFDENLKSMNYRLRLMKYSAPRDVDTNVAAGANDAGDGANTNNNGNTGADVGAGDSAILYQYEIEGLEVLTKDEKWIRVKPSHNTFVVIAGDSLHALMNGRLFLPFHRVRVTEKKKTRYSIGLFSTPNRDYIIEPPKELVDEQHPRVFKPLTYVDLMSFYHTEVGRRARSTLHAYCAVSGA
>BraA06g001770.3C
MVSLETTPALQLPVIDFTSPNLKPGTVEWDSVRGDVRRALEEYGCFEALFDKVPVKLRKAVFDVSEEAFQLPLETKKRVVSKRKYRGYVGQIPSLPLFEVMGVDFAENEDKVNEFTHKLWPQGNGSFSEAVMSFAEKVSELDFMTRRMIMESFGVNENYIEKHLNSTKCLVRMMKYQGVEETEEELGMEAHTDRNMLTILCQNDVKDGLEVRTSDDKQWIKANPSQDSSFIVLGGATLHVLLNGRVLTGVHRVMRMGTNTRFSAGLFSVPKTEDLIYAPEELVDAEHPRLYKPFDFEAYFQFTTEGPGRRDVAALRGYCGL
>BraA08g001950.3C
MVSLETTPALQLPVIDFTSPNLKPGTVEWDSVRGDVRRALEEYGCFEALDDKVPVQLREAVFNVSEEAFQLPLETKQRVVSKRKYRGYVGQIPTLPLFEVMGVDFAENEDKVNEFTHKLWPQGNASFSEAVMLFTEKVSKLDLMTRRMIMESFGISENYIDKHLKSTKCLMRMMKYQGVEEETEEELGMEVHTDRNMLTILCQNDVKDGLEVRASDNKGWIKANPSQDSSFIVLGGATLHVLLNGRVFTGVHRVMRTGTKTRFSAGLFSVPKKDHLIYAPDEIVDAEHPRLFKPFDFEAYFQFTTEGPGRRDLAALRTYCGL
>BraA09g001270.3C
MDSDSLLPLSESLQLPVIDFSDQNLTPGTSKWDKVKADVRKALEDYGCFQAYVDKVSNIELDKSVYEAMEKLFDLPVQTKQRNVSSKPFHGYLSHNLYQSLGIEDANVAEKVNDFIQLLWPDHGNKSISEMMHKFSTQLVELDVMVRKMIMESFGVEKYLDEHLNSTNYLFRMMKYTAPPDDDVEETKLGLRSHTDKNIITILHQYEVDGLEIMTKDGKWIKVKPSQNSFIIMVGDSLCALLNGRLYSPYHRVMMVAKKTRYSTAMFSVPKSGVVIDSPEEVVDEEHPRMFKPFEYMDFLNFFHSEAGRRVESTLHAFCAL
>BraA09g001280.3C
MDSDSLLPLSESLELPVIDFSDQNLTPGTSKWDEVKADVRKALEDYGCFQAFVGKVSNIELTKSVFEAMEELFDLPVQTKQRNVSSKPFHGYLSHNLYQSLGIEEANDAEKVNYFTQQLWPDHGNKSISETMHKFAERLVELDLMARRMTMESFGIEKYLDEHLNSTYYVLRMMKYTAPPDDDVEETKLGLLSHTDKSITTILHQYEVDGLEIKTKDNKWIKVKPSQHCFIIMVGDFLCALLNGRLYSPNHRVLMTAKKTRYSTAMFFVPKQGVVIDAPEELVDQEHPRMFKPFEYNEFINFFHSEAGRKAESALHAFCAL
>BraA09g001290.3C
MGADTPQLPVIYLSDQTLKPGSEKWVEVRSDVRKALEDYGGFEVSYDRVSEELKKSVLDAMIELFELPVEAKQRNVSPKPYTGYSTHNGLSESLGIQNSNVLEKVNEFTQLLRPDCEDDEEKKLGLPSHTDKNLLTVLYQYEIEGLEVLTKDEKWIRLKPSHNSFVVMAGDSLYALMNGRLSRPFHRVRVTERKKTRYSIALFSTPNGDYIIEPPKELVDEKHPRLFKPFTYVDLMSFYHTEAGRRARSTLHAYCAVSGA
>Bo3g052110.1
MGSHSTPQLPVIYLSDQTLKPGSEKWVEVRSDVRKALEDYGAFEVSYDRVSEELKESVLEAMKELFQLPVEAKRRNVSPKPYTGYMTHNGISESLGIQDANVLEKVNEFTQLLRPDCEGNKSTSERIHKFSEKLAELDVMVRMVFESFGIEDYFDENLKSMNYRLRLMKYTAPRDVDTNVAAGANDAGDGANTNNNGNTGADVGAGDSASTGDNDKVVASDDANAGADTNDIVVGIANVHIDDDANDVAKANGDVGAGVDANTNDCASVKSNADVDNVNANASVGTNGDGDTNANVGADLQEKKLGLPSHTDKNL
>Bo3g052090.1
MDSNSLPPLSDSIQLPVIDFSDQNLTPGTSKWDKVKAEVRKALEDYGCFEAFFHKVSSELDTSVFEAIEELFGLPIQTKERNVSSKPYHGYLNRNLYESLGIDDANLADKVKDFTQQLWPDHGNKRISETMHGVSEKLAELDVMVRRMILESFGIEKYINEHLDSTNYLFRMMKYTPPPPVDDDVETKVGLPSHTDKNIMTILHQYQVEGLEIQTKDEKWFKVKPSHQYSFIVMVGDSMCAFLNGRLSSTYHRVLMTAKKTRYSTALFSTPKTGVIVDSPQELIDEEHPRVFKPFEFNDYRDFYNTEAGFAAQSTLHAFCAL
>Bo9g006240.1
MGADTPQLPVIYLSDQTLKPGSEKWVEVRSDVRKALEDYGAFEVSYDRVSEELKKSVLDAMIELFELPVEAKQRNVSPKPYTGYSTHNGLSESLGIQDSNVLEKVNEFTQLLRPDCEGNKSISETIQKFSEKLAELDVMVRRMVIESFGIENYFDEHLKSTNYRLRLMKYIAPPDVDTNVAAGANDAGDGANDAGARDNANVVADTSDIASGIANVHINDDANIGAKANGDIGADVDVKTSDFASVESKADVSTNVNANADANANTGTLSSAGVGDSVTANGGADDEEKKLGLPSHTDKNLFTVLYQYEIEGLEVLNKDEKWIRLKPSRNSFVVMAGDSVYVS
>Bo9g006260.1
MDSDSLLPLSESLQLPVIDFSDQNLTPGTSKWDKVKADVRKALEDYGCFQAYVDKVSNIELDKSVYEAMEKLFDLPVQTKQRNVSSKPFHGYLSHNLYQSLGIEDANVAEKVNDFIQLLWPDHGNKSISEMMHKFSTQLVELDVMVRRMIMESFGLEKYLEEHLNSTNYLFRMMKYTAPPDDDVEEAKLGLRSHTDKNIITILHQYEVDGLEIMTKDGQWIKVKPSQHSFIIMVGDSLCALLNGRLYSPYHRVLMVAKKTRYSTAMFSVPKSGAIIDSPEEVVDEEHPRMFKPFEYMDFLDFFHSEAGRRVESTLHAFCAL
>Bo3g051080.1
MEELFDLPIQTKQRNVSSKPFHGYLNHNLYQSFGIDEANLAEKVKDFTQQLWPDHGNQKISETMHVFSKYLLELDVMVRRMILESFGIEKYIDEHLNFTKYLFRMMKYSPPPDNDGDDEETKLGLRSHSDKNIITILHQYQVDALEIKTKDEKWFKVEPSQHSFIIMVGDSLCAFLNGRLSSPYHRVRMTAKKTRYSTALFSVPKTGVIIDSPEELMDEEHPRMFKPFEYNNYRDFFNTEAGRIAQSTLHAFCAL
>Bo2g102190.1
MGSDSTPQLPVIYLSDQTLKPGSEKWVEVRSDVRKALEDYGAFEVSYDRVSEELKQSVLEAMKELFELPVEAKRRNVSPKPYTGYSTHNGLSESLGIQDPEVLEKVNEFTQLLRPDCEGNKSISETIQKFSEKLAELDVMVRRMVMESFGIEKYFDEHLKSTNYRLRLMKYIAPPDVDTNVAAGANDAGDGANDAGARDNANVVADTSDIASGIANVHINDDANIGAKANGDIGADVDVKTSDFASVESKADVSTNVNANADANANTGTLSSAGVGDSVTANGGADDEEKKLGLPSHTDKNLFTVLYQYEIEGLEVLNKDEKWIRLKPSRNSFVVMAGDSVYALMNGRLFRPFHPVRVTEKKKQDIQ
>Bo9g006220.1
MGADTPQLPVIYLSDQTLKPGGEKWVEVRSDVRKALEDYGAFEVSYDRVSEELKKSVLDAMIELFELPVEAKQRNVSPKPYTGYSTHNGLSESLGIQDSNVLEKVNEFTQLLRPDCEGNKSISETIQKFSEKLAELDVMVRRMVIESFGIENYFDEHLKSTNYRLRLMKYIAPPDVDTNVAAGANDAGDGANDAGARDNANVVADTSDIASGIANVHINDDANIGAKANGDIGADVDVKTSDFASVESKADVSTNVNANADANANTGTLSSAGVGDSVTANGGADDEEKKLGLPSHTDKNLFTVLYQYEIEGLEVLNKDEKWIRLKPSRNSFVVMAGDSVYALMNGRLFRPFHPVRVTEKKKQDIQ
>Bo9g006250.1
MDSDSLLPLSESLELPVIDFSDQNLAPGTSKWDEVKDDVRKALEDYGCFQAYVDKVSNIELNKPVFEAMEELFDLPVQTKQRNVSSKPLHGYLSHNLYQSLGIEEANDAEKVNYFTQQLWPDHGNKSISETMHKFSERSVELDVMARRMMMESFGIEKYLDEHLNSTYYVLRLMKYTSAPDDDVEETKLGLLSHTDKSITTILHQYEVDGLEIKTKDEKWIKVKPSQHCFIIMVGDFLCALLNGRLHSPRHRVLMTAKKTRYSTAMFSVPKQGVIIDSPEELVDEEHPRMFKPFEYNEFINFFHSEAGRKAESALHAFCAL
>Bo3g051060.1
MDSVSLHPLSDSIQLPVIDFSDQCLTPGTSKWDKVKTDVRKALEDYGCFEAFFDKVSVELDKSVFEAMEELFDLPTQTKERNVSSKPYHGYLSQNIYESFGIDDANLAEKVNEFTQQLWPDHGNKRISETMHGISGKLAELDVMVRRMIMESFGIEKYIDEHLDSTNYLFRMMKYTPPPPHEEKKLGLPSHTDKNIMTILHQYQVEGLEIQNKDKKWFKVKPSHQYSFIVMVGDSMCAFLNGRLASTYHRVLVTAKKTRYSTALFSTPKTGVILDSPEELIDEEHPRVFKPFEFNDYRDFYNTEAGFAAQSTLHAFCAL
>Carubv10009745m
MMSLETKPALQLPVIDFTSRDLKPGTVEWESVRGDVRRALEEYGCFEALFDKVTVELRKAVFEASEDLFGLPIETKQRIVSDVKYRGYVGQNPTTPLYEGVGIDVADNEEQVKAFTQKLWPQGNMSFSETVLSFTKHVSELDFKIRRMVMESFGIDENYVDKHLKSTKCLMRMMKYRGVDETEEELGMEAHTDRNVLTIVCQNDVIDGLEVKTKDGRHWIKANPSQDSSFLVIGGSILHVLLNGRVQPAVHRVVRMGTETRYSAGHFSMPNTEELIYAPDEMVDAAFPRLFNPFGFEAYYKFTCEGSGRRDLSALKTYCSLLK
>Carubv10003282m
MDSSSSDSVLPVVAVSFQLPLIDFSDKTLKPGSSKWDEVKIDVRKALEDYGCFEASFDKVSLELKKSVFEAVEELFKLPVQTRQRNVSSKPYHGYLSHNLYQSFGIDDANVFDKVNDFTRQLWPDHGNKSISETIHQFSEKLSELEVMVRRMIMESFGIQRYIDEHLNSTNYILRLMEYTTPLDADDEEESKLGLRAHTDKNMITILHQHQVEGLEVKTKDEKWIKVKPSQDSFIVMVGDSLCALLNGRVFSPYHRVMLTGKKTRYSTGLFSVPKTGVTIDSPDELVDEEHPRLFKPYDYNDFLHFFSTEAGRSAQSALHAFAAL
>Csa08g050250.1
MDSSDSVLPLAVSVHLPVIDFSDKTLKPGSSKWDEMKIDVRKALEDYGCFQASFDKVSAELRKSVFEAVEELFKLPIQTRQRNVSTKPFHGYLSHNLYQSFGIDDANVLDKVNDFTQQLWPDHGNTSISETLHQFSEKLSELDVMVRKMIMESFGLEKYIDGHLNSTYNTPRMMEYTAPPLLDADDEESKVCLRAHTDKNMITILHQHEVNGLEVKTKDEKWIKVKPSQDHFLVMVGDSLCALLNGRVFPPYHRVMMMGKETRYSTALFSVPKPEVTIDSPEELVDEEHPRIFKPYEYKEFLHFLKLDVALNQLFMLLLPSETLDLSDIINNV
>Csa13g034670.1
MDSSNSVLPLAVSVHLPVIDFSDKTLNPGSSKWDEVKIDVRKALEDYGCFEASFDKVSAELKKSVFEAVEELFKLPIHTKQRNVSTKLFHGYLYHNLYQSFGIEDANVLDRVNDFTQQLRPDHGNKNISETLHQFSEKLSKLDVMVRRIIMESFGIEKYIDGHLNSTYYLLRMMEYTTPPLLDADDEESKVGLLAHTDKNTITILHQHQVDGLEVKTKDEKWIKVKPSQDHFLVMVGDSLCALLNGRVFSPYHRVMMMGKKTRYSTGLFSVPKSEIIIDSPEELVDEEHPRIFKPYEY
>Csa02g007420.1
IKKWIHHSVLPLAVSVHLPVIDFSDKTLKPGSSKWDEVKIDVRKALEDYGCFQASFDKVSAELKKTVFEAVEELFKLPIQTRQRNVSTKPFHGYLSHNLYQSFGIDDANVLDKVNGFTQQLWPDHGNKNISETLHQFSEKLSELDVMVRRMIMESFGIEKYIDGHLNSTYNTLRMMEYTTPPLLDADDEESKVGLRAHTDKNMITILHQHQVDGLEVKTKDEKWIKVKPSQDHFLVMVGDSLCALLNGRVFCPYHRVMMMGKKTRYSTALFSVPKSEVIIESPEELVDEEHPRIFKTYEYKEFLHFLTTEAGRSAQSALHAFAAL
>LA_scaffold1283_7
MDSDSDHVLPQLPIIDLSDQTLKPGSSKWDEVKTYVIKALEDYGCFEASYNKVSTDLKKSVFEAMKELFELPIQTKQRNVSSKPFHGYLCHNLYQSLGIDDATVLEKVNQFTLQLWPDQGNKTISKTIHEFSEELRDLDVMVRRMIMESFGLEKYINENINSTNYIFRLMKYTSPPHDDNDLEETKFGLRDHTDKNIITILHQYQVDGLEVKTKDNTWIKVKPSQDSFLVMVGDSLGAFLNGRLVSPYHRVVMMGKKTRYSTALFSVPKTGVIVDSPQELIDEEHPRLFKPYYYDDFLQFFHSEAGRRSQSPFHAFAAL
>LA_scaffold1283_8
MDSCKPKLPLIDLADKTLKPGSLKWVEVRMVFVKLLKKSVTKAMEELFLLPLETKKRNVCPKPYVGYLNHNDLSESLGIQNPNVLENANDFTQQLWPGEGNKSISTTIQLFSEKLVEIDVIVRKMVMESYGIEKYIDEQLYSTDYRIRLMKYVAPLDDDTTSVEVKVDVSDNVSTNDAVNADVNGETNVGDDVSVGKKKFAKRIMEKLFTENSHNQSIVCANGKKVDVAAYEALIDVHNNSTESFNKTIKKARNKPLEEMLEEALMNGRITAPLHRVRVTEKKRTRYTAAIFACPKPGLIIDSPKELVDEKHPRVFKAFDYLDFFQFYHTEAGKKAPSTLQAFCAVSEA
>Rsa10009537
MDLDSLLPLQLPIIDFSDQNLTPGTSKWDEVKSDVRKALEDYGCFQAFVDKVSNIDLDKSVFEAMEELFDLPVQTKQRNVSSKPFHGYLSHNLYQSLGIEEANVAEKVNDFTRQLWPDHGNKSFSETMHKFSKQLVELDVMVRRMIMESFGVDKYLDEHLNSTNYLFRMMKYTAPPDDDVEETKLGLRSHTDKNILTILHQYEVDGLEIKTKDEKWIKVKPSQHSFIIMVGDSLCALLNGRLYSPYHRVLMMANKTRYSTAMFSIPNPGVIIDSPEELVDEEHPRMFKPFEYIDFLNFFHSEAGRRVESTLHAFCAL
>Rsa10022481
MDSDSPLPLSDSIQLPLINFFDQSLTPGTSKWDKVKADVRKALEDFGCFEVFFDKVSAELNKSVLEAMKELFDLPIQTKKRNVSSKPFHGYLCLNLYESLAIDDPNVAEKVNDFTQQLWPDHGNKRIREVLHEFSEKLKEMDVMVRRMILESFGIEKYIEQHLDSTNYLFRMIKYAAPSPDEEVEETKLGLRSHTDKNFITILHQYQVDGLEIKTKDEKWIKVKPTEHSFIILVGDSMCPILNGRLSSPYHRVLIPAKKTRYTTVLFSVPKAEAIIDSPEELIDEEHPRVFRPFKFSDFRDFFNTEAGGTAESALHSFCAL
>Rsa10022483
MGSNSLLPLSDFIQLPVIDFSDQTLTPGTSKWDKVKADVRKALEDYGCFEALFPKVSSELDKSVFEAIEELFGLPIQAKERNVSPKPYHGYLSRDLYESLGIDDANLAERVNDFTQQLWPDHGNKRISETMHGVSDKLAELDVMVRRMILESFGIEKYIDEHLDSTNYLFRMMKYTPPPPHDGADTKLGLPCHTDKNIMTILHQYQIEGLEIQTKDEKWFKVKPSQHFSFIVMVGDSMCAFLNGRLSSTYHRVLMTAKKTRYTTALFSTPKTGVIIDSAEELIDEEHPRVFKPFEFNDYRDFYNTEDGYAAQSTLHAFCAL
>SI_C230221_4
MGSNSLLPPSDSLQLPAIDFSDQTLTPGTSKWDKVKADVRKALEDYGCFEAFFDKVSNIELDKSVFEAMEELFDLPIQTKQRNVSSKPFHGYLSHRLYQSLGIDDANVAEKVNDFTRQLWPDHGNKSISETMHGFSEQLVELDVMVRRMIMESFGIDKYIEEHLNSTDYLLRMMKYTATPDDDVEEVKFGLPTHTDKSFITILHQYHVDGLEIKTKDDKWIKVKPSQHSFVVMVGDSLCALLNGRLSSPYHRVLMTAKKTRYSTALFCSPKPQVIIDSPEELVDEEHPRMFKPFEYQDFAHFFYSEAGRRVESTLHAFCAL
>c0011_00284
MGSDSTPQLPVIYLSDQTLKPGGSKWVEVRSDVRKAFEEYGAFEVSYDIVSEELKESVLEAMKELFGLPVEAKQRNVSPKPYTGYSTHNGLSESLGIQDPNVLDKVNEFTQLLRPDDCEGNKTTGETIHNFSEKLAELDVMVRRMVMEGFGIEKYFDEHQKSTNYRLRLMKYIAPPDVDTNVAAGLEVLTKDEGWIRLKPSHNSFVVMAGDSLYALMNGRLSRPFHRVRVTEKKKTRYSIALFSTPNSHQIIEPPKELVDEKHPRVFKPFTYVDLMSFYHTEAGRRAKSTLHAFCAVAGA
>c0011_00285
MDSDSLQLPVIDFSDQTVRPGTSKWDKVKADVRKALEDYGCFEASFEKVSMELDKSVFEAMEELFDLPIQTKQRNVSSKPFHGYLSHNLYQSLGIDDANVPEKVNDFTQQLWPDHGNKSISETMHGFSEKLAELDVMVRRMIMEGFGIEKYTEEHLNSTNYLLRMMKYTAPDDDDDDVEEIKLGLRSHTDKNIITILHQYQVDGLEIKTKDDKWIKVKPSQHSFVIMVGDSLCALLNGLLSSPSHRVLMTAKKTRYSTALFSVSKSGVIIDSPEELVDEEHPRMFKPFDYNDFLHFFHTEAGRRAESALHAFCAL
>Thhalv10028690m
MGSNTPQLPVIYLSDQTLKPESSKWVEVRSDVRKALEEYGAFEVSYDRVSEELKKSVLEAMQELFELPVEAKQRNVSPKPYMGYSTHNGLSESLGIQDPHVLEKVKEFTQLLRPDCEGNKNTSETIQKFSERLADLDVMVRRMVMESFGVEKYLDEHLRETNYRLRLMKYIAPPDVAPGADDVQDSAIMSTNANVDAAKDSAGDHDADVGAGDSANNVGDIANGIANVHIDNGVNAGANANVDAEVGGHDHVSATNGTLTSTNVGVDDSVKANGGADIEEKKLGLPTHTDKNLFTVLYQYEVEGLELLTKDEKWIRLKPSHNSFVVMAGDTLYALTNGRLARPYHRVRVTEKKKTRYSIALFSAPNGNSIIEPPKELVDEKYPRVFKPFTYVDLMSFYHTEAGRRAQSTLHAYCAVSGA
>Thhalv10028799m
MDSDSVLPLSVSFQLPVIDFSDRTLKPGTSKWVKVKDDVRKALEDYGCFEASFDRVSMELKKSVFEAMEDLFELPVETKKRNVSSKPFHGYLSHNLYQSLGIDDANVLEKVNDFTHQLWPDHGSKSISETMHGFTEKLVELDVMVRRMIMESFGIEKYIDEHLNTTSYLLRMMKYTAPPDDDDDDDVEETKLGLRSHTDKNIITILHQYQVDGLEIMTKDEKWIKVKPSQDSCIVMVGDSLCALLNGRISSPYHRVLVMEKKTRYSTALFSIPKSGVIIDSPKELLDEEHPRVFRPFEYNDFVHFFHTEAGRRTQSPLHAFCAL
>Tsa6g03210
MGSNTPQLPVIYLSDQTLKPESSKWVEVRSDVRKALEEYGAFEVSYDRVSEELKKSVLEAMQELFELPVEAKQRNVSPKPYMGYSTHNGLSESLGIQDPHVLEKVKEFTQLLRPDCEGNKNTSETIQKFSERLADLDVMVRRMVMESFGVEKYLDEHLRETNYRLRLMKYIAPPDVAPGADDVQDSAIMSTNANVDAAKDSAGDHDADVGAGDSANNVGDIANGIANVHIDNGVNAGANANVDAEVGGHDHVSATNGTLTSTNVGVDDSVKANGGADIEEKKLGLPTHTDKNLFTVLYQYEVEGLELLTKDEKWIRLKPSHNSFVVMAGDTLYALTNGRLARPYHRVRVTEKKKTRYSIALFSAPNGNSIIEPPKELVDEKYPRVFKPFTYVDLMSFYHTEAGRRAQSTLHAYCAVSGA
>Tsa6g03220
MDSDSVLPLSVSFQLPVIDFSDRTLKPGTSKWVKVKDDVRKALEDYGCFEASFDRVSMELKKSVFEAMEDLFELPVETKKRNVSSKPFHGYLSHNLYQSLGIDDANVLEKVNDFTHQLWPDHGSKSISETMHGFTEKLVELDVMVRRMIMESFGIEKYIDEHLNTTSYLLRMMKYTAPPDDDDDDDVEETKLGLRSHTDKNIITILHQYQVDGLEIMTKDEKWIKVKPSQDSCIVMVGDSLCALLNGRISSPYHRVLVMEKKTRYSTALFSIPKSGVIIDSPKELLDEEHPRVFRPFEYNDFVHFFHTEAGRRTQSPLHAFCAL
>AT4G03070_AtAOP1
MDSDFVPPSVSFQLPVIDFSDQNLKPGSSKWDEVTADVLKALEDYGCFEASFDKLSVELNRSVFEAMEDLFELPIPTKQRNVSSKPFHGYLCHNLYESLGINDANVLEKVNDFTQQLWPDHGNKSISETIHLFSEQLVELDLMVRRMIMESFGIENYIDEHLNSTYYLTRLMKYTSPPDDDDDDDEETKLGLRSHTDKNIITILHQYQVDGLEVKTKDDKWIKVKPSQDSVLVMVGDSLCALLNGRLHSPYHRVIMTGKKTRYSTGLFSIPKTGVIIDSPEELVDKEHPRIFKPFEYTDFLHFFQTEAGRIAQSALHAFAAF
>AT4G03060_AtAOP2
MRLMKYIAPPEGDANTTVDDNADLLAKLNIVGVEPNVGVKVNADISDDVNANASVNAGVGANVNADTGVNDNLNVDANVAVGGGVNANTDLGVGVNVNSNVAVNAKTGGDDVEANDDNEEKKLGLPCHTDKNLFTVLFQHEIEGLEVKTKDEKWIRVKPSPNTFIVIAGDSLCALMNGRIRAPYHRVRVTEKKRTRYTAAIFTCPKPDYVIEAPKELVDEKHPRLFRPFDYRDLFTFYHSEAGRKIQYTLQAYCAVSEA
>AT4G03050_AtAOP3
MELQGSVLKAMQELFALPTEAKQRNVCPKPFTGYLSHNGLSESFGIKDANILEKAHEFTQQLWPEGNKSISKMIQLYAEKLAELDMMVRRLILESYGIEYFIDEHLNSTYYRMRLMKYIARPDNDITAAVGANVDNGANDNADGDANVNDDGASIGVKVNVDVGDDVNDNDSVNIGVGVDINVETNVNGDLDAEANGDATAWVVGAVSGNASVGAKEANVDAELGLPSHTDKSLTGIIYQHQIDGLEVKTKEGKWIRVKPAPNTVIVIAGDALCALMNGRIPSPYHRVRVTEKKKTRYAAALFSNPKEGYIIDSPKELVDEKHPRAFKPFDFVDLFNFYHTEAGRRAPSTLQAFCGVSAGK
>EVM0024223_IiAOP1
MDSDSFLPLSDSLHLPVIDFSDQTLTPGTSKWDKVKADVRKALEDFGCFEAFFGKVSNIELDKSVLKAMEELFDLPVQTKQRNVSSKPFHGYLSHDLYQSLGIDDANVAEKVNDFTQQLWPGHGNNIISETMHEFSKQLVELDVMVRRMIMESFGIEKYIDEHLNSTNYLIRMMKYTAPPDDDVQEAKLGLGSHTDKNIITILHQYQVDGLEIKTKDEKWIKVKPSQHSFIVMVGDSLCALLNGRLSSPYHRVVMAKKTRYSTALFSVPKSVAIIDSPEELVDEEHPRMFKPFKYNDFLHFFHTEAGRRVESVLHAFCAL
>EVM0023388_IiAOP2
MGSDTPQLPVIYLSDQTLKPGSEKWVEVRSDVRKALEDYGAFEVSYDRVSEELRKSVLEAMKELFELPVEAKQRNVSPKPYTGYSTHNGLSESLGIQDADDLEKVHEFTQLLRPDCNGNKSISETIQKFSEKLAELDVMVRRMVIESFGIENYFDEHLKSTNYRLRLMKYIAPPDVDTNVAAGANAADHDGANTNTNANADADIGAGDSTSAGDDANDIANGIANVHIDDDAHAGANANHDGDDASVKSIADVGTDVNAEASAGADVNVGTNGAANANNSTRSSASVGDSVKANGGADVEEKKLGLPSHTDKNLVTVLYQYEIEGLEVLTKDEKWIRLKASHNSFVVMAGDSLYALMNGRLCRPFHRVRVTEKKKTRYSIALFSTPNGHYIIEPPKEVVDEKHPRVFKPFTYVDLMSFYHTEAGRRARSTLHAYCAVSGA
>Aa_G189140.t1
MGSSCTFQLPIINLLDQTLEPGSSKWIEMRNDVRKALEDYGCFDVLYDGVSVELKNSMIEAMEELFELPIEAKERNVCPKPYTGYSSYNGLSESLGIQDADVLEKVNEFTQQIRPDCEGNKKISEAIHKFSEKLAEVDVMVRRMIMESFEIDYYIDEHLNSTNYRLRLMKYIAPPDHVDSNVTASANANGDVGIDAIVNATSNVHIDDDAKANGHVDASVKSNADVGIDANTSGNDGVGVTIDNDVNGGVTPDVNGGTDVDASVNVGVGVIVEADVEEKKLGLHSHTDKNLVTIVYQHEIEGLEVKTKDGKWIRLKTSPNSFSVMAGDSLHALMNGRVYNPFHRVRVTEKKKTRYSIGLFSTPKPGYSVESPKELVDEKNPRVFKPFYYVDLMAFYLTEAGRKAPSALHAYCANISQA
>Aa_G189150.t1
MDSDSFLPYSSFQVPVIDFSDQTLKPGSSKWDQVKSDVRKALEDYGCFEASFDKVSMELKKSIFEAMQELFELPIETKQRNVSPKPFYYGYLNHNLYQSLGIDDANVLEKVNEFAQQIWPDHGNKSISETIHKFSEQLSELDVMVRRMIMESFGIEKYIDEHLNSTNYLLRIMKYTSPLDADNNDVEEAKLGLRSHTDKNIITILHQYQVGGLEVKTKDEKWIKVKPSHDSFIVMIGDSLCALLNGRLSSPYHRVMMTKTRYSTALFSVPNPEVTIDSPEELVDEEHPRIFKPFEYNDFVKFFRTEAGRGAQSTLQDFCAL
>Aa_G189160.t1
MNTNSFLPLSLPVYFQLPIIHFSDQTLKPGSSKWDQVKSDVRKALEDYGSFEASFYKVSMDLKNSVFEAMQELYDLPVHDEEQGNVSFKHLHGYLKTSLHEGLGVNDANVLEKVYEFTQQLWPDHGNKNISETLHKFLKHLSEVDVMVRRMIMESFGIEKYIDEHLNSTDYLFRMMKYTPDADNDDEEEPKQGLRSHTDTNYITILHQYQVDGFEMKTKDEKWIKVKPSPDHFLVMVGDSLSALLNGRLSSPHHRVMVKKTRYSTALFSVPKPEVIIVSPEELVDEEHPRIFKPFVHDDYLHFFHSEVGRRAPLALQAFCAI
>Aa_G189170.t1
MDSDSVLPYSCFQLPVIDFSDQTLKPGSSKWDQAKSDVRKALEDYGCFEASFDQVSMDLKKSVFEAMQELFELPIQTKQRNVSPKPFYGYLNNNLYQSLGIDDANVLEKVNDFAQQIWPDHGNKSISETIHKFSEQLSELDVMVRRMIMESFGIEKYIDEHLNSTNYLFRMAKYTSPPDADDGVEETKLGLRSHTDKNTITILHQYQVGGLEVKTKDEKWIKVKPSQDSFIVMVGDCLCALLNGRLSSPYHRVMMKKTRYSTALFSVPKAEVIIDSPEELVDEEHPRIFKPFEYNDFINFFHTEAGRRAQSTLQAFCAT
>Aa_G189180.t1
MDSDSVLPLSIQLPVIHFSDKTLKPGSSEWDQVKSDVRKALEDYGCFEASFDKLSMELKKSVFEAMEELFDLPMQAKQRNVSSKRLHGYLNMSLHEGLGVDDANVLEKVDEFTQQLWPDHGNKTISETLHKFSKQLSEVDATVRRMILESFGIEKYIDEHLNSTNYLFRMMKYTPADNDDGEEPKQGLRTHTDTNFITILHQYQVDGLEVLTKDGKWIQVKPSQDYFLVMLGDTLSALLNGRLSPPSHRVMVSKKRYSTALFSVPKPEFIIDSPEELVDEEHPRRFKPFVYNDYIHFFHSEVGRRAQSALHDFCAI
>CARHR251430.1
MGSCSPKLPFINLADETLKPGSSKWVEVSSDVRKALEEYGCFEASYDKVPLELQGSIVKAMEELFSLPVETKKRNVCPKPYVGYLTHNNLSESLGLQNCNILENVDEFARQLYPDGNKNISETIQLFSEKLVEIDVVVRKLILESYGIEKYIDEHLDSSNYRMRLMKYNAPPDDVDADADTTVDVGVNVNTDGADAVDGTDPNVGVKVNADASDEVNANTGVNVNPDGGINVNVNVDAADGETGAVDIAAETGVEANDDCADVDAKKLSFPYHTDKNFITVLFQHEIEGLEVETKDGKWIRVKPRPNTFIVIAGDSICALMNGRIPPAYHRVRITEKKRTRYTAALFTCPKPGYIIDSPRELVDEKHPRAFPPFDYLDFFHFFHTEVGSKAPSTLQAYRAVVGA
>CARHR251430.2
MGSCSPKLPFINLADETLKPGSSKWVEVSSDVRKALEEYGCFEASYDKVPLELQGSIVKAMEELFSLPVETKKRNVCPKPYVGYLTHNNLSESLGLQNCNILENVDEFARQLYPDGNKNISETIQLFSEKLVEIDVVVRKLILESYGIEKYIDEHLDSSNYRMRLMKYNAPPDDVDADADTTVDVGVNVNTDGADAVDGTDPNVGVKVNADASDEVNANTGVNVNPDGGINVNVNVDAADGETGAVDIAAETGVEANDDCADVDAKKLSFPYHTDKNFITVLFQHEIEGLEVETKDGKWIRVKPRPNTFIVIAGDSICALMNGRIPPAYHRVRITEKKRTRYTAALFTCPKPGYIIDSPRELVDEKHPRAFPPFDYLDFFHFFHTEVGSKAPSTLQAYRAVVGA
>CARHR251450.1
MGSCSPKLPFINLADETLKPGSSKWVEVSSDVRKALEEYGCFEASYDKVPLELQGSIVKAMEELFSLPVETKKRNVCPKPYVGYLNHNNLSESLGLQNSNILENVDEFARQLYPDGNKNISETIQLFSEKLAEIDVMVRTMIMESYGIEKYIDEHLNSSNYRMRLMKYTAPPDDVDVDADTTAVDGTDPNVGVEVNADVSEVNADVSEVNANTDVSEVNVGDDGNADANGDADTNSDANTGVTSGVNVNPDGGINVKVNVDADDGVIANTGVNVNVNVEAADGVIANTGVNVNVNVDAADGETGAIAIAAETGVEANDDCADALMNGRIPPAYHRVRITEKKRTRYTAAIFTCPKPGYIIDSPKELVDEKHPRAFPPFDYLDFFHFFHTEAGSKAPSTLRAYRAVAGA
>CARHR251460.1
MEELFELPIETKQRNVSSKPFHGYLCHNLYQSLGIDDATVLEKVNDFTQQLWPNQGHKISETIHRFSEQLWELDVMVRRMIMESFGIEKYIDEHLNSTNYVLRLMKYTPPPDDDDGLEETKFGLRAHTDKNILTILHQFQVDGLEVKTKDEKWIKVKPSQDSFIVMVGDSLCVSP
>CARHR251480.1
MEELFELPIETKQRNVSSKPFHGYICRNIYQSLAIDDATVLEKVNDFTQQLWPNQGNKTISETIHRFSEQLWELDMMVRRMIMESFGLEKYIDEHLNSTNYLLRLTKYTPPPDDDDDGLEETKLGLHAHADKNILTILHQYQVDGLEVKTKDEKWIRVKPSQDSFLVMVGDSLGAFLNGRFSSPYHRVMMTGKKTRYSTVLFSVTKTGVIVDSPEELIDEEHPRIFRPYQYDDFLQFFQTEAGRRAPSPFHAFAALSNT
>CARHR251490.1
MDSDSVLPLSESFQLPVIDLSDKTLKPGSSKWDEMKIHVRKALEEYGCFEASYGKVSTELKKSVFEAMEELFELPIQTKQRNVSSKPYHGYICHNLYQSLGIDDATVLEKVNDFTQQLWPNQGNKTISETIHQFSEQLWELDMMVRRMIMESFGLEKYIDEHLNSTNYLLRLMKYTAPPDDGLEETKFGLRAHTDKNILTVLHQFQVDGLEVKTKDDKWIKVKPSQDSFLVMVGDSLGRVVVDSPEELIDEEHPRLFKPYQYDDFLQFFQTEAGRRAPSPFHAFAALSNT
>CARHR251490.2
MDSDSVLPLSESFQLPVIDLSDKTLKPGSSKWDEMKIHVRKALEEYGCFEASYGKVSTELKKSVFEAMEELFELPIQTKQRNVSSKPYHGYICHNLYQSLGIDDATVLEKVNDFTQQLWPNQGNKTISETIHQFSEQLWELDMMVRRMIMESFGLEKYIDEHLNSTNYLLRLMKYTAPPDDGLEETKFGLRAHTDKNILTVLHQFQVDGLEVKTKDDKWIKVKPSQDSFLVMVGDSLGAFYNGRLSSP
>Aar_scaffold905_70
MNDSTLSLELPVIDFSEETLKPGSSKWEKVRSEVRKALEDYGCFQAFFDKVSMELKKSVYEAMKELFELPIQTKQRNVSSKPYHGYLSHNLYESLGIDDADDLKKVEDFTNQLWPDDENGNKKDLSKTMQLFSEELTKLDMIVRRMIMESFGLEKYVDEHLNSTNYLLRMMKYDASSLSSADDDAEEMKMGLRSHTDKNILTILYQPHIDGLEVKTRDEKWIKVKPSQDSFIVMPGDSLCAFLNGRLSSPYHQVMMKGKVKRYTAGLFSVPKAGHIIDSPEELIDEEHPRRFKPYDYINFLNFFHSEAGRKAQSALHAYAAI
>Esa_XP_006396532.1
MGSNTPQLPVIYLSDQTLKPESSKWVEVRSDVRKALEEYGAFEVSYDRVSEELKKSVLEAMQELFELPVEAKQRNVSPKPYMGYSTHNGLSESLGIQDPHVLEKVKEFTQLLRPDCEGNKNTSETIQKFSERLADLDVMVRRMVMESFGVEKYLDEHLRETNYRLRLMKYIAPPDVAPGADDVQDSAIMSTNANVDAAKDSAGDHDADVGAGDSANNVGDIANGIANVHIDNGVNAGANANVDAEVGGHDHVSATNGTLTSTNVGVDDSVKANGGADIEEKKLGLPTHTDKNLFTVLYQYEVEGLELLTKDEKWIRLKPSHNSFVVMAGDTLYALTNGRLARPYHRVRVTEKKKTRYSIALFSAPNGNSIIEPPKELVDEKYPRVFKPFTYVDLMSFYHTEAGRRAQSTLHAYCAVSGA
>Esa_XP_006396533.1
MDSDSVLPLSVSFQLPVIDFSDRTLKPGTSKWVKVKDDVRKALEDYGCFEASFDRVSMELKKSVFEAMEDLFELPVETKKRNVSSKPFHGYLSHNLYQSLGIDDANVLEKVNDFTHQLWPDHGSKSISETMHGFTEKLVELDVMVRRMIMESFGIEKYIDEHLNTTSYLLRMMKYTAPPDDDDDDDVEETKLGLRSHTDKNIITILHQYQVDGLEIMTKDEKWIKVKPSQDSCIVMVGDSLCALLNGRISSPYHRVLVMEKKTRYSTALFSIPKSGVIIDSPKELLDEEHPRVFRPFEYNDFVHFFHTEAGRRTQSPLHAFCAL
>BniB003935
MEAKYDRATEVKAFDETKLGVKGLVDAGISEIPRIFHHPHLTSTAPNPPPLPSSTMTIPTIDLGGGVFDSKVTRDSVISKIKEAVERYGFFQAVNHGVPVDVMEEMKDRVCGFHEQDSDVRKKFYTRDNTKKVTYNSNFDLYSSPSANWRDTLSCFMSPDVPRTEDLPEICGEIMLEYSKRVMELGELIFEFLSEALGLKPNHLKEMDCTKGLLILSHYYPPCPEPDLTFGTSQHSDRSFLTILLQDHIGGLQVLQDGCWVDVPPVPGALLINLGDFLQLITNDKFVSVEHRVLANRGDKPRVSVASFFVHPLPSFRVYGPMKELLSEQNPPKYRDTTVTEYSRHYMARGLDGNSVLHQFKI
>BniB003936
MAGTYNRAGEVKAFDEMKIGVKGLVDAGITQIPRIFHHPPHVTVPNPPKPSSTVVVIPTIDLGGGMFESKATRECVVAKVRDAVEKFGFFQMINHGIPLDVMEKMKDGTRGFHEQDTEVKRGFYSRDITKKVKYNTNFDLYSSQAANWRDTLTAVMAPDVPKTEDLPTICRNIMLEYSKQVMKLGELIFELMSEALGLEPNHLKELDCAKSLSLLSHYYPPCPEPDRTFGISSHTDISFITILLQDHIGGLQVLHDGYWIDVPPNPEALILISNDKFVSVEHRVLANRSQEPRISIASFFMHTIPNEQVYGPIKELVSTQNPPKYRDTTTTEMARHYLARGLDGASPLLHFRI
>BniB003686
MEAKYDRASEVKAFDEMKLGVKGLVDAGISTIPRIFHHPHLSSTDQTPPFPSPTMTIPTIDLRGGVFEESTVTRESVISKVKDAIERYGFFQAINHGIPADVMEKMKDGIRGFHEQDPEARKKFYSRDSTKKVTYRSNF
>BniB003688
MEAKYDRASEVKAFDEMKLGVKGLVDAGISTIPRIFHHPHLSSTDQTPPFPSPTMTIPTIDLRGGVFEESTVTRESVISKVKDAIERYGFFQAINHGIPADVMEKMKDGIRGFHEQDPEARKKFYSRDYTKKVTYRSNFDLYSSPSANWRDTLSCFMYPDAPKTEDLPEICGEIMLEYSKGVMELGELIFGLLSEALGLNPNHLKEMDCTKGLLMLSHYYPPCPEPDLTYGTSPHSDRSFLTILLQDHIGGLQVQQDGYWVDVPPLPGSLLVNLGDLLQLITNDKFLSVEHRVLANRGEEPRISVASFFVHPLPSLRVYGPIQELLSEQNPPKYRDTTVTEYSKSYMAKGLDRKSVLLQFKI
>BraA03g017510.3C
MESKGTLVDMLDRASEVKTFDEMKMGVKGLVEAGMTKIPRIFHNPLASVTTPKPPSTVRIPTIDLRGGVFDSEVTRQSVVAKVKEAMEKFGFFQAINHGIPLHVMEEMEAGIRGFHGQDPEARKMFYSRDKTKKVKYNSNVDLYDSPAASWRDTLSLFLAPDVPKAEDLPEICGEIILEYSQGVMKLAELIFELLSESLGLSRNHLKELDCAKGLLMLCHCYPPCPEPDLTLGATQHTDRSFVTILLQDHIGGLQVLHDGYWIDVPPTPGALILNTGDLLQASCCSQLKIKRFYIIQLITNDKFVSVEHRVLANGRDEPRTSVASFFVHPSSSSRVYGPIKELLSEQNPPKYRDTTAEASNHYVPRKGVGNASLSHLRI
>BraA04g022040.3C
MMKLGELIFGLLSEALGLEPNHLKELDCAKSLSLLSHYYPPCPEPDRTFGISSHTDISFITVLLQDHIGGLQVLHDGCWIDVPPNPKALILISNDKFVSVEHRVWANRSEEPRISIASFFMHTIPNEQVYGPIKELVSTQNPPKYRDTTTTELARHYLARGLDGASPLLHFRI
>BraA04g022050.3C
MAGLYDRDSEVKAFDEMKIGVKGLVDAGITHIPRIFHHSPHVTVENPIKHSSTVVIPTIDLGGGMFESTVTRENVVAEVRDAVEKFGFFQVIKHGIPLDVMEKMKEGTRGFHEQDTEVKRGFYSRDITKKVKYNTNFDLYSSQAANWRDTLTTVMAHDVPRAEDLPKICGYVLITPIGPCIHMACNWKMSISV
>BraA04g022060.3C
MAGTFDRAGEVKAFDEMKIGVKGLVDAGITKIPRIFHNPQATVTNPKPPSTLTIPTIDMGGCVFESTVARKEVTEKVKDAMEKFGFFQAINHGIPLEVMEKMKDGIRAFHAQDPEARKRFYSREKTKAIKYNSNSDLYDSPAASWRDTLSCFMFPDVPKTDDLPDICREIMLDYSKRVMMFGELIFELISESLGLKPNHLKKMDCAKGLLMLCHCYPPCPEPDLTLGATQHTDRSFITILLQDHIGGLQVLHDGYWIDVPPNPNALILNLITNDKFVSVEHRVLANGGKEPRTSVASFFVHPPSTSPRVYGPIKELLSEENPPKYRETTPEASNHYVARKRDVNNSLSHLRI
>BraA04g022070.3C
MVGTFNRAGDVRAFDEMKIGVKGLVDAGIKKIPLIFHNPQATVTNPKPPSTLTIPTIDMGGGVFESTVARKEVTEKVKDAMEKFGFFQAINHGIPLEVMEKIKEGIRAFHAQDPEARKRFYSREKTKAIKYNSNSDLYDSPAASWRDTLSCFMFPDVPKTDDLPDICREIMLDYSKRVMMFGELIFELISESLGLKPNHLKKMDCAKGLLMLCHCYPPCPEPDRTLGATQHTDRSFITILLQDHIGGLQVLHDGYWIDVPPNPNALILNLITNDKFVSVEHRVLANGGEEPRTSIASFFVHPPSTSPRVYGPIKELLSEENPPKYRETTSEASNHYVARKRDGNNSLSHLRI
>BraA04g022080.3C
MSGTFDRANEVKAFDEMKIGVKGLVDAGIKKIPLIFHNPQATVTNPKPPSTLTIPTIDMGGGVFESTVARKEVTEKVKDAMEKFGFFQAINHGIPLEVMEKIKEGIRAFHAQDPEARKRFYSREKTKAIKYNSNSDLYDSPAASWRDTLSCFMFPDVPKTDDLPDICREIMLDYSKRVMMFGELIFELISESLGLKPNHLKKMDCAKGLLMLCHCYPPCPEPDRTLGATQHTDRSFITILLQDHIGGLQVLHDGYWIDVPPNPNALILNLITNDKFVSVEHRVLANGGEEPRTSIASFFVHPPSTSPRVYGPIKELLSEENPPKYRETTPEASNHYVARKRDGNNSLSHLRI
>BraA04g022090.3C
MEAKYDRATEVKAFDELKLGVKGLVDAGISGIPRIFHHPHLTSTAPNPPLPSSTMKIPTIDLGGGVFDSTVTRDRVILKIKEAVERYGFFQAINHGIPVEVMDKMKDRVCGFHEQDSDVRKKLYTRDNTKKVTYNSNFDLYSSPSANWRDTLSCFMSPDVPRREDLPEICGEIMLEYSKRVMELGELIFELLSEALGLDPNHLKEMDCTKGLLMLSHYYPPCPEPDLTFGTSQHSDRSFLTILLQDHIGGLQVLQDGCWVDVPPVPGALLINLGDFLQLITNNKFLSVEHRVLANRGDEPRVSVASFFVHPLPSFRVYGPMKELLSEQNPPKYRDTTVTEYTRHYMARGLDGNSVLHQFKI
>Bo4g173600.1
MEAKYDRATEVKAFDEMKLGVKGLVDAGISEIPRIFHHPHLTSTAPNPLLPSSTMMIPTIDLGGGVFNSTVTRESVIPKIKEAVERYGFFQAINHGIPVEVMDKMKDRVCGFHEQDSDVRKKLYTRDDTKKVTYNSNFDLYSSPSANWRDTLSCFMSPDVPRTEDLPEICGEIMLEYSKQVMELGELIFELLSEALGMDPNHLKEMDCTKGLLMLSHYYPPCPEPDLTFGTSQHSDRSFLTILLQDHIGGLQVLQDGCWVDVPPVPGALLINLGDFLQLITNDKFLSVEHRVLANRGDEPRVSVASFFVHPLPSFRVYGPMKELLSEQNPPKYRDTTFTEYTRHYMARGLDGNSVLHQFKI
>Bo4g173550.1
MAGRFDRAGEVKAFDEMKIGVKGLVDNGITKIPRIFHNPQATVTNPKPPSTLTIPTIDLGGGVFESTVTRKEVTEKVKGAMEKFGFFQAINHGIPLEVLEKMKDGIRAFHAQDPEARKRFYSREKTKAIKYNSNSDLYDAPAASWRDALSCFMFPDVLKTDDLPDICREIMLDYSKRVKMFGELIFELISESLGLNPNHLKEMDCAKGLLMLCHCYPPCPEPDRTLGATQHTDRSFITILLQDHIGGLQVLHDGYWIDVPPNPNALILNVGDLLQLITNDKFVSVEHRVLANGGKEPRTSVASFFVHPPSTSPRVYGPIKELLSEENPPKYRETTSKASNHYVART
>Bo4g173560.1
MSGTFDRADEVKAFDEMKIGVKGLVDAGIKKIPLIFHNPQATVTNPKPPSTLTIPTIDMGGGVFESTVTRKEVTEKVKGAMEKFGFFQAINHGIPLEVLEKMKDGIRAFHAQDQEARKRFYSREKTKAIKYNSNSDLYDSPAASWRDTLSCFMFPDVPKTDDLPDICREIMLDYSKRVMMFGELIFELISESLGLKPNHLKEMDCAKGLLMLCHCYPPCPEPDRTLGATQHTDRSFITILLQDHIGGLQVLHDGYWIDVPPNPNALILNVGDLLQLITNDKFVSVEHRVLANGGEEPRTSIASFFVHPPSTNPRVYGPIKELLSEENPPKYRETTPEASNHYVARKRDGNNSLSHLRI
>Bo4g173530.1
MAGRFDRAGEVKAFDEMKIGVKGLVDNGITKIPRIFHNPQATVTNPKPPSTLTIPTIDLGGGVFESTVTRKEVTEKVKGAMEKFGFFQAINHGIPLEVLEKMKDGIRAFHAQDPEARKRFYSREKTKAIKYNSNSDLYNSPAASWRDTLSCFMFPDVPKTDDLPDICREIMLDYSKRVMMFGELIFELISESLGLKPNHLKEMDCAKGLLMLCHCYPRCPEPDLTLGATQHTDRSFITILLQDHIGGLQVLHDGYWIDVPPNPNALILNVGDLLQLLTNDKFGGGGDRVLANGGKEPRTSVASFFVHPPSISPRVYGPIKELLSEENPPKYRETTPEASNHYVARKRDGNNSLSHLRI
>Carubv10025512m
MVGYYDRTGEVKAFDEMKIGVKGLIDSGIKQIPRIFHHPHHATVTNPKPSPSTLKIPTIDLGGGVFESTTVVTRESVIAEVRDAVVKFGFFQVINHGIPVDVMEKMKDGIRGFHEQDLEVKKTFYSRDITKKVYSQAANWRDTLTTVMAPDVPQVEDLPAICREIMLEYSKRMMKLGELIFELLSEALGLKPNHLKELGCAKSLSLLSHYYPPCPEPDRTFGISSHTDISFITILLQDKIGGLQVLHDGYWIDVPPNPEALIVNLGDLLQLITNDKFVSVEHRVLANRGEEPRISTASFFMHTIPNEQRYGPIKELLSEQNPPKYRDTTTTEMARHYLARGLDGTSPLLHFRI
>Carubv10023369m
FGHSPHFFLILSYTKRYQSSLFCSVFFDLGRKEKKMDATYDRTSEVKAFDETKIGVKGLVDAGFAHIPRIFHHPHLNLTDSNPLLSSTTMVIPTIDLKGGVFESTVTRKSVTAMIKEAVERYGFFQVINHGVSLDVLEKMKDGIRGFHEQDSDVRRKFYTRDVTKKVKYNSNFDLYSSPSANWRDTLSCFMSPDVPKTEDLPEICGEIMLEYSKRVMELGELIFELLSEALGLNPNHLKEMDCTKGLLMLSHYYPPCPEPDLTFGTSQHSDRSFLTILLQDHIGGLQVLQDGYWVDVPPVPGALLVNLGDLLQLITNDKFVSVEHRVLANKGEEPRISVASFFVHPLPSLRVYGPIKELLSEQNLPKYRDTTVTEYTSHYMARGLDGNSVLLDFKI
>Csa05g030660.1
MVGNYDRTGEVKAFDEMKIGVKGLMDAGITQIPRIFHHPNATFTNPKPSSSTLKIPTIDLGGCVFESTVMRESVITKVRDAVEKFGFFQVINHGIPIGVTDKMKDGIRGFHEQDSEVKKTFYSRDMTKKVKYNTNFDLYSSQAANWRDTLTTVMSPDVPQVEDLPAVCREIMLEYSKRMMKLGEIIFELLSEALGLKPNHLKELDCAKSLSLLSHYYPPCPEPDRTFGISSHTDISFITILLQDHIGGLQVLHDGYWIDVPPNPEALIVNLGDLLQLITNDKFVSVEHRVLANRCKEPRISSASFFMHTIPNEQVYGPIKELLSEQNPPKYRDTTTSEMARHYLAKGLDGTSPLLHFRI
>LA_C52175_1
MVGEYDRTSELKAFDETKAGVKGLLDSGITKIPRIFHNPLVKEIITKPDSTVTFPEIDLGGGVLESPAMRKKVVEKVKDSMEKLGFFYAVNHGIPLSVMEKMKAGIRGFHDQDPEMKKPFYTRDKTKNVKYNSNFDLYHAPAASWRDTITTFMAPDAPKLEELPKICGEIMLEYSKEVMKLAELIFQLLSEALGLSPNHLKEMDCAKGLVMLGHCYSPCPEPDLTFGGAPHTDRSFITILLQDLIEGFHVYRDGYWIDAAPNPEALLVHVGDLLQASFFFYT
>LA_scaffold2890_17
MEARYDRTSELKAFDDLKIGVKGLVDSGIKQIPRIFHHPHTTVTNPTKPSSTMMTKIPTIDLEGGVFESTITRNNIVEMIRNAVEKFGFFQVTNHGIPIDIMEKMKNRIREFHEQDSEVKKKFYSRDMNKKVNYNSNFDLYSSPSANWRDTLACFMFPDVPKTEDLPKICGDTMLEYSKRVMKLGELIFELLSEALGLNPNYLKEMECTKGLLMLSHYYPPCPEPDLTFGTSQHSDRSFLTILLQDHIGGLQVLENGYWVNVPPIPGALLVNLGDLLQARVILITNDKFVSVEHRVLANRGEEPRISVASFFVHPLPSLRVYGPIKELLSKQNPPEYRDTTITEYTSHYMARGLDGNFVLLDFKI
>LA_scaffold3435_4
MVGEYDRASELKAFDESKTGVKGLVEAGLTKIPRIFHNPLANEVTPKPDTTVTFPEIDLGGGVFESSAMRAKVVEKVKDSMGKFGFFYAVNHGIPLSVMEKMKAGVRSFHDQDPEVRKLFYSRDKTKNVRYNSNFDLYDSPAASWRDTITTFMAPDVPKLEELPKICGEIMLEYSKEMMKLAELIFQLLSEALGLSPNHLKEMDCAKGLVMLSHCYPPCPEPDLTFGGAPHTDRSFITILLQDHIEGFQVYRDGYWIDVAPNPKALLINVGDLLQLISNDKFVSVEHRILANKSQEPRISITSFLVHPFPSSRTYGPIKELLSEQNPPKYKDTTINHSNHYVARELNMNASLRHLRI
>Rsa10016552
MAGTYDRSSEVKAFDEMKIGVKGLVDAGITQIPRIFHHPPHVTVPNPPKPSSTVVVIPTIDLGGGMLESAVTRESVVAKVRDAAEKFGFFQVINHGIPLDVMEKMKDGTRGFHEQDTEVKRGFYSRDITKKVKYNTNFDLYSSQAANWRDTLTTVMAPDVPKAEELPNICREIFLEYSKQMMKLGELIFELLSEALGLEPSHLKELDCAKSLSLLSHYYPPCPEPDRTFGISSHTDISFITILLQDHIGGLQVLHDGYWIDVPPNPKALILISNDKFVSVEHRVLANRGEEPRISIASFFMHTIPNEQVYGPIKELVSTQNPSKYRDTTTTEMARHYLAKGLDGASPLLHFRI
>Rsa10016553
MTIPTIDLGGGVFDSTVTRESVISKVKEAVERYGFFQAINHGVPVDVMEEMRDRVCGFHEQDSDVRKKFYSRGNTNKVTYNSNFDLYSSPSANWRDTLSCFMYPDVPRTEDLPEICGEIMLEYSKRVMGLGELIFELLSEALGLNPNHLKEMDCTKGLLMLSHYYPPCPEPDLTFGTSQHSDRSFLTILLQDHIGGLQVLQDGRWVDVPPVPGALLINLGDFLQLITNDNFVSVEHRVLANRGYEPRISVASFFVHPLPSFRVYGPMRELLSEQNPPKYRDTTVTEYTRHYMARGLDDGNSVLHQFKN
>Rsa10037760
MENKMVGAYDRAAELKAFDEMKTGTKGLVDAGITEIPRIFHNPLVAVENYKPPSEVRIPSIDFGGGVFESPVTRESVVAKVKNAAENYGFFQSINHGFPLDLMQRMREGVRSFHDQDPQVRKTFYTRDMNKRVKYFSNPDLFNSPAASWRDTFTCFMFPDVPNKQDLPEICGEVMLEYSKEVMKFAELVFELLSEALGLNPNHLKDIGCTKGLCMICHCYPPCPEPDRTLGAAQHTDRTFLTILLQDHIGGLQVLHDGYYFDSPVNPDAIILITNDKFISVEHRVLANGSNHPRIAVSCFFVHPPTDASVYGPIKELLSEDNPPKYKETPAGFFNHFVPRQLHCNNSLSHLRI
>Rsa10038425
MEAKYDRASEVKAFDEMKLGVKGLVDARISTIPRIFHHPHLSSTDRTPPLPSSTMKIPTIDLGGGVFESTATRESIVSKVNEAVERYGFFQAVNHGIPIDVMEKMKDGIRGFHEQDPDVRKKFYSRDYAKKVTYSSNFDIYSSASANWRDTLSCFMYPVAPKTEDLPEICGEIMLDYSKRVMELGELIFELLSEALGLNPNHLKEMDCTKGLLMLSHYYPPCPEPDLTYGTSPHSDRSFLTILLQDLIGGLQVQQDGYWVDVPPVPGALLVNLGDLLQLITNDKFLSVEHRVLANRGEEPRISVASFFVHPLPSFRVYGPIQDLLSEQNPLKYKDTTVTEYSKNYMAKGLDGKSVLLQFKI
>SI_scaffold1345_10
MEATYDRASEVKAFDEMKLGVKGLFDAGIAEIPRIFHHPQLSSTHSTPLLSSSTMMIPTIDFGGGMFESTVTRGSVITKIKEAVERFGFFQAINHGIPIGVLERMKERTRGFHEQDSEVRKKLYSRDNTKKFTYSSNYDLYSSPSANWRDTLSCFMSPDVPKIEDLPETCGEIMLEYSNGVMKLGELIFELLSEALGLNPNHLKEMDCTKGLLMLSHYYPPCPQPHLTFGTSPHSDSSFLTILLQDHIGGLQVLNNGYWVDVPHVPGALVVNLGDLLQLLTNDKFVSVEHRVLANRGEEPRISVASFFVHPLPSLRLYGPIKELLSEQNPPKYRETTVTEYASQYMASGLDGKSVLLQLKI
>SI_scaffold1345_11
MEATYDRASEVKSFDEMKLGVKGLIDAGVAEIPRIFHHPQLSLTDPSPPLSSTTMSIPTIDLGGGVFDSTVTRESVISKIREAVERFGFFQAINHGIPIDVLEKMKEKIRGFHEQDSEVRKNLYSRDNTKKFTYNSNFDLYNSPSANWRDTLSCFMFPDVPKIEDLPEICGEIMLEYSKRVMELGELIFELLSEALGLIPNHLKEMDCSKGLLMLSHYYPPCPQPHLTFGTSPHSDSSFLTILLQDHIGGLQVLHNGYWVDVPPVPGALVVNLGDLLQLLTNDKFVSVEHRVLANRGEEPRISVASFFVHRPSPSLRVYGPIKELLSEQNPPKYTETTVTEYLRYYMAKGFDGNPVLNQFKV
>c0004_01637
MEAKYDRTSELKAFDDMKLGVKGLVDAGIAEIPRIFHHPHLSLTDSHPPLSSSSTMMIPTIDLGVERDEKIKDAVERFGFFQAINHGVPIDVMEKIKDGIRRFHEQDSEVRKKFYGRDNSKKVTYNGNFDLYGSQSANWRDTLSCFMSPDVPKTEDLPEICGEIMLEYSKRVMELGELIFELLSEALGLNPNHLKEMDCTKGLLMLSHYYPPCPEPDLTFGTTQHSDRSFLTILLQDHIGGLQVLQNGYWLDVPPVPGALLINLGDLLQLITNDKFVGVEHRVLANRGEEPRISVASFFVHPLPSFRVYGPMKELLSEQNPPKYRETTVTEYSGHS
>IiGSL-OH-1
MESKGTMVGALDRADELKAFDETRLGVKGLVDAGITKIPRIFHNPQARVTNPEKPPSTVRIPTIDFNGGVFDSTITRESVVAKLKDAAEKFGFFQAINHGIPRDVMDKMIDGTRGFHDQDPEARKRFYSRDKTQLVKYYSNADLFDSPAASWRDTLSLFVAPDVPKAEDLPEICGEIILEYSKEVMKLGELIFELFSEALGLSPNHLKEMDCAKGLWMLCHCYPPCPEPDLTLGAAQHTDRSFFTILLQDDIGGLQVVHDGYYIDVLPAEGALIINVGDLLQLITNDKFVSVEHRVLANRTKELRTSISSFFVHPPSSSTVYGPIKELLSEQNPPKYRETGAVASNHFVARKRDGNSSLSHLRI
>IiGSL-OH-2
MESKGTMVGTLDRADEVKTFDEMRMGVKGLVDAGITKIPRIFHNPQAKVTNPKPSSVVRIPTIDFNGGEFDSTITRESVVAELKDAMEKFGFFQAINHGVPLDVMDKMIDGIRGFHGQDSEARKRFYSRDKTKLVKYHSNSDLYDSPAASWRDTLTLFVAPDVPKAEDLPEICGDIILEYSKEVMKLGELIFELFSEALGLRPNHLKDMDCAKGLLMLCHCYPPCPEPDLTLGATQHTDRSFFTILLQDHIGGLQVLHDGYYIDVPPTEGALIINVGDLLQLITNDKFVSVEHRVLANGSKEPRTSVASFFVHPPSSSTVYGPIKELLSEENPPKYRETNAEASNHYVPRKRDGNSSLSHLRI
>IiGSL-OH-3
MESKGTMVGTWDRADELKAFDETRLGVKGLVDAGITKIPRIFHNPQAKVTNPKNPPSTVRIPTIDFNGGVFDATITRESVVAKLKDAAEKFGFFQAINHGIPRDVMDKMIDGTRGFHDQDPEARKRFYSRDKTKLVKYSSNSDLYDSPAASWRDTLSLFVAPDVPKAEDLPEICGEIILEYSKEVMKLGEFIFELLSEALGLRPNHLKEMDCAKGLWLLCHCYPPCPEPDLTLGAAQHTDRSFFTILLQDDIGGLQVVHDGYYIDVLPAEGALIINVGDLLQLITNDKFVSVEHRVLANRTKELRTSISSFFVHPPLSSTVYGPIKELLSEQNPPKYRETGAVASNHFVARKRDGNSSLSHLRI
>IiGSL-OH-like 1
MVGKYDRAGEVKAFDEMKIGVKGLVDAGITQIPRIFHHPPHVTVTNAPKPSSTVVIPTIDIGGGMFEPKVTRESVVAKVRDAVEKFGFFQVINHGIPLDVMEKMKHGIRGFHEQDSEVKRGFYSRDITKKVKYNTNFDLYSSQAANWRDTLTTVMAPDVPKADDLPIICREIMLEYSKQMTKLGELIFELLSEALGLNPNHLKELDCAKSLSLLSHYYPPCPEPDRTFGISSHTDISFITILLQDHIGGLQVLHDGYWIDVPPNPEALIVNLGDLLQLIANDKFVSVEHRVLANRGEEPRISIASFFMHTIPNEQVYGPIKELLSKQNPPKYRNTTTTEMARHYLARGLDGSSPLLHFRI
>IiGSL-OH-like 2
MEATYDRASEVKAFDETKLGVKGLVDAGVAKIPRIFHHTHLSLTDPNPPLSSSKMMIPTIDLEGGVFESTATRESVISKVKEAVERFGFFQAINHGIPIHVMENMKDRIRGFHEQDSEVKRGFYSRDITKKVNYNSNFDLYSSPSANWRDTLRCSMSPNVPKTEDLPEICGAIMLDYSKRVMDLGELIFELLSEALGLNPNHLKEMGCTKGLSMLSHYYPPCPEPDLTFGTSPHSDGSFLTILLQDHIGGLQVLHNGYWVDVPPLPGALLVNLGDLLQLMTNDKFVSVEHRVLANRGQEPRISVAAFFLHTFPSFRVYGPIKEILSEQNPPKYRDTTVTEYTRHYKARGLDGKTVLLQFKI
>Bvu_SHO_G_Type
MDSEDTMAEIYDRASELKAFDETKTGVKGLVETGITKIPRIFHNPLVTETTSKPGSRVTFPEIDLGGGVLESPAMRERVVDEIKYAMEKYGFFYAVNHGIPLHVMEKMKDGVRRFHEQDPEVRKMFYTRDKTKKVRYNSNADLHESPAASWKDTLTTIMAPDAPKAEELPKVCGEIMLEYSKEAMKLAELIFQLISEALGLSSNHLKEMDCTKGLVMLNLYYPPCPEPNLTLGGAPHTDRSFITILLQDHIEVFQVFRDGSWIDVAPNPKALLINVGDLLQLISNDKFISVEHRVLANRHQEPRISIACFFVHPFPGSRKYGPIKEILSEQNPPKYRETTAETSSHYVARQLDGKNASLLHLRI
>Bvu_RHO_P_Type
MESYDRASELKAFDETKIGVKGLVEAGITKIPRIFHDPRATSRNTKPSSMMVTIPTIDMSGVFESMDTRKSVVAKVKEATEKFGFFQAINHGIPMELMEKMIDVTRRFHEQDPEVRKTFYSRDKTKQFKYNSNNDLFGSPAAGWRDTFTCFMAPNVPKLEDLPKICGEVMLEYSKEVMKFGELIFELLSEALGLNPNHLKDMDCAEGLMLLCHFYPPCPEPDRTLGGTPHTDRSFLTILLQDHIGGLQVLQDGYWIDVPPTPGALILNVGDLIQLLTNDKFVSVEHKILANADQEPRISIASFFVHPPTSSKVYGPIKELLSEENPLKYRDSTAKVSNHFVDRKPNVNNSLSHLRI
>AT2G25450_GSH-OH
MAENYDRASELKAFDEMKIGVKGLVDAGVTKVPRIFHNPHVNVANPKPTSTVVMIPTIDLGGVFESTVVRESVVAKVKDAMEKFGFFQAINHGVPLDVMEKMINGIRRFHDQDPEVRKMFYTRDKTKKLKYHSNADLYESPAASWRDTLSCVMAPDVPKAQDLPEVCGEIMLEYSKEVMKLAELMFEILSEALGLSPNHLKEMDCAKGLWMLCHCFPPCPEPNRTFGGAQHTDRSFLTILLNDNNGGLQVLYDGYWIDVPPNPEALIFNVGDFLQLISNDKFVSMEHRILANGGEEPRISVACFFVHTFTSPSSRVYGPIKELLSELNPPKYRDTTSESSNHYVARKPNGNSSLDHLRI
>AT2G30840_GSH-OH-like
MEATYDRASEVKAFDELKIGVKGLLDAGVTQIPRIFHHPHLNLTDSNLLLSSTTMVIPTIDLKGGVFDEYTVTRESVIAMIRDAVERFGFFQVINHGISNDVMEKMKDGIRGFHEQDSDVRKKFYTRDVTKTVKYNSNFDLYSSPSANWRDTLSCFMAPDVPETEDLPDICGEIMLEYAKRVMKLGELIFELLSEALGLNPNHLKEMDCTKGLLMLSHYYPPCPEPGLTFGTSPHSDRSFLTILLQDHIGGLQVRQNGYWVDVPPVPGALLVNLGDLLQLMTNDQFVSVEHRVLANKGEKPRISVASFFVHPLPSLRVYGPIKELLSEQNLPKYRDTTVTEYTSHYMARGLYGNSVLLDFKI
>AT2G30830_GSH-OH-like
MAGNYDRAGEVKAFDQMKIGVKGLVDAGITKVPRIFHHQDVAVTNPKPSSTLEIPTIDVGGGVFESTVTRKSVIAKVRAAVEKFGFFQVINHGIPLEVMESMKDGIRGFHEQDSEVKKTFYSRDITKKVKYNTNFDLYSSQAANWRDTLTMVMAPDVPQAGDLPVICREIMLEYSKRMMKLGELIFELLSEALGLKPNHLKELNCAKSLSLLSHYYPPCPEPDRTFGISSHTDISFITILLQDHIGGLQVLHDGYWIDVPPNPEALIVNLGDLLQLITNDKFVSVEHRVLANRGEEPRISSASFFMHTIPNEQVYGPMKELLSKQNPPKYRNTTTTEMARHYLARGLDGTSPLLHFRI
>Aa_G67090.t1
MSGTYDRVNEVKAFDEMKVGVKGLADAGITKIPRIFHHPQANLTNPKPSSTVRIPTIDFRGGMFESEVTRESVVAEVRDAMGKFGFFQAINHGIPLHVIEKMICGIRAFHEQDPEVRKKFHSRDKTKTLKYNTNSDLYDSPAATWRDTLSCFMFPHAPKAEDLPEICGEIMREYSKQVMKLGEFVFELLSEGLGLSPNHLKEIDCAKGLLMLSHCYPPCPEPDLTLGAPQHTDRTFITILLQGHIGGLQVLHDKYWIDVPPTQGALIFNVGDLLQLISNDKYVSVEHRVLAHKAQEPRISVACFFVHPSPGRSYGPIKELLSEENPPKYKETTAEASNHYVPRKLGENFSLHHLRI
>Aa_G359780.t1
MESKDTMVGTYNRAGEVKAFGEMKIGVKGLVDTGITQIPRIFHHPQVFLANPKPSSTVRIPIINLGGGMFESKVMRETVIAKVRVAVEKFGFFQVINHGIPVDVMEKMKDGIREFHEQDSEVKKTFYSRDITKKVKYNTNFDLYSSQAANWRDTLTTVMAPDVPKADDLPNICGEIMLEYTKRMMKLGELIFELLSEALGLKSNHLKEMDCAKSLSLLSHYYPPCPEPDRTFGISSHTDISFITILLQDHIGGLQILHDGYWIDVPPNPEALILNLGDLLQLITNDQFVSVDHRVLANRGEEPRISIASFFMHTIPNEQVYGPIKELLSEENPPKYRDTTTTEMATHYLARGLDGTSPLLHFKI
>Aa_G359780.t2
MESKDTMVGTYNRAGEVKAFGEMKIGVKGLVDTGITQIPRIFHHPQVFLANPKPSSTVRIPIINLGGGMFESKVMRETVIAKVRVAVEKFGFFQVINHGIPVDVMEKMKDGIREFHEQDSEVKKTFYSRDITKKVKYNTNFDLYSSQAANWRDTLTTVMAPDVPKADDLPNICGEIMLEYTKRMMKLGELIFELLSEALGLKSNHLKEMDCAKSLSLLSHYYPPCPEPDRTFGISSHTDISFITILLQDHIGGLQILHDGYWIDVPPNPEALILNLGDLLQAIAFLIFLRKYIHPYSD
>Aa_G694440.t1
MEATTYDRASELKAFDDMKVGVKGLVDTGITQIPRIFHHPHLNITLNPNPLLSSKKMMIPTIDLQGGLFDSTVTRESVIVKIREAVENFGFFQAINHGIPLDLLEKMKDGVRGFHEQDSEVRKKFYSRDNTKTVRYNSNFDLYSSPSTNWRDTLSCFMFPDLPKAEELPEICGEIMLEYSKGVMKLAELIFELLSEALGLNPNHLKEMDCTKGLFMLSHYYPPCPEPDRTFGTSQHSDRSFLTILLQDHIGGLQVLHDDYWVDVPPVSGALLVNLGDILQLISNDKFVSVEHRVLANRGEKPRISVASFFVHPLPSLRVYGPIEELLSEENPPKYRDTTITEYTSQYMARGLDGNSVLLHYKI
>CARHR124300.1
MEATTYDRTSEVKAFDETKIGVKGLVDAGISQIPRIFHHPHTTVTNPKPSSTMMTKIPTIDLRGGVFDSTVTRENVIETIRNAVEEFGFFQVVNHGIPIDVMEKMKDRIRKFHEQDSEVRKKFYSRDFTKKVTYNSNFDLYSSPSANWRDTLSCFMFPDVPKTEDLPEICGDSMLEYSKQVIKLGELIFELLSEALGLNPNHLKEMDCTNGLLMLSHYYPPCPEPDLTFGTSQHSDRSFLTILLQDHIGGLQVLENGCWVDVPPIPGALLVNLGDLLQLITNDKFVSVEHRVLANRGEEPRISVASFFVHRLPSLRVFGPIKELLSEQNPPKYKDTTVSEYTRHYMARGLDGKSVLLDFKI
>CARHR124300.2
DSSPSANWRDTLSCFMFPDVPKTEDLPEICGDSMLEYSKQVIKLGELIFELLSEALGLNPNHLKEMDCTNGLLMLSHYYPPCPEPDLTFGTSQHSDRSFLTILLQDHIGGLQVLENGCWVDVPPIPGALLVNLGDLLQLITNDKFVSVEHRVLANRGEEPRISVASFFVHRLPSLRVFGPIKELLSEQNPPKYKDTTVSEYTRHYMARGLDGKSVLLDFKI
>Lme_scaffold110.150
MEATYDRVNELKAFDDMKVGVKGLVDAGISQIPRIFHHPYLTLTDSKPSLSSTTTTIPTIDLYGGVFNSTDTRKIVIKHIKEAVEKFGFFQAINHGIEIDVMEKMKDGVRGFNEQDLEEKKKFYSRDNTKTFTYNSNFDLYSSASANCRDTMSCFMSPNVPKTEDLPEICGEIMFEYSKGIMKLGDLIFELLSEALGLNPNHLKEINCNKGLLMLSHYYPRCPQPDLTFGTSQHSDRSFLTILLQDHIGGLQIRHDDNWVDVPPVPGALLINLGDLLQLITNDKFVSVEHRVLANRSEEPRISVASFFVHSLPSSRVYGPIKELLSEQNPPKYRDTTVTEYSKQYMAKGLDGKAVLLQFKI
>Lme_scaffold127.178
MKVGVKGLLGAGVSQIPRIFHHPHLTLTDSHPSTMIPTIDLYGGVFESTDTRKSIINNIKEAVVKFGFFQAINHGIEIDVMEKMKDGVREFHEQDSEVKKKLYSRDNTKTFTYNSNFDLYSSPSANWRDTLSCFMSPNVPKTQDLPEICGFRNPNHLKEMDCTKGLLMLSHYYPLCSQPDLTFSTSQHSDRSFLTILLQDHIGGLQIRHNDNWVDVPPVPGALLINLGDLLQLITNDKFVTVEHRVLANRIEVPRTSVASFFMHPLPSFASLWTNKRAFV
>Os05g50090.1
MGGEAAQLTPARIDFSGVDPAAPGTGRWAEVRAEVMGALTTHGWFDAHYPQLTPELRAGLFDAAVRPLFALPVDAKRRNYHGPEKPFHGYLGGLPGLDSYESLAIVDGLKPESVRAFADLVLPRGANDDDGFCEIVNGAAKRIADLEGMVRRMILEGLGVAEHHEAQGESFWHLFRMSEYRAPNSDEKVTGGSKSGSPHHQLLPLAAVSLSSIVNCSAALPSWSSAAAHPHPPAPDLVACLDGDGSGGRCHRARGWREHVDTNWLSIVCQNEVNGNEMQTRDGEWVLVEPSPTSLIVNVGNALRAWTNDRLHAPFHRIMVSGHATRYTCMLFSSPNFMIQVPNELVDECHPPRFKTHDNDDFIRFCVSEEGARHEDKLKAFCGL
>Os04g10350.1
MPASDPAPAAAAAAYDRTAELRALDATLSGVRGLVASGATHLPRIFHNVVHGDQEPPEATAPSSAATTTTTVPVIDISGSRAAVVDAVRRAAAEWGFFQVTGHGVPLAAMDAAAGAARAFHESGGGEGSDKARLYSREPGRAVKYHCNFDLYQSPVANWRDTLYLRMAPDPPPAADLPEICRDALFEYAKQVKNLGNTLFELLSEGLGLKPSYLTDIECNQGQIILCHYYPPCPQPELAIGTSRHSDSGFLTILLQDDIGGLQILHEDRWVDVTPTPGAFIVNVADLLQLISNDNYKSVEHRVVAKNTEPRVSIACFFSTHFHPISTRMYGPIKELLSDENPPLYREALVRDYTARYYSVGLDGKFKTTLSEFRL
>Os05g48230.1
MEIGRLVRKQTQPGWAPTTRGGGRRRPLALALGRLSSRRPVRCRCLAAMQTSPPPPSVRTVSIPFSDLKERDRDLSGKIEEGLGPNGLGIISIADVPGFPVLRKTLLRLAPKFANLPEDVKKELEDPDSRFNFGWSHGKEKLESGKLDTFKGSFYANPILDAPTTDDVLVRRYPSYCRTNIWPASHLPELEIAFKALGKLMLEVGLMLAHHCDRYVMQQGVGPYDGESLEQTIASSRCHKGRLLYYYPRQFSKQEEGGSVSSWCGWHTDHGSLTGLTCALFTKNSMEIPCPDSAAGLYIRTRDDKVVKVTFEENELAYQVGETTEILSRGRLCATPHCVKAPSSENASNVDRSTFAMFMQPDWDEKLKFPSEIPYHQELIPPNGTLTFGEYSERLVNKYYQGKT
>Bostr.26326s0118.1
MTGDYDRAGEIKAFDEMKIGVKGLVDAGITKIPRIFHNPDAAITNPKLSSTVVMIPTIDL
GGGVFESAVVRESVVAKVKDAMEKFGFFKAINHGVPLDVMEKMRNGIRGFHEQDTEVKKM
FYSRDKTKKVKYNSNGDIYDSPAASWRDTLSCVMAPKLPKAEDLPEICGEIMLEYSKEVT
KLAELMFELLSEALGLSPNHLKEMDCAKGLLLLSDCFPPCPEPNRTLGRIQHTDRSFLTI
LLHDHIEGLQVLHDGYWIDVTPDPEAFIINVGDLLQLITNDKFVSVEHRILANRREEPRI
SVGCFFVHTSPSSRVYGPIKELLSEQNPPKYRDTTAGASNHYVARKLNGNASLDHLRI*
>Bostr.24513s0145.1
MVGNYDRTGEVKAFDEMKIGVKGLIDAGITQIPRIFHHPRATVTNPKPSSTLEIPTIDLG
GGVFESTVTRESVITKVRDAVEKFGFFQVINHGIPIDVMEKMKDGIRGFHEQDSEVKKTF
YSRDITKKVKYNTNFDLYSSQAANWRDTLTTVMAPDVPQVEDLPAICREIMLAYSKRMMK
LGELIFELLSEALGLKPNHLKELDCAKSLSLLSHYYPPCPEPDRTFGISSHTDISFITIL
FQDHIGGLQVLHDEYWIDVPPNPKALIVNLGDLLQLITNDKFVSVEHRVLANRGKEPRIS
SASFFMHTIPNEQVYGPIKELLSEQNPPKYRDTTTSEMARHYLARGLDGTSPLLHFRI*
>Desop.0248s0927.1
MGSLGTMPEKYDRASEVKAFDETKTGVKGLVEAGITKIPRIFHNPLVTVPNPRPTSLMTL
PAIDLGGGVFESKAMRENVVNKFKDAAEKFGFFHAINHGIPLDLVEKMKDGIRGFHEQDP
EVRKMFYSRDKTKIVKYNSNADLYDSPAASWRDTLTTFMAPDVPRAEDLPEICREIMLEY
SKEVMKLAELLFELLSEALGLSPNHLKEMDCTEGLVMLGHCYPPCPEPDRTFGGAPHTDR
SFLTILLQDHIEGFQVLHEGCWIDVPPNPKALIINIGDFLQLLSNDKFVSAEHRILANSR
DEPRISITSFIVHPLPSSKVYGPIKELLSEQNPPKYRESTAETSNHYVPRKLGGNSSLDH
LRI*
>Desop.0248s0928.1
MEATYDRASEVKAFDNMKIGVKGLVEAGIAQIPRIFHHPHLNLTDSNPLLSSSTVMIPTI
DLGGGLFESIVTRKTKIAMIRDAVEKFGFFQVINHGIPLDVMEKMKDGIRGFHEQDSELR
KTFYTRDITKKVTYNSNFDLYSSPSANWRDTLSCFMAPHVPKTEDLPEICREILLEYSKR
VMKLGELIFELLSEALGLNPNHLKEMDCTKGLLMLSHYYPPCPEPDLTYGTSQHSDRSFL
TILLQDHIGGLQILQNDHWVDVPPVPGALLVNLGDLLQLITNDKFVSVEHRVLANRGEDP
RISVASFFVHPLPSLRIYGPIKELLSEQNTPKYRDTTVTEYTSHYMARGLDGNSVLLHFK
I*
>Desop.0039s0116.1
MDSCSPQLPLINLADKILTPGSSKWVEVRNDVRKALEEFGCFEASYDKVSWDLQESIVKT
MEELFALPVEIKKRNVCPKPYVGYLNHNDLSESLGIQDANLLENVNEFTQQLWPDGDGDE
NISETIQLFAEKLTEIDVMVRKMVMESYGIEKYIDEHLNSTSYRMRLMKYTAPPDVDVDT
TSKDNANVSANVDDGADTADAADGANVGVKVNIDVTDDVNANDNVKADASDDVGVNGDTN
VDADVTGDAVANSDVSAGVDGGANGDVAADSDANAGADGGANGDANAGADGGANGDANIG
VGGRVNANTDVGVDANVNSNVDVKDDVKTGATTGNGDEANDGAHVDDKKLGLPCHTDKNL
LTILFQHQIEGLDVKTKDEKWIRVKPSPNTFVVIAGDSLCALMNGRISAPYHRVRVTEKK
KTRYTAAIFTCPKPGYLIEAPKELVDEKHPRLFRPFDYRDLFTFYHTEAGRKIESTLQAY
CAVSEA*
>Desop.0039s0115.1
MDSVSVLPLSTSFQLPLIDLSDQTLKPGSSKWDEVKTDVRKALEDYVLFELPIQTKQRNV
SSKPFHGYLCHNLYQSLGIADANVLEKVKEFTQQLLPDHGNKKSISETVYRFSKQLSEVD
MMVRRMIMESFGIEKYVDEHLNSTNDLFRMMKYTPPHDVDDDEVEQTKLGLVAHTDKNII
TVLHQYQVDGLEVKTKDEKWIKVKPSQDSFLIIAGDFLCTFEWPSVFSISPSHNDGKEDV
GVIIDSTALFSVPNAGVIIDSPEELIDEEHPRIFKPFEYIDFLHFLHSEAGHRAQSALHD
YCAL*
>Lma_002744
METKYNRASEIKAFDETKIGVKGLVEAGITKIPRIFHNTKPPHLSSSTMIIPTIDLKGGV
FESKSTREKVVANIKEAVEKFGFFQAVNHGIPNDVMEKMKVGVREFHEQDSEVRKMFYSR
NNKLVNYNSNFDLYSSASANWRDTLSCFMAPDVPKTEDLPDICRGIILEYSKRVMKLGEL
IFELLSEALGLNPNHLKEIDCTKGLLMLSHYYPPCPEPDLTFGTSQHSDRSFLTILLQDH
IGGLQVLQNGYWVDVPPVPEALLVNLGDLLQLITNDKFVSVEHRVLANRGKEPRISVASF
FVHPVPSLQVYGPIKELLSETNPPKYRDTTISEYSKRYMAKGLDGKSVLLQFKI
>Lma_017428
MDSAATVQVPVIYFSDQNIKPGSEKWVEVRKDVRKALEEYGCFEAACDKVSKELHDSVIE
SMEELFSLPVEIKKRNVCPKPFVGYLTHNNLSESLGVQEANILEKAEEFTRQIWPEEGNK
KVSEAIQKFAEKLAEIDVMVRKMLMESFGIEKYIDEHLNSTNYRIRLMKYVAPPEPKVDA
DAPGGNVDVKVNNADDGDAVNANTSVNVSDDVNANANASVNGDAAASGDVDAVTSALDGV
NLKGDVDANGNTNVGVNADANGKTNVGVSVNADANDKTGGDGEKVKDTTDDVEAKLGLPC
HTDKNLLTVIFQHEVEGLEVITKDGKWIRIKPSPTSFVVVAGDCLCALTNGRIAPCYHRV
RVTEKKRTRYSVGLFTQPKPGLLVNSPEELVDEEHPRAFRPFDYSDLMGFYHTEVGKRAP
STLQAYCAISTA
>Lma_017429
MDSHSLPLPLDVTPQLIPVIDFSDRTLEAGSSKWVKVRSEVRKALEEYGCFEASFDKVSM
ELKKSVYKAVEELFDLPVETKQRNMSSKPFHGYLCHNLYQSLGIDDANVDHKVNHFTQQI
WPDHGNKTISETMHKFSEQLSELDAIVRRMIMESFGLDKYIDEHLNSTNYLLRMMKYTPP
LDDADDDVQEKKLGLRAHTDKNIVTILHQYNVDGLEVKTKDEEWIKVKPCPDSFLVMIGD
SLCALLNGRLSSPYHRVIMGKKTRYSTALFSTPKTGVVIDSPQELIDEEHPRMFKPFKYS
DFLHFFHSEAGRKAQSALHAFSAL
>Mde_021690
MEATYDRGSEVKAFDEMKLGVKGLVDAGIAQIPRIFHHPDLNLTNPNPPLSSTTSMIPTI
DLEGGVFESTVTRESVIVKIKDAVEKFGVFQAINHGIPLDLLEKMEDGARGFHEQDSKVR
KNFYTRDHSKKVTYNSNFDLYSSPSANWRDTLSCFMAPDVPKTEELPEICGEIMLDYSKR
VMRLGVLIFELLSEALGLNPNHLKEMDCTNGLLMLSHYYPPCPEPDLTFGTSPHSDRSFL
TILRQDHIGGLQVLQDGYWVDVPPVSGALLVNLGDLLQLITNDQFVSVEHRVLANRSEEP
RISVASFFVHPLPSLRVYEPVKELLSKENPAKYRDTTVTEYTSHYMAKGLDGRSVLLNFK
I
>Mde_034433
MGSNSLQLPVIYLSDETLKPGSTKWVEVRSDVRKALEEYGCFEMSYDRVSEKLKESVLEA
MEELFELPLEAKQRNVSPKPYTGYFSHNGLSESLGIQDAEVLEKVEEFVRLLRPDSDGNK
NLSETIQKFTEKLAELDVIVRRMVMESFGIEKYLDEHLDSTNYRLRLMKYVAPPDVDAND
GANANTNGNVDVTSVAKSASVIVNTDVSANANGDANDGGDDAKTGDCASVKSNAKVDPHV
KASVDVVSDGADAKTNASVGISDHKVEANGGEDANVDNGKVGDKVEANGGDQDAKVDTSN
VGVGDKVEASGGDDASVDNGKVGDHKVEANGG
>Mde_034434
MGSNSLQLPVIYLSDETLKPGSTKWVEVRSDVRKALEEYGCFEMSYDRVSEKLKESVLEA
MEELFELPLEAKQRNVSPKPYTGYFSHNGLSESLGIQDAEVLEKVEEFVRLLRPDSDGNK
NLSETIQKFTEKLAELDVIVRRMVMESFGIEKYLDEHLDSTNYRLRLMKYVAPPDVDAND
GANANTNGNVDVTSVAKSASVIVNTDVSANANGDANDGGDDAKTGDCASVKSNAKVDPHV
KASVDVVSDGADAKTNASVGISDHKVEANGGEDANVDNGKVGDKVEASGGDDASVDNGKV
GDHKVEANGG
>Mpy_005980
MEATYDRSSEVKAFDEMKLGVKGLVDAGIAQIPRIFHHPYHLNLTDSNPPLSSTTMMIPT
IDLKGGVFESTVTRENVIVKIKEAVEKSGFFQAVNHGIPIDVMDEMKDGIRGFHEQDSEV
RKKFYSRDNTKKVKYNSNFDLYSSSSANWRDTLTCFMAPDVPKTEELPEICGEIMLEYSK
RVMRLGELIFELLSEALGLSPNHLKEMDCTKGLLMLSHYYPPCPEPDLTFGTSQHSDRSF
LTILLQDHIGGLQVFQNGYWVDVPPVPGALLVNLGDLLQLITNDKFVSVEHRVLANRGEE
PRISVASFFVHPLPSLRVYGPIKELLSEENPPKYRDTTVTEYTSHYMARGLDGKSVLFDF
KI
>Mpy_014445
MDSDSVIPLDVSPKLPVINFSDQPLKPGSSKWVKVRSDVLKALEDYGCFEASFDKVSTEL
KKSVFEAMEELFELPIQTKQRNVSSKPFHGYLSHNLYQSFGIDDPNVAEKVNDFTRQIWP
DHGNKIISDTIHRFSEQLAGLDVMVRRMIMESFGMEKYIDEHLNSTNYLMRLMKYTSPPD
DDVEETKLGLRSHTDKNIITILHQYQVDGLEVMTKDEKWIKVKPCQDSFVVMVGDSLSAL
LNGRLSSPYHRVTMMGKKTRYSTALFSIPKKELS
>Mpy_014446
MDSDSVLPLPLDVSSKLPVIDFSNQTLKPGSSKWVKVRSDVRKAFEDYGCFQASFDKVST
ELKKSVLEAMEELFELPIQTKKRNVSSKPFHGYINHNIYQSFGVEDASVAEKVNDFTRQI
WPDHGNKTTSETIHKFSEQLAELDVMVRRMIMESFGIEKYIDEHLNSTNYLMRLMKYTSP
PDDDVEETKLGLSSHTDKNIITIIHQCQVDGLEVMTKDEKWIKVKPCQDSFLVMVGDSLS
ALLNGRLSSLYHRVTMMGKKTRYSTALFSLPNTGVIVDSPQELVDEEHPRVFKPFEYNDF
IHFFHSEAGHRAQSALHAYCAL
>Mer_CAA7027429.1
MESKDTVAATFDRTAFDQMKIGVKGLADTGITQIPSIFHDPEALVSANPKPSSPVKIPEI
DLGGGLFESTATRESLVAKVKHAMETFGFFRAVNHGIPLDTMEKMIAGVRGFHEQDPEVR
KAFYTRDKTKKLKYNTNADFYDAPAASWRDTLSCFMAPDAPKPEDLPEICGEIMLEYSKQ
VMKLAELILELASEALGLNPNHLKDLDCVKGLYMLCHCYPHCPEPDRTLGARKHTDRTFI
TILLQDHIGGLEIQHDGGWVPVAPTPGSLIVNVGDLLQLITNDKFVSVEHKALANKVKEP
RISIASFFVHPTSSRLYGPIKELLSEENPPKYRETTAQASNHYVARIPNVNASLQHLRI
>Mer_CAA7027470.1
MESTATFDRASEAKAFDQMKLGVKGLADTGITQIPRIFHDPEASVSANPEPSSPVTIPEI
DLAGGLLVDSTVTRESVIAKVKHAMETFGFFRAVNHGIPLDTMEKMIAGVRGFHAQDPEV
RKAFYTRDKTKKLKYNTNADFYDAPAASWRDTLSCFMAPDAPKAEDLPEICGEIMLEYSK
QVMKLAELILELASEALGLNPNHLKDMDCVKGLYMLCHCYPHCPEPDKTLGARKHTDRTF
ITILLQDHIGGLEIQHDGGWVPVAPTPGSLIVNVGDLLQLITNDKFVSVEHKALANKAKE
PRISIASFFVHPTSSRLYGPIKELLSEENPPKYRETTAQASNHYVARIPNANASLQHLRI

>Mer_CAA7033461.1
MEPKDTVAATFDRASEVKAFDEMKTGVKGLVDAGNTTIPRIFHNPQASITYPKHPSSVTI
PTVDLGGVLESKVTRESVVAKVRDSMERFGFCQVINHGIPVHIMEKMRDGVRGFHEQDPE
VRKTFYSRENKLKYHTNADLHHSPAGSWRDTFTCFMAPDVPKPEDLPQICGEIMLEYSKW
MMKLGELFFELLSEALGLKPNHLKEMDCAKGLFLLCHCFPYCPEPDRTLGGAPHTDRSFL
TVLLPGQIGGLQVLHEGYWIDVPPSPGSLIVNVGDLLQLLSNDKFVSVEHRILANRSKEP
RISVGAFFVHPSPGSKLYGPIKELLSEENLPKYRDTHVQASNHYVARSLDGNNSSLSHLR
I
>Mer_CAA7033473.1
MEAKYDRASEVKAFDEMKIGVKGLVDAGISQIPRIFHHHLNSTDSNPPLSSTTMIIPTID
LQGGKLESTATRESVIAEIRDAVEKFGFFQAINHGIPIDVMEKMKDGVRNFHEQDAEVRK
KFYSRDNTKKFTYNSNFDLYSSKSANWRDSLSCFIAPDVPKTEDLPEICGEVMLEYSKQV
IKLGEIVFELLSEALGLDPNHLKEMDCTKGLLMLCHYYPPCPEPDRTFGGSPHSDRSFLT
ILLQDHIGGLQVFQDGYWVDVPPVPGALLINLGDLLQIITNDKFVSVEHRVLANRGEEPR
ISVASFFVHPLPSLRVYGPIEELLSEQNPPKYRDTTVTEYSNHYMARGLDGKSVLLQFKI

>Mer_CAA7033476.1
MEANYDRTSELKAFDEMKIGVKGLVDAGIAEIPRIFHHPNPIITDSNPPLSSSTKMIIPA
IDLKGGVFESTLEREIVVTEIKEAVEKFGFFQAINHGIPIDVIEKMKDGVRKFHEQDAEV
RKKFYSRDKTRKFTYNSNFDLYSSKSANWRDTLSCFVAPDLPKTEDLPEICGEILLEYSK
GVMKLGELIFELLSEALGLDRNHLKEMDCMKGLLMLSHYYPPCPEPDRTFGTSQHSDISF
LTILLQDHIGGLQFLQNGSWVDVPHVPGALIVNPGDFLQLITNDKFASVEHRVLANRSQE
PRISVAAFYVYPLPFARVYGPIKELLSEQNPPKYRETTMTEYIKFYMARGLGEKSALLQF
KI
>Mer_CAA7033477.1
MAEKYDRAGEVKAFDEKKIGVKGLVDAGITQIPRIFHHPNVTVTNPSKPSLTVVIPTIDL
GLGLGGGTVTRESVVAKVRDAVRKFGFFQAINHGIPIDVMEKMKRGIRGFHEQDPQVKRG
FYSRDINRKVKYNTNFDLYTSQAANWRDTLTTVMAPNVPSAEDLPETCREILLEYSERMM
KLGELIFELLSEALGLKPNHLKELDCAKSLSLLSHYYPPCPEPDRTFGISSHTDISFITI
LLQDHIGGLQVLHDGYWIDLPPNPEALILITNDEFVSVEHRVLANRSEEPRISIASFFMH
TITNEQVYGPIKELLSKQNPPKYRDTTTTEFAKHYLSKGLDGTSPLLHFRI
>Mer_CAA7034085.1
MAEKYDRAGEVKAFDEKKIGVKGLVDAGITQIPRIFHHPNVTVTNPSKPSLTVVIPTIDL
GLGLGGGTVTRESVVAKVRDAVRKFGFFQAINHGIPIDVMEKMKRGIRGFHEQDPQVKRG
FYSRDINRKVKYNTNFDLYTSQAANWRDTLTTVMAPNVPSAEDLPETCREILLEYSERMM
KLGELIFELLSEALGLKPNHLKELDCAKSLSLLSHYYPPCPEPDRTFGISSHTDISFITI
LLQDHIGGLQVLHDGYWIDLPPNPEALILITNDEFVSVEHRVLANRSEEPRISIASFFMH
TITNEQVYGPIKELLSKQNPPKYRDTTTTEFAKHYLSKGLDGTSPLLHFRI
>Mer_CAA7037873.1
MAEKYDRAGEVKAFDEKKIGVKGLVDAGITQIPRIFHHPNVTVTNPSKPSLTVVIPTIDL
GLGLGGGTVTRESVVAKVRDAVRKFGFFQAINHGIPIDVMEKMKRGIRGFHEQDPQVKRG
FYSRDINRKVKYNTNFDLYTSQAANWRDTLTTVMAPNVPSAEDLPETCREILLEYSERMM
KLGELIFELLSEALGLKPNHLKELDCAKSLSLLSHYYPPCPEPDRTFGISSHTDISFITI
LLQDHIGGLQVLHDGYWIDLPPNPEALILITNDEFVSVEHRVLANRSEEPRISIASFFMH
TITNEQVYGPIKELLSKQNPPKYRDTTTTEFAKHYLSKGLDGTSPLLHFRI
>Mer_CAA7047067.1
MDSDSSSVPPLYVSFQLPVIDFSDQTLKPGSSKWEEVKTDVRKALEDYGCFEASFQKVST
ELKKSVFQAVEELFELPTETKQRNVSSKPFHGYLCHNLYQSLGIDDANVLEKVNDFTQQI
WPDHGNKKIRETIHRFSEQLSELDMMVRRMIMESFGIEKYIDEHLNATNYLLRMMNYTAP
PDDDDVEETKIGLRSHTDKNIITILHQYQVDGLEVETKDKKWIKVKPSQDSFLVMVGDSL
CAFLNGRLSSPYHRVLMTEKKTRYSTGLFSVPKSGFIIDSPQELIDEEHPRIFKPFDYDD
FLTFFHSEAGRKAQSSIHAFCAL
>Mer_CAA7053742.1
MEAKYDRASEVKAFDEMKIGVKGLVDAGISQIPRIFHHHLNSTDSNPPLSSTTMIIPTID
LQGGKLESTATRESVIAEIRDAVEKFGFFQAINHGIPIDVMEKMKDGVRNFHEQDAEVRK
KFYSRDNTKKFTYNSNFDLYSSKSANWRDSLSCFIAPDVPKTEDLPEICGEVMLEYSKQV
IKLGEIVFELLSEALGLDPNHLKEMDCTKGLLMLCHYYPPCPEPDRTFGGSPHSDRSFLT
ILLQDHIGGLQVFQDGYWVDVPPVPGALLINLGDLLQIITNDKFVSVEHRVLANRGEEPR
ISVASFFVHPLPSLRVYGPIEELLSEQNPPKYRDTTVTEYSNHYMARGLDGKSVLLQFKI

>Mer_CAA7057546.1
MFDFREILLEYSKGVMKLGELIFELLSEALGLDRNHLKEMDCMKGLLMLSHYYPPCPEPD
RTFGTSQHSDISFLTILLQDHIGGLQFLQNGSWVDVPHVPGALIVNPGDFLQLITNDKFA
SVEHRVLANRSQEPRISVAAFYVYPLPFARVYGPIKELLSEQNPPKYRETTMTEYIKFYM
ARGLGEKSALLQFKI
>Sal_KAF8049673.1
MLEYSKEVMKFAELVFELLSEALGLSPNHLKDIGCTKGFCMLCHCYPPCPEPDRTLGAAQ
HTDRTFLTILLQDDIGGLQAVHDGYYIDVPVNPDAIIVNIGDLLQLVTNDKFVSVEHRVM
ANGSKQPRIAVSSFFVHPPTSASVYGPIKELLSEENPPKYRETPAGYSNHFVPRQRVGNN
SLSHLRI
>Sal_KAF8086358.1
MESKMVEAYDRAAEVKAFDEMKTGAKGLVDAGITEIPRIFHNPLVAVENYKPSSEVRIPS
IDFGGRVFESPVARESVVAKVKHAVENYGFFQSINHGFPLDLMQRMREGVRAFHDQDPQV
RKTFYTRDMNKRVKYFSNPDLFDSPAASWRDTFTCFMFPDVPDKQDLPEICGEIMLEYSK
EVMKFAELVFELLSEALGLSPNHLKDIGCTKGLCMLCHCYPPCPEPDRTLGAAQHTDRTF
LTILLQDHIGGFQAVHDGYYFDVPVNPDAIIVNIGDLLQLITNDKFISVEHRVLANGSNH
SRIAVSSFFVHPPTSASVIGPIKELLSEDNPPKYRETPAGFSNHFVPRQRHGNNSLSHLR
I
>Sal_KAF8086533.1
MEAKFDRASELKAFDEMNLGVKGLVDSGISTIPRIFHHPHLSSTPLLSSSTMTIPTIDLG
GGVFESTVSRESVISKIKEAVERYGFFQAVNHGIPTDVMEKMKDGTRGFHEQEPEVRKKF
YSRDSTDKVTYRSNFDLYSSASANWRDTLSCFMFPDAPKTEDLPEICGEVMLEYSKGVME
LGELIFELLSEALGLDPNHLKEMDCTKGLLMLSHYYPPCPEPDLTYGTSPHSDRSFLTIL
LQDHIGGLQVQQNGYWVDVPPVPGALLVNLGDLLQLITNDKFLSVEHRVLANRGEEPRIS
VASFFVHPLPSLKVYGPIQELLSEQNPPKYRDTTVTEYSKNYMAKGLDGKSVLLQFKI
>Sal_KAF8108747.1
MAGTYNRTSEVKAFDEMKIGVKGLVDAGIKQIPRIFHHPPHVTVPNSPKPSSMVVIPTID
LGGGMFDQSKVTRECVVAKVRDAVEKLGFFQVINHGIPLDVMEKMKDGTRGFHEQDAEVK
RAFYSRDITKKVKYNTNFDLYSSQAANWRDTLTTVMAPDVPEAVDLPKICGEIFLEYSTQ
MMKLGELIFELLSEALGLEPNHLKELDCAKSLSLLSHYYPPCPEPDRTFGISSHTDISFI
TILLQDHIGGLQVLHDGYWIDVPPNPKALIVNLGDLLQLISNDKFVSVEHRVLANRGEEP
RISIASFFMHTIPNEQVYGPIKELVSKQNPPKYRDTTTTEMARHYLARGLDGASPLLHFR
I
>Sal_KAF8117273.1
MEKTMVGAYDRAAEVKEFDEMKTGVKGLVDAGITEVPRIFHNPLVSVKNYKPSSEVRIPS
IDFGGRVFESPVTRESLVAKVKEAVENYGFFQSINHGFPLDLMQRMRDGVRAFHDQDPLV
RKTFYTRDMDKRVKYFSNPDLFDSPAASWRDTLTCFMFPDVPKKDDLPEICGEIMLEYSK
EVMKFAELVFELLSEALGLSPNHLKDIGCTKGFCMLCHCYPPCPEPDRTLGAAQHTDRTF
LTILLQDDIGGLQAVQDGYYIDVPVNPDAIIVNIGDLLQLVTNDKFVSVEHRVMANGSKQ
PRIAVSSFFVHPPTSASVYGPIKELLSEENPPKYRETPGGYSNHFVPRQRVGNNSLSHLR
I
