# Supplementary material for: Insights into glucosinolate accumulation and metabolic pathways in Isatis indigotica Fort
Source: BMC Plant Biol. 2022 Feb 22;22:78. doi: 10.1186/s12870-022-03455-6 (PMC8862337; doi:10.1186/s12870-022-03455-6)
Supplement: Supplementary file 21 — Additional file 21: Supplementary Data 2. Protein sequences of CYP79, CYP81F and CYP83 used for phylogenetic tree building in this study. This is the source file for Fig. S6. Detailed information can be found in Table S5c. [file 12870_2022_3455_MOESM21_ESM.fasta]

>IiCYP51G1-1
MELDSENKLLKTGLVVVATLVVAKLIFSFFTSDSKKKRLPPTLKAWPPLIGSLLRFLKGPIVMLRDEYPKLGSVFTVNLLHKKMTFLIGPEVSAHFFKAPESDLSQQEVYQFNVPTFGPGVVFDVDYSVRQEQFRFFTEALRVNKLKGYVEMMVTEAEDFFSQWGESGEVDLKTELERLIILTASRCLLGREVRDQLFDDVSALFHDLDNGMLPISVLFPYLPLPAHRRRDRAREKLSEIFAKIIGSRKRSGKSENDMLQCFIESKYKDGRQTTESEVTGLLIAALFAGQHTSSITSTWTGAYLMKYKEYFSAALDEQKMLMEKHGDKIDHDILSEMDVLYRCIKEALRLHPPLIMLMRASHSDFNVTARDGKTYDIPKGHIVATSPAFANRLPHIFKDPDTYDPDRFSPGREEDKAAGAFSYISFGGGRHGCLGEPFAYLQIKAIWSHLLRNFELELVSPFPEIDWNAMVVGVKGNVMVRYKRRQLS
>IiCYP51G1-2
MELDSENKLLKTGLVVVATLVVAKLIFSFFTSDSKKKRLPPTLKAWPPLIGSLLRFLKGPIVMLRDEYPKLGSVFTVNLLHKKMTFLIGPEVSAHFFKAPESDLSQQEVYQFNVPTFGPGVVFDVDYSVRQEQFRFFTEALRVNKLKGYVEMMVTEAEDFFSQWGESGEVDLKTELERLIILTASRCLLGREVRDQLFDDVSALFHDLDNGMLPISVLFPYLPLPAHRRRDRAREKLSEIFAKIIGSRKRSGKSENDMLQCFIESKYKDGRQTTESEVTGLLIAALFAGQHTSSITSTWTGAYLMKYKEYFSAALDEQKMLMEKHGDKIDHDILSEMDVLYRCIKEALRLHPPLIMLMRASHSDFNVTARDGKTYDIPKGHIVATSPAFANRLPHIFKDPDTYDPDRFSPGREEDKAAGAFSYISFGGGRHGCLGEPFAYLQIKAIWSHLLRNFELELVSPFPEIDWNAMVVGVKGNVMVRYKRRQLS
>Mol_GLEAN_10010374
MSTYVTSRGYLSTALSPFGEQWKKMRGVVARHMVSPANHRWLHGKRVEESNNLVHYVYNQCKNSRKVDLVKVRSIARHYCSNVIRKMIFNKRYFGEGMEAGGPGFEEEDHVDALFGIHAYLFSFRVSDYVPCSRGLDLDGHEKVVKELNEILGKYHDPIIEKRIRQWWNGAKKKQEDLLDVLITMKDADGSPLLSTEEIKAEITDLMLATVDNPSNALEWAMAEMINQPEMLQKAPEELDRVVGKERLVQESDLSELNYIKACAREAFRLHPIARFNVLMCQCPTSQWAITSSPRAANWSLPPGKTNLTECENSLFLAKPRLPAAVYPVL
>Aar_scaffold871_3
MFDFISLLAFLLGLLLFVFPVKRKTKISITSSTRNLPLPPAPKPWPLIGNLPEIRKNTPVFRWIHSFMKEANTDIASFRLANTHVITITSPKLAREILKKQDSIFATRPLTMGTEYSSRGYLTIAVVPQGEQWKKMRKIVSSHIVSPKKFQWTLEKIIEESDNLMRYINKSCIDKNMIDLRLAVRQYSGNVARKMMFGVRHFGKGSCDGSGPGFEEIEHVESLFTVLTHLYAFAISDYVPWLRFLDLEGHERIVRCAMENVSKYNDCFVDERLKQWRNGKRKETEDLLDMFIMAKDINGEIALTDEEIKAQVTELLLATVDNPANAAEWAMAEMINNPNIMQKAVNEIDKVVGKDRFVLESDLPNLNYIKACAKEAFRLHPVAPFNLPHVSTSDTILEDYFIPKGSHVLISRLGIGRNPNVWEKPLKFEPERHLGDNVHVELNDPDLNVVTFSTGRRGCLGVKIGSVMTYMLLARLVQGFNWKFEGKIDLEENETDLFMAKPLKVIATPRLNPQVYPK
>Aa_G170600.t1
MLDFTSILAFILGFFILALTMKRKETMKTVSMTSYTRKFLLPPGPKSWPLIGNLPQILRKNKPVFRWIHSLMEELDTDIACIRIANTYVIPVTSPRIAREILKKQDSIFATRPLTMGTEYCSRGYLTIAVEPQGDQWKKMRRVVASHVTNRKSFKWTLEKRTEEADNLVRYINNRCVKNHGNGNGFPVIDLRLVVRQYSGNVARKMMFGVRHFGKGSEDGSGPGVEEIEHVESLFTVLTHLYAFALSDYVPWLRFLDLEGHEKVVSGAMRNVSKYNDPFVDERLMQWRNGKMKEPRDFLDMFIMAKDNDGNPALSDEEIKAQVTELMLATVDNPSNAAEWAMAEMINEPSIMQKAVEEIDRAVGKDRLVLESDLPNLNYVKACVKEAFRLHPVAPFNLPHMSTEDTVVDGYFIPKGSHIPKFIFSLAVQIDLFAGSPNLQISFVVTITIDFAAVDLAVIDLVVTVIDLAVMDLIVDSQLFYHNHYFAAKRKKDK
>CARHR065770.1
MLDSTTTLGFILSFLLLSLTVYGTFYTRNLCLSLLPNRKNLRLPPGPKCWPLIGNLPVILWRNKPVFRWIHFIMKELNTDIACIRLANTHVISVTSSRIAREILKKQDSIFATRPLTVGTEYSSHGYLSIAVLPQGEQWKKMRKVVASHLQTDAGKIIEEADNLVRYINNHCFKNHGGGDGFAVIDLRLAVRQYSGNVARNMIFGVRHFGKGSEDGSGPGFEEIEHVESLFTVLTHLYAFALSDYVSWLRFLDLEGHEKVVSNAMRNVSNYMDAFVDERVMQWRNEELKEPQDFLDMLILAKDTDGKPTLSNEEIKVQTTDLMLATVDNPSNAVEWDMAEMINEPSIMQKAVEEIDKIVGKDRFVLETDLPDLKYVKACVKEAFRLHPVALTQWWKGSHVLISRMGIGRNPNVWDKPLKYDPERHLGSDINLDLNDPDLNILSFSTGRRGCIGVNIGSAMTYLLLARLIQGFTWSVPGEARMTLFMAKPLHAVATPRLAPQVYATYLRK
>IiCYP79A2-1
MVDSSLMLAFILGIFILGLIMKREHIRKTVLATSYTRYLPLPPGPKPRPLIGNLSETLWGNRPVFRWIHSLMEELNTDIACIRLANTHVIPVTSPRIAREILKKQDSIFATRPLTMGTEYCSRGYLTIAVGPQGDQWKKMRRVVASHVTSPKSLKWMLEKRTEESDNLVRYINNLCVKNHGIGNASEVIDLRLVVRQYSGNVARKMMFGVRHFDKGCEDRPGPGFEEIEHVESLFTVLTHLYAFALSDYVPWLRFLDLEGHEKVVSGAMRNVSKYNDPFVDERLKQWRNGKKTEPQDVLDMFILAKTLTGSRLCRTKRLKPKSTYFVVTCRIAKELMLATVDNPSNAAEWAMAEMINEPSIMQKAAEEIDSVVGKDRLVLESDLPHLSYVKACVKEAFRLHPVAPFNLPHMSTADAVVDGYFIPKGSHVLISRLGIGRNPNVWDKPLRFDPGRHLGNNKTVELNDPDLNLISFSTGRRGCMGANIGSAMTYMLLARLIQGFTWSTVSGEGNVDISESKSDLFMAKPLHAVGTPRLPPQVYPT
>SI_scaffold1266_3
MLDFILMPAFILSIVILALTIKRKHMRKTILVTSFTRNLPLPFPLPLPPGPKPWPLVGNLLETIWRNKPVFQWIHSLMEELNTDIACIRLGNTYLIPVTSPRIAREILKKQDSIFATRPLTMGTEYCSRGYLTVAVEPQGEQWKKMRRLVASHVTSPKSFKWMLEKRTEEANNLVRYINNHCIKNRSNGNAGAVIDLRLAVRQYSGNVARKMMFGVRHFGEGCEDRSEPGFEEIEHVESLFTVLTHLYAFALSDYVPWLRFLDLEGHEKVVSDAMRNVNKYSDPLIDERLKQWRNGTKTEPQDFLDMFILAKDTDGKATLSAEEIKAQMTELMLATVDNPSNAVEWAMAEMINEPSIMQKAVEEIDRVVGMDRLVLESDLPNLNYVKSCVKEAFRLHPVAPFNLPHMSTADAVVDGYFIPKGSHMLISRLGIGRNSNVWDKPFKFDPERHLGKNKNVELNDPDLNVISFSTGRRGCMGVNIGSAMTYMLLARLMQGFTWSSLPGESKIDISESKHDLFMAKPLHVVGVSRLAPQVYPN
>CARHR065760.1
LDFTTTLGLILSVLLLGLTVFGTSYPRNICLSLLPRKKNLRLPPGPKCWPLIGNLPVILRRNTPVFRWVHFIMKELNTDIACLRLANTHVITITSPRLAREILKKQDSIFATRPLTMGTEYCSRGYLTIAVEPQGEQWKKMRRVVASHVTSQKSFKMALEKVTEEADNLVQYINNRCFKNHGSSNGYAVIDLRLVVRQYSGNVARKMMFGVRYFGKGTEDESGPGFEEIEHVESLFTVLTHLYAFALSDYIPWLRFLDLEGHEKIVSEAMGNVSKYNDPLVDERVMQWRHGKLKEPQDFLDMFILAKDTDGKPTLSTEEIKAQMTELMLATVDNPSNAVEWAMAEMINEPSIMQKAVEEMDKIVGKDRFVLETDLPNLNYLKACVKEAFRLHPVAPFNLPHMSTADTVVDGYFIPKGSHVLISRIGIGRNPNVWDKPYKFNPGRHLGNNVNLDLNDPDLNILSFSTGRRGCMGVNIGTAMTYMLLARLIQGFTWSVPGEGNFDLSESKSDLFMAKPLHAIATPRLAPQVYSTYLRK
>Lme_C4546534.1
MATEYSSRGYLTIDVEPQGEQWKKMKKGVASHVTSKKSFNMTLERRHEEADNLVRYINNRCIRNCGNGLTVIDIRLVVRQYSGNVARKMMFGVRHFGKGSEDGSGPGLEEIEHVESLFTVLTHLYAFALSDYVPWLRFLDLEGHEKIVREAMRNVSKYNDPFVDERLKQWRKGKMKEPQDFLDMLILAKETDGKPTLSDEEIKAQATEQMLATVDNPSNAVEWAMAEMLNEPSIMQRAVEEIDRVIGKDRFVIESDLQNLNYVEACVKEAFRLHPVAPFNLPHMSTADAVVDGYFILKGSYVLISLMGIGINPSVCEKPLKFDPERHIGNDINVDLNEPDLNMISFSTGRRECMGQNIGSAMTSMLLARLIQGFTWSVPWKG
>Lme_C4520422.1
MKRKATKKGVLVTSGGYLPLPPGPKPWPLIGNLPDILGRNNKPVFRWIHSFMKELDTDIACIRLANTHVISVTSPRLAREILKKQDSIFATRPLTMGTEYCSRGYLTIAVEPQGDQWKKMRRVVASHVTSQKSFNMTLGKRNEEADNLVRYINNRCGKNLDNGLAAVMDLRLVVRQYSGNVARKMMYGVRHFGNGSEDGSGPGFEEIEHVESLFTVLTHLYAFALSDYIPWLRFLDLEGHETIVRDAMRNISKYNDSFVDERLKQWRNGKLKEPQDFLDMLILAKETDGKPILSDEEIKAQMTELMLAAVDNPSNAVEWAMAEMINNPTIMQKAAEEIDRVVGKDRFVLESDLPNLNYVKACVKEAFRLHPVAPFNLPHMSTSDTVVEGYFIPKGSHVLISRLGIGRNPSVWEKPLEFNPERHM
>Lme_scaffold353.30
MLDFISVLAFSLCFLLIALTMKLKGTKKSVLMSSYIRNLPLPPGPKPWPILGNIPDILRANNRPVFRWIHTFMKELDTDVACIRLANTHVISITSPRLAREILKKQDAIFATRPLTMGTEYCSRGYLTIAVEPQGDQWKKMRKVVASHVTNHKSFNMTLTKRHEEADNLVRYINSRCAINLDDGSEVIDIRLVVRQYSGSVARKMMLGIRYFGKGSEDGSGPGFEEIEHVESLFTVLTHLYAFALSDYIPCLRFLDLEGHETIVRDAMKNVSKYNDPFVDERLKQWRNGKMKEPQDFLDMLILAKDTDGKPILSDEEIKAQITELMLATVDNPANAVEWAMAEMINNPSIMQKAVEEIDRVVGKDRFVLESDLPNLNYVKSCVKEAFRLHPVAPFNLPHMSTADAVVDGYFIPQGSHVLISRRGIGRNPTVWEKPLKFDPDRHMRQDISVDLNEPDLNILSFSTGRRGCLGQNIGSAMTSMLLARLIQGFKWSAPREGKIDLSESESDLFMAKPLHAFAAPRLALQVYPN
>Lme_C4659782.2
MLDLISVLAFTLCFLLLALTMKRKETKKAALMSSYIRKFPHPPGPKPWPIIGNLPDILKSNNKPVFRWIHSFMQELDTDIACIRLANTHVISVTSPRLAREILKKQDAIFATRPLTMGTEYCSRGYLTIAVEPQGEQWKKMRKVVASHVTNQKSFNMTLVKRQEEADNLVRYINNRCNSEVIDIRLVVRQYSGNVARKMMFGIRHFGKGSEDGSGPGLEEIEHVESLFTVLTHLYAFAISDYIPCLRFLDLEGHEVIVRDAMKTVSKYNDQFVDERLKQWRIGKMKEPQDFLDMLILAKETDGKPILSDEEIKAQMTELMLATVDNPANAVEWAMAEMINNPSIMQKAVEEIDRVVGKDRFVLESDLPNLNYVKSCVKEAFRLHPVAPFNLPHMSTADAVVDGYFIPKGSHVLISRRGIGRNPNVWEKPLKFDPDRHMGKNITVDLNEPDLNILSFSTGRRGCMGQNIGSAMTSILLARLVQGFKWSAPGEGKIDLSESESDLFMAKPLHAVATPRLAPQIYPN
>Lme_C4659782.3
MLDFFSVLAFSLCFLVLALTMKRKEPKKAALMSSYIRNLPLPPGPKPWPIIGNLPDILKSNNKPVFRWIHSFMEELNTDIACIRLANTHVISVTSPRLAREILKKQDAIFATRPLTMGTEYCSRGYLTIAVEPQGEQWKKMRKVVASHVTNQKSLNMTLGKRHEEADNLVRYINNRCGKNHDNGLAVVNLRLVARQYSGNVARKMMFGIRHFGKGSEDGSGPGFEEIEHVESLFTVLTHLYAFAISDYIPCLRCLDLEGHEVIVRDAMKTVSKYNDPFVDERLKQWRNGKMKEPQDFLDMLILAKETDGKPILTDEEIKAQLTELMLATVDNPANAVEWAMAEMINNPSIMQKAVEEIDTVVGKDRFVLESDLPNLNYVKACVKEAFRLHPVAPFNLPHMSTADAVVDGYFIPKGSHVLISRMGIGRNPNVWEKPFKFDPDRHMGKDVTVDLNEPDLNILSFSTGRRGCMGQNIGSAMTTILLARLIQGFKWSVPDNGKIDLSESKNDLFMAKPLHAAAIPRLAPQIYPN
>Lme_C4545098.1
MKRKEPKKAALMSSYIRNLPLPPGPKPWPIIGNIPDILKSNNKPVFRWIHSFMKELDTEIACIRLANTHVVSVTSPRLAREILKKQDAIFATRPLTMGTEYCSRGYLTIAVEPQGEQWKKMRKVVASHVTNQKSLNMTLGKRHEEADNLVRYINNRCGKNHGDCLGVVNLRLVVRQYSGNVARKMMFGIRHFGKGSEDGSGPGLEEIEHVESLFTVLTHLYAFALSDYIPWLRCFDLEGHEIIVRDAMKNVSKYNDPFVDERIKQWGNGMRKEPQDFLDMLILAKENGKPILTDEEIKAQMTELMLATVDNPANAVEWAMAEMINDPSIMKKAVEEIDTVVGKDRFVLESDLPNLNYVKACVKEAFRLHPVAPFNLPHMSTADAVVDGYFIPKGSHVMISRLGIGRNPSVWEKPLKFDPDRHMGKNMIVDLSEPDLNILSFSTGRR
>Lme_scaffold353.29
MLDFFSVLAFSLCFLLLALTMKRKEPKKAALSSYIRNLPLPPGPKPWPIIGNIPDILKSNNKPVFRWIHSFMKELDTEIACIRLANTHVVSVTSPRLAREILKKQDAIFATRPLTMGTEYCSRGYLTIAVEPQGEQWKKMRKVVASHVTNQKSLNMTLGKRHEEADNLVRYINNRCGKNHSNGDAVVNLRLVVRQYSGNVARKMMFGIRHFGKGSEDGSGPGLEEIEHVESLFTVLTHLYAFALSDYIPWLRCFDLEGHEIIVKDAMRNLSKYNDPFVDERIKQWSNGKRKEPQDFLDMLILAKETDGKPILMDEEIKAQMTELMLATVDNPANAVEWAMAEMINDPSIMKKAVEEIDTVVGKDRFVLESDLQNLNYIKACVKEAFRLHPVAPFNLPHMSTADAVVDGYLIPKGSHVLISRMGIGRNPSVWEKPLKYDPGRHMGKDITVDLNEPDLNILSFSTGRRGCMGQNIGSAMTTILLARLIQGFKWSVPDNSKIDLSESESDLFMAKPLHAVATPRLAPQVYPK
>Aa_G570240.t1
MLDFTLILAFILGFFILALTMKRKETKKAVSMTSYRRNFPLPPGPKSWPLIGNLPEILGKNKPVYRWIHSLMEELDTDIACIRLANTHVIPVTSPRIAREILKNQDSIFATRPLTVGTEYCSRGYLTIAVGPQGEQWKKMRRVVASHVTTWKGFVWTLGKRTEEADNLVRYINNRCVKNHGNGNGFPVIDLRLVVRQYSGNVARKMMFGVRHFGKGSEDGSGPGFEEIEHVESLFTVLTHLYAFALSDYVPWLRFLDLEGHEKIVSGAMKNLSKYNDTFVDKRLMQWRNGKMKEPRDFLDMFIMAKDNDGNPALSDEEIKAQVTELMLTTVNNPSNAAEWAMAEMINEPSIMQKAVEEIDKVVGKDRFILESDLPNLNYVKACVKEAFRLHPVAPFNLPHMSIADTVVDGYFIPKGSHVLISRMGIGRNSNVWDKPLKFDPERHLGNNVDVELNDPDLNLISFSAGRRGCMGINIGSAMTYMLLARLIQGFTWSLMPGEGKNYISESKNDLFMTKPLHAVATPRLAPQVYYQVST
>LA_C24355_1
MGTEYSSRGYLTIAVEPQGEQWKKMRRVVAAHVTNPKSFKWTHEKRIEEADNLVGYINRCVKNCDNGYGVSSIDLRLVVRQYSGNVARKMMFGVRHFGKGSDDGWGPGFEEIEHVDSLFTVLTHLYAFALSDYVPWLRFLDLEGHEKIVSGAMKNVSKYNDSLVDERLMQWRNGKIKEPQDFLDMLILAKDNDGKPTLSDEEIKAQVTELMLATVDNPSNAVEWAMAEMINEPSIMQKAVEEIDRVVGKDRFVLDSDLPNLNYVKACVKEAFRLHPVAPFNLPHMSTADTVVEGYFIPKGSHVLISRMGIGRNPDVWDKPLKFDPERHLGDNIDVELNGADLNIISFSTGRRGCMGSTIGSAMTYMLLARLIQGFTWSPVPGE
>LA_scaffold2442_1
MGTEYSSRGYLTIAVEPQGEQWKKMRRVVAAHVTNPKSFKWTHEKRIEEADNLVGYINRCVKNCDNGYGVSSIDLRLVVRQYSGNVARKMMFGVRHFGKGSDDGWGPGFEEIEHVDSLFTVLTHLYAFALSDYVPWLRFLDLEGHEKIVSGAMKNVSKYNDSLVDERLMQWRNGKIKEPQDFLDMLILAKDNDGKPTLSDEEIKAQVTELMLATVDNPSNAVEWAMAEMINEPSIMQKAVEEIDRVVGKDRFVLDSDLPNLNYVKACVKEAFRLHPVAPFNLPHMSTADTVVEGYFIPKGSHVLISRMGIGRNPDVWDKPLKFDPERHLGDNIDVELNGADLNIISFSTGRRGCMGSTIGSAMTYMLLARLIQGFTWSPVPGEGKIDILENTNDLFMAKPLHAVATPRLAPQIYPT
>Araly1_856142
MLDSTPVFVFILGLLLLTLTMKRKETNKTMIFICHTRNLSLPPGPKSWPLIGNLPEILGRNKPVFRWIHSLMKELSTDIACIRLANTHVISVTSPRIAREILKKQDSVFATRPLTIGTEHCSRGYLTIAVDPQGEQWKKMRRVVASHVTSKKSFKLMLEKRTEEADNLVRYINNRSVKNCDNGNGLSVIDLRLVLRQYSGNVARKMMFGIRHFGKGSEDGSGPGFEEIEHVESLFTVLTHLYAFALSDYVPWLRFLDLEGHEKVVIDAMRNVSKYNDPIVDERLMQWRNGNMKKPQDFLDMFIMAKDTDGKPTLSDEEIKAQVTELMLATVDNPSNAAEWAMAEMINEPSIMQKAACVKEAFRLHPVAPFNLPHMSTAYAVVDGYFIPKGSHMLISRMGIGTNPNVWDKPLKFDPERHLGNNKTMTYMLLARLVQGFTWSPVPGESKIDLSLNVVSEYSIIIF
>Carubv10003209m
MLDFTAVLAFIICSLLLALTTKRKKSKKTVSVTSYTRKLPLPPGPKSWPLIGNLPEILGRNKPVFRWIHSLMKELNTDIACIRLANTHVIPVTSPRLAREILKKQDSVFATRPLTMGTEYCSRGYLTVAVEPLGEQWKKMRRVVASHVTSKKSLMSTLQKITEEADDLVRYINNRGNGNGFGVIDLRLAVRQYSGNVARKMMFGVRHFGKGSEDGSGPGFEEIEHVESLFTVLTHLYAFALSDYVPWLRFLDLEGHEKVVSGAMRNVSKYNDPFVDERLMQWRNGKLKEPQDFLDMFIMAKDADGRPTLSEEEIKAQVTELMLATVDNPSNAAEWAMAEMINEPRIMQKAVEEIDMVVGKDRLVLESDLPNLNYVKACVKEAFRLHPVAPFNLPHMSTADAVVDGYFIPKGSHMLISRMGIGRNPSVWDKPLKFDPERYLGNNIGVELDETELNIISFSTGRRGCMGANIGWPMTCVLLARLIQGFTWSPVAGESKIDMSESNNDLFMAKPLHAVAKPRLAPHVYPT
>Csa20g006510.1
MLDSTSILAFILWFLLLALTMKRKETRKKMLVTSYTRKLPLPPGPKSWPLIGNLPDILWRNKPVFRWIHSLMKELNTDIACIRLANTYVIPVTSPRIAREILKKQDSIFATRPLTMGTEYCSRGYLTVAVEPQGEQWKKMRRVVASHVTSKKSFTLTIQKRTEEADNFVRYINNLTAKNRGDANGFGVIDLRLVVRQYSGNVARKMMFGVRHFGKGSEDGSGPGFEEIEHVESLFTVLTHLFAFALSDYVPWLRFLDLEGHEKVVREAMGNVSKYNDPLVDERLKQWRNGKLKEPQDFLDMFIMAKDSDGNPTLSEEEIKAQVTELMLATVDNPSNAADWAMAEMINEPSIMQKAVEEIDTVVGKDRLVLESDLPNLNYVKACVKEAFRLHPVAPFNLPHMSTADAVVDGYFIPKGSHVMISRMGIGRNPSVWDKPLKFDPERHLGNNICVELNDPDLNIISFSAGRRGCMGVDIGSAMTYMLLARLIQGFTWSPVPGENKVDLSESKSDLFMAKPLHAVATPRLAAHVYPA
>Csa13g007240.1
MKRKETKKTMLVTSYTRKLPLPPGPKTWPLIGNLPEILGRNKPVFRWIHSLMKELNTDIACIRLANTYVIPVTSPRIAREILKKQDSIFATRPLTMGTEYCSRGYLTVAVEPQGEQWKKMRRVVASHVTSKKSFTLTLQKRTEEADNFVRYINNLSAKNRNGFGVIDLRLVVRQYSGNVARKMMFGVRHFGKGSEDGSGPGFEEIEHVESLFTVLTHLYAFALSDYVPWLRFLDLEGHEKVVSDAMKNVSKYNDPFVDERLTQWRNGKLKEPKDFLDMFIMAKDSDGNPTLSEEEIKAQVTELMLATVDNPSNAAEWAMAEMINEPSIMQKAVEEIDTVVGKDRLVLESDLPNLNYVKACVKEAFRLHPVAPFNLPHMSTANAVVDGYFIPKGSHVLISRMGIGRNPSVWDKPLKFDPERHLGNNICVELYDPDLNIISFSAGRRGCMGVDIGSAMTYMLLARLIQGFTWSPVSGENKVDLSESKSDLFMAKPLHAVATPRLAAHVYPA
>Csa08g059200.1
MLDSISILAFILWFLLLALTMKRKETKKTMLVTSYTRKLPLPPGPKTWPLIGNLPEILGGNKPVFRWIHSLMKELNTDIACIRLANIYVIPVTSPRIAREILKKQDSIFATRPLTMGTEYCSRGYLTVAVEPQGEQWKKMSFTLTLQKRTEEADNFVRHINNLSAKNRNGFGVIDLRLVVRQYSGNVARKMMFGLRHFGKGSEDGSGPGFEEIEHVESLFTVLTHLYAXYSGNVARKMMFGVRHFGKGSEDGSGPGFEEIEHVESLFTVLTHLYAFALSDYVPWLRFLDLEGHEKVVSDAMKNVSKYNDPFVDERLTQWRNGKLKEPKDFLDMFIMAKDSDGNPTLSEEEIKAQVTELMLATVDNPSNAAEWAMAEMINEPSIMQKAVEEIDTVVGKDRLVLESDLPNLNYVKACVKEAFRLHPVAPFNLPHMSTADAVVDGYFIPKGSHVFISRMGIGRNPSVWDKPLKFDPERHLGNNICVELNDPDLNIISFSAGRRGCMGVDIGSAMTYMLLARLIQGFTWSPVPGENKVDLSESKSDLFMAKPLHAVATPRLAAHVYPA
>Araly1_325159
MLDSTPLLAFILGLLLLALTMKHKEKKKTMLMTRHTRNLSLPPGPKSWPLIGNLPDILGRNRPVFRWIHSLMKELNTDIACIRLANTHVIPVTSPRIAREILKKQDSVFATRPLTMGTEYCSRGYLTVAVEPQGEQWKMMRRVVASHVTSKKSFQLTLQKRTEEADNFVRYINNRSVKNRGNGNGFVVIDLRLVVRQYSGNVARKMMFGIRHFGNGSEDGSGPGFEEIEHVESLFTVLTHLYAFALSDYVPWLRFLDLEGHEKIVSDAMRKVSKYNDPFVDERLMQWRNGNMKEPQDFLDMFIMAKDTDGKPTLSDEEIKAQVTELMLATVDNPSNAAEWAMAEMINEPSIMQKAVEEIDRVVGKDRLVLESDLPNLNYVKACVKEAFRLHPVAPFNLPHMSTADAVVDGYFIPKGSHVLISRMGIGRNPSVWDKPLKFDPERHLFNNIGVDPNEPDLNIISFSAGRRGCMGVDIGSAMTYMLLARLIQGFTWSPVPGESKIDISESKSDLFMAKPLHAVATPRLAPHVYPT
>AT5G05260_AtCYP79A2
MLDSTPMLAFIIGLLLLALTMKRKEKKKTMLISPTRNLSLPPGPKSWPLIGNLPEILGRNKPVFRWIHSLMKELNTDIACIRLANTHVIPVTSPRIAREILKKQDSVFATRPLTMGTEYCSRGYLTVAVEPQGEQWKKMRRVVASHVTSKKSFQMMLQKRTEEADNLVRYINNRSVKNRGNAFVVIDLRLAVRQYSGNVARKMMFGIRHFGKGSEDGSGPGLEEIEHVESLFTVLTHLYAFALSDYVPWLRFLDLEGHEKVVSNAMRNVTKDTDGKPTLSDEEIKAQVTELMLATVDNPSNAAEWGMAEMINEPSIMQKAVEEIDRVVGKDRLVIESDLPNLNYVKACVKEAFRLHPVAPFNLPHMSTTDTVVDGYFIPKGSHVLISRMGIGRNPSVWDKPHKFDPERHLSTNTCVDLNESDLNIISFSAGRRGCMGVDIGSAMTYMLLARLIQGFTWLPVPGKNKIDISESKNDLFMAKPLYAVATPRLAPHVYPT
>c0002_02271
MLDSTSLLAFIIGFLILALTMKRKEPKKTELVTSYTRGFPLPPGPKPWPLIGNLSEILRRNKPVFRWIHSLMEELNTDIACISLANTHVIPVTSPLIAREILKKQDSIFATRPLTMGTEYSGRGYLTIAVEPQGEQWKKMRRVVASHLTSQKGFKWTLKQITDEADNLVRFVNNVCVKNHGNGFGAIDLRLVVRQYGGNVARKMLFGVRHFGKGSEDESGPGFEEIEHVDSLLTVVTHLYAFALSDYVPWLRFLDLEGHEKVVSGAMRNVSKYNDPFVDERLKQWRNGKMKEPEDFLDMLILAKDTNGKTALSDEEIKAQVTELMLATVDNPSNAAEWAMAEMINEPSIMQRAVDEIDRVVGKDRFVLESDLPDLKYVKACVKEAFRLHPVAPFNLPHMSTADAVVDGYFIPKGSHVLISRMGIGRNPNVWNNPLKFDPERHLDNKKNVELDDPDLNLISFGTGRRRCMGANIGSVMTYMLLARLIQGFTWSSSVPGESKIDISEGKIGLFMAKPLHAIAKPRLAPQVYPN
>Thhalv10015246m
MLDSTSFFAFILGFLILALTMKRKETKKTVLLPEILRRNKPVFRWIHSHMEELNTDIACIRLANTHVIPVTSPRIAQEILKKQDSIFASRPLTVGTEYCSRQYLTVAVVPQGEQWKKMRRVVASHVTSQKSFKLMLKKRAEEADNLVRGNGFEVIDTRFVVRQYSGNVARKMMFGVRHFGKGSEDGYGPGFEEIEHVDSLFTVLTHLYAFALSDYVPWLRFLDLEGYEKVVSSAMRNISKYNDPFVDERLMQWRDGKMKEPQDFLDMFILAKDADGKPALSEEEIKAQVTELMLATVDNPSNAAEWAMAEMINEPSIMQKAVEEIDRVVGKDRFVLESDLQKLNYVKACVKEAFRLHPVAPFNLPHMSTADAVVDGYFIPKGSHVLISRMGIGRNPNVWDKPLKFNPERHLGNNKNVDLNDQDLNLISFSAGRRGCLGSSIGSAMTYMLLARLIQGFTWSPVPGECKIDISESKSDIFMAKPLHAIASPHLVPQVYPT
>Tsa6g40960
MLDSTSFFAFILGFLILALTMKRKETKKTVLLPEILRRNKPVFRWIHSHMEELNTDIACIRLANTHVIPVTSPRIAQEILKKQDSIFASRPLTVGTEYCSRQYLTVAVVPQGEQWKKMRRVVASHVTSQKSFKLMLKKRAEEADNLVRGNGFEVIDTRFVVRQYSGNVARKMMFGVRHFGKGSEDGYGPGFEEIEHVDSLFTVLTHLYAFALSDYVPWLRFLDLEGYEKVVSSAMRNISKYNDPFVDERLMQWRDGKMKEPQDFLDMFILAKDADGKPALSEEEIKAQVTELMLATVDNPSNAAEWAMAEMINEPSIMQKAVEEIDRVVGKDRFVLESDLQKLNYVKACVKEAFRLHPVAPFNLPHMSTADAVVDGYFIPKGSHVLISRMGIGRNPNVWDKPLKFNPERHLGNNKNVDLNDQDLNLISFSAGRRGCLGSSIGSAMTYMLLARLIQGFTWSPVPGECKIDISESKSDIFMAKPLHAIASPHLVPQVYPT
>Esa_XP_024012522.1
MLDSTSFFAFILGFLILALTMKRKETKKTVLVTSYTRSLPLPPGPKPWPLIGNLLPEILRRNKPVFRWIHSHMEELNTDIACIRLANTHVIPVTSPRIAQEILKKQDSIFASRPLTVGTEYCSRQYLTVAVVPQGEQWKKMRRVVASHVTSQKSFKLMLKKRAEEADNLVRYYINNMCVKNSGNGFEVIDTRFVVRQYSGNVARKMMFGVRHFGKGSEDGYGPGFEEIEHVDSLFTVLTHLYAFALSDYVPWLRFLDLEGYEKVVSSAMRNISKYNDPFVDERLMQWRDGKMKEPQDFLDMFILAKDADGKPALSEEEIKAQVTELMLATVDNPSNAAEWAMAEMINEPSIMQKAVEEIDRVVGKDRFVLESDLQKLNYVKACVKEAFRLHPVAPFNLPHMSTADAVVDGYFIPKGSHVLISRMGIGRNPNVWDKPLKFNPERHLGNNKNVDLNDQDLNLISFSAGRRGCLGSSIGSAMTYMLLARLIQGFTWSPVPGECKIDISESKSDIFMAKPLHAIASPHLVPQVYPT
>Bo02165s020.1
MKKPRDFLDMFILAKDTNGKPALSDEEIKAQVTELMLATVDNPSNAVEWAMAEMTNQPSIMQKAVEEIDRVVGKYRFVLESDIPNLNYVKACVKEAFRLHPVAPFNLPHMSTTDAVVDGYFIPKGRHVLISRLGIGRNSNVWDKPLKFDPQRHMCNNKTVELSDPDLNLNSFSAGRRGSNIGSAMTYMLLARLIQGFMWSSVSGEGKIDILESKSDLFMAKPLHAIATPRLAPRIYLT
>Bo2g006910.1
MLDSSSLLAFILGSLIVALMMKRKEPKKNELVTSYTRNLRLPPGPKPWPLIGNLPQILRRNRPVFRWIHSLMEELNTDIACIPLANTHVIPVTSPRIAREILKKQDSIFATRPLTMGTEYCSRGYLTIAVEPQGEQWKKMRRVVASHVTSQKSFKWTLEKRTEEADNLVRYINNLSRKMLFGVRHFGKGSEDGFGPGFEEIEYVDSLFTVVTHIYAFALSDYVPWLRFLDLEGHEKVVSGAMRNISKYNDSFVDQRLKKWRNGKMKKPRDFLDMFILAKDTNGKPALSDEEIKAQVTRPPGSHVIRLTSQPTATRSTYQ
>BniB023499
MSCCRTAIAFLPAFKAHFSSTDYSTICFLATMLDSTALLAFILSFLIVALTMKKRRDSEKNVLMTSYTRKLLLPPGPKPWPFIGNLPEILWRKKPVFRWIHAIMEELNTDIACIRLANTHVISVTSPRIAREILKKQDSIFATRPLTMGTEYCSRGYLTIAVEPQGEQWKKMRRVVASHVTNQKSFKWTLEKRTEEADNLVRYINNLCVKNQGNGFEVIDLRLAVRQYSGNVARKMLFGVRHFGKGSEDGYGSGFEEIEHVDSLFTVVTHIYAFALSDYVPWLRFLDLEGHEKVVSGAMRNLSKYNDSFVDQRLRQWRDGNMKEPQDFLDMFILAKDTNGKPALSDEEIKAQVTELMLATVDNPSNAAEWAMAEMINQPSIMQKAVEEIDRVVGKDRFVLESDISNLNYVKACVKEAFRLHPVAPFNLPHMSTADAVVDGYFIPKGSHVLISRLGVGRNPNVWDKPHKFDPERHMCNNKSVELSDPDLNLISFSAGRRGCMGSNIGSAMTYMLLARLIQGFTWSPVHGEDKIDISECKSDLFMAKPLHAIATPRLAPQIYST
>Rsa10002991
MMKKTLLENSCTRNLRLPPGPKPWPLIGNLPQILRRNKPVFRWIHSLMEELNTDIACIPLANTHVIPVTSPRIAREILKKQDSIFATRPLTMGTEYCSRGYLTIAVEPQGEQWKKMRRVVASHVTSQKSFKWTLEKRTEEADNLVRYINNLCVKNQGNGYEVVDLRLVVRQYSGNVARKMLFGVRHFGKGSEDGYGPGFEEIEHVDSLFTVVTHLYAFALSDYVPWLRFLDLEGHEKVVSGAMRNISKYNDSFVDQRLKKWRSGKMKAPQDFLDMFILAKDTNGKPALSDEEIKAQVMELMLATVDNPSNAVEWAMAEMINQPSIMQKAVEEIDRVVGKDRFVLESDISNLKYVKACVKEAFRLHPVAPFNLPHMSTADAVVEGYFIPKGSHILISRLGIGRNPNVWDKPLKFEPERHMCNNNNVELNDPDLNLISFSAGRRGCMGSNIGSAMTYMLLARLIQGFTWSSVHGEDKIDISESKGDLFMAKPLHAIATPRLASRIYST
>Bo2g006900.1
MLDSSSLLAFILGSLIVALMMKRKEPKKNELVTSYTRNLRLPPGPKPWPLIGNLPQILRRNRPVFRWIHSLMEELNTDIACIPLANTHVIPVTSPRIAREILKKQDSIFATRPLAMGTEYCSRGYLTIAVEPQGEQWKKMRRVVASHVTSQKSFKWTLEKRTEEADNLVRYINNICIKNQGNGFEVIDLRLVVRQYSGNVARKMLFGVRHFGKGSEDGFGPGFEEIEHVDSLFTVVTHLYAFALSDYVPWLRFLDLEGHEKVVSGAMRDISKYNDSFVDQRLKKWRNGKMKEPQDFLDMFILAKDTDGKPALSAEEIKAQVTELMLATVDNPSNAAEWAMGEMINQPNIMQKAVEEIDRVVGKDRFVLESDISNLNYVKACVKEAFRLHPVAPFNLTHMSTADAVVDGYFIPKGSHVLISRLGIGRNPNVWDKPLKFDPERHMGNNKNVELNDPDLNIISFSAGRRGCMGSNIGSAMTYMLLARLIQGFTWSSVHGEDKFDISESKSDLFMAKPLHAIATPRLAPQIYST
>BrasrapaChr02.810
MLDSTSLLAFLLGFLIVALTMKKRKEPKKNMLMTSHTRNLLLPPGPKPWPLIGNLPEILWRKKPVFRWIHAIMEELNTDIACIPLANTNVIPVTSPRIAREILKKQDSIFATRPLTMGTEYCSRGYLTIAVEPQGEQWKKMRRVVASHVTSQKSFKWTLEKRTEEADNLIRYINNLCVKNQGNGFEVIDLRLVVRQYCGNIARKMLFGVRHFGKGSEDGFGPGFEEIEHVDSLFTVVTHIYAFALSDYVPWLRFLDLEGHEKVMSGAMRNISKYNDSFVDQRLKQWRDGKMKEPQDFLDMFILAKDTNGNPALSDEEIKAQVTELMLATVDNPSNAAEWAMAEMINQPNIMQKAVEEIDRVVGKDRFVLESDISNLNYVKACVKEAFRLHPVAPFNLTHMSTADAVVDGYFIPKGSHVLISRLGIGRNPNVWDKPLKFDPERHMGNNKNVELNDPDLNIISFSAGRRGCMGSNIGSAMTYMLLARLIQGFTWSSVHGEDKIDISESKSDLFMAKPLHAIATPRLAPQIYST
>Bo9g177260.1
MLDSTSLLAFILGFLILTFTVKRKESKKTVLVTSYTRNLPIPPGPKPWPIIGNLPEILWRNKPVFRWIHSLMGELNTDIACIRLANTHVIPVTSPRIAREILKKQDSIFATRPLTMGTEYSSRGYLTIAVEPQGEQWKKMRRVVASHVTCQKSFRWTLEQRTEEADNLVRYINKLCKGSEGIDVRHVVRQYSGNVARKMLFGVRHFGKGSEDGSGPGFEEIEHVDSLFKVVTHLYAFALSDYVPWLRFLDLEGHEKVVSGAMRNVSKYNDPLVDKRLDLWRNGKMNEPQDFLDMLILAKDTNGKPALSDEEIKAQVTELMLATVDNPSNAVEWAMAEMINEPNIMQKAVEEVDRIVGKDRLVLESDLPNLNYLKACVKEAFRLHPVAPFNLPHMSTADAVVDGYFIPKGSHVLISRLGIGRNPNVWDKPLKFDPERHLGDNKNVELNDPDLNIISFSAGRRGCMGSNIGSAMTYMLLARLIQGFTWSSMPGEDKVDISESKTDLFMAKPLHAVGTPRLAPHVYSI
>BrasrapaChr10.18702
MLDSTSLLAFILGFLILTFTVKRKESKKTVLVTSYTRNLPLPPGPKPWPIIGNLPEILWRNKPVFRWIHSLMEELNTDIACIRLADTHVIPVTSPRIARQILKKQDSIFATRPLTMGTEYSSRGYLTIAVEPQGAQWKKMRRVVASHVTCQKSFRWTLEQRTEEADNLVRYINKLCKGSEGIDVRHVVRQYSGNVARKMLFGVRHFGKGSEDGSGPGFEEIEHVDSLFKVVTHLYAFALSDYVPWLRFLHYKKTQCLDLEGHEKVMSGAMRNGKYNDPLVDKRLDLWRNGKMNEPQDFLDMLILAKDTNGKPALSDEEIKAQVTELMLATVDNPSNAVEWAMAEMINEPNNMKKAVEEVDRIVGKDRLVLESDLPNLNYLKACVKEAFRLHPVAPFNLPQMSTADAVVDGYFIPKGSHVLISRLGIGRNPNVWDKPLKFDPERHLGDNKNVELNDPDLNIISFSAGRRGCMGSNIGSAMTYMLLARLIQGFTWSSMPGEDKVDITESKTDLFMAKPLHAVGTPRLAPHVYSI
>Rsa10020966
MVDSASLLAFILGFLILALTMKRKESTKTVLMTSNTRNLPLPPGPKPWPLIGNLPDILRRNKPVFRWIHSLMEELNTDIACIPLANTHVIPVTSPRIAREILKKQDSIFATRPLTMGTEYSSRGYLTIAVEPQGEQWKKMRRVVASHVTCQKSFRSTLEKRTEEADNLVRYINKLCVKNHGNGFDQGIDIRHVVRQYSGNVARKMLFGVRHFGKGSEDGSGPGFEEIEHVDSLFTVVTHLYAFALSDYVPWLRFLDLEGHEKVVSGAMRNVSKYNDPFVDRRLDQWRNGKINEPRDFLDMLILAKAPNGKPALSDEEIKAQVTELMLATVDNPSNAAEWAMAEMINEPTIMQKAVEEIDRVVGKTRFVLESDLPSLNYLKACVKESFRLHPVAPFNLPHMSTADAVVDGYFIPKGSHVLISRLGIGRNPNVWVNPLKFDPERHLANNKNVELNDPDLNLISFSAGRRGCMGSNIGSAMTYMLLARLIQGFTWSSVPGEDKIDTSESKSDLFMAKPLHAVGTPRLAPHVYST
>BniB001852
MIDTTSLLAFILGFFVLAALTRMKRKETKKTLLLTSNTRNLPLPPGPKPWPLIGNLPEILWRNKPVFRWIHSLMEELDSDIACIPLANTHVIPVTSPRIAQEILKKQDSIFATRPLTMGTEYSSRGYLTIAVEPQGEQWKKMRRVVASHVTSQKSFRSTLKQRTEEADNLVRYINNLCVKNHGDGSEVIDIRLVVRQYSGNVARRMSFGVRHFGKGSEDGTGPGFEEIEHVDSLFKVVTHLYAFALSDYVPWLRFLDLEGHEKVVSGAMRNVNKYNDPFVDKRLEQWRNGKMNEPQDFLDMLILAKDTNGKPALSDEEIKAQVTELMLATVDNPSNAAEWAMAEMINEPSIMQKAVKEIDRVVGKERFVLESDIPSLNYLKACVKEAFRLHPVAPFNLPHMSTADAVVDGYFIPKGSHVLISRLGIGRNPKVWVNPLKFDPERHLGNNKNVELNDPDLNLISFSAGRRGCMGSNIGSAMTYMLLARLIQGFTWSSVAGEDKIDVSENKSDLFMAKPLHAVGTPRLAPHVYST
>BniB001856
MIDTTSLVAFILSFLVLAALTIKRKETKKTLLLTSNTRNPPLPPGPKPWPLIGNLPEILWRNKPVFRWIHSLMEELNSDIACIPLANTHVIPVTSPRIAREILKKQDSIFATRPLTMGTEYSSRGYLTIAVEPQGEQWKKMRRVVSSHVTSHQNFRSTLEQRTEEADNLVRNINNLCVKNHGNGSEVIDIRLVVRQYSGNVARKMLLGVRHFGKGSKDGTGPGFEEIEHVDSLFKVVTHLYALALSDYVPWLRFLDLEGHEKVVSGAMRNVNKYNDPFVDKRLEQWRNGKMNEPQDFLDMLILAKDTNGKPALSDEEIKAQVTELMLATVDNPSNAAEWAMAEMINEPSIMQKAVKEIDRVVGKERFVLESDIPSLNYLKACVKEAFRLHPVAPFNLPHMSTADSVVDGYFIPKGSHVLISRLGIGRNPNVWVNPLKFDPERHLGNNKNVELNDPDLNLISFSAGRRACMGSNIGSAMTYMLLARLIQGFTWSSVAGGDKIDISESKSDLFMAKPLHAVGTPRLAPQVYSSN
>BniB001854
MIDTTSLVAFILSFLVLAALTIKRKETKKTLLLTSNTRNLPLPPGPKPWPLIGNLPEILWRNKPVFRWIHSLMEELDSDIACVPLANTHVIPVTSPRIAREILKKQDSIFATRPLTMGTEYSSRGYLTIAVEPQGEQWKKMRRVVASHVTSHQSFRSTLEQRTEEADNLVRYINNLCVKNHGNGSEVIDIRLLVRQYSGNVARKMLFGVRHFGKGSEDGTGPGFEEIEHVDSLFKVVTHLYAFALSDYVPWLRFLDLEGHEKVVSGAMRNVNKYNDPFVDKRLEQWRNGKMNEPQDFLDMLILAKDTNGKPALSDEEIKAQVTELMLATVDNPSNAAEWAMAEMINEPSIMQKAVEEIDRVVGKERFVLESDIPSLNYLKACVKEAFRLHPVAPFNLPHMSTADAVVDGYFIPKGSHVLISRLGIGRNPKVWVNPLKFDPERHLGNNKNVELNDPDLNLISFSAGRRGCMGSNIGSAMTYMLLARLIQGFTWSSVAGEEKIDISESKSDLFMAKPLQAVGTPRLAPHVYSSS
>SI_scaffold2090_52
MLDTTSLLAFILGFIILSLMIKRMESKKTVLVTSYKRNLPLPPGPKPWPLIGSLPEILRRKKPVFRWIHSLMEKLNTDIACIPLANTHVIPVTSPRIAREILKKQDSIFATRPLTMGTEYSSRGYLTIAVEPQGEQWKKMRRVVASHVTSQKSFKWMLEQRTEEADNLVRYINNLCVKDHGNGFEVIDIRLTARQYSGNVARKMLFGVRHFGKGSEDGSGPGFEEIEHVDSLFTVVTHLYAFALSDYVPLLRFLDLEGHEKVVSGAMRNVSKYNDPFVDERLKQWRNGKMKEPQDFLDMLILAKDTNGKPALSDEEIKAQVTELMLATVDNPSNAVEWAMAEMINEPHIMQKAVEEIDMIVGKDRLVLESDLSNLNYVKACVKEAFRLHPVAPFNLPHVSTADAVVDGYFIPKNSHVLISRLGIGRNLDVWDNPLKFDPERHLDANKSVELNDPDLNLISFSAGRRGCMGSNIGSAMTYMLLARLIQGFTWSSVSSEDKINISENENDLFMANPLHAVGTPRLAPQLTWQTCVKHGIHIVKNMSVACYSEVSTHPNHIPTCLKISTSRGNRSILSPWGTILSSYGLNPTTFLGNASVWSKTRRYFVKGLSSLTSVYPSR
>IiCYP79A2-2
MIDSTSLLAFILGFLILALMTKRMEPKKTVSVTSYTRNLPLPVGPKPWPLIGNLPEIIRRNKPVFRWIHSLLEELNTDIACIRLANTHVIPVTSPRIAREILKKQDSIFATRPLTMSTEYCSRGYLTIAVEPQGEQWKKMRRVVASHVTSQKSFKWTLEQRTEEADNLVRYINNLCVKNHSHGFEVIDIRLMARQYSGNVARMMLFGVRHFGKGSEDGLGPGFEEIEHVDSLFMVVTHLYAFALSDYVPWLRFLDLEGHEKVVSGAMRNVSKYNDPFVDERLKQWRNGKMKEPQNLLDMLILAKDTNGKPALSDEEIKAQVTELMLATVDNPSNAAEWAMAEMINEPSIMEKAAEEIDRVVGKDRLVLESDLPNLNYVKACVKEAFRLHPVAPFNLPHMSTADAVVDGYFIPKGSHVLISRLGIGRNPNVWDKPLQFDPERHLGNNKTVELNDPDLNLLTFSAGRRGCMGSNIGSAMTYMLLARLIQGFTWSPMLGEDKIDISESKSDLFMANPLHAIATPRLAPRVYLT
>Aar_scaffold3804_1
MRKIIMTEIVCPSRHRWLHDARTEEIDHFTGWIYNKVKNSEPVDFRFVTRHYCGNVIKRLMFGSRTFSGDVEFDGGPTLEDIEHMEAMFDGLGFTFAFCISDYLPILTGFDLNGHEKIMREASKVMDKYHDPIIDERIKMWRNGKRSEIEDFLDVFITVKDENGQALLTADEIKPTIKELVMAAPDNPSNAVEWAMAEMINNPQILEKAINEIDKVVGKSRLVQESDIPKLNYIKAILRESFRLHPVAAFNLPHVSLSDTSISGYHIPKGSHILLSRYGLGRNPKIWTDPLKFKPERHLNECSEVSLIENDLRFISFSTGKRGCAAPALGTVITTMVLARVLQCFNWKLFDGKSCVELKESSHDMFLVKPLVMIGELRLPENLYPVV
>Aar_scaffold3483_49
MNTFISNSSDLIAEEPTKTTSFYNMYLITTLQAFAIITIVMIIKKMFSTNEKKKLSLPPGPKGWPVIGMIPAMLKNRPVFRWLHSIMKELNTEIACIKLGNTHVVTVTCPKIAREILKQQDALFASRPLTYAQNILSNGYKTCVITPFGEQFKKMRKVIMTELVCPARHRWFHEKRDEETDHLTGWLYNMVKNTETVDMRFVTRHYCGNAIKKLMFGTRTFSEQSRPDGGPTEEDIEHMEAMFEGLGFTFSFCISDYLPILTGLDLNGHEKIMRESSAIMDKYHDPIIDERIKMWREGKRNKIDDFLDIFVSIKDENGDPLLTADEIKPTIKEYPLLKF
>c0027_00137
MDTLASNSSDLTTKSSPHTSPLTNMYFLTTLQALVVISFLMIFKKIRSSLQNKKLHPLPPGPSGFPIVGMIPAMLKNRPVFRWIHGLMKELNTEIACVRLGNTHVITVTCPKIAREIFKQQDALFASRPVTYAQKILSNGYKTCVITPFGEQFKKMRKVIMTEIVCPARHRWLHDNRAEETDHLTAWLYNMVKNSEPVDLRFITRHYCGNAIKRLMFGTRTFSEKTETDGGPTVEDIEHMDAMFEGLGFTFAFCISDYLPMLTGLDLNGHEKIMREASAIMDKYHDPIINERIKMWREGKRTQIEDFLDIFISIKDEYGQPLLTADEIKPTIKELVMAAPDNPSNAVEWAMAEMINKPEILQKAMEEIERVVGKERLVQESDISKLNYLKAIIREAFRLHPVAAFNLPHVALSDTTVAGYHIPEGSQVLLGRYGLGRNPKVWSDPLGFKPERHLNECLEVTLTENDLRFISFSTGKRGCAAPALGTAITVMMLARLLQGFKWKLAGSETRVELMESSHDMFLAKPLVMVGELRLSEDLYPTVK
>SI_scaffold2193_9
MDTSASNSSDLTTKSSPLASPFTNMYLLTTLQALVIISFLMIFKKIKSSLQNKKLHPLPPGPTGYPIVGMIPTMLKKRPVFRWIHSLMKELNTEIACVRLGNTYVIPVTCPKIAREIFKQQDALFASRPLTYAQKILSNGYKTCVITPFGEQFKKMRKVIMTEIVCPARHRWLHDNRAEETDHLTAWLYNMVKNSEPVDLRFVTRHYCGNAIKRLMFGTRTFSVKTETDGGPTLEDIEHMDAMFEGLGFTFAFCVSDYLPMLTGLDLNGHEKIMREASAIMDKYHDPIIDERIKMWGEGKRTHIEDFLDIFISIKDEYGQPLLTAEEIKPTIKELVMAAPDNPSNAVEWAMAEMMNKPEILQKAMEEIERVVGKQRLVQESDIPKLNYLKAIIREAFRLHPVAAFNLPHVALSDTTVAGYHIPEGSQVLLSRYGLGRNPKVWSDPLSFKPERHLNECLEVTLTENDLRFISFSTGKRGCAAPALGTAITVMMLARLLQGFKWKLAGGETRVELMESSHDMFLAKPLVMVGELRLSEELYPTVK
>IiCYP79B3
MDTSASNSSNLTTKSSTQTSPFTNMYLLTTLQALLVISFLMIFKKIKSSSRNKRLHPLPPGPTGFPIVGMIPAMLKNRPVFRWLHSLMKELNTEIACVRLGNTHVIPVTCPKIAREIFKQQDALFASRPLTYAQKILSNGYKTCVITPFGEQFKKMRKVIMTEIVCPARHRWLHDNRAEETDHLTAWLYNMVKNSEPVDLRFVTRHYCGNAIKRLMFGTRTFSVKTETDGGPTSEDIEHMDAMFEGLGFTFAFCISDYLPILTGLDLNGHEKIMREASAIMDKYHDPIIDERIKMWREGKRTQIEDFLDIFISIKDEYGQPLLTADEIKPTIKELVMAAPDNPSNAVEWAMAEMVNKPEILQKAMEEIERVVGKERLVQESDISKLNYLKAIIREAFRLHPVAAFNLPHVALSDTTVAGYHIPQGSQVLLSRYGLGRNPKVWSDPLSFKPERHLNECLEVTLTENDLRFISFSTGKRGCAAPALGTTITVMMLARLLQGFKWKLAGGETRVELMESSHDMFLAKPLVMVGELRLSEELYPTVK
>Thhalv10000114m
MDTIALNSSDLTTKSSPGTSPFSNMYLLTTLQALFVISLLMIFKKIKSSSQYKKMHPLPPGPTGFPIVGMVPAMLKNRPVFRWLHSLMKELNTEIACVRLGSTHVIPVTCPKIAREIFKQQDALFASRPLTYAQKILSNGYKTCVITPFGEQFKKMRKVIMTEIVCPARHRWLHDNRAEETDHLTAWLYNMVKNSEPVDLRFVTRHYCGNAIKRLMFGRRTFSAKTETDGGPTVEDIEHMDAMFEGLGFTFAFCVSDYLPMLTGLDLNGHEKIMREASAIMDKYHDPIIDERIKMWREGKRTEIEDFLDIFISIKGEDGQPLLTADEIKPTIKELVMAAPDNPSNAVEWAMAEMINKPEILNKAMEEIERVVGKQRLVQESDIPKLSYLKAILREAFRLHPVAAFNLPHVALSDTAVAGYHIPKGSQVLLSRYGLGRNPKVWSDPLSFKPERHLNECLEVTLTENDLRFISFSTGKRGCAAPALGTAITVMMLARLLQGFKWKLAGGETRVELMESSHDMFLAKPLVMVGELRLSKELYPAVN
>Tsa4g01870
MDTIALNSSDLTTKSSPGTSPFSNMYLLTTLQALFVISLLMIFKKIKSSSQYKKMHPLPPGPTGFPIVGMVPAMLKNRPVFRWLHSLMKELNTEIACVRLGSTHVIPVTCPKIAREIFKQQDALFASRPLTYAQKILSNGYKTCVITPFGEQFKKMRKVIMTEIVCPARHRWLHDNRAEETDHLTAWLYNMVKNSEPVDLRFVTRHYCGNAIKRLMFGRRTFSAKTETDGGPTVEDIEHMDAMFEGLGFTFAFCVSDYLPMLTGLDLNGHEKIMREASAIMDKYHDPIIDERIKMWREGKRTEIEDFLDIFISIKGEDGQPLLTADEIKPTIKELVMAAPDNPSNAVEWAMAEMINKPEILNKAMEEIERVVGKQRLVQESDIPKLSYLKAILREAFRLHPVAAFNLPHVALSDTAVAGYHIPKGSQVLLSRYGLGRNPKVWSDPLSFKPERHLNECLEVTLTENDLRFISFSTGKRGCAAPALGTAITVMMLARLLQGFKWKLAGGETRVELMESSHDMFLAKPLVMVGELRLSKELYPAVN
>Esa_XP_006404690.1
MDTIALNSSDLTTKSSPGTSPFSNMYLLTTLQALFVISLLMIFKKIKSSSQYKKMHPLPPGPTGFPIVGMVPAMLKNRPVFRWLHSLMKELNTEIACVRLGSTHVIPVTCPKIAREIFKQQDALFASRPLTYAQKILSNGYKTCVITPFGEQFKKMRKVIMTEIVCPARHRWLHDNRAEETDHLTAWLYNMVKNSEPVDLRFVTRHYCGNAIKRLMFGRRTFSAKTETDGGPTVEDIEHMDAMFEGLGFTFAFCVSDYLPMLTGLDLNGHEKIMREASAIMDKYHDPIIDERIKMWREGKRTEIEDFLDIFISIKGEDGQPLLTADEIKPTIKELVMAAPDNPSNAVEWAMAEMINKPEILNKAMEEIERVVGKQRLVQESDIPKLSYLKAILREAFRLHPVAAFNLPHVALSDTAVAGYHIPKGSQVLLSRYGLGRNPKVWSDPLSFKPERHLNECLEVTLTENDLRFISFSTGKRGCAAPALGTAITVMMLARLLQGFKWKLAGGETRVELMESSHDMFLAKPLVMVGELRLSKELYPAVN
>BniB047753
MDTIASNSSDLTTKTSPQTSPFSNMYFLTTLQALAVICLLMIFKKIKSSSHNKKLHPLPPGPSGFPIVGMVPKMLKNRPVFRWLHSLMKELNTEIACVRLGNTHVIPVTCPKIAREIFKQQDALFASRPLTYAQKILSNGYKTCVITPFGEQFKKMRKVIMTEIVCPARHRWLHDNRAEETDHLTAWLYNMVKNSEPVDLRFVTRHYCGNAIKRLMFGTRTFSEKTKTDGGPTMEDIEHMDAMFEGLGFTFAFCVSDYLPMLTGLDLNGHEKIMREASATMDKYHDPIIDERIKMWREGKRTQIEDFLDIFISIKDADGQPLLTADEIKPTIKELVMAAPDNPSNAVEWAMAEMINKPEILQKAMEEIERVVGKERLVQESDIPKLNYLKAVIREAFRLHPVAAFNLPHVALSDTTVTGYHIPKGSQVLLSRYGLGRNPKVWSDPLSFKPERHLNECLEVTLIENDLRFISFSTGKRGCAAPALGTAITVMMLARLLQGFKWKLAGGETRVELMESSHDMFLAKPLVMVGELRLSEGLYPTAACIPLALTGRDLCASAITGSGKTATFALPTLERLLFRPKRVFATRVLILTSTRELAVQIHSIILKLAQFTDIKCGLIVGGLSVRLIHQLEGLQA
>Rsa10009991
MNTIASNSSDLTTKSGPQTSPFSNMYFLTTLQALVVISLLMIFKKIKSSSHNKKLHPLPPGPSGFPIVGMLPAMLKNRPVFRWLHSLMKELNTEIACVRLGNTHVIPVTCPKIAREIFKQQDALFASRPLTYAQKILSNGYKTCVITPFGEQFKKMRKVIMTEIVCPARHRWLHDNRAEETDHLTAWLYNMVKNSEPVDLRFVTRHCCGNAIKRLMFGTRTFSEKTKPDGGPTMEDIEHMEAMFEGLGFTFAFCVSDYLPMLTGLDLNGHEKIMREASATMDKYHDPIIDERIKMWREGKRTQIEDFLDIFISIRDADGQPLLTADEIKPTIKELVMAAPDNPSNAVEWAMAEMINKPEILQKAMEEIERVVGKKRLVQESDIPKLNYLKAIIREAFRLHPVAAFNLPHVALSDTTVAGYHIPKGSQVLLSRYGLGRNPKVWSDPLSFKPERHLNECLEVTLTENDLRFISFSTGKRGCAAPALGTAITVMMLARLLQGFKWKIAGGETRVELMESSHDMFLAKPLVMVGELRLSEEMYPAVN
>Bo4g149550.1
MDTIASNSSDLTAKPSPQTSPFSNMYFLTTLQAFVVISLLMIFKKIKSSSHNKKLHPLPPGPSGFPIVGMLPAMLKNRPVFRWLHSLMKELNTEIACVRLGNTHVIPVTCPKIAREIFKQQDALFASRPLTYAQKILSNGYKTCVITPFGEQFKKMRKVIMTEIVCPARHRWLHDNRAEETDHLTAWLYNMVKNSEPVDLRFVTRHYCGNAIKRLMFGTRTFSEKTKTNGGPTMEDIEHMEAMFEGLGFTFAFCVSDYLPMLTGLDLNGHEKIMREASAIMDKYHDPIIDERIKMWREGKRTQIEDFLDIFISIKDADGHPLLTADEIKPTIKELVMAAPDNPSNAVEWAMAEMINKPEILQKAMEEIERVVGKERLVQESDIPKLNYLKAIIREAFRLHPVAAFNLPHVALSDTTVAGYHIPKGSQVLLSRYGLGRNPKVWSDPLSFKPERHLNECLEVTLTENDLRFISFSTGKRGCAAPALGTAITVMMLARLLQGFKWKLAGGETRVELIESSHDMFLAKPLVMVGELRLSEELYPMVS
>BrasrapaChr04.11934
MDTIASNSSDLTTKPSPQTSPFSNMYFLTTLQALVVISLLMIIKKIKSSSHNKKLHPLPPGPSGFPIVGMLPAMLKNRPVFRWLHSLMKELNTEIACVRLGNTHVIPVTCPKIAREIFKQQDALFASRPLTYAQKILSNGYKTCVITPFGEQFKKMRKVIMTEIVCPARHRWLHDNRAEETDHLTAWLYNMVKNSEPVDLRFVTRHYCGNAIKRLMFGTRTFSEKTKTDGGPTMEDIEHMEAMFEGLGFTFAFCVSDYLPMLTGLDLNGHEKIMREASAIMDKYHDPIIDERIKMWREGKRTQIEDFLDIFISIKDADGHPLLTADEIKPTIKELVMAAPDNPSNAVEWAMAEMINKPEILQKAIEEIERVVGKERLVQESDIPKLNYLKAIIREAFRLHPVAAFNLPHVALSDTTVAGYHIPKGSQVLLSRYGLGRNPKVWSDPLSFKPERHLNECLEVTLTENDLRFISFSTGKRGCAAPALGTAITVMMLARLLQGFKWKLAGGETRVELMESSHDMFLAKPLVMVGELRLSEELYPMVN
>Aa_G407280.t1
MNNLASNSSDLTTKSSPETSPFSNMYLLTTLQALVVISLLMIFKKIKTSSQNKKLHPLPPGPTGFPIVGMIPAMLKNRPVFRWLHSLMKELNTEIACVRLGYTHVITVTCPKIAREIFKQQDAIFASRPLSYAQKILSNGYKTCVITPFGEQFKKMRKVIMTEIVCPARHRWLHDNRAEETDHFTAWLYNMVKSSEPVDLRFVTRHYCGNAIKKLMFGTRTFSEKTETDGGPTVEDIKHMDAMFDGLGFTFAFCVSDYLPMLTGLDLNGHEKIMREASAIMDKYHDPIIDERMKMWREGKRTQNEDFLDIFISIKDEDGQPLLSADEIKPTIKELVMAAPDNPSNAVEWAMAEMINKPEILHKAMEEIERVVGKQRLVQESDIPKLNYLKAIIREAFRLHPVAAFNLPHVALADTTVAGYHIPKGSQVLLSRYGLGRNPKVWSDPLSFKPERHLNECLEVTLTENDLRFISFSTGKRGCAAPALGTAITTMMLARLLQGFEWKLAGGETRVELMESSHDMFLAKPLVMVGELRMSEDVYPTVK
>LA_scaffold446_32
MDTLALNSSDLTTKSNLKTSAFNNMYLLTTLQALVVIFLLMIFKKIKSSSQNRKLHPLPPGPTGFPIVGMIPAMLKNRPVFRWLHSLMKELNTEIACVRLGNTHVIPVTCPKIAREIFKQQDALFASRPLTYAQNILSNGYKTCVITPFGEQFKKMRKVIMTEIVCPARHRWLHDNRAEETDHLTAWLYNMVKNSEPVDLRFVTRHYCGNAIKRLMFGKRTFSAKTKDNGGPTMEDIEHMDAMFDGLGFTFAFCVSDYLPILTGLDLNGHEKIMREASAIMDKYHDPIINERIEMWRDGKRTQIEDFLDIFISIKGEDDQPLLSADEIKPTIKILHKAIEEIDRVVGKERLVQESDIPKLNYIKAIIREAFRLHPVAAFNLPHVALSDTTVAGYHIPKGSQVLLSRYGLGRNPKVWSDPLSFKPERHLNECSEVTLTENDLRFISFSTGKRGCAAPALGTAITTMMLARLLQGFKWKLAGDETRVELMESSHDMFLSKPLVVVGELRLSEDVYPTVN
>CARHR113560.1
MDTLASNSSDLNTKSSPETSTFSNMYLLTTLQALVVISLLMIFKIIKSSSQNKKLHPLPPGPTGYPIVGMVPAMLKNRPVFRWLHSLMKELNTEIACVRLGNTHVIPVTCPKIAREIFKQQDALFASRPLTYAQKILSNGYKTCVITPFGEQFKKMRKVIMTEIVCPARHRWLHDNRADETDHLTTWLYNMVKNSEPVDLRFVTRHYCGNAIKRLMFGNRTFSAKTEANGGPTLEDIKHMDAMFDGLGFTFAFCVSDYLPILTGLDLNGHEKIMREASAIMDKYHDPIIDERIKMWRDGKRTTIEDFLDIFISVKDGDGQPLLTADEIKPTIKELVMAAPDNPSNAVEWAMAEMINKPEILHKAMEEIDRVVGKERLVQESDIPKLNYTKAIIREAFRLHPVAAFNLPHVALSDTTVAGYHIPKGSQVLLSRYGLGRNPKVWSDPLSFKPERHLNECSEVTLTENDLRFISFSTGKRGCAAPALGTAITTMMLARLLQGFKWKLAGGETRVELMESSHDMFLSKPLVMVGELRLSEDVYPTVN
>Lme_scaffold526.53
MDNLALNSSDLTTKPIPQTSSFSNMYLFTTLQALVVISLLIILKKMKSYSQHNKLHPLPPGPKGFPVIGMIPAMLKNRPVFRWIHSLMKQLNTEIACIRLGNTHIIPVTCPKIAREIFKQQDAIFASRPLTYAQKILSNGYKTCVITPFGEQFQKMRKVIMTEIVCPARHRWLHDNRAEETDHLTAWLYNMVKDSKPIDLRFVTRHYCGNAIKRLMFGTRTFSMKTETNGGPTKEDIEHMEALFEGLGFTFAFCVSDYLPILTGLDLNGHEKIMREASAIMDKYHDPIIDERIKMWRDGNRTQIEDFLDIFISIKDKDGQPLLTADEIKPTIKELVMAAPDNPSNAVEWAMAEMINKPEILHKAIEELDRVVGKNRLVQESDIPKLNYLKAIIREAFRLHPVAAFNLPHVALSDTTVAGYHIPKGSQVLLSRYGLGRNPKVWSDALSFKPERHLNECLEVTLTENDLRFISFSTGKRGCAAPALGTAITTMMLARILQGFKWKLVGGETHVELMESSHDMFLSKPLVLVGELRLSEDLYPSVK
>Lme_scaffold384.159
MDNLALNSSDLTTRSSPKTSSFNNMYLFTTLHALVVISLLMIFKRMKSYSQHKKLHPLPPGPKGFPVIGMIPEMLKNRPVFRWMHSLMKQLNTEIACIRLGNTHIIPVTCPKIAREFFKQQDAIFASRPLTYAQKVLSNGYKTCVITPFGEQFKKMRKVIMTEIVCPARHRWLHDNRAEETDHLTTWLYNMVKDSKPIDLRFVTRHYCGNAIKRLMFGTRTFSMKTEANGGPTKEDIEHMEAMFEGLGFTFAFCVSDYLPILTGLDLNGHEKIMREASAIMDKYHDPIIDERIKMWRDGKRTQIEDFLDIFISIKDEDGQPLLTADEIKPTIKELVMAAPDNPSNAVEWAMAEMINKPEILHKAIEELDRVVGKNRLVQESDIPKLNYLKAIIREAFRLHPVAAFNLPHVALSDTTVAGYHIPKGSQVLLSRYGLGRNPKVWSDPLSFKPERHLNECLEVTLTENDLRFISFSTGKRGCAAPALGTAITTMMLARLLQGFKWKLVGGEIRVELMESSHDMFLSKPLVMVGELRLSEDLYPTLK
>Carubv10025388m
MDTSASNSSDHLKIKSSPGSLFSINMYLLTTLQVLVAISVLMILKKVKSSSRNKKLHPLPPGPMGFPIVGMIPAMLKNRPVFRWIHSLMKELNTEILCLRLGNTHVISVTCPKIAREIFKQQDALFASRPLTYAQKILSNGYKTCVITPFGEQFKKMRKVIMTEIVCPARHRWLHDNRAEETDHLTAWLYNMVKTSEPVDLRFVTRHYCGNAIKRLMFGTRTFSEKTEANGGPTVEDIEHMDAMFEGLGFTFAFCVSDYLPMLTGLDLNGHEKIMREASAIMDKYHDPIIKERIKMWREGKRTQIQDFLDIFISIKDESGQPLLTADEIKPTIKELVMAAPDNPSNAVEWAMAEMINKPEILHKAMEEIDRVVGKERLVQESDISKLNYVKAIIREAFRLHPVAAFNLPHVALSDTTVAGYHIPKGSQVLLSRYGLGRNPKVWSDPLSFKPERHLNECSEVTLTENDLRFISFSTGKRGCAAPALGTAITTMMLARLLQGFRWKLAGSETRVELMESSHDMFLSKPLVMVGELRLSEDLYPRVK
>Csa16g044070.1
MDTSASNSSGLTSKSSPGSSFSNMYLLTILQAFVAISLLMMILKKIKSSSQNKKLHPLPPGPTGFPIVGMIPAMLKNRPVFRWIHSLMKELNTEILCVRLGNTHVISVTCPKIAREIFKQQDALFASRPLTYAQKILSNGYKTCVITPFGEQFKKMRKVIMTEIVCPARHRWLHDNRAEETDHLTAWLYNMVKNSEPVDLRFVTRHYCGNAIKRLMFGTRTFSEKTETNGGPTVEDIEHMDAMFEGLGFTFAFCVSDYLPMLTGLDLNGHEKIMREASAIMDKYHDPVIDERIKMWREGKRTQIQDFLDIFISIKDENGQPLLTADEIKPTIKELVMAAPDNPSNAVEWAMAEMINKPEILHKAMEEIDRVVGKERLVQESDIPKLNYLKAIIREAFRLHPVAAFNLPHVALSDTTVAGYHIPKGSQVLLSRYGLGRNPKVWSDPLSFKPERHLNECSEVTLTENDLRFISFSTGKRGCAAPALGTAITTMMLARLLQGFKWKLVGGETRVELMESSHDMFLSKPLLMVGELRLSKDLYPTVE
>Csa09g086670.1
MDAMFEGLGFTFAFCVSDYLPMLTGLDLNGHEKIMREASAIMDKYHDPVIDERIKMWREGKRTQIQDFLDIFISIKDENGQPLLTADEIKPTIKELVMAAPDNPSNAVEWAMAEMINKPEILHKAMEEIDRVVGKERLVQESDIPKLNYLKAIIREAFRLHPVAAFNLPHVALSDTTVAGYHIPKGSQVLLSRYGLGRNPKVWSDPLSFKPERHLNECSEVTLTENDLRFISFSTGKRGCAAPALGTAITTMMLARLLQGFKWKLVGGETRVELMESIHDMFLSKPLVMVGELRLSKDLYPTVK
>Csa07g052430.1
MDTSASNSSGLTSKSSPGSSFNMYLLTTLQAFVAISLLMMIFKKIKSSSRNKKLHPLPPGLTGFPIVGMIPAMLKNRPVFRWIHSLMKELNTEILCVRLGNTHVISVTCPKIAREIFKQQDALFASRPLTYAQKILSNGYKTCVITPFGEQFKKMRKVIMTEIVCPARHRWLHDNRAEETDHLTAWLYNMVKSSEPVDLRFVTRHYCGNAIKRLMFGTRTFSEKTETNGGPTVEDIEHMDAMFEGLGFTFAFCVSDYLPMLTGLDLNGHEKIMREASAIMDKYHDPVIDERIKMWREGKRTQIQDFLDIFISIKDENGQPLLTADEIKPTIKELVMAAPDNPSNAVEWAMAEMINKPEILHKAMEEIDRVVGKERLVQESDIPKLNYLKAIIREAFRLHPVAAFNLPHVALSDTTVAGYHIPKGSQVLLSRYGLGRNPKVWSDPLSFKPERHLNECSEVTLTENDLRFISFSTGKRGCAAPALGTAITTMMLARLLQGFKWKLVGGETRVELMESIHDMFLSKPLVMVGELRLSKDLYPTVK
>Araly1_481097
MDSLASNSSDLGTKSSPGTSSFTNMYLLTTFQALVAISLLMILKKLKSSSRNKKLHPLPPGPTGFPIVGMIPAMLKNRPVFRWLHSLMKELNTEIACVRLGNTYVIPVTCPKIAREIFKQQDALFASRPLTYAQKILSNGYKTCVITPFGEQFKKMRKVIMTEIVCPARHRWLHDNRAEETDHLTAWLYNMVKNSEPVDLRFVTRHYCGNAIKRLMFGTRTFSEKTETDGGPTLEDIEHMDGMFEGLGFTFAFCVSDYLPILTGLDLNGHEKIMREASAIMDKYHDPIIDERIKMWREGQRTKIEDFLDIFISIKDEAGQPLLTADEIKPTIKELVMAAPDNPSNAVEWAMAEMINKPEILHKAMEEIDRVVGKERFVQESDIPKLNYLKAIIREAFRLHPVAAFNLPHVALSDTTVAGYHIPKGSQVLLSRYGLGRNPKVWSDPLSFKPERHLNECSEVTLTENDLRFISFSTGKRGCAAPALGTAITTMMLARLLQGFKWKLAGSETRVELMESSHDMFLSKPLVMVGELRLSEDLYPTVK
>AT2G22330_AtCYP79B3
MDTLASNSSDLTTKSSLGMSSFTNMYLLTTLQALAALCFLMILNKIKSSSRNKKLHPLPPGPTGFPIVGMIPAMLKNRPVFRWLHSLMKELNTEIACVRLGNTHVIPVTCPKIAREIFKQQDALFASRPLTYAQKILSNGYKTCVITPFGEQFKKMRKVIMTEIVCPARHRWLHDNRAEETDHLTAWLYNMVKNSEPVDLRFVTRHYCGNAIKRLMFGTRTFSEKTEADGGPTLEDIEHMDAMFEGLGFTFAFCISDYLPMLTGLDLNGHEKIMRESSAIMDKYHDPIIDERIKMWREGKRTQIEDFLDIFISIKDEAGQPLLTADEIKPTIKELVMAAPDNPSNAVEWAIAEMINKPEILHKAMEEIDRVVGKERFVQESDIPKLNYVKAIIREAFRLHPVAAFNLPHVALSDTTVAGYHIPKGSQVLLSRYGLGRNPKVWSDPLSFKPERHLNECSEVTLTENDLRFISFSTGKRGCAAPALGTAITTMMLARLLQGFKWKLAGSETRVELMESSHDMFLSKPLVLVGELRLSEDLYPMVK
>Rsa10027010
MYLLTMLQAFVTITLVMLLKKLITKQNNKKLSLPPGPTGWPIIGMILAMLKSRPVFLWLHSIMKQLNTEIACVKLGNTHVITVTCPKIAREIYKQQDALFASRPMTYAQNVLSNGYKTCVITPFGEQFKKMKKVVMTELLCPSRHRSLHQKRAEENDHLTAWVYNMVKNSGSVDFRFVTRHYCGNAIKKLMFGTRTFSENTAPDGGPTAEDIEHMKAMFEGLEFTFAFCISDYLPMLTGLDLNGHEKIIRDSSAIMDKYHDPIIDARIKMWRDGKRTQIEDFLDIFISIKDEEGNPLLTADEIKPTIKELVMAVPDNPSNAVEWAMAEMVNKPEILLKAVEEIDKVVGKERLVQESDIPKLNYLKAILRETFRLHPIAAFNIPHVALSDATVAGYHIPKGSQVLLSRYELGRNPKVWADPLSFKPERHFNECSEVTLTENDLRFISFSTGKRGCAAPALGTALITMMFARLLQGFTWKLPENETRVELVESSHDMFLSKPLVMVGELRLPEHLYPTVK
>BniB048126
MYLLTVLQALVTITLVLLLKKLITNRNKKKLSLPPGPTGWPIIGMIPAMLKSRPVFRWLHSIMKQLNTEIACVTLGNTHVITVTCPKIAREILKQQDALFASRPMTYAQNVLSNGYKTCVITPFGEQFKKMRKVVMTELVCPARHRWLHQKRAEENDHLTAWVYNMVKNSGSVDFRFVTRHYCGNAIKKLMFGTRTFSENTAPDGGPTAEDIEHMEAMFEALGFTFAFCISDYLPMLTGLDLNGHEKIMRDSSAIMDKYHDPIIDERIKMWREGKRTQIEDFLDIFISIKDEEGNPLLTGDEIKPTIKELVMAAPDNPSNAVEWAMAEMVNKPEILRKAMEELDRVVGKEILVQESDIPKLNYVKAILREAFRLHPVAAFNLPHVALSDATVAGYHIPKGSQVLLSRYGLGRNPKVWADPLSFKPERHLNECSEVTLTENDLRFISFSTGKRGCAAPALGTALTTMMLARLLQGFTWKLAENETRVELMESSHDMFLSKPLVMVGELRLPEHLYPTVK
>Bo3g152800.1
MYLLTILQAFVTITLVMLLKKLITSRNKKKISLPPGPTGWPIIGMIPAMLKSRPVFRWLHSIMKQLNTEIACVKLGNTHVVTVTCPKIAREILKQQDALFASRPMTYAQNVLSNGYKTCVITPFGEQFKKMRKVVMTELVCPARHRWLHLKRAEENDHLTAWLYNMVKNSGSVDFRFVTRHYCGNAIKKLMFGTRTFSENAAPDGGPTAEDIEHMEAMFEALGFTFAFCISDYLPMLTGLDLNGHEKIMRDSSAIMDKYHDPIIDARIKMWREGKRTQIEDFLDIFISIKDEQGNPLLTADEIKPTIKELVMAAPDNPSNAVEWAMAEMVNKPEILRKAMEELDRVVGKERLVQESDIPKLNYVKAILREAFRLHPVAAFNLPHVALSDATVAGYHIPKGSQVLLSRYGLGRNPKVWADPLSFKPERHLNECSEVTLTENDLRFISFSTGKRGCAAPALGTALTTMMLARLLQGFTWKLPENETRVELMESSHDMFLCKPLVMVGELRLPEHLYPKVK
>BrasrapaChr08.17067
MSITQCLNRILPQTLRIPLPLQRKTSLFSNMYLLTILQAFVTITLVMLLKKLITNRNKKKISLPPGPTGWPIIGMIPAMLKSRPVFRWLHSIMKQLNTEIACVKLGNTHVITVTCPKIAREILKQQDALFASRPMTYAQNVLSNGYKTCVITPFGEQFKKMRKVVMTELVCPARHRWLHQKRAEENDHLTAWLYNMVKNSGSVDFRFVTRHYCGNAIKKLMFGTRTFSENTAPDGGPTAEDIEHMEAMFEALGFTFAFCISDYLPMLTGLDLNGHEKIMRDSSAIMDKYHDPIIDARIKMWREGKRTQIEDFLDIFISIKDEQGNPLLTADEIKPTIKELVMAAPDNPSNAVEWAMAEMVNKPEILRKAMEELERVVGKERLVQESDIPKLNYVKAILREAFRLHPVAAFNLPHVALSDATVAGYHIPKGSQVLLSRYGLGRNPKVWADPLSFKPERHLNECSEVTLTENDLRFISFSTGKRGCAAPTLGTALTTMMLARLLQGFTWKLPENETRVELMESSHDMFLCKPLVMVGELRLPEHLYPTVK
>Carubv10004524m
MNTFTSNSSDLITPTSMETSSFSTLYLLTTLQAFVAIILVTLLKKMMSTTTTDPSSAKKPSLPPGPTGWPIIGMIPAMLKSRPVFRWLHSIMKQLNTEIACVRLGNTHVITVTCPKIAREMLKQQDSLFASRPLTYAQKILSNGYKTCVITPFGDQFKKMRKVVMTELVCPARHRWLHQKRSEENDHLTAWVYNMVKNSGSVDFRFMTRHYCGNAIKKLMFGTRTFSKNTAPDGAPTVEDVEHMEAMFEALGFTFAFCISDYLPMLTGLDLNGHEKIMRDSSAIMDKYHDPIIDERIKMWREGKRTQIEDFLDIFISIKDEQGNPLLTADEIKPTIKELVMAAPDNPSNAVEWAMAEMVNKPEILRKAMEEIDRVVGKERLVQESDISKLNYVKAILREAFRLHPVAAFNLPHVALSETTVAGYHIPKGSQVLLSRYGLGRNPKVWADPLSFKPERHLNECSEVTLTENDLRFISFSTGKRGCAAPALGTALTTMLLARLLQGFTWKLPESETRVELIESSHDMFLAKPLVMVGELRLPEHLYPAVK
>Aa_G486300.t1
MNTFTSNSSDLTSTANETSSFSNLYLLTTLQAFVAITIVMLFKKLVTNPDKKKLSLPPGPTGWPIIGMIPAMLKNRPVFRWLHSIMKQLNTEIACVRLGNTNVITVTCPKIAREILKQQDALFASRPMTYAQKILSNGYKTCVITPFGEQFKKMRKVIMTELICPARHKWLHTKRAEENDHLTGWVYNMVKNSGSVDFRFMTRHYCGNAIKKLMFGTRTFSENTAPDGGPTKEDIEHMEAMFEGLGFTFAFCISDYLPILTGLDLNGHEKIMRDSSAIMDKYHDPIINERIKMWREGKRTQIEDFLDIFISIKDEEGNPLLTADEIKPTIKELVMAAPDNPSNAVEWAMAEMVNKPEILRKAMEEIDRVVGKERLVQESDIPKLNYVKAILREAFRLHPVAAFNLPHVSLSDTTVAGYHIPKGSQVLLSRYGLGRNPKVWSDPLSFKPERHLNECSEVTLTENDLRFISFSTGKRGCAAPALGTALTTMLLARLLQGFTWKLPGNETRVELMESSHDMFLAKPLVMVGELRLPEHLYPAVK
>CARHR246750.1
MNTFSSNSSDLTSSTTEASSFSNLYLLTTLQAFVAITLLMLLKKLITDPNKKKLSLPPGPTGWPIVGMVPAMLKSRPVFRWLHSIMKQLNTEIACVRLGNTHVITVTCPKIAREILKQQDALFASRPLTYAQKILSNGYKTCVITPFGEQFKKMRKVVMTELVCPARHRWLHQKRAEENDHLTGWLYNMVKNSDSVDFRFMTRHYCGNAIKKLMFGTRTFSKNTSSDGGPTAEDVEHMEAMFEALGFTFAFCISDYLPMLTGLDLNGHEKIMRESSAIMDKYHNPIIDERIKMWREGKRTQIEDFLDIFISIKDGEGNPLLTADEIKPTIKELVMAAPDNPSNAVEWAMAEMVNKPEILRKAMEEIDRVVGKERLVQESDIPKLNYVKAILREAFRLHPVAAFNLPHVALSDTTVAGYHIPKGSQVLLSRYGLGRNPKVWADPLSFKPERHLNECSEVTLTENDLRFISFSTGKRGCAAPALGTALTAMLLARLLQGFTWKLPENETRVELMESSHDMFLAKPLVMVGELRLPEHLYPSVK
>c0017_00173
MNTFTSNSSDLTSTTTQTLSFGNMYLLTTLQAFVAITLVMLLKKLITDPNKKKLCLPPGPTGWPIIGMIPAMLKGRPVFRWLHGIMKQLNTEIACVRLGNTNVITVTCPKIAREILKQQDALFASRPMTYAQKVLSNGYKTCVITPFGEQFKKMRKVVMTELVCPARHRWLHQKRAKENDHLTAWIYNMVKNSGSVDFRFVTRHYCGNAIKKLMFGTRTFSQNTAPDGGPTAEDIEHMEAMFEGLGFTFAFCISDYLPMLTGLDLNGHEKIMRDSSALMDKYHDPIIDARIKMWREGKRTQIEDFLDIFISIKDEEGNPLLTADEIKPTIKELVMAAPDNPSNAVEWAMAEMVNKPEILRKAMEEIDRVVGKERLVQESDIPKLNYVKAILRESFRLHPVAAFNLPHVALSDTTVAGYHIPKGSQVLLGRYGLGRNPKVWADPLGFKPERHLNECSDVTLTENDLRFISFSTGKRGCAAPALGTALTTMLLARLLQGFTWKLPENETRVELMESSHDMFLAKPLVMVGELRLPEHLYPTVK
>BniB041643
MNTFTSNSSDLTSTTTQTLSFRNMYFLTTLQAFVAITLVMLLKKVLFTDPNKKKLSLPPGPTGWPIIGMVPTMLKSRPVFRWLHSIMKQLNTEIACVRLGNTHVITVTCPKIAREILKQQDALFASRPMTYAQKVLSNGYKTCVITPFGEQFKKMRKVIMTELVCPARHRWLHQKRAEENDHLTAWVYNMVKNSGSVDFRFVTRHYCGNAIKKLMFGTRTFSQNTAPNGGPTAEDIEHMEAMFEALGFTFSFCISDYLPMLTGLDLNGHEKIMRDSSAIMDKYHDPIIDARINMWREGKRTQIEDFLDIFISIKDEEGNPLLTADEIKPTIKELVMAAPDNPSNAVEWAMAEMVNKPEILRKAMEEIDRVVGKERLVQESDIPKLNYVKAILREAFRLHPVAAFNLPHVALSDATVAGYHIPKGSQVLLSRYGLGRNPKVWADPLSFKPERHLSECSEVTLTENDLRFISFSTGKRGCAAPALGTALTTMLLARLLQSFTWKLPESETRVELMESSHDMFLAKPLVMVGELRLPEHLYPTVK
>LA_C60117_4
RLGNTHVITVTCPKIAREILKQQDALFASRPLTYAQKILSNGYKTCVITPFGEQFKKMRKVVMTELVCPARHRWLHLKRAEENDHLTAWVYNMVKNSGSVDFRFVTRHYCGNAIKKLMFGTRTFSKNTAPDGGPTAEDVEHMEAMFEALGFTFSFCISDYLPMLTGLDLNGHEKIMRESSGIMDKYHNPIIDERIKMWREGKRTQIEDFLDIFISIKDEQGNPLLTADEIKPTIKELVMAAPDNPSNAVEWAMAEMVNRPEILRKAMEEIDRVVGKERLVQESDIPKLNYVKAILREAFRLHPVAAFNLPHVALSDTTVAGYHIPKGSQVLLSRYGLGRNPKVWADPLSFKPERHLNECSEVTLTENDLRFISFSTGKRGCAAPALGTALTTMLLARLLQGFTWKLPENETRVELMESSHDMFLAKPLVMVGELRLPEHLYPSPTVN
>LA_scaffold2230_24
MNTFTSNSSDLTSTTAETSFSNMYLLITTLQAFVAITLVMMLFKKMITDPNKNKLSLPPGPTGWPIVGMVPAMLKSRPVFRWLHSIMKQLNTEIACVRLGNTHVITVTCPKIAREILKQQDALFASRPLTYAQKVLSNGYKTCVITPFGEQFKKMRKVVMTELVCPARHRWLHQKRAEENDHLTAWVYNMVKNSGSVDFRFVTRHYCGNAIKKLMFGTRTFSKNTAPDGGPTVEDVEHMEAMFEALGFTFAFCISDYLPMLTGLDLNGHEKIMRESSAIMDKYHDPIIDERIKMWREGKRTQIEDFLDIFISIKDQDGNPLLTADEIKPTIKELVMAAPDNPSNAVEWAMAEMVNRPEILRKAMEEIDRVVGKERLVQESDIPKLNYVKAILREAFRLHPVAAFNLPHVALSDTTVAGYHIPKGSQVLLSRYGLGRNPKVWADPLSFKPERHLNECSEVTLTENDLRFISFSTGKRGCAAPALGTALTTMLLARLLQGFTWKLPENETRVELMESSHDMFLAKPLVMVGELRLPEHLYPSPTVN
>Csa10g002730.1
MNTFTSNSSELITPTTTETSSFSTLYLLTTLQAFVAIILVMLLKKLTTDPSKKKPSLPPGPTGWPIIGMIPAMLKSRPVFRWLHSIMKQLNTEIACVRLGNTHVITVTCPKIAREMLKQQDALFASRPLTYAQKILSNGYKTCVITPFGDQFKKMRKVVMTELVCPARHRWLHQKRSEENDHLTAWVYNMVKNSGSVDFRFMTRHYCGNAIKKLMFGTRTFSKNTAPDGGPTVEDVEHMEAMFEALGFTFAFCISDYLPMLTGLDLNGHEKIMRESSAIMDKYHDPIIDERIKMWREGKRTQIEDFLDIFISIKDEQGNPLLTADEIKPTIKELVMAAPDNPSNAVEWAMAEMVNKPEILRKAMEEIDRVVGKERLVQESDIPKLNYVKAILREAFRLHPVAAFNLPHVALADTTVAGYHIPKGSQVLLSRYGLGRNPKVWADPLSFKPERHLNECSEVTLTENDLRFISFSTGKRGCAAPALGSALTTMMLARLLQGFTWKLPKNETRVELMESSHDMFLAKPLVMVGQPRLPEHLYPTVK
>Csa11g003080.1
MNTFTSNSSDLIIPTTTETSSFSTLYLLTTLQAFVAIILVMLLKRLTTDPSKKKPSLPPGPTGWPIIGMIPAMLQSRPVFRWLHSIMKQLNTEIACVRLGNTHVITVTCPKIAREMLKQQDALFASRPLTYAQKILSNGYKTCVITPFDKQAIQQTFGLLSLSLLYTQLNMNTFTSNSSDLIIPTTTETSSFSTLYLLTTLQAFVAIILVMLLKRLTTDPSKKKPSLPPGPTGWPIIGMIPAMLQSRPVFRWLHSIMKQLNTEIACVRLGNTHVITVTCPKIAREMLKQQDALFASRPLTYAQKILSNGYKTCVITPFGDQFKKMRKVVMTELVCPARHRWLHQKRSEENDHLTAWVYNMVKNSGSVDFRFMTRHYCGNAIKKLMFGTRTFSKNTAPDGGPTVEDVEHMEAMFEALGFTFAFCISDYLPMLTGLDLNGHEKIMRESSAIMDKYHDPIIDERIKMWREGKRTQIEDFLDIFISIKDEQGNPLLTADEIKPTIKELVMAAPDNPSNAVEWAMAEMVNKPEILRKAMEEIDRVVGKERLVQESDIPKLNYVKAILREAFRLHPVAAFNLPHVALADTTVAGYHIPKGSQVLLSRYGLGRNPKVWADPLSFKPERHLNECSEVTLTENDLRFISFSTGKRGCAAPALGSALTTMMLARLLQGFTWKLPKNETRVELMESSHDMFLAKPLVMVGQPRLPEHLYPTVK
>Csa12g002890.1
MNTFTSNSSDLITPTTTETSSFSTLYLLTTLQAFVAIILVMLLKRLTTDPSKKKPSLPPGPTGWPIIGMIPAMLQSRPVFRWLHSIMKQLNTEIACVRLGNTHVITVTCPKIAREMLKQQDALFASRPLTYAQKILSNGYKTCVITPFGDQFKKMRKVVMTELVCPARHRWLHQKRSEENDHLTAWVYNMAKNSGSVDFRFMTRHYCGNAIKKLMFGTRTFSKNTAPDGGPTVEDVEHMEAMFEALGFTFAFCISDYLPMLTGLDLNGHEKIMRESSAIMDKYHDPIIDERIKMWREGKRTQIEDFLDIFISIKDEQGNPLLTADEIKPTIKELVMAAPDNPSNAVEWAMAEMVNKPEILRKAMEEIDRVVGKERLVQESDIPKLNYVKAILREAFRLHPVAAFNLPHVALADTTVAGYHIPKGSQVLLSRYGLGRNPKVWADPLSFKPERHLNECSEVTLTENDLRFISFSTGKRGCAAPALGSALTTMMLARLLQGFTWKLPKNETRVELMESSHDMFLAKPLVMVGQPRLPEHLYPTVK
>Csa12g003200.1
MNTFTSNSSDLITPTTTETSSFSTLYLLTTLQAFVAIILVMLLKRLTTDPSKKKPSLPPGPTGWPIIGMIPAMLQSRPVFRWLHSIMKQLNTEIACVRLGNTHVITVTCPKIAREMLKQQDALFASRPLTYAQKILSNGYKTCVITPFGDQFKKMRKVVMTELVCPARHRWLHQKRSEENDHLTAWVYNMVKNSGSVDFRFMTRHYCGNAIKKLMFGTRTFSKNTAPDGGPTVEDVEHMEAMFEALGFTFAFCISDYLPMLTGLDLNGHEKIMRESSAIMDKYHDPIIDERIKMWREGKRTQIEDFLDIFISIKDEQGNPLLTADEIKPTIKELVMAAPDNPSNAVEWAMAEMVNKPEILRKAMEEIDRVVGKERLVQESDIPKLNYVKAILREAFRLHPVAAFNLPHVALADTTVAGYHIPKGSQVLLSRYGLGRNPKVWADPLSFKPERHLNECSEVTLTENDLRFISFSTGKRGCAAPALGSALTTMMLARLLQGFTWKLPKNETRVELMESSHDMFLAKPLVMVGQPRLPEHLYPTVK
>Lme_scaffold75.1062
MNTFTSNSSDLTSTTTETSSFSNLYVLTTLQAFVVITLVMLLKKLLTDSNKKKLSLPPGPSGWPIIGMIPAMLMNRPVFRWLHSIMKQLNTEIACVKLGNTHVITVTCPKIAREFLKQQDTLFASRPLTYAQKILSNGYKTCVITPFGDQFKKMRKVVMTELVCPARHRWLHVKRAEENDHLTAWVYNMVKNSDTVDFRFMTRHYCGNAIKKLMFGTRTFSKNTAPDGGPTVEDVEHMEAMFEALGFTFAFCISDYLPMLTGLDLNGHEKIMRDSSAIMDKYHDPIIDERIKMWREGKRTEIEDFLDIFISIKDEEGNPLLTADEIKPTIKELVMAAPDNPSNAVEWAMAEMVNKPEILHKAMEEIDRVVGKERLVQESDIPKLNYVKAILREAFRLHPVAAFNLPHVALSDTTVAGYHIPKGSQVLLSRFGLGRNPKVWADPLSFKPERHLNECSEVTLTENDLRFISFSTGKRGCAAPALGTALTTMMLARLLQGFTWKLPENETRVELMESSHDMFLAKPLVMVGELRLPEHLYPTVK
>Araly1_490780
MNTFTSNSSDLTTTATETSSFSTLYLLSTLQAFVAITLVMLLKKLMTDPNKKKLTLPPGPTGWPIIGMIPTMLKSRPVFRWLHSIMKQLNTEIACVRLGNTHVITVTCPKIAREMLKQQDALFASRPLTYAQKILSNGYKTCVITPFGDQFKKMRKVVMTELVCPARHRWLHQKRSEENDHLTAWVYNMVKNSGSVDFRFMTRHYCGNAIKKLMFGTRTFSKNTAPDGGPTVEDVEHMEAMFEALGFTFAFCISDYLPMLTGLDLNGHEKIMRESSAIMDKYHDPIIDERIKMWREGKRTQIEDFLDIFISIKDEQGNPLLTADEIKPTIKELVMAAPDNPSNAVEWAMAEMVNKPEILRKAMEEIDRVVGKERLVQESDIPKLNYVKAILREAFRLHPVAAFNLPHVALSDTTVAGYHIPKGSQVLLSRYGLGRNPKVWADPLSFKPERHLNECSEVTLTENDLRFISFSTGKRGCAAPALGTALTTMMLARLLQGFTWKLPENETRVELMESSHDMFLAKPLVMVGELRLPEHLYPTVK
>AT4G39950_AtCYP79B2
MNTFTSNSSDLTTTATETSSFSTLYLLSTLQAFVAITLVMLLKKLMTDPNKKKPYLPPGPTGWPIIGMIPTMLKSRPVFRWLHSIMKQLNTEIACVKLGNTHVITVTCPKIAREILKQQDALFASRPLTYAQKILSNGYKTCVITPFGDQFKKMRKVVMTELVCPARHRWLHQKRSEENDHLTAWVYNMVKNSGSVDFRFMTRHYCGNAIKKLMFGTRTFSKNTAPDGGPTVEDVEHMEAMFEALGFTFAFCISDYLPMLTGLDLNGHEKIMRESSAIMDKYHDPIIDERIKMWREGKRTQIEDFLDIFISIKDEQGNPLLTADEIKPTIKELVMAAPDNPSNAVEWAMAEMVNKPEILRKAMEEIDRVVGKERLVQESDIPKLNYVKAILREAFRLHPVAAFNLPHVALSDTTVAGYHIPKGSQVLLSRYGLGRNPKVWADPLCFKPERHLNECSEVTLTENDLRFISFSTGKRGCAAPALGTALTTMMLARLLQGFTWKLPENETRVELMESSHDMFLAKPLVMVGDLRLPEHLYPTVK
>Rsa10026308
MNTFTSNSSDLTSTTTQTSPFSNMYLLTTLQAFVAITLVMFLKKVFITDKKKLSLPPGPTGWPIIGMVPTMLKSRPVFRWLHSIMKQLNTEIACVRLGNTHVITVTCPKIAREILKQQDALFASRPMTYAQNVLSNGYKTCVITPFGEQFKKMRKVVMTELVCPARHRWLHQKRAEENDHLTAWVYNMVKNSGSVDFRFVTRHYCGNAIKKLMFGTRTFSENTAPDGGPTAEDIEHMEAMFEALGFTFSFCISDYLPMLTGLDLNGHEKIMRDSSAIMDKYHDPIIDARIKMWREGKRTQIEDFLDIFISIKDEQGNPLLTADEIKPTIKELVMAAPDNPSNAVEWAMAEMVNKPEILRKAMEEIDRVVGKERLVQESDISKLNYVKAILREAFRLHPVAAFNLPHVALSDATVAGYHIPKGSQVLLSRYGLGRNPKVWADPLSFKPERHLNECSEVTLTENDLRFISFSTGKRGCAAPALGTALTTMLLARLLQGFTWKLPENETRVELMESSHDMFLAKPLVMVGELRLPEHLYPTVK
>Bo1g002970.1
MNTFTSNSSDLTSTTTQTSPFSNMYLLTTLQAFVAITLVMLLKKVFTTDKKKLSLPPGPTGWPIIGMVPTMLKSRPVFRWLHSIMKQLNTEIACVRLGNTHVITVTCPKIAREILKQQDALFASRPMTYAQNVLSNGYKTCVITPFGEQFKKMRKVVMTELVCPARHRWLHQKRAEENDHLTAWVYNLVKNSGSVDFRFVTRHYCGNAIKKLMFGTRTFSENTAPDGGPTAEDIEHMEAMFEALGFTFSFCISDYLPMLTGLDLNGHEKIMRDSSAIMDKYHDPIVDARIKMWREGKRTQIEDFLDIFISIKDEQGNPLLTADEIKPTIKELVMAAPDNPSNAVEWAMAEMVNKPEILRKAMEEIDRVVGKERLVQESDIPKLNYVKAILREAFRLHPVAAFNLPHVALSDATVAGYHIPKGSQVLLSRYGLGRNPKVWADPLSFKPERHLNECSEVTLTENDLRFISFSTGKRGCAAPALGTALTTMMLARLLQGFTWKLPENETRVELMESSHDMFLAKPLVMVGELRLPEHLYPTVK
>BrasrapaChr01.448
MNTFTSNSSDLTSTTTQTSPFSNMYLLTTLQAFVAITLVMLLKKVFTTDKKKLSLPPGPTGWPIIGMVPTMLKSRPVFRWLHSIMKQLNTEIACVRLGNTHVITVTCPKIAREILKQQDALFASRPMTYAQNVLSNGYKTCVITPFGEQFKKMRKVVMTELVCPARHRWLHQKRAEENDHLTAWVYNLVKNSGSVDFRFVTRHYCGNAIKKLMFGTRTFSENTAPDGGPTAEDIEHMEAMFEALGFTFSFCISDYLPMLTGLDLNGHEKIMRDSSAIMDKYHDPIVDARIKMWREGKRTQIEDFLDIFISIKDEQGNPLLTADEIKPTIKELVMAAPDNPSNAVEWAMAEMVNKPEILHKAMEEIDRVVGKERLVQESDIPKLNYVKAILREAFRLHPVAAFNLPHVALSDATVAGYHIPKGSQVLLSRYGLGRNPKVWADPLSFKPERHLNECSEVTLTENDLRFISFSTGKRGCAAPALGTALTTMMLARLLQGFTWKLPENETRVELMESSHDMFLAKPLVMVGELRLPEHLYPTVK
>BniB036734
MNTFTSNSSDLTSTTTQTWSFSNMYLLTTLQAFVAITLAMLLKKLITHPNKKKMSLPPGPTGWPIIGMIPAMLKSRPVFRWLHSIMKQLNTEIACVRLGNTHVITVTCPKIAREILKQQDALFASRPMTYAQNVLSNGYKTCVITPFGEQFKKMRKVVMTELVCPARHRWLHQKRAEENDHLTAWVYNMVKNSGSVDFRFVTRHYCGNAIKKLMFGTRTFSENTAPDGGPTAEDIDHMEAMFEALGFTFAFCISDYLPMLTGLDLNGHEKIMRESSAIMDKYHDPIIDGRIKMWREGKRTQIEDFLDIFISIKDEEGNPLLTADEIKPTIKELVMAAPDNPSNAVEWAMAEMVNKPEILRKAMEEIDRVVGKERLVQESDIPKLNYVKAILREAFRLHPVAAFNLPHVALSDTTVAGYHIPKGSQVLLSRYGLGRNPKVWADPLSFKPERHLNECSEVTLTENDLRFISFSTGKRGCAAPALGTALTTMMLARLLQGFTWKLRENETRVELMESSHDMFLAKPLVMVGELRLAEHLYPTVK
>Thhalv10024861m
MNTFTSNSSDLSSTSTETSSLSNMYLLTTLQAFVAITLVMMLLKKLIAKPDKKKLSLPPGPSGWPIIGMIPAMLKSRPVFRWLHSIMKQLNTEIACVRLGNTHVITVTCPKIAREILKQQDALFASRPMTYAQKILSNGYKTCVITPFGEQFKKMRKVVMTELVCPARHRWLHQKRAEENDHLTAWVYNMVKNSGSVDFRFVTRHYCGNAIKKLMFGTRTFSQNTAPDGGPTAEDIEHMEAMFEALGFTFAFCISDYLPMLTGLDLNGHEKIMRDSSAIMDKYHDPIIDARIKMWREGKRTQIEDFLDIFISIKDEQGNPLLTADEIKPTIKELVMAAPDNPSNAVEWAMAEMVNKPEILRKAMEEIDRVVGKERLVQESDIPKLNYVKAILREAFRLHPVAAFNLPHVALSDTTVAGYHIPKGSQVLLSRYGLGRNPKVWADPLSFKPERHLNECSEVTLTENDLRFISFSTGKRGCAAPALGTALTTMMLARLLQGFTWKLPKNETRVELMESSHDMFLAKPLVMVGELRLPEHLYPTA
>Tsa7g37540
MNTFTSNSSDLSSTSTETSSLSNMYLLTTLQAFVAITLVMMLLKKLIAKPDKKKLSLPPGPSGWPIIGMIPAMLKSRPVFRWLHSIMKQLNTEIACVRLGNTHVITVTCPKIAREILKQQDALFASRPMTYAQKILSNGYKTCVITPFGEQFKKMRKVVMTELVCPARHRWLHQKRAEENDHLTAWVYNMVKNSGSVDFRFVTRHYCGNAIKKLMFGTRTFSQNTAPDGGPTAEDIEHMEAMFEALGFTFAFCISDYLPMLTGLDLNGHEKIMRDSSAIMDKYHDPIIDARIKMWREGKRTQIEDFLDIFISIKDEQGNPLLTADEIKPTIKELVMAAPDNPSNAVEWAMAEMVNKPEILRKAMEEIDRVVGKERLVQESDIPKLNYVKAILREAFRLHPVAAFNLPHVALSDTTVAGYHIPKGSQVLLSRYGLGRNPKVWADPLSFKPERHLNECSEVTLTENDLRFISFSTGKRGCAAPALGTALTTMMLARLLQGFTWKLPKNETRVELMESSHDMFLAKPLVMVGELRLPEHLYPTA
>Esa_XP_006411796.1
MNTFTSNSSDLSSTSTETSSLSNMYLLTTLQAFVAITLVMMLLKKLIAKPDKKKLSLPPGPSGWPIIGMIPAMLKSRPVFRWLHSIMKQLNTEIACVRLGNTHVITVTCPKIAREILKQQDALFASRPMTYAQKILSNGYKTCVITPFGEQFKKMRKVVMTELVCPARHRWLHQKRAEENDHLTAWVYNMVKNSGSVDFRFVTRHYCGNAIKKLMFGTRTFSQNTAPDGGPTAEDIEHMEAMFEALGFTFAFCISDYLPMLTGLDLNGHEKIMRDSSAIMDKYHDPIIDARIKMWREGKRTQIEDFLDIFISIKDEQGNPLLTADEIKPTIKELVMAAPDNPSNAVEWAMAEMVNKPEILRKAMEEIDRVVGKERLVQESDIPKLNYVKAILREAFRLHPVAAFNLPHVALSDTTVAGYHIPKGSQVLLSRYGLGRNPKVWADPLSFKPERHLNECSEVTLTENDLRFISFSTGKRGCAAPALGTALTTMMLARLLQGFTWKLPKNETRVELMESSHDMFLAKPLVMVGELRLPEHLYPTA
>Bo7g118840.1
MNTLTSNSSDLTSTTRQTWSFSNMYLLTTLQAFVAITLVMLLKKMITNPNKKKLYLPPGPTGWPIIGMIPAMLKSRPVFRWLHSIMKQLNTEIACVRLGNTNVITVTCPKIAREILKQQDALFASRPMTYAQNVLSNGYKTCVITPFGEQFKKMRKVVMTELVCPARHRWLHQKRAEENDHLTAWVYNMVKNSGSVDFRFVTRHYCGNAIKKLMFGTRTFSENTAADGGPTAEDIDHMEAMFEALGFTFAFCISDYLPMLTGLDLNGHEKIMRDSSAIMDKYHDPIIDGRIKMWKEGKRTQIEDFLDIFISIKDEEGNPLLTADEIKPTIKELVMAAPDNPSNAVEWAMAEMVNKPEILRKAMEEIDRVVGKERLVQESDIPKLNYVKAILREAFRLHPVAAFNLPHVALSDTTVAGYHIPKGSQVLLSRYGLGRNPKVWADPLSFKPERHLNECSEVTLTENDLRFISFSTGKRGCAAPALGTALTTMMLARLLQGFTWKLPENETRVELMESSHDMFLAKPLVMVGELRLPEHLYPTVK
>Brasrapa9832.23
MNTFTSNSSDLTSTTRQTWSFSNMYLLTTLQAFVAITLVMLLKKMITNPNKKKLYLPPGPTGWPIIGMIPAMLKSRPVFRWLHSIMKQLNTEIACVRLGNTNVITVTCPKIAREILKQQDALFASRPMTYAQNVLSNGYKTCVITPFGEQFKKMRKVVMTELVCPARHRWLHQKRAEENDHLTAWVYNMVKNSGSVDFRFVTRHYCGNAIKKLMFGTRTFSENTAADGGPTAEDIDHMEAMFEALGFTFAFCISDYLPMLTGLDLNGHEKIMRDSSAIMDKYHDPIIDGRIKMWKEGKRTQIEDFLDIFISIKDEEGNPLLTADEIKPTIKELVMAAPDNPSNAVEWAMAEMVNKPEILRKAMEEIDRVVGKERIVQESDIPKLNYVKAILREAFRLHPVAAFNLPHVALSDTTVAGYHIPKGSQVLLSRYGLGRNPKVWADPLSFKPERHLNECSEVTLTENDLRFISFSTGKRGCAAPALGTALTTMMLARLLQGFTWKLPENETRVELMESSYDMFLAKPLVMVGELRLPEHLYPTVK
>Rsa10037345
MNTFPSNSSGLTSTTTQTWSFSNMYLLTTLQAFVAITIAMLLKKLITNPNEKKLSLPPGPTGWPIIGMIPAMLKSRPVFRWLHSIMKQLNTEIACVRLGNTHVITVTCPKIAREILKQQDALFASRPMTYAQNVLSNGYKTCVITPFGEQFKKMRKVVMTKLVCPARHRWLHQKRAEENDHLTAWVYNMVKNSGSIDFRFVTRHYCGNAIKKLMFGTRTFSENTAPDGGPTAEDIDHMEAMFEALGFTFAFCISDYLPMLTGLDLNGHEKIMRDSSAIMDKYHDPIIDGRIKMWREGKRTQIEDFLDIFISIKDEEGNPLLTADEIKPTIKELVMAAPDNPSNAVEWAMAEMVNKPEILRKAMEEIDRVVGKERLVQESDIPKLNYVKAILREAFRLHPVAAFNLPHVALSDTTVAGYHIPKGSQVLLSRYGLGRNPKVWADPLSFKPERHLKECSEVTLTENDLRFISFSTGKRGCAAPALGTALTTMMLARLLQGFTWKLPENETRVELMESSHDMFLAKPLVMVGELRLPEHLYPTVK
>IiCYP79B2
MQRKQETQESLILLIFSLSLSVSSLHKRMNTFTSNSSDLTSNTTQTSSFSNMYLLTTLQAFVAITLVMLLKKVLFTDPNKKKLSLPPGPTGWPIIGMIPMMLKSRPVFRWLHSIMKQLNTEIACVRLGNTNVITVTCPKIAREVLKQQDALFASRPMTYAQKVLSNGYKTCVITPFGEQFKKMRKVVMTELVCPARHRWLHQKRAEENDHLTAWVYNMVKNSGSVDFRFVTRHYCGNAIKKLMFGTRTFSENTAPDGGPTAEDMEHMEAMFEALGFTFAFCISDYLPMLTGLDLNGHEKIMRDSSAIMDKYHDPIIDARIKMWREGKRTQIEDFLDIFISIKDEEGNPLLTADEIKPTIKELVMAAPDNPSNAVEWAMAEMVNKPEILRKAMEEIDRVVGKERLVQESDIPKLNYVKAILREAFRLHPVAAFNLPHVALSDTTVAGYHIPKGSQVLLSRYGLGRNPKVWADPLSFKPERHLNECSEVTLTENDLRFISFSTGKRGCAAPALGTALTTMMLARLLQGFTWKLPEKETRVELMESSHDMFLAKPLVMVGELRLPEHLYPTVK
>SI_scaffold2073_24
MNTFTSNSSDLNSTTTQTSSFSNMYLLTTLQAFVAITLVMLLKKVLITDPSKKKLSLPPGPSGWPIIGMIPAMLKSRPVFRWLHSIMKQLNTEIACVRLGNTHVITVTCPKIAREILKQQDALFASRPMTYAQNVLSNGYKTCVITPFGEQFKKMRKVVMTELVCPARHRMLHQKRAEENDHLTAWIYNMVKNSGSVDFRFVTRHYCGNAIKKLMFGTRTFSENTAPDGGPTAEDIEHMEAMFEALGFTFAFCISDYLPMLTGLDLNGHEKIMRDSSAIMDKYHDRIIDARIEMWREGKRTQIEDFLDIFVSIKDEEGNPLLTADEIKPTIKELVMAAPDNPSNAVEWAMAEMVNKPEILRKAMEEIDRVVGKERLVQESDIPKLNYVKAILREAFRLHPVAAFNLPHVALSDTTVAGYHIPKGSQVLLSRYGLGRNPKVWADPLSFKPERHLNECSEVTLTENDLRFISFSTGKRGCAAPALGTALTTMMLARLLQGFTWKLPENETRVELMESSHDMFLAKPLVMVGEPRLPEHLYPTVK
>Thhalv10000278m
MLTGLDLNGHEKIMRDSSAIMDKYHDPIIDARIKMWREGKRTQIEDFLDIFVSIKDEEGNPLLTADEIKPTIKELVMAAPDNPSNAVEWAMAEMVNKPEILRKAMEEIDRVVGKERLVQESDIPKLNYVKAILREAFRLHPVAAFNLPHVALSDTTVAGYHIPKGSQVLLSRYGLGRNPKVWADPLSFKPERHLNECSEVTLTENDLRFISFSTGKRGCAAPALGTALTTMMLARLLQGFTWKLPENETRVELMESSHDMFLAKPLVMVGEPRLPEHLYPTVK
>Esa_XP_006404952.1
MLTGLDLNGHEKIMRDSSAIMDKYHDPIIDARIKMWREGKRTQIEDFLDIFVSIKDEEGNPLLTADEIKPTIKELVMAAPDNPSNAVEWAMAEMVNKPEILRKAMEEIDRVVGKERLVQESDIPKLNYVKAILREAFRLHPVAAFNLPHVALSDTTVAGYHIPKGSQVLLSRYGLGRNPKVWADPLSFKPERHLNECSEVTLTENDLRFISFSTGKRGCAAPALGTALTTMMLARLLQGFTWKLPENETRVELMESSHDMFLAKPLVMVGEPRLPEHLYPTVK
>Cpa_XP_021889957.1
MTNTFPSTIQILVIVLFILIMLIKRSTKIRAYKKLPPGPLPWPIVGCIPEMLTNKPVFRWIHRTMKELDTEIACFRLGNTHVIPVTSPEIAREILKNKDSIFASRPTSFATKTFSGGYRTAVISPYGDQWKKMRKVLTSEIICPARHKWLREKRTEEADNLVSYIYNQYKWGKKVNLRIAVRFYSGNVIRRLTFDKRYFYDSVPDDAGPSRHEIDHVEALFTALGYIYAFCISDYFPWLIGLDLDGHEKIVKEANRVIEKYNNPVIEERIQYWRSRDKKPSGKKMKKTVEDLLDVLITLNDSKGEPLLTTEEIKAQSREIMMAAVDNPSNAVEWIMAEMINQPAILSKAVEELNREVGKERLVQESDVPRLNYIKSCIREAFRLHPVAPFNVPHVSLTDTTVAGYFIPKGSHVLLSRLGLGRNPNVWDDPLKFKPERHLNEIDDDDNEVSLTEHDLRFISFSTGRRGCIAASLGTCMTTMLLARLLQGFSWSATENEGCTDLNEGEDDMFLGKPLVVWAEPRLAPNLYPSADKS
>Cpa_XP_021887085.1
MLGNYTLAPSSSSSSSPTMTVTLNLIGLTKNWLITSSSSSSTTPILRALFTTIQALVFMALILIIKKLRSLSRKSSQQKLPSKKTPLPPGPLPWPVIGSVPEMLLNKPVFRWIHRIMDELETNIACIRLGNTHVIPVSCPKIAREILKNQDSIFASRPLSFAAHTYSGGYVTAVISPFGDQWKKMRRVLTSEIICPARHKWLHDKRAEEADNLVTYIYNQYKNSKNVDLRIATRYYSGNVIRRLMFDKRYFREPMADAGPSVHEIDHVEALFTALGFLYAYCISDYFPGLIGLDLDGHEKIVKEANSVIEKYHDPIIKERIQRWRNPNDPNCGKKEIQDFLDVLITLKDSNGEPLLTPEEIKAQSREIMMAAVDNPSNVVEWIMAELINRPNILQKAMEELDREVGRERLAQESDIPRLNYIKSCIREGFRLHPVAPFNVPHVALSDTTVAGYFIPKGSHVLLSRIGLGRNPKVWQDPHEFRPERHLNECYDVALTEHDLRFISFSTGRRGCIAASLGTCMTTMLLARLLQGFSWSLPGKQSCVDLSEAENDLFLAKPLVARAEPRLPPHLYPASN
>Cpa_XP_021887088.1
MNTYTSNVHPTTSPSSSTTPISSAFFITIEALVFMALILIIKRLRSPFCKSNQHKLHSKQGPLPPGPLPWPVIGSVPEMIWNKPVFRWIHQIMNELDTNIACIRLGNTHVIPISCPKIAREILKNQDSIFASRPLSFSAHTISGGYLTTVLSPFGDQWKKMRRVLTSEIICPTRHKWLEDKRVEEADNLVTYIYNQYKNNKNVDLRIATRYYCGNVIRRLMFDKRYFFEPIVDASPSVHEINHVEALITALGFTYAYCISDYFPGLVGLDLDGHEKIIKEANNVIDKYHDPIIIERVQQWRNPNDPNYGEKDVHDLLDILITLKDSSGEPLLTLEEIKAQSRELIMAAVDNPSNVVEWIMAELINHPDVLQKAMEELDREVGRERLVQESDIPRLNYIKSCIREGFRLHPVAPFNVPHVALSDTTVAGYFIPKGSHVLLSRIGLGRNPNVWQYPLEFRPERHLNESYEVALTEHDLRFISFSTGRRGCIAASLGTCMTTILLTRLLQGFSWSLLGKEGSVDLGEAETDLFLAKPLVTRAEPRLPPHLYLASNN
>Aar_scaffold5438_22
MMNLTTSSLSSSPYAAPTQILLVFLISLATITILGRIFSKPNKSKDQSLPLPPGPKGWPIIGNLPELIMSRPRHKYLYQVMDQLKTEIACFNFAGVHAVVVTSGDIAKEAFKEKDADFADRPLLYASEYIASGYKSMGVSPYTEQFIKMKRVITTELMSVKTLNMLMKSRSIEADNLLAYMYSLHKRGENVDVREISRVYGYAVTMRMLFGRRKMKKKDAIVEDGRLGDAENDHLEVIFNTLACLPNFSPADYVEKWLRGWNFDGREERVRVNCDRVRSYNDPIIDERIDLWRKKGGKGAVEDWIDTFITLKDEKGEYVVSPEEIKAQCVEICIASVDNPANNLEWTIAEMLKNKEILRKAMKELDEVVGKERLVEESDIPNLNYIKACCRETFRIHPSAHFIPTHMARQDTTLGGYFIPKGTHLHICRPGLGRNDKMWKDPLVYKPERHLEGDGVSKEVSLVETEMRLVSFSTGRRGCVGVKVGTIMMVMLLARFLQGFNFKLNPSFGPLSLEEDDSLLMVKPLMLSVQPRLPLHLYPKYNP
>CARHR016870.1
MTMISVTTSLSTYPFQILLVFIIFMASITLLGRMLSTPSKTKDRSRQLPPGPRGWPILGNLPELIMAHPKYKYFHLAMKELNTDIACFNFAGVNAIAINSDVIAREAFKERDSDLADRPHVFSMQTIGDNFKSMGNSSYGNQFMKMKRVITTEVMSAKTLNMMAALRTIEADNLIAHVHSMYQRSETVDLRELSRTYGYAVTMRMLFGRRNITKENVSLDDGRLGKAQKDHLEAIFNTLNCLPSFSYGDYLERWFKGWNIDGQEEMVKLNCNLVRSYNNPIIDERFQLWREKGGKASVEDWIDTFITTKDENGNYLVTPDELKAQCVEFCIAAIDNPANNMEWTLAEMLKNPEILKNALKELDEVVGKERLVQESDIPNLNYLKACCRETFRIHPSAHFIPPHVARQDTTLGGYFIPKGTNKINKIEGVLSVGFNVFIT
>Lme_scaffold522.10
MASINILSQILSRPIETKDRSCQLPPGPPGRPILGNLMELIMTRPRHKYFQLAMKKLNSEIGCFNFARAHAIIINSDEIAREAFKERDADFADRPSHLIGMKTIGDNCKSMGNSPYGEQLQKMKRVIKTEIMSTKSLNMMTASRTIEADNLIAYIHSMYQWSETVDVRELSRVYGKAEKDHLEAIFNTLNCLQSFSPADYLETWFKGWNIDRQEDMVRQQCGIVSSYNNPIIDERVKLWREKGGKAAVEDLIDTFITLKDDNGKYLITPDEVKALCVEFCIAAIDNPANNMEWTLAEMLENPEF
>Aa_G65470.t1
MTMSMIMMSLTTSLPYYIQIILLFIISIASITLLGRILSRPTKTKDRSRQLPPGPPGWPILGNLPELAMARPRTKYLHQAMQELKTEIACFNFAGVHAIVIHSDEIAREALKERDIDFADRPHVLAMQIIGDNKTMGNSLYGEQFTKMKRAITTELMSAKTLNMLVASRTIEADNLIAYVHSMYQRSETVNVRELSRVYGYAVTMRLLFGRRHVTKDNVYSDDGRLGEDEKKHLEAIFGTLNCLPNFSPADYLEKWFGGWNLETARVNNNIVRSYNNPIIDERVELWRKKGGKAAVEDWVDIFTTLKDENGKYLITPDEIKAQCVEFCIAAIDNPANNMEWTLAEMLMNPEILKKATKELDAVVGKDRLVQESDIPNLNYLKACCRETFRIHPSAHYIPTHVARQDTTLAGYFIPRGSHIHVGRPTIGRNPNIWRDPLVYKPERHLEGDGISKEVSLVESEMRFVSFGTGRRGCVGVKVGTIMMVMLLARFLQGFNWKLHPSCGPLSLEEDDGLLMAKPLLLSAEPRLAPNLYPKFQP
>Aa_G226610.t1
MTMMSLTTTSLPYPIQILLVFAISLASITLLRRILSSGLTKTKDQYRKLPPGPPGWPILGNLPELIMSRSRTKYLHQAMKELKTEIACFNFAGVHAIIIHSDEIAREALKERDLDLADRPHVFSMQTIGDKNKSMGNSPYGEQFTKMKRAITTELMSAKTLNMLVASRNIEADNLIAYVHSMYQRSETVDVREFSRVYGYAVTMRLLFGRRHATKDKVYSDDGRLGEEEKKHLESIFGTLNCLPNFSPADYLEKWFGGWNLDGQEEMVRANTNLVRSYSNPIIDERVELWRKIGGKATVEDWIDILITLKDENGKYSITPDEIKAQCVEFCIAAIDNPANNMEWTLAEMLKSPEILTKAMKELDQVVGKDRLVQESDIPNLNYLKACCRETFRIHPSAHYIPTHVARQESTLAGYFIPKGSHIHVGRSTIGRNPKIWKDPLVYRPERHLEGDGISKEVSLVESELRFVSFGTGRRGCVGVKVGTIMMVMLLARFLQGFNWKLHPSFGPLSLEEDDALLMSKPLLLSAEPRLAPNLYPTFQP
>LA_scaffold209_38
MASITLLGRMLSRPTKSKDRSRQIPPGPRGWPILGNLPELIKARPRYKYIHRVMKELNTGIACFNFAGVHAITINSDEIAREAFKEKDADFASRPEVFSMQTIGDCKAMLTSPCGEQNMKMKRVIQTELMSAKTLNMMVSSRTIEADNLIAYVHSMYQRSERVDVREMSRVYGYAVTMRLLFGRRTITKENVLSDDGRLTKAERVHLDAIFNTLDCLPSLNPADYLERWFKGWNINGQEKKVKTNCELVRRYNNPIIDERVKLWREKGGKAAVEDWIDMFITLKDENGNYAITPDEIKAQCVEFCIAAIDNPASNMEWTLAQMLKNPEILRKALKELDEVVGKERLVEESDIPKLNYIKACCRETFRIHPSAHFVPPHVARHDTTLGGYFIPKGSHIHICRSELGRSSKIWKDPMVYKPERHLEGDGISKEVTLVETEMRFVSFGTGRRGCVGVKVGTIMMVTLLARFLQAFNWKLYPGFGPLSLEEDDIMLMVKPLLFGPTAAAAAAALQKQKTLLQRVETDIKSVVDNFTQIVNVARVSDPPVKNSQEAYMMEMRASRMVQAADSLLKLVSELKQTAIFSGFASLNDHVEQRIAEFDQEAEKTNRLLARIADDASASLKELESHYYSSAQRLALDI
>LA_scaffold209_40
MSSITLLGRMLSRPTKSKDRSRQTPPGPRGWPILGNLPELIKARPRYKYFHRVMKELNTEIACFNFAGVHAITINSDEIAREAFKERDADFASRPNVFSMLTIGDNCKSMGNSPYGEQNMKMKRVITTEIMSAKTLNMMVASRTIEADNLIAYVHSMFQRSEPVDVREISRVYGYAVTMRLMFGRRNITKENVLSEDGRLTKAERDHLNAIFNTLDCLPSFSPADYLERWFKGWNIDGQEKRVKMNCDLVRSYNNPIIDERVKLWREKGGKAAVEDWIDTFITLKDVNGNYVITPDEIKAQCVEFCIAAIDNPANNMEWTLAQMLKNPEILRKALKELDEVVGKERLVEESDIPKLNYIKACCRETFRIHPSAHFVPPHVALHDTTLGGYFIPKGSHIHICRSQLGRSTKIWKDPMVYKPERHLEGDGISKEVTLVETEMRFVSFGTGRRGCVGVKVGTIMMVTLLARFLQAFNWKLDPGFGPLSLEEDDAMLMAKPLLLSVEPRLAPNLYPKFRPS
>Csa14g020510.1
MADPRQFTGLFMTRPRSKYFYRAMKELKTDIACFNFAGVHVIIINSNEIAREAYRERDANLADRPHTFIVESIGDKSMGTAPYAARTIEADNLMAYVHSMYQRSETVDVRELSRIYGYAVTMRMMFGRRHVTDENVFSDDGRLGKAEKHHFEVIYNTLNCLAGFSPADYVERWLRGWNIDGQEERMKVNINLVRSYNNPIIDERIELWREKGGKAAVEDWLDTFITLKDQNGRYLVTPDEIKAQCLEFCLGTIDNPANNMEWTLAEMLENPVILRKALKELDEVVGKDRLVQESDIPNLNYKKACCRETFRLHPSTHYVPPHAARRDTTLGGYFIPKGKKNYLLTL
>c0001_01270
MASITLLGRTLARPTKTKDRSRQLPPGPPGWPILGNLPELIMTRPRHKYFDLATKGLKPKIACFNFAGTHAIIINSDEIAREAFKERDADFADRPNIFNMRTIGGNHKSMGNTPYGEQFMKMKRVLTTEIMSVKTINMLIAARTIEADNLIAYLHSMYQRSETANAREISRAYGYAVTMRMMFGRRHVTKGNVFYNDGRLGNAEKDHLDAIFETLNCLPSFSPADYVEKWLLGWNVDGQEERVRRNCNKVRGYNNPIIDERVELWREKGGKAAVEDWIDTFITLKDENGKYLLTPDEVKAQCVEFCIAAIDNPANNMEWTLAEMLKNPEILRNALKELDEVVGKERLVQESDIPNLNYLKACCRETFRIHPSAHYVPPHVARKDTTLGGYFIPKGSHIHVGRPALGRGPNIWKDPLVYKPERHLEGDGISKEVSLVETELRFVSFGTGRRGCIGVKVGTIMMVIMLARFLQGFNWKLHPGYGPLCLEEDEALLMAKPLLLSVEPRLAPNLYPKFRP
>c0133_00002
MGGLTTSLPHPFQILLVFIISMASITLLGRTLARPTKTKDRSRQLPPGPPGWPILGNLPELIMTRPRHKYFDLATKGLKPKIACFNFAGTHAIIINSDEIAREAFKERDADFADRPNIFNMRTIGGNHKSMGNTPYGEQFMKMKRVLTTEIMSVKTINMLIAARTIEADNLIAYLHSMYQRSETANAREISRAYGYAVTMRMMFGRRHVTKGNVFYNDGRLGNAEKDHLDAIFETLNCLPSFSPADYVEKWLLGWNVDGQEERVRRNCNKVRGYNNPIIDERVELWREKGGKAAVEDWIDTFITLKDENGKYLLTPDEVKAQCVEFCIAAIDNPANNMEWTLAEMLKNPEILRNALKELDEVVGKERLVQESDIPNLNYLKACCRETFRIHPSAHYVPPHVARKDTTLGGYFIPKGSHIHVGRPALGRGPNIWKDPLVYKPERHLEGDGISKEVSLVETELRFVSFGTGRRGCIGVKVGTIMMVIMLARFLQGFNWKLHPGYGPLCLEEDEALLMAKPLLLSVEPRLAPNLYPKFRP
>IiCYP79F1
MTMMMMSLTTSLPYPIQILLVFILSMASITLLGRILSSPPKTKDRSRQLPPGPPGWPILGNLPELIMTRPRHKYFDLAMKGLKPEIACFNFAGTHAIIINSDEIAREAFKERDADFADRPDLFNMRTIGGNHKSMGNSPYGEQFMKMKRVITTEIMSVKTLNMLVAARTIEADNLLAYLHSMYQRSETADVREFSRVYGYAVTMRLLFGRRHVTKDNSFSDEGRLGKAEKDHLDAIFETLNCLPSFSPADYLEKWFRGWNIDGQEERVRVYCNKVRSYNNPIIDERVELWREKGGKAAVEDWIDTFITLKDENGKYLITPDEIKAQCVEFSIAAIDNPANNLEWTLAEMLKNPEILKKALKELDEVVGRERLVQESDIANLNYLKACCRETFRIHPSAHYVPPHVARHDTTLGGYFIPKGSHIHVGRPTLGRSSKIWKDPLVYKPERHLEGDGNSKEISLVETEMRFVSFGTGRRGCVGVKVGTIMMVIMLARFLQGFNWKLDPGYGQLSLEEDDALLMAKPLLLSVQPRLAPNLYPKFRS
>BniB043181
MTMMMMSLTTSLPYPFQILLVFILSIASITLLGRILSRPTKTKDRSRQLPPGPPGWPILGNLPELMKTRPRHKYFEIATKGQKPEIACFNFAGTHTIIINSDEIAREAFKERDADFADRPNTFNMRTIGGNHKSMGNTPTGEQFMKMKRVITSEIMSVKTLNMLVAARNIEADNLLAYLLSIYKRSETADVREISRNYGYAVTMRMMFGRRHVTKENVFSDEGRLGPAEKDHLDAIFETLNCLPSFSPADYLEKWFLGWNVDGLEERVTVNCNKVRSYNNPIIDERVELWREKGGKAAVEDWIDTFITLKDENGKYYITPDEVKGQCVEFCIAAIDNPANNMEWTLAEMLKNPEILKKALKELDEVVGRDRLVQESDIPNLNYLKACCRETFRVHPSAHYVPTHVARRDSTLGGYFIPKGSHIHVARPGIGRSSKVWKDPLVYKPERHLEGNGISKELSLVENEMRLVSFGTGRRGCIGVKVGTIMMVIMLARFLQAFNWKLHPSYGPLSLEEDDALLMAKPLLLSVEPRLAPNLYPKFYP
>Rsa10038067
MTTMMSLTTSLPYPFQILLVFILSMASITLLGRILSRPTKTKDRSRQLPPGPPGWPILGNLPELMMTRPRHKYIDIALKGQKPEIACFNFAGTHAIVINSDEIAREALKERDADFADRPNLFNMRTIGGNHKSMGNSPYGEQFIKMKRVITTEIMSVRTLNMLVAARTIEADNLLAYLLSMYKRSEKADVREFSRAYGYAVTMRMMFGRRHVTKENVFSDEGRLGEAEKDHLDAIFETLNCLPSFSPADYLEKWFRGWNIDGQEERVVRYVNKVRSYNNPIIDERVELWREKGGKAAVEDWIDTFITLKDENGKYYITPDEVKGQCVEFCIAAIDNPANNMEWTLAEMLKNPEILKKALKELDEVVGRDRLVQESDIPNLNYLKACCRETFRIHPSAHYVPTHVARQDTTLGGYFIRKGSHIHVARPGIGRSSKVWKDPLVYKPERHLEVDGVSKELSLVETELRFVSFGTGRRGCIGVKVGTIMMVIMLARFLQAFNWKLHPGYGPLSLEEDDALLMAKPLLLSVEPRLAPNLYPKFCP
>Bo5g021810.1
MTMMMSLTTSLPYPFQILLVFILSMASITLLGRILSRPTKTKDRSRQLPPGPPGWPILGNLPELMMTRPRHKYVGIAMEGQKPDIACFNFAGTHAIIINSDEIAREALKERDADFADRPNLFNMRTIGGNHKSMGNTPYGEQFMKMKRVIRTEIMSVKTLNMLEAARTIEADNLLAYLLSMYKRSETADAREFSRGYGYAVTMRLLFGRRHVTKENVFSDEGRLGQAEKDHLDAIFETLNCLPSFSPADYLEKWFRGWNIDGQEERVVMSCNKVRSYNNPIIDERVELWREKGGKASVEDWIDTFITLKDENGKYYITPDEVKAQCVEFCIAAIDNPANNMEWTLAEMLKNPEILKKALKELDEVVGRDRLVQESDIPNLNYLKACCRETFRIHPSAHYVPTHVARQDTTLGGYFIPKGSHIHVGRPGIGRSSKIWTDPLVYKPERHLEGDGISKELSLVETELRFVSFGTGRRGCVGVKVGTIMMVIMLARFLQAFNWKLHPGYGPLSLEEDDALLMAKPLLLSVEPRLAPNLYPKFCP
>BrasrapaChr06.6369
MTMMMSLTTSLPYPFQILLVFILSMASISLLGRILSRPTKTKDRSRQLPPGPPGWPILGNLPELMMTRPRHKYIDIALKGQKPEIACFNFAGTHAIVINSDVIAREALKERDADFADRPNLFNMRTIGGNHKSMGNSPYGEQFMKMKRVITTEIMSVKTLNMLVAARTVEADNLLAYLLSMYKRSETADVREFSRVYGYAVTMRLLFGRRHITKENVFSDEGRLGQAEKDHLDAIFETLNCLPSFSPADYLEKWFRGWNIDGQEERVVMYCNKVRSYNNPIIDERVELWREKGGKAAVEDWIDTFITLKDENGKYYITPDEVKAQCVEFCIAAIDNPANNMEWTLAEMLKNPEILKKALKELDEVVGRDRLVQESDIPNLNYLKACCRETFRIHPSAHYVPTHVARQDTTLGGYFIPKGSHIHVGRPGIGRSSKVWKDPLVYKPERHLEGDGISKELSLVESELRFVSFGTGRRGCVGVKVGTIMMVIMLARFLQAFNWKLHPGYGPLSLEEDDALLMAKPLLLSVEPRLAPNLYPKFCP
>Thhalv10007301m
MMTTMTSLTTSLPYPFQLLLVFITSMASITLLGRMLSRPTSKLKDRSRQLPPGPPGWPILGNLPELMMTRPRHKYFHLAMKELKTDIACFNLAGVRAITINSDEIAREAFRERDADLCDRPNLFIMETIGDNYKSMGISPYGEQFMKMKRVITTEAMSVKTLNMLAKSRTIEADNLLAYVNSMYQRSETVDVRELSRVYGYAVTMRMLFGRRHVTKDNIFSDEGRLGKEEKRHLEAIFETLNCLPCFSPADYLEKWFKGWNIDGQEKRVKVNSKIVRSYNNPIIDERVELWREKGGKAAVEDWIDTFITLKDGNGKYLVTPDEIKAQCVEFCIASIDNPANNMEWTLAEMLNNPEILRKAMKEIDEVVGKERLVQESDIPNLNYLKACCRETFRIHPSAAYVPPHVARQDTTLGGYFIPKGSHIHVGRPGLGRNPKIWKDPLVYKPERHLEGDAISQEVTLVETDMRFVSFSTGRRGCVGVKVGTIMMVIMLARFLQGFNWKLHPNYGPLSLEEDGALLMAKPLLLSVEPRLAPHLYPKFRP
>Esa_XP_006416821.1
MMTTMTSLTTSLPYPFQLLLVFITSMASITLLGRMLSRPTSKLKDRSRQLPPGPPGWPILGNLPELMMTRPRHKYFHLAMKELKTDIACFNLAGVRAITINSDEIAREAFRERDADLCDRPNLFIMETIGDNYKSMGISPYGEQFMKMKRVITTEAMSVKTLNMLAKSRTIEADNLLAYVNSMYQRSETVDVRELSRVYGYAVTMRMLFGRRHVTKDNIFSDEGRLGKEEKRHLEAIFETLNCLPCFSPADYLEKWFKGWNIDGQEKRVKVNSKIVRSYNNPIIDERVELWREKGGKAAVEDWIDTFITLKDGNGKYLVTPDEIKAQCVEFCIASIDNPANNMEWTLAEMLNNPEILRKAMKEIDEVVGKERLVQESDIPNLNYLKACCRETFRIHPSAAYVPPHVARQDTTLGGYFIPKGSHIHVGRPGLGRNPKIWKDPLVYKPERHLEGDAISQEVTLVETDMRFVSFSTGRRGCVGVKVGTIMMVIMLARFLQGFNWKLHPNYGPLSLEEDGALLMAKPLLLSVEPRLAPHLYPKFRP
>Tsa1g14630
MTSLTTSLPYPFQLLLVFITSMASITLLGRMLSRPTSKLKDRSRQLPPGPPGWPILGNLPELMMTRPRHKYFHLAMKELKTDIACFNLAGVRAITINSDEIAREAFRERDADLCDRPNLFIMETIGDNYKSMGISPYGEQFMKMKRVITTEAMSVKTLNMLAKSRTIEADNLLAYVNSMYQRSETVDVRELSRVYGYAVTMRMLFGRRHVTKDNIFSDEGRLGKEEKRHLEAIFETLNCLPCFSPADYLEKWFKGWNIDGQEKRVKVNSKIVRSYNNPIIDERVELWREKGGKAAVEDWIDTFITLKDGNGKYLVTPDEIKAQCVEFCIASIDNPANNMEWTLAEMLNNPEILRKAMKEIDEVVGKERLVQESDIPNLNYLKACCRETFRIHPSAAYVPPHVARQDTTLGGYFIPKGSHIHVGRPGLGRNPKIWKDPLVYKPERHLEGDAISQEVTLVETDMRFVSFSTGRRGCVGVKVGTIMMVIMLARFLQGFNWKLHPNYGPLSLEEDGALLMAKPLLLSVEPRLAPHLYPKFRP
>Carubv10011470m
MMSLTSSLSSYPFQILLVLIVSIASISILGRILSRPTKTKDRSLQLPPGPRGWPILGNLPELFMTRPRSKYFYLAMKEQNTDIACFNFAGVHVIIINSDEIAREAFKERDADLADRPKLFTLKIIFDNYKSMGVSSYGEQFTKLRKVITTEIMSVKTLNMLLAARTIEADNLMAYVHSMYQRSEKVDVRELSRVYGYATTMRMLFGRRHITQENVFSDDGRLGKAEKHHLEVIFNTLYCLPGFSPADYVDKWLKGWNIDGQEKSARLYSNLLRSYNNPIVEERVELWREKGGKPAVEDWLDTFITLKDQDGNYLVTPDEIKAQCIEFCIAAIDNPANNMEWTLAEMLKNQEILRKALKELDEVVGKDRLVQESDIPNLTYLKACCRETFRIHPSAHYIPTHVARQDTTLGGYFIPQGSHVHICRPGLGRNPKIWKDPLVYKPERHLQGDGITKEVTLVETEMRFVSFSTGRRGCVGVKVGTAMMVMMLARFLQGFNWKLHQDFGPLSLEEDETLLLMAKPLLLSVEPRLAPNLYPKFRP
>Csa03g020140.1
MMIMNLTTSLPYPFQVLLVFIVSIASISLLGRILSSPTKSKDRYRQLPPGPRGWPILGNLPGLFMTRPRTKYFHLAMKKLNTDIACFNFVGVRVITIKSDEIAREAFKERDIDLADRPNLFILEIILNNYKSMGVSSYGEQFMKMKKVITTEIMSVKTLNMLVAARTIEADNLLAYVHSMYQRSEAVDVRELSRVYGYATTMRMLFGRRHVTQENVFSDDGRLGKAEKHHLEVIYNTLYCLPGLSPADYLDKWFKGWNIDGQEESARVNSNLLRSYNNPIIEERIELWRQKGGKPAVEDWLDTFITLKDQSGNYLVTPDEIKAQCIEFCIAAIDNPANNMEWTLAEMLNNPEILKKALKELDEVVGKDRLVQESDIPNLNYLKACCRETFRIHPSAHYIPTHVARQDTTLGGYFIPQGSHVHVCRPGLGRNPKIWEEPLVYKPERHLQGDGITKEVTLVETEMRFVSFSTGRRGCVGVKVGTTMMVMMLARFLQGFNLKLHQDFGALSLEEDETLLLMAKPLRLSVEPRLAPNLYPKFHP
>Csa14g020520.1
MMIMSLTTSLPYPFQILLVFIVSIASISLLGRILSSPTKSKDRFRQLPPGPRGWPILGNLPGLFMTRPRTNYFHLAMKKLNTDIACFNFVGVRVITIKSDEIAREAFKERDIDLADRPNLFTLEIIFDNYKSMGVSSYGEQFMKMKKVITTEIMSVKTLNMLVAARTIEADNLLAYVHSMYQRSETVDVRELSRVYGYATTMRMLFGRRHVTQENVFSDDGRLGKAEKHHLEVIFNTLYCLPGFSPADYVDKWFKGWNIDGQEESARVNSNLLRSYNNPIIEERIELWRQKGGKPAVEDWLDTFITLKDQSGNYLVTPDEIKGQCIEFCIAAIDNPANNMEWTLAEMLNNQEILKKALKELDEVVGKDRLVQESDIPNLNYLKACCRETFRIHPSAHYIPTHVARQDTTLGGYFIPQGSHVHICRPGLGRNPKIWKEPLVYKPERHLQGDGITKEVTLVETEMRFVSFSTGRRGCVGVKVGTTMMVMMLARFLQGFNLKLHQDFGTLSLEEDDALLLMAKPLRLSVEPRLAPNLYPRFHP
>Csa17g021970.1
MMIMSLTTSLPYPFQILLVFIVSIASISLLGRILSSPTKSKDRYRQLPPGPRGWPILGNLPGLFMTRPRTKYFHLAMKKLNTDIACFNFVGVRVITISSDEIAREAFKERDIDLADRPKLFTLKIIFDNYKSMGVSSYGEQFMKMKKVITTEIMSVKTLNMLVAARTIEADNLLAYVHSMYQRSETVDVRELSRVYGYATTMRMLFGRRHVTQENVFSDDGRLGKAEKHHLEVIFNTLYCLPGFSPADYMDKWFKGWNIDGQEESARVNSNLLRSYNNPIIEERIELWRQKGGKPAVEDWLDTFITLKDQSGNYLVTPDEIKAQCIEFCIAAIDNPANNMEWTLAEMLNNQEILKKALKELDEVVGKDRLVQESDIPNLNYLKACCRETFRIHPSAHYIPTHVAHQDTTLGGYFIPQGSHVHICRPGLGRNPKIWKDPLVYKPERHLQGDGITKEVTLVETEMRFVSFSTGRRGCVGVKVGTTMMVMMLARFLQGFNLKLHQDFGPLSLEEDDALLLMAKPLLLSVEPRLAPNLYPKFHP
>Araly1_312617
MMMMMSFNTSFQIVLGFIVFIASITLLGRILSRPSKTKDRSRQLPPGPPGWPILGNLPELIMTRPRSKYFHLAMKELKTDIACFNFAGTHTITITSDEITKEAFRERDAVLADRPQLSSIEFIGDNYKSMGTSPYGEQFMKMKKVITTEIMSVKTLKMLEAARTIEADNFIAYIHSMYQRSETVDVRELSRVYGYAVTMRMLFGRRHVTKENVFSDDGRLGKAEKHHLEVIFNTLNCLPGFSPVDYVERWLRGWNIDGQEEMAKVNVNLVRSYNNPIIDERIELWREKGGKAAVEDWLDTFITLKDQNGKYLVTPDEIKAQCVEFCIATIDNPANNMEWTLAEMLKNPEILRKALKELEEVVGKERLVQESDIPNLNYLKACCRETFRIHPSAHYVPPHVARQDTTLGGYLIPKGSHIHVCRPGLGRNPKIWKDPLVYEPERHLQGEGITKEVTLVETEMRFVSFSTGRRGCVGVKVGTIMMVMMLARFLQGFNWKLYQGCGPLSLEEDDASLLMAKPLLLSVEPRLAPNLYPKFRP
>AT1G16400_AtCYP79F2
MMMKISFNTCFQILLGFIVFIASITLLGRIFSRPSKTKDRCRQLPPGRPGWPILGNLPELIMTRPRSKYFHLAMKELKTDIACFNFAGTHTITINSDEIAREAFRERDADLADRPQLSIVESIGDNYKTMGTSSYGEHFMKMKKVITTEIMSVKTLNMLEAARTIEADNLIAYIHSMYQRSETVDVRELSRVYGYAVTMRMLFGRRHVTKENMFSDDGRLGKAEKHHLEVIFNTLNCLPGFSPVDYVDRWLGGWNIDGEEERAKVNVNLVRSYNNPIIDERVEIWREKGGKAAVEDWLDTFITLKDQNGNYLVTPDEIKAQCVEFCIAAIDNPANNMEWTLGEMLKNPEILRKALKELDEVVGKDRLVQESDIRNLNYLKACCRETFRIHPSAHYVPPHVARQDTTLGGYFIPKGSHIHVCRPGLGRNPKIWKDPLAYEPERHLQGDGITKEVTLVETEMRFVSFSTGRRGCVGVKVGTIMMAMMLARFLQGFNWKLHRDFGPLSLEEDDASLLMAKPLLLSVEPRLASNLYPKFRP
>Araly1_889032
MMSFTTSLPYPFQILLVFILSMASITLLGRILSRPTKTKDQSRQLPPGPPGWPILGNLPELIMTRPRSKYFRLAMKELKTDIACFNFAGIRAITINSDEIAREAFRERDADLADRPQLFIMETIGDNYKSMGISPYGEQFMKMKRVITTEIMSVKTLNMLEAARTIEADNLIAYVHSMYQRSETVDVRELSRVYGYAVTMRMLFGRRHVTKENVFSDDGRLGKAEKHHLEVIFNTLNCLPSFSPADYVERWLRGWNVDGQEKRVTVNCNIVRSYNNPIIDERVELWREKGGKAAVEDWLDTFITLKDRNGKYLVTPDEIKAQCVEFCIAAIDNPANNMEWTLAEMLKNPEILRNALKELDEVVGKDRLVRESDIPNLNYLKACCRETFRIHPSAHYVPSHLARQDTTLGGYFIPKGSHIHVSRPGLGRNPKIWKDPLVYKPERHLQGDGITKEVTLVETEMRFVSFSTGRRGCIGVKVGTTMMVMMLARFLQGFNWNLHKDFGPLSLEEDDASLLMAKPLLLSVEPRLAPSLYPKFRP
>AT1G16410_AtCYP79F1
MMSFTTSLPYPFHILLVFILSMASITLLGRILSRPTKTKDRSCQLPPGPPGWPILGNLPELFMTRPRSKYFRLAMKELKTDIACFNFAGIRAITINSDEIAREAFRERDADLADRPQLFIMETIGDNYKSMGISPYGEQFMKMKRVITTEIMSVKTLKMLEAARTIEADNLIAYVHSMYQRSETVDVRELSRVYGYAVTMRMLFGRRHVTKENVFSDDGRLGNAEKHHLEVIFNTLNCLPSFSPADYVERWLRGWNVDGQEKRVTENCNIVRSYNNPIIDERVQLWREEGGKAAVEDWLDTFITLKDQNGKYLVTPDEIKAQCVEFCIAAIDNPANNMEWTLGEMLKNPEILRKALKELDEVVGRDRLVQESDIPNLNYLKACCRETFRIHPSAHYVPSHLARQDTTLGGYFIPKGSHIHVCRPGLGRNPKIWKDPLVYKPERHLQGDGITKEVTLVETEMRFVSFSTGRRGCIGVKVGTIMMVMLLARFLQGFNWKLHQDFGPLSLEEDDASLLMAKPLHLSVEPRLAPNLYPKFRP
>Carubv10010983m
MRSLTTSLPYPFQILLVLILSIASISILGRILSRPTKTKDRSRQLPPGPRGWPILGNLPELYMTLPRSKYFHLAMKELKTDIACFNFAGVRAIIINSDEIAREAFRERDADLADRPNLFIMETIGDNYKSMGISPYGEQFMKMKRVITTELMSVKTLNMLVAARTIEADNLMAYVHSMYQRSEKVDVRELSRVYGYATTMRMLFGRRHITQENVFSDDGRLGEAEKHHLVAIYNTLYCLPGFSPADYVEKWLKGWNIDGQEERVTVNCTIVRSYNNPIIEERIKLWREKGGKPAVEDWLDTFITLKDRDGNYLVTPDEMKAQCVEFCIAAIDNPANNMEWTLAEMLKNQEILRKALKELDEVVGKDRLVQESDIPNLNYLKACCRETFRIHPSAHYVPTHVARQDTTLGGYFIPQGSHVHVSRPGLGRNPKIWKDPLVYKPERHLQEDGITKEVTLVETEMRFVSFSTGRRGCVGVKVGTVMMVMMLARFLQGFNWKLHQDFGPLSLEEDALLLLAKPLLLSVEPRLAPNLYPKFHP
>Csa14g020530.1
MMMMIRSLTTSLPYPFQILLVFILSIASISLLGRILSSRTKTKDRSRQLPPGPRGWPILGNLPELYMTLPRSKYFHLAMKELKTDIACFNFAGVRAVTINSHEIAREAFRERDADLADRPNLFTMETIGDNYKSMGISPYGEQFMKMKRVITTELMSVKTLNMLVAARTIEADNLVAYVHSMYQRSEMVDVRELSRVYGYATTMRMLFGRRHVTQENIFSDDGRLGKAEKHHLEAIYNTLYCLPGFSPADYLEKWFKGWNIDGQDDRVTVNCNIVRSYNNPIIDERIELWRAKGGKPAVEDWLDIFITLKDQNGNYVVTPNEMKAQCVEFCIAAIDNPANNMEWTLAEMLNNHEILKKALKELDEVVGKDRLVQESDIPNLTFLKACCRETFRIHPSTHYVPTHVARQDTTLGGYFIPQGSHVHVCRPGLGRNPKIWKDPLVYKPERHLQGDGITKEVTLVEKEMRFVSFSTGRRGCIGVKVGTVMMVMMLARFLQGFNWKLHQDFGPLSLEEDDALLLMAKPLLLSVEPRLAPNLYPKFRP
>Csa03g020150.1
MMMMIRSLTTSLPYPFQILLVFILSTASISLLGRILSSRTKTKDRSRQLPPGPRGWPILGNLPELYMTLPRSKYFHLAMKELKTDIACFNFAGIRAITINSDEIAREAFRERDADLADRPNLFTMETIGDNYKSMGISPYGEQFMKMKRVITTELMSVKTLNMLIAARTIEADNLVAYVHSMYQRSETVDVRELSRVYGYATTMRMLFGRRHVTQENIFSDDGRLGKAEKYHLEAIYNTLYCLPGFSPADYVEKWFKGWNIDGQDERVTVNCNIVRSYNNPIIDERIELWRAKGGKPAVEDWLDIFITLKDQKGNYVVTPDEMKAQCVEFCIAAIDNPANNMEWTLAEMLNNPEILKKAMKELDEVVGKDRLVQESDIPNLTYLKACCRETFRIHPSTHYVPTHVARQDTILGGYFIPQGSHVHVCRPGLGRNPKIWKDPLVYKPERHLQGDGITKEVTLVETEMRFVSFSTGRRGCIGVKVGTVMMVMMLARFLQGFNWKLHQDFGPLSLEEDDALLLMAKPLLLSVEPRLASNLYPKFRP
>Csa17g021980.1
MMMMIRSLTTSLPYPFQILLVFILSIASISLLGRILSSRTKTKDRSRQLPPGPRGWPILGNLPELYMTLPRSKYFHLAMKELKTDIACFNFAGVRAITINSDEIAREAFRERDADLADRPNLFTMETIGDNYKSMGISPYGEQFMKMKRVITTELMSVKTLNMLVAARTIEADNLVAYVHSMYQRSETVDVRELSRVYGYATTMRMLFGRRHVTQENIFSDDGRLGKAEKHHLEAIYETLYCLPGFSPADYLEKWFKGWNIDGQDERVTVNCNIVRSYNNPIIDERIELWREKGGKPAVEDWLDIFITLKDQNGNYVVTPDEMKAQCVEFCIAAIDNPANNMEWTLAEMLNNPEILKKAMKELDEVVGKDRLVQESDIPNLTYLKACCRETFRIHPSTHYVPTHVARQDTTLGGYFIPQGSHVHVCRPGLGRNPKIWKDPLVYKPERHLQGDGITKEVTLVETEMRFVSFSTGRRGCIGVKVGTVMMVMMLARFLQGFNWKLHQDFGPLNLEEDDALLLMAKPLLLSVEPRLAPNLYPKFRP
>Aar_scaffold6482_32
MTKYVNNNSSSIDDVTPNVFISIAIIFVTTLIILFLKKEIIGRGHDLKKHELPPCPRGLPIIGNLVGMLMNRPTSKWIVRVMNDMKTDIACFRFGRVHVIGITSDVIAREVVRGKDAVFADRPDSYSAEYISGGYNGVVFDEYGERQTKMKKVMISELMSTKALNLMANVRNLESDNLLAYVLNLYTKGNESKKSDGVVVNVREIVSTHTHNVKMRLLFGRKHFKETTIDGSLGEMEKEHFDAIFKALDCFFSFYIADYYPFFRGWNLEGEEVELREVVDVIAKYNKMIIDEKIKLWRNEQDRRDTDPAIGDWLDILFSLKDEHGKPLLTIEEITHLSVVCLLRINSKLVSSEMLNKREILEKAVMEINKVVGKDRLVEESDVANLNYIKACCRETLRLHPTNPFLVPHMARQDTTLAGYFIPKGSHILVSRPGVGRNPKTWDNPLLYKPERHLTGDNEVVLTEPDMKLVSFGTGRRGCVGTKLGTYMIITLLARLLQAFDWAIPPNQNIELVESEENLFMAKPLLVCVKPRLGHNMYPKLKTGLA
>IiCYP79C1
MEYCPNTMFTSLVTVLFISLNILFLTRSFFDGFRGRRKQLPPCPPGLPIMGNIIGMLANRPTSKWIVRVMSGMKTDIACFKFGRVHVIAITSDEIAREVVREKDTVFADRPDSYSAEYISGGYKGVVFDEYGERQMKMKKVISSELMSTKALNLSLDVRNLESDNVLAYVLNLYNNGESKSKDGVVVNVRDIVCTHTHNVKMRLLFGRKHFKETTMDGSLGPMEKEHFDAIFKALDCFFSFYIADYYPLFRGWNLEGEEVVLREAVDVIAKYNKMIIDEKIKLWRETSEDYDAEKDKNDVSVIKDWLDILFTLKDDNGKPLLTPQEITHLSVDLDVVGIDNAVNVIEWTLAEMLNQRGILEKAVEEIDMIVGKDRLVQESDVSNLNYVKACCRETLRLHPTNPFLVPHMARHDTTLAGYFIPKGSHILVSRPGVGRNPKTWDQPLIYRPERHLSGNEVVLTEPDLRLVSFGTGRRGCVGAKLGTSMIVMVMARLLQGFDWTIPPTTNKVELVESEENLFLAKPLLACVEPRLDPIMYPKLKSGPA
>BniB035623
MLMNRPTSKWIVLVMNDMKTDIACFRFGRVHVIAITSDEIAREVVKEKDSVFADSPDSYSAEYISCGYKGVVFDEYGERQMKMKKVMTSELMSTKALDLLRDVRNMESDNLLAHVLNLYKKGGLVNVRDIIDLWRKIYDANKNVPKDWLDILFTLKDDKGKPLLTPEEITHLSIDLDVVGIDNAVNVIEWTLAEMLNQREILEQAVEEIDRVVGKDRLVQESDVPNLNYVKACIRETLRLHPTNPFLVPHMARQDTTLAGYFVPKGSHILVSRPGIGRNPKTWDEPLFYKPERHLTGDEVMLTEPDMRLVSFGTGRRGCVGTKLGTYMIVTLLGRLLQGFNWTIPPQTTGKVELVESKENLFMAKPLLACVEPRLDLNMYPKIRTRQA
>Bo3g022350.1
MEYNFFTSVYITFCITLGMLFLIKWFLGLLLGDDGGGKQLPPCPPGIPMIGNLVGMLMNRPTTKWIVRVMNDMKTDIACFRFGRVHVIAITSDEIAREVVKEKDSVFADRPDSYSAEYISCGYKGVVFDEYGERQMKMKKVMTSELMSTKALDLLRDVRNLESDNLLAYVLNLYKKGGLVNVRDIVCTHTHSVKMRLLFGRKHFKETTKDGSLGPMEKEHFDAIFKALDCFFSFYIADYYSLFRGWNLQGEEVVLREAVDVIAKYNKMIIDEKIDLWRKNCDANKNVPKDWLDILFTLKDDKGKPLLTPEEITHLSIDLDVVGIDNAVNVIEWTLAEMLNQREILEQAVEEIDRVVGKDRLVQESDVPKLNYVKACIRETLRLHPTNPFLVPHMARQDTTLAGYFVPKGSHILVSRPGIGRNPKTWDEPLIYKPERHLTGDEVMLTEPDMRLVSFGTGRRGCVGTKLGTYMIVTLLGRLLQGFDWTLPPKTGKVELVESKENLFMAKPLLACVEPRLDPNMYPKRRTRLA
>BraA03g014160.3C
MLFLIKWFLELLLGGDGGGKQLPPCPPGIPMIGNLVGMLRNRPTTKWIVRVMNDMKTDIACFRFGRVHVIAITSDEIAREVVKEKDSVFADRPDSYSAEYISCGYKGVVFDEYGERQMKMKKVMTSELMSTKALDLLRDVRNLESDNLLAYVLNLYKKGGLVNVRDIVCTHTHSVKMRLLFGRKHFKETTKDGSLGPMEKEHLDAIFKALDCFFSFYIADYYSLFRGWNLQGEEVVLREAVDVIAKYNKMIIDEKIDLWRKNCDANKNVPKDWLDILFTLKDDKGKPLLTPEEITHLSIDLDVVGIDNAVNVIEWTLAEMLNQREILEQAVEEIDRVVGKDRLVQESDVPKLNYVKACIRETLRLHPTNPFLVPHMARQDTTLAGYFVPKGSHILVSRPGIGRNPKTWDEPLIYKPERHLTGDEVMLTEPDMRLVSFGTGRRGCVGTKLGTYMIVTLLGRLLQGFDWTLPPKTAKVELVESKENLFMAKPLLACVEPRLDPNILDEYVDNEDDPYPRRQEPTETGASGSGNNNFNSAVGEHMFDKVLTQSDFGKLNRLVIPKQHAENYFPLEDNQTGTVLDFEDRTGKM
>Carubv10021979m
MDYYMNNLIFLVIVTFSITLNILFILKGVADRFLGDRKKLPPCPRGFPIIGNLVGMLRNRPTSKWLLRVMYDMKTDIACFRFGRVHVIVITSDVIAREVVREKDAVFADRPDSYSAKYISGGYNGVVFDEYGERQKKMKKVMLSELMSTKALNLLLKARNLESDNLLAYVLNIYNKGQSKTKNGVAVNVREIVCTHTHNVKMRLLFGRRQFKEVTMDDGSLGLMEKEHFDAIFKALDCFFSFYIADYYPFFRGWNLQGEEVELREAVDIIAKYNRMIINEKRELWKEKNKNCDDANKKDWLDILFSLKDANGKPLLTPQEITHLSVDLDVVGIDNAVNVIEWTLAEMLNHREILEKAVEEIDEVVGKDRLVQESDVPNLNYVKACCRETFRLHPTNPFLVPHMARHDTTLAGYFIPKGSHILVSRPGVGRNPKTWDDPLIYRPERHITGNEVKLTEPDLRLVSFGTGRRGCVGAKLGTSMIVTLLGRLLQGFEWTIPPGTTDKVELVESKENLFMANPLLACVKPRLHANMYPKLWTGPA
>Csa16g048980.1
MDYYLNNVIFSIVLTFSISLNILFLIQSAVDRFFGGRKQLPPCPRGFPIIGNLVGMLKNRPTSKWIVRVMNDMKTDIACFRFGRVHVIAITSDIIAREVVREKDAVFADRPDSYSAEYISGGYNGVVFDEYGERQKKMKKVMSSELMSTKALNLLLKVRNLESDNLLAYVLNLYNKSESKTRNGVVVNVREIVCTHTHNVKMRLLFGRRNLKEATIDGSLGLIEKEHFDAIFKALDCFFSFYIADYYPFFRGWNLQGEETELREAVDVIANYNKMIIDEKIELWRGENKNCDNAKIKDWLDILFTLKDANGNPLLTPQEITHLSVDLDVVGIDNSVNVIEWTLAEMLNQREILDKAVEEIDMVVGKDRLVQESDVPNLNYVKACCRETFRLHPTNPFLVPHMARHDTTLAGYFIPKGSHILVSRPGVGRNPKTWDEPLIYRPERHITGKEVMLTEPDLRLVSFGTGRRGCVGAKLGTSMIVTLLGRLLQGFDWTIPPGTTDKIELVESKENLFMANPLMACVKPRLDAVMYPKLRTGPV
>AT1G79370_AtCYP79C1
MDYYLNNVIFSVVVTFSITLNIVFLIKSVVARFLGRRKKLPPCPRGFPIIGNLVGMLKNRPTSKWIVRVMNDMKTDIACFRFGRVHVIVITSDVIAREVVREKDAVFADRPDSYSAEYISGGYNGVVFDEYGERQMKMKKVMSSELMSTKALNLLLKVRNLESDNLLAYVHNLYNKDESKTKHGAVVNVRDIVCTHTHNVKMRLLFGRRHFKETTMDGSLGLMEKEHFDAIFAALDCFFSFYVADYYPFLRGWNLQGEEAELREAVDVIARYNKMIIDEKIELWRGQNKDYNRAETKNDVPMIKDWLDILFTLKDENGKPLLTPQEITHLSVDLDVVGIDNAVNVIEWTLAEMLNQREILEKAVEEIDMVVGKERLVQESDVPNLNYVKACCRETLRLHPTNPFLVPHMARHDTTLAGYFIPKGSHILVSRPGVGRNPKTWDEPLIYRPERHITGNEVVLTEPDLRLVSFGTGRRGCVGAKLGTSMIVTLLGRLLQGFDWTIPPGTTDRVELVESKENLFMANPLMACVKPRLDPNMYPKLWTGPA
>Araly1|316828
MDYYLYNVIFSVFVTFSIILNIVFLIKSVVDRFLSGRKQLPPRPRGFPIIGNLVGMLKNRPTSKWIVRVMNDMKTDIACFRFGRVHVIVITSDVIAREVVREKDAVFADRPDSYSAEYISGGYNGVVFDEYGERQKRMKKVMSSELMSTKALNLLLKVRNLESDNLLAYVHNLYKKDESKTKNGVLVNVRDIVCNHTHNVKMRLLFGRRHFKETTMDGSLGLMEKEHFDAIFKALDCFFSFYVADYYPFLRGWNLQGEEIELREAVDVIARYNKMIIDEKIELWRGKNKNCYRTEKKNDVSVIKDWLDILFTLKDENGKPLLTPQEITHLSVDLDVVGIDNAVNVIEWTLAEMLNQREILEKAVEEIDMVVGKDRLVQESDVPNLNYVKACCRETLRLHPTNPFLVPHMARHDTTLAGYFIPKGSHILVSRPGVGRNPKTWDEPLIYRPERHITGNEVMLTEPDLRLVSFGTGRRGCVGAKLGTSMIVTLLGRLLQGFDWTIPPGTTDKVELVESKENLFMANPLMACVKPRLDPNMYPKLWTGPA
>Carubv10022973m
MNLAQPSSLTFVLFSVKLVLFLAIRFFRSTKQKGQLPPGPRGWPVIGNLAYLSLNRPTYLWLHDVMESMKTEIACFRFARVHVITVTSSEIAREVVRDRDEAFADRVESYSSNIISEGYKDVIFSFYGERWMLLKKMMVAKLMSPTMLKKSLSDRTLEADNIVAYVFNLCQLGCTKTKVNVRDITGIYCHAVMMVMMFGRRHFIEATENGNGLGPKEKEHMDAIYRSLDCFFSFNVTDYIPCLRGWNLNGKEAEVREAVDIINKCNDPIIHERMHLWRDKGGKETGEDWLDILITLKDDQGRFLFTYDEIRAQCKDINIATIDNTMNNVEWTIAEMLNHPEILEKATNELDMIVGKDRFVQESDIPQLNYIKACSRESFRLHPVNPFMLPHRAREDTTLAGYFVPKGSHILVSRLGLGQNPKIWDEPNVFKPERHLDGHGGNSLSVSLMEPDMRLVTFGTGRRGCLGSKIGISMTIMLLARLLQGFEWSHLPGTSKVDLIPADRNLFIAKSLLASVKPRLTQRMYPKLQTR
>Csa06g047830.1
MNMNLADPSNFTFVLFFIKLVLLLAIRFFRSTKQKGQLRPGPRGWPVIGNLVHISLNRHTSWWLHRVMENMKTEIACFRFARVHVITVTSSEIAREVVRDRDEAFADRVESYSSNLISEGYKDVVFSFYGERWKLMKKMMVAKLMSPKMLNNSLSDRTLEADNIVAYVFNLCQLGSTYTKVNVRDITGIYCHAVMMIMIFGRRHFEEVVTESGNGLGLGREEKEHMDAIYKSLDSFFSFNVTDYIPCLRGWNLNGKEAEVREAVDIINKCNDPIIHERMQLWRERGGKETEEDWLDILITLKDDQGMSLFTFDEIRAQCKDINVAAIDNTMNNVEWTIAEMLNHPEILEKATNELDTVVGKDRLVQESDISQLNYIKACSRESFRLHPVSPFMPPHRAREDTTLAGYFVPKGSHILVSRLGLGQNPKIWDEPDVFKPERHLDGHGGNSINVSLMEPDMRLVTFGTGRRGCIGSKIGTSMTIMLLARLLQGFEWSHLPGTSKVDLFPADPNSFTAKSLVASVKPRLAQRMYPKVQRK
>Csa04g057310.1
MNLADPSKFTFVLFFIKLVLHLLAIRFFRSTKQKGQLPPGPRGWPVIGNLVQISLNRPTSWWLHRVMENMKTEIACFRFARVHVITVTSSEIAREVVRDKDEAFADRVESYSSKLLSEGYKDVIFSFYGERWKLLKKMMVAKLMSPKMLNKSLSDRTLEADNIVAYVFNLCQLGSTKTKLTNFEEVATENGNGLGLGPKEKEHMDAIYRSLDCFFSFNVTDYIPCLRGWNLNGKEAEVREADINVATIDNTMNNVEWTIAEMLNHPEILEKATNELDTVVGKDRLVQESDISQLNYIKACSRESFRLHPVSPFMPPHRAREDTTLAGYFVPKGSHILVSRLGLGQNPKIWDEPDVFKPERHLDGHGGNSISVSLMEPDMRLVTFGTGRRGCIGSKIGTSMTIMLLARLLQGFEWSHLPGTSKVDLFPADRNSFTAKSLVASVKPRLAQRMYPKVQTK
>Csa05g009730.1
MNMNLADPSNFTFVLFFIKLVLLLAIHFFRSTKQKGQLPPGPRGWPVIGNLVHISLNRPTYRWLHRVMENMKTEIACFRFARVHVITVASTEIAREVVRDKDEAFADRVESYSSNLISEGYKDVIFSFYGERWKLLKKMMVAKLMSPKMLNKSLSDRTLEADNIVAYVFNLCQLGSTKTKVNVRDITGVYCHAVMMMMMFGRRHFEEVETENGDGLGLGPKEKEHMDAIYRSLDCFFSFNVTDYIPCLRGWNLNGKEAEVREAVDIINKCNDPIIHERIQLWRERGGKETEEDWLDILITLKDDQGMSLFTFDEIRAQCKDINVATIDNPMNNVEWTIAEMLNHPEILEKATNELDTVVGKDRLVQESDIPQLSYIKACSRESFRLHPVSPFMPPHRAREDTTLAGYFVPKGSHILVSRLGLGQNPKIWDEPDVFKPERHLDGHGGNSNSVSLMEPDMRLVTFGTGRRGCIGSKIGTSMTIMLLARLLQGFEWSHVPRTSKVDLFPADRNSFTAKSLVASVKPRLAQRMYPKVQTK
>Aa_G67110.t1
MSIITNPSNFTLVLFSITLVLALAIRSLRSKKPKGQLPPGPPGWPIIGNLFQMIMNRPAHLWIPRVMKDMKTEIACFNFAGVHVIAVSSSEIAREVLREKDEALADRTESYSSELISHGYNNISFSSYTEKWKQTKKVMINKLMSPATLNKTLGDRTIEADNTVRYVFNLCKSGSMKPIDVRDLALTYSHAVMMRMMFGQRHFDEPAEDGGLGPREREHVLAIYRALDCFFGFYIADYIPFLRGWNVQGEESKLREAVDIINKGNDPMILERMHLWRNKGGKETEEDWLDILVTHKNDQGMPLYTFDQIRAQCKDINVATIDNTLNNVEWTLAEMLNNPEILEKAINELDMVVGKDRLMQESDIPQLNYIKACSRETFRLHTANPFTPPHGAREDTTLAGYFIPKGSQIILDRVGLGRNPKIWDEPNVYKPERHLDIGNTTEVTLMEPDMRFMIFSSGRRGCAGPKVGTSMTIMLLARLIQGFEWTIPNGESVKLVTGDSNLLMAKPLFAYAKPRLAPHLYPKIQT
>Aa_G67150.t1
MYMSIITNPSNITLVLFSITLVLALAIRSSRSKKPKGQLPPGPPGWPIIGNLFQMIMNRPAHLWIPRVMKDMKTEIACFNFAGVHVIAVSSSEIAREVLREKDEAFAHRTESYSSELISHGYNNISMSSYTENWKQMKKVIINKLMSPTTLNKTLRDRTIEADNTVRYVFNLCKSGSMKPIDVRDLALTYSHAVMMRMMFGQRHFDEPAEDGGLGPREREHVLAIYRALDCFFGFYIADYIPFLRGWNVEGEESKLREAVEIINKGNDPMILERMHLWRNKGGKETAEDWLDILVTHKNNQGMPLYTFDQIRAQCKDINVAMIDNTLNNVEWTLAEMLNNPEILEKATNELDMVVGKDS
>Lme_scaffold306.537
MNPSSFIFALFSFVVFLALVTHSFRSKSPKGQLPPGPKGWPIIGNLFHMIMNRPVHLWIHRVMEEMQTEIACFRYGRVHVITITSSKIALEVFREKDEAFADRPESYVSNLISHGYKDIALSPYGENWKLMKKVMTTKLMSPTALNKALGDRTIEADNIVTYVYNQSIKNPINVRDTILTYCHAVMMRMMFGQRHFDVAAEDGGLGPKEKEHMDAIYQVLGCLFSFQATDYIPFLRRLNVDSEEEKEAREAVHILNKCNDPIIKERLHLWREKGGKETEEDWLDLLITLKDNHGNPLFTFDEIRAQCKDINAAAIDNTMNNVEWTIAQLLNNPEMLEKAKNELDMVVGKDRLVQESDIPQLNYIKACSKESFRLHPSNPFVLPHVAREDTTLAGYFVPKGSQILVSRVGLGRNLKIWVDPNKFKPERHLVGAMGVTLMEPDMRFVIFSSGRRSCGGTKIGTSMIIMLLARLLQGFEWPLPNGKSQVEVIIEEKFLFMAEPLLACAKPRLDPNLYPKIKT
>Lme_scaffold249.299
MSTTNSSTFLLLLLSYVLFLLVIRSLRSKKPKDQLPPGPKGWPIIGNLFHMIMNRPVHLWIHRVMEDMQTEIACFRFGRVHVVSVTSSTIALEVLREKDEALADRPDSYTSNLLSHGYKDIIFSPYGKRWKLMKKVMTTKLMSSTTLNKALNDRTLEADNIVTYVYNQCSITKPINVRDVILTYCHAVMMRMMFGQRHFDEASEDGGLGPKEKEHMDAIFRAIDHFYSFQVTDYIPFLRRLNVDAEEVEEAKEAVHILNKFNDPIIKERMDLWRKKGGKETEEDWLDILITVKDDQGKPVFTFDEIKVQFKDINVAAIDNTMNNVEWTIAQLLNNPEMLEKAKSELDKVVGSHVLVSRAGLGQNPKIWDELNTFKPERHLDGHVGNSMGVTLMEPDMRFVIFSSGQLSCGGTKLGSSMTIMLLARLIQGFEWTLPNGKSQVELIAAEKNLFMAESLLACVKSRLASSLYPKSKLKFFKFLNNLS
>Lme_scaffold42.532
MSTILIHLLSFVLFLALVIRSLRSKKSKGQLPPGPKGWPIIGNLFHMIMNRPVHLWIHRIMEEMQTEIACFRFGRVHVISVTSSKIALEVLREKDEVLADRPDSYTSNLISHGYKDIIFSPCGESWKLMKKVMTTKLMSPTTLNKALNDRTIEADNIVRYVYNQCSITKPIDVRDVILTYCHAVMMRMMFGQRYFDEAAEDGGLGPKEKEHMDAIYRALDCFYSFQVTDYIPFLRRLNVEAEAVEEAREAVHILNKFNDPIIQERMHLWRKKGGKETEEDWLDILITLKDEQGKPLFTFDDIKAQIKDINFATIDNTMNNVEWTIAQLLNNPEMLEKAIKELDEVVGKDRLVQESDITQLNYIKACSRESFRLHPANPFIPPHVAREDTALAGYFVPKVAELEKLKSRLVSRAGLGRNPKIWDEPNTFKPERHLHETSMGVTLMEMDMRFVIFSSGRRSCGGTKIGSSITIMLLARLLQGFEWTLPNGKSQIELIAAEKNFFMAKPLLACAKPRLAPSLYPKIQT
>Lme_scaffold932.25
MITTNSSTFMLLLLSFVLFLALVIRSLRSKKPKGQLPPGPKGWPIIGNLFHMIMNRPVHLWIHRFMEEMHTEIACFRFGRVHVISVTSSKIALEVLREKDEAFADRPNSYTSNLISHGYKDIIFSPYGESWKLMKKVMTTKLMSPTTLNKALSDRTLEADNIVTYVYNQCSITKPVNVRDVILTYCHAVMMRMMFGQRHFDESTKDGGLGPKEKEHLDAIYRALDCFFSFEVTDYIPFLRRLNVDAEEIKEAREAVHILNKFNDPIIQERMHLWRKKGGKETQEDWLDILITLKDDQGKPLFTFDEIKAQFKDINVAAIDNTMNNVEWTIAQLLNNPEMLEKAINELDKEVGKDRLVQESDITQLNYIKACSRESFRLHPANPFMPPHVAREDTTLAGYFVPKGSHVLVSRAGLGRNPNIWDDPNTFKPERHLDDHVRNSMGVTLMEPDMRFVIFSSGRRSCGGTKIGSSMTIMLLAKLLQGFEWTLPNGKSQVELIAAEKNLFMAESLLACAKPRLAPNLYPKIQT
>AT1G58260_AtCYP79C2
MTIITNPSSFTLVLISITLVLALARRFSRFMKPKGQLPPGPRGWPIVGNMLQMIINRPAHLWIHRVMEELQTDIACYRFARFHVITVTSSKIAREVLREKDEVLADRSESYASHLISHGYKNISFSSYGENWKLVKKVMTTKLMSPTTLSKTLGYRNIEADNIVTYVYNLCQLGSVRKPINVRDTILTYCHAVMMRMMFGQRHFDEVVENGGLGPKEKEHMDAIYLALDCFFSFNLTNYIPFLRGWNVDKAETEVREAVHIINICNDPIIQERIHLWRKKGGKQMEEDWLDILITLKDDQGMHLFTFDEIRAQCKEINLATIDNTMNNVEWTIAEMLNHPEILEKATNELDIIVGKDRLVQESDISQLNYIKACSKESFRLHPANVFMPHHVAREDTTLAGYFVPKGSQILVSRLGLGRNPKIWDEPNAFKPERYLDGHVEKSLGVTLMEPDMRFVTFGTGRRSCPGTKIGTSMTIMLLARLIQGFEWTLPIGKSSVELISAESNLFMAKPLLACAKPRLAPSLYPKIQI
>Araly1|315417
MSIITNPSSFTLVLISITLVLALARRFSRSMKPKGQLPPGPRGWPIIGNILQMIMNRPAHLWIHRVMEELQTEIACFRFASFHVITVTSSEIAREVLREKDEVLADRSESYASYLISNGYKGITFTSYGENWKLMKKLMTTKLMSPTTLSKTLGYRNIEADNIVTYVYNLCRLVTKPINVRDTILTYSHAVMMRMMFGQRHFDEAVEIGGLGPKEKEHLDAIYLALDCFFSFNLANYIPFLSGWNVDKEEKEVREAVHIINRCNDPIIQARIRLWRKKGGKATEEDWLDILITSKDDQGMHLYTFDQIRAQCKEINLATIDNMMNNVEWTIAEMLNHPEILEKATNELDMIVGKDRLVQESDIPKLNYIKACSKESFRLHPANVFMPHHVAREDTTLAGYFVPKGSQILVSRVGLGRNPKIWDEPNTFKPERHLDGHVENSLGVTLIEPDMRFVTFGTGRRSCPGTKIGTSMTIMLLARLLQGFEWTLPNGKTQVELISAESNLFMAKPLLACAKPRLAPSLYPKIQF
>Carubv10022042m
MNPSSFILVLFSITLAVALARRFLRSKKPKDQQLPPGPLGWPIIGNMVQMIMNRPAHLWIHRVMEELQTEIACFRFASFHVITITSSKIAREMLREKDEVLADRSESYASHLISHGYKNISFSSYGENWKLMKKVTTTKLMSQTTLSKTLGYRNLEADNIVTYVYNLCKLGSGRNLINVRDTILTYCHATMMRMMFGQRHFDEAAEDGGLGPKEKEHMDAIYLALDCFFSFNLTNYIPFLRGWNVDKEEAEVREAVHIINKCNDPIIEERIHLWRKKGGKDMEEDWLDILITLKDDQGMPLFTFDEIRAQCKEINIATIDNTMNNVEWTLAEMLNHPEIFEKATNELDMIVGKDRLVQESDIPKLNYIKACSRESFRLHPANVFMPHHVAREDTTLAGYFVPKGGQILVSRLGLGRNPKIWDEPNTFKPERHLDGHVENSLGVNLMEQDMRFVTFGTGRRSCPGTKVGASMTIMLLARLLQGFEWSLPHGKSHVELISAESNLFMAKSLLACAKPRLAPSLYPKIQT
>Csa05g053820.1
MTMSIFTNPSCFTLVLVSITLVLALARRFLRSKKPKDQLPPGPRGWPIIGNMVQMITNQPAHLWIHRVMEEMQTEIACFRFARFHVITVTSSKIAREVLREKDEVLADRSESYASDLISHGYKNISFSSYGENWKLMKKVMTTKLMSSTTLSKTIGYRNLEADNIITYVYNLCRLGSTMKPVNVRDTILTYSHAVMMRMMFGQRHFDEVTENGGLGPKEKEHMDAIYIALDCLFSFNLTNYIPFLRGWNVDKEEAHVREAVHIINRCNDPIIQERIHLWRKKGGKDMEEDWLDILITLKDDQGMPLFTFDEIRAQCKEFNIATIDNTMNNVEWTIAEMLNHPEILENATNELHMIVGKDRLVQESDIPQLNYIKACSRETFRLHPANVFMLHHVAREDTTLAGYFVPKGSQILVSRLGLGRNPKIWDEPNAFKPERHLDGHVENSLGTTLMEPEMRFVTFGTGRRSCPGTKVGASMTIMLLARLLQGFEWTLPHGQSQVELISAESNLFMAKPLLACAKPRLAQGLYPKIQT
>Csa07g018130.1
MVQMITNQPAHLWIHRVMEEMQTEIACFRFAHFHAITVTSSKIAGEVLIREKDDILAHRSESYASDLISHGYKNILLSSYGENWKLMKKVMTTKLMSLTTLSKTIGYRNLEADNMITYVYNLCRLGSTMKPVNVRDTILTYCHAVMMRMMFGQRHFDGVTENGGWNVDKEEAHVREAVHIINKCNDPIIQERIHLWRKKGGKDMEEDWLDILIPLKDDQGMPLFTFDEIRAQCKEFNIATIDNTMNNVEWTIAEMLNHPEILEKAINELDMIVGKDRLVQESDIPQLNYIKACSRETFRLHPANVFMLHHVAREDTTLAGYIVPKEPLKVTRTHFES
>SI_scaffold203_97
MNMNVDPSCFTLALFFMTLVFPLAIRYLRPKKPKGELPPGPTGWPIVGNLFDMIMNRPTHMWIHRVMEDMQREIACFRFAGVHVIAVTSSKIAREVLREKDEIFADRAESFSSDLISHGNKDIIFSPYGESWKLMKKVMVTKLMTPATLNKSLRDRTVEADNIVTYVYNLCRSGSITKPVNVRDIILTNLHAVMMRMMFGQRHFVEPALDGGLGPKEKEHMDAIYRALDCFFNFSVADFIPFLRGWNVDGEETEAREAVDIINRCNDLIIHERMYLWKNKGGKEMEEDWLDILITLKDDQGRPLLTFDEIKAMCKDINVATIDNTMNNVEWTIAEMLNHPEVLEKAINELDMVVGKDRLVQESDIPQLNYIKACSRESFRLHPANAFMPPHGALEDTTLAGYFIPKGSKILISRSGLGRNPKIWSEPEAFKPERHLYECGTDSMGVTLMEPDMRFVIFSTGRRACAGTKVGTSMTIMLLARLLQGFEWTLPPNTSQIELVAAKSNLFMAKPLVASVKPRLAPHLYPEIQV
>Bo4g039400.1
MLVLALANTFLEIQESKGQLPPGPGRWPIIGNLFQMIMNRPAHQWIHRVMEDMETEIACFRFAGGVHVIIVTSSEISLEVLREKDKALADRAEAYSIRLISHGYNGVSFSSYDYRPFLRGWNVEGEEKDAREAVDIINRCNDPIIRERMHLWRDKGGNETEEDWLDIPIKQKDDQGIHLFTFEEIRAQCKDVNVATIDNTMNTVEWTIAEMLNHQEILEKATKELNIIVGKDRLIQESDIPQLNYIKACCKESFRLHPPNAFLPPHGAREDTTLAGYFVPKGSQILMSCPGLGRNPKTWEEPDAFKPERHLVDHARDPVDVTLMEPDMRFVVFGTGRRAYTGPKLGATKIVMLLARLLQAAPARHCPSP
>BraA05g010390.3C
MLVLALAIRSLRSKKSKGPLPPGPGGWPIIGNLFQMIMNRPAHQWIHRVMEAMETEIACFRFAGVHVIVVTSSEIAREVLRAKDKALADRAEAYSIKLISHGYKGVSFSSYGSVTKPVNVRDVALTYSHAVMMRMLFGQRHFDKPAKDGGLGPKEREHMDAIYRALDCLFGFTVADYLPFLRGWNVEGEEKDVREAVDIINRCNDPIICERMHLWREKGGKETEEDWLDILITQKDDQGMYLFTFEDIRAQCKDVNVATIDNTMNTVEWTIAEMLNHQEILEKAIEELNTIVGKDRLIQESDIPQLNYIKACCKESFRLHPPNAFLPPHGAREDTTLAGYFVPKGSQILVSRPGLGRNPKTWEEPDAFKPERHLVDHARNPVDVTLMEPDMRFVVFGTGRRGCAGPKLGATMIVMLLARLLQGFEWTLQAGASQVELIAANTNLFMAKPLLASAKPRLAPGLYPKIQV
>BniB010356
MFSTTLVLAALAIRFLRPKKSRGQLPPGPGGWPIVGNLFQMIMNRPAHQWIHRVMEAMKTEIACFRFAGVHVIIVTSSEIAREVLREKDTALADRAEAYSIKLISHGYNGVSFSSYGERWKLAKKVMVTKLLSSATLNKTIGDRTVEADNIVTYVYNICQSGSVTKLVNVRDVALTYSHAVMMRMLFGQRHFDKPAKDGGLGPKEKEHVDAVYRALDCLFSFSVADYLPFLRGWNVEGEEKDVREAVDIINRCNDPIIRERMHLWREKGGKETEEDWLDILITQKDDQGMYLFTFEEIRAQCKDVNVATIDNTMNTVEWTIGEMLNHQEILEKATKELNTVVGKDRLIQESDIPQLNYIKACCRESFRLHPPNAFLPPHGAREDTTLAGYFVPKGSQILVSRPGLGRNPKTWEKPDAFKPERHLVDHSRDSVDVTLMEPDMGFVVFGTGRRGCAGPKLGTTMIVMLLARLLQGFEWTLPPGASQVELISANTNLFMAKPLLASAKPRLAPGLYPQILI
>Rsa10038697
MNMNVSYPSSFTLVFSITLVLALAIRFLIPKKSKGQLPPGPGGWPIIGNLFQMIMNRPAHQWIHRVMEAMETEIACFRFAGVHVIIVTSSEIAREVLREKDKALADRAEAYSIKLVSHGYNGVSFSSYGERWKLAKKVMVTKLLSSATLNKTIGDRTVEADNIVTYVYNICQSVSVTKLVNVRDVALTYSHAVMMRMLFGQRHFDKPDKDGGLGPKEKEHMDAIFRALDCLFGFTIADYLPFLRGWNVEGEEKDVREAVDIINRCNDPIIRERMHLWREKGGKATEEDWLDILITQKDDQGMYLFTFEEIRAQCKDVNVATIDNTMNTVEWTIGEMLNHPEILEKATKELNTVVGKERLIQESDIPQLNYIKACCRESFRLHPPNAFLPPHGAREDTTLAGYFVPKGSQILVSRPGLGRNPKTWEKPDEFKPERHFVDRSRDPVDVTLMEPDMGFVVFGTGRRGCAGPKLGTTMIVMLLARLLQGFEWTLPPGASQVELIAANTNLFMAKPLIASAKPRLATGLYPKIQV
>IiCYP79C2-1
MNMNVTDPSCFTLALIFITVLSRVIRYLRPKKPKGELPPGPTGWPIIGNLFQMLMNQPSHLWIHHVMDDMQTEIACFRFAGVHVVTVTSSEIAREVLREKDEALADRADSYSSNLISHGYKDIIFSSYGKSWKLMKKVMVTKLMSPTTLNKTLGDRTLEADNIVTYVFNLFALTYSHAVMMRMMFGQRHFEEPAEDGGLGRREREHMDAIYRAIDCFFSSSISNYISCLRGWNIDGEEAKVREAVDIINRCNDPIIQERMYLWGNKGGKETEEDWLDTLITLKDDQGMPLFTLDEIRAQCKASDWTIAEMLNHPEILEKATNELDMVVGKNRLVQESDIPQLNYIKACSRESFRLHPANPFMPPHGALEDTTLAGYFVPKGSQILVSRLGLGRNPKMWDEPEVFRPERHLNDRATDSMGVTLMEPDMRFVIFGTGRRACPGTKIGASMTIMLLARLLQGFKWTLPPGTSQIELVPAKSNLFMAKPLVASVKPRLAPHLYPKIQI
>Rsa10011252
MNVTDPYCLTLALFSLTFVLSLAIRYLRKPKGDQLPPGPTGWPIIGNLFQMVMNQPTHLWIQRVMENMQTEIACFRFAGVHVIAVTSSEIAREVLREKDEALADRADSYSGNLISHGYKDIIFSPCGESWKLMKKVMVTKLMSPTTLNKLLGDRTLEADNIVTYIFTQCRSMTKSVNVRDVALTYCHAVMMRMMFGQRHFEEPAEDGGLGQKEREHMDAIYQAIDCFFSSSISNYISCLRGWNIDGEEAKLREAVDIINMCNDPIIHERMHLWRNKGGKETEEDWLDTLIMLKDDHGMPLFTFDEIRAQCKS
>BniB005028
MNVTDPYCFTLALFSLTLVLSLAIRYLRKPKGDHELPPGPTGWPIIGNLFQMVKNRPTHLWIHRVMEDMQTEIACFRFAGAHVIAVTSSEIAREVLREKDEALADRGDSYSSNLISHGYKDIIFSPYGESWKVMKKVMVTKLMSPTTLNKTLGDRTLEADNIVTYIFNLCRLQSTTKSVVNVRDVALTYTHAVIMRMMFGQRHFEEPAEDGGLGQKEREHMDAIYQAIDCFFSSNISNYISCLRGWNIDGEEAKLREAVDIINRCNDPIIQERMHLWRNKGGKETEEDWLDTLITLKDDQGMPLFTLDEIRAQCKNINVAAIDNTMNNVEWTIAEMLNHQDILEKAINELDMVVGKDRLVQESDIPQLNYIKACSRESFRLHPVNAFMPPHGAIENTTLAGNFVPKGSQIFVSRLGLGRNPKIWDEPEAFKPERHLYDRDSMRVTLMVPDMRFVIFGTGRRACPGTKIGASMTIMLLARLLQGFEWTLPPGTSQIELVSAESNLFMAKPLVASVKPRLAPHLYPKMQI
>Bo4g191130.1
MNMNVISPYCFIFALFSVTLVLSLAIRYLRKPKGDQLPPGPTGWPIIGNLSQMVKNRPTHLWIHRVMKDMQTEIACFRFAGVHVITVTSSEIAREVLREKDEALADRADSYSSNLISHGYKDIIFSPYGESRKLMKKVMVTKLMSPSTLNKTLGDRTLEADNIVTYIFNLCGLQSTINSVNVRDVALTYSHAVMMRMMFGQRHFEEPAEDGGLGRKEREHMDAIYQAIDCFFSFNISNYISCLRGWNIDGEEAKLRGAIDIINRCNDPIIHERMHLWRDKGGKETEDDWLDTLITLKNNQGMYLFTLDEIRAQCKNINVAAIDNTMNNVEWTIAEMLNHPEILEKAITELDIIVGKDRLVQESDIPQLNYIKACSRESFRLHPVNAFMPPHGAIENTTLAGYFIPKGSQIFVSRLGLGRNPKIWDQPEAFKPERHLYERDSVGVTLMEPDMRFVIFSTGRRACPGTKIGASMTIMLLARLLQGFEWTLPPGTSQIELVSAESNLFMAKPLVASVKPRLAPHLYPKMQI
>BraA04g029520.3C
MNMNVTDPYCFTLAALFSLTLVLSLAIPYLRKPKGDQLPPGPTRWPFIGNLLQMVKNRPTHLWIHRVMKDMQTEIACFRFAGVHVITVTSSEIAREVLREKDEALADRADSYSSNLISHGYKDIIFSPYGESWKLMKKVMVTKLMSPSTLNKIDRTLEADNIVTYIFNLCRLQSTIKLVNVRDVALTYSHAVMMRMMFGQRHFEEPAEDGGLGRKEREHMDAIYQAIDCFFSSNISNYLSFLRGWNIDGEEAKLREAVDIINRCNDPIIHERMHLWRNKSGKETEEDWLDTLITLKDDQGMPLFTLDEIRAQCKNINVATIDNTMNNVEWTIAEMLNHPEIMEKATNELDMIVGKDRLVQESDIPQLNYIKACSRESFRLHPANAFMPPHGAIENTTLAGYFIPKGSQIFVSRLGLGRNPKIWDEPEAFKPERHLYDRARDPMGVTLMEPDMRFVIFSTGRRACAGTKIGASMTIMLLARLLQGFEWTRPPGTSQIELVSAESNLFMAKPLVASVKPRLAPHLYPKMQI
>Thhalv10017915m
MSYTFTIVLFSITLVLALAIRFLRSKKPKVQVPPGPKGWPIIGNLLDMIMNRPTHLWIHRVMEDMQTEIACFRFANVHVITVTSSKIAREVLRDKDEALADRADSYSSNLISHGYKDINFSPYGEKWKLMKKVMATKLMSPTTLNKTLGDRTLEADNIVTYVFNLCGLGSKMKPINVRDVALTYCHAVMMRMMFGQRHFDEPTEDGGLGPKEREHLDAIYRSLDCFFSFKVTNYIPFLRGWNIDAEEAEVRETVDFINRCNDPIIHERMQLWRNEGGKETEEDWLDTLVALKDDQGMPLFTYDEIRAQCKDINVGIIDNTMNNVEWTIAEMLNHPEILEKATNELDMVVGKDRLVQESDIPQLNYIKACIRESFRLHPANAFLPPHGAREDTTLAGYFVPKGSHILVSRLGLGRNPTIWDEPDAFKPERHLDDYTKDSMGVTLMEPEMRFVIFSTGRRGCPGPKIGASMTIMLLARLLQGFKWSPPNGASQVELIAADSNLFMAKPLLASAKPRLVPGLYPKIQI
>Tsa4g27490
MSYTFTIVLFSITLVLALAIRFLRSKKPKVQVPPGPKGWPIIGNLLDMIMNRPTHLWIHRVMEDMQTEIACFRFANVHVITVTSSKIAREVLRDKDEALADRADSYSSNLISHGYKDINFSPYGEKWKLMKKVMATKLMSPTTLNKTLGDRTLEADNIVTYVFNLCGLGSKMKPINVRDVALTYCHAVMMRMMFGQRHFDEPTEDGGLGPKEREHLDAIYRSLDCFFSFKVTNYIPFLRGWNIDAEEAEVRETVDFINRCNDPIIHERMQLWRNEGGKETEEDWLDTLVALKDDQGMPLFTYDEIRAQCKDINVGIIDNTMNNVEWTIAEMLNHPEILEKATNELDMVVGKDRLVQESDIPQLNYIKACIRESFRLHPANAFLPPHGAREDTTLAGYFVPKGSHILVSRLGLGRNPTIWDEPDAFKPERHLDDYTKDSMGVTLMEPEMRFVIFSTGRRGCPGPKIGASMTIMLLARLLQGFKWSPPNGASQVELIAADSNLFMAKPLLASAKPRLVPGLYPKIQI
>Esa_XP_006411457.2
MSRPNEKKNHTYQIYFLALNMSYTFTIVLFSITLVLALAIRFLRSKKPKVQVPPGPKGWPIIGNLLDMIMNRPTHLWIHRVMEDMQTEIACFRFANVHVITVTSSKIAREVLRDKDEALADRADSYSSNLISHGYKDINFSPYGEKWKLMKKVMATKLMSPTTLNKTLGDRTLEADNIVTYVFNLCGLGSKMKPINVRDVALTYCHAVMMRMMFGQRHFDEPTEDGGLGPKEREHLDAIYRSLDCFFSFKVTNYIPFLRGWNIDAEEAEVRETVDFINRCNDPIIHERMQLWRNEGGKETEEDWLDTLVALKDDQGMPLFTYDEIRAQCKDINVGIIDNTMNNVEWTIAEMLNHPEILEKATNELDMVVGKDRLVQESDIPQLNYIKACIRESFRLHPANAFLPPHGAREDTTLAGYFVPKGSHILVSRLGLGRNPTIWDEPDAFKPERHLDDYTKDSMGVTLMEPEMRFVIFSTGRRGCPGPKIGASMTIMLLARLLQGFKWSPPNGASQVELIAADSNLFMAKPLLASAKPRLVPGLYPKIQI
>Aa_G67080.t1
MNMSIITSPSIFTLILFSITLLLALALAIAICSLRSKPKGLLPPGPRGWPIIGNLFEMIMNRPTHLWIHRVMKDMQTDIACFRFAGVHVIIVTSCEIAREVLREKDEALADRAESYSSELISHGYNDMIFSPYGESWKLAKKVMVTKLMSPTTLNKTLRDRTVEADNIVTYIFNLCQVGSTKSSVQVNVRDLALTYSHAVMMRMMFGQRHFDVPAEDGGLGPKEREHMDAIYQALDGFFNFCVADYIYCLRGWNIDGEEAKVREAIDILNRCNDPIINERMHLWRNKDGKEREEDWLDTLITLKDDQGKPLFTADEIRAQCKNINVATIDNTMNNVEWTIAELLNHPEILEKATNELDMVVGKGRFVQESDIPQLNYIKACSRESFRLHPSNAFMPPHGAREDTTLAGYFIPKGSQVLVSRQGLGRNPKIWTEPDVFKPERHLNDYARDSMGVTLMEPDMRFGIFGTGRRGCAGTKVGTYMTIMLLARLLQGFEWTLPNGASQVELIAAETNLFMAKPLLASAKPRLAPGLYPKIQI
>Aa_G162450.t1
MIMNRPMHLWIHRVMEDMQTEIACFRFASVHVITVTSSEIAREVLREKDEALADRAESYSSNLISHGYKDIIFSSYGENWKLAKKVMVTKLMSPTTLNKTLGDRTLEADNIVTYIFNLCRAGSKQATINVRDVTLTYCHAVMMRMLFGQRHFDEAAEDGGLGPKEREHMDAIYRAIDCFFSSNVSNYISCLRGWNIDGEEAEVREAVDVINRCNDPIINERMHLWRNGGGKEREEDWLDTLITLKDDQGKPVFSFDEIKAQCKNVNVASIDNTMNNVEWTIAEMLNHPEILEKAINELDIVVGKERFVQESDIPQLNYIKACSRESFRLRPANAFMPPHRAREDTTLAGYFVPKGSQVLVSRLGLGQNPKIWTEPDVFKPERHLNDYARDSRGVTLMEPHMRIAIFSTGQRGCAGTKIGTSMTIMLLARLLQGFEWTVPNGASQVELIAADTNLFMAKPLLASAKPRLAPGLYPRIQI
>IiCYP79C2-3
MNKSCITNPSGLTIVLFSIMLVLALAIRSLRSKKSKGQLPPGPRVWPIIGNMFDLIMNRPTHLWIHRVMEDMQTEIACFRFAGVHVITVTSSEIAREVLREKDEAFADRVESYSSNLISHGYKDAIFSSYGESWMLSKKVMVTKLMSPTTLNKTLRDRTLEADNIVTYVYNLCRSGSMTKPVNVRDVALTYCHAVMMRMMFGRRHFYEPALDGGLGPKEKEHMDAIYQALDCFFGFGVADYLPFLRGRNVDREEAEVREAVDIINRCNDPIIHERIHLWREKGGKETEEDWLDILITQKDDQGMPLLTFDEIRALCKDINVATIDNAMNNVEWTIAEMLNHPEILQKATHELNMVVGKDRLVQESDIPQLNYIKACSRESFRLHPANAFMPPHGAREDTILAGYFVPKGSQILVSRLGLGRNPKIWDEPGAFKPERHLHDNARDSMGVTLMEPDMRFVVFGSGRRGCAGPKVGASMTIMLLARLLQGFEWTPPSGASQVELIAADSNLFMAKPLLASAKPRLAPGLYPKFEI
>IiCYP79C2-2
MSITNPSSLTLLLFSITLVLALAIRSLRSKKSKGQLPPGPRGWPIIGNMFDLIMNRPTHLWIHRVMEDMQTEIACFRFAGVHVITVTSSEIAREVLREKDEAFADRAESYSSNLISHGYMGAIFSSYGESWKLSKKVMVTKLMSPTTLNKTLRDRTLEADNIVTYVYNLCRSGSMTKPVNVRDVALTYCHAVMMRMMFGRRHFDEPALDGGLGPKEKEHMDAIYQALDCFFGFGVADYLPFLRGWNVDREEAEVREAVDIINGCNDPIVHERMHMWREKGGKETEEDWLDILITQKDDQGMPLLAFDEIRALCKDINVATIDNTMNNVEWTIAEMLNHPEILQKATNELNMVVGKDRLVQESDIPRLNYIKACSRESFRLHPANAFMPPHGAREDTTLAGYFVPKGSQILVSRSGLGRNPKIWDEPEVFKPERHLHEYARESMGVTLMEPDMRFVVFGSGRRGCAGPKIGASMTIMLLARLLQGFEWTPPSGASQVELIAADSNLFMAKPLLASAKPRLSPDLYSKFEI
>Rsa10001286
MPSLRSKKSKGKLPPGPRGWPIIGNLFHTIMNRPVHVWIHRCMEDMQTEIACFRFSRVHVITVTSSEIAREVLREKDEALADRTESYSSNFISHGYKEVIFSSYGESWKLMKKMMTTKLMSPTTLNKALADRTLEADNIVTYVFNLPRKGSINVRDVALTYCHAVMMRMMFGQRHFDVAAEDGGLGPKEKEHIDAIYRALDCFFSFNVTNYIPFLRGWNIDNEEAEVREAVDILNRCNDPIIHDRLHLWRTKGGKETEEDWLDILVTLKDDQGLPLFTFDEIRAQCKMIKHKKEMQKTIVHHGLRCLMSGEGSVPSISLESVWSFGNNLYNRDLDTTK
>SI_scaffold916_56
MIITNPSSIALVLFSIFPWSLLSLYFPLRSKEPKGQLPPSPRGWPIIGNLFHMIMNRPSHVWIHRLMEDMQTEIACFRFAGVKVITVTSSEIALEVLREKDEALANRSESYSSNLISHGYKEVIFSSYGDSWKLMKRMMTTKLISPKTLNKTLGERTLEADNIVTYVFNLSRSGSMTKPVDVRDVILTYCHAVMMRMMFGQRLRGILMKRPRTERKKGGKETEEDWLDILITLKDDQGMPLFTFDEIRAQCKEINVATIDNTMNNVEWTIAEMLNHPEILEKATNELDMVVGKDRLVQESDIPQLNYIKACSRESFRLHPANAFMPPHGARQDTTLAGYFIPKGSQVLVSRLGLGRNPKIWNEPNVFKPERHLAGRVGSSVYVTLMEPEMRFVIFSTGRRACAGTKIETSMTIMLLARLLQGFDWTLPSGKSQVELVPADSNLFMAEPLLACAKPRLAPNLYPKIQI
>c0003_01387
MSIMIPSSFTLVLYSFTLVFALSILSLRYKKPKGQLPPPPRGWPIIGNLFHMIMNRPFHVWIHRYMEDMQRDIACFRFARVHVITVTSGEIAREVLKEKDEALADRSESYSGNLLGDGYKEVAFSSYGESWKLMKKMMTTKLMSHTTLDKTLGDRTLEADNIVTYVFNLSRSWSMTKPVNVRDVLLTYCHAVMMRMMFGQRHFEEAAKDGGLGPKEKEHMDAIYRALDCFFGFNVTNYIPFLRGWNINGEEAEIREAVDIINRCNDPIIHERMHLWRKKGGKETEEDWLDILITLKDDRGMPLFTFDEIRAQCKDINVATIDNTMNNVEWTIAEMLNHPQILEKATNELDMIVGKDRLVQESDIPQLNYIKACSRESFRLHPANVFMPPHRARQDTTLAGYFVPKGSRILVGRLGLGRNPKIWDEPNVFKPERHLAGRGGGSMDVTLMEPEMRFVTFGTGRRGCAGAKIGTSMTIMLLARLLQGFEWTLPDGKSQVELVPADGNLFMANPLLACAKPRLAPTLYPKIQI
>SI_scaffold27_11
MGITNPSSYTLVLFFLTLVVALALLSLRSKKPKGQLPPGPRGWPIIGNLFHMIMNRPTYVWIHHSMEDMQTEIACFRFARVHVVSVTSSDIAREVLREKDEALAGRSQSYSSNLLSHGHKEVIFSSYGENWKLMKKMMTTKLMSPKTLNKTLGDRTLEADNIVTYVFNLSRSGSMMKPINVRNVLLTYCHAVMMRMMFGRRHFDVAAEDGGLGLKEKEHMDAIYRALDCFFSFNVTDYIPFLRGWNIDGVEAEIREAVDVLNRCNDPIIHERMHLWRNKGGKEMEEDWLDILITIKDDQGMPLFTFDEIRAQCKDINVATIDNTMNNVEWTIAEMLNHPEILEKATNELDMVVGKGRLVQESDIPHLNYIKACSRESFRLHPANPFMPPHEARQDTTLAGYFVPKGSQILVSRLGLGRNPKIWDEPNVFKPERHLAGHAGNSMKVTLMEPEMRFVVFSTGLRACAGTKIGTTMTIMLLARLLQGFEWTLPNDKSKVELVPADNNLFMAKSLLACAKSRLAPTLYPKIQV
>Rsa10027088
MSMSTMNPSYSSFTFVVLLVLVLAMISLRSKKPKGQLPSGPRGWPIIGNLFHMIMNRPVHVWIHRCMENMQTEIACFRFARVHVITVTSSEIAREVLREKDEALADRTESYSSNLVSHGYKEVAFSSYGERWKLMKKMMTTKLMSPTTLNKTFSDRTLEADNIVTYVFNLPRQGSINVRDVALTYCHAVMMRMMFGQRHFDVAAEDGGLGPKEKEHMDAIYRALDCLFSFNVTNYIPFLRGWNIDNEEAEVREAVDILNRCNDPIIHERMNLWRKKGGKEKEEDWLDILITLKDDQGMPLFTFDEIRAQCKDINVATIDNTMNNVEWTIAEMLNNPEILEKATNELDVVVGKNRLVQILVSRLGLGRNPNIWDESNVFKPERHLAGHVGNSMDVTLMEPEMRFVIFSTGRRGCAGTKIGTSMTIMLLARLLQGFEWTLPYDTSQVELVPGDTNLFMAKPLLACAKPRLTPTLYPKIQV
>BniB027219
MNITNPSSFTLVLCTFTLALALVMLSLRSRKPEGQLPPGPRGWPIVGNLFHMIMNRPVHVWIHRSMEEMQTEIACFRFARVHAITVTSSEIAREVLREKDEALADRSESYSSNLISHGYKEVIFSSYGDSWKLMKKMMTTKLMSPTTLNKTVGDRTLEADNIVTYIFNLLREGSINVRDLALTYCHAVMMRMMFGQRHFDVAAEDGGLGPKEKEHMDAIYRALDCFFSFNVTDYLPFLRGWNIDNEEEEVREAVDILNRCNDPIIHARMHLWRNKGGKQTEEDWLDILITLKDDKGMPLFTFDEIRAQCKDINVATIDNTMNNVEWTIAEMLNNPEILEKATNELDVVVGKNRLVQESDIPQLNYIKACSRESFRLHPANAFMPPHGARQDTTLAGYFVPKGSQILVSRLGLGRNPNIWDEPNVFKPERHLAGHAGNSMDVTLKEPEMRFVIFSTGRRGCAGTKIGTSMTIMLLARLLQGFEWTLPIDTSQVELVPADSNLFMAKPLLACAKPRLASTLYPKIQI
>Bo2g139090.1
MSMTIINPSSFTLVIFSFTLVLALGMLSLIAKKPKGQLPPGPRGWPIIGNLFHMIMNRPVHVWIHRCMEDMQTEIACFRFARVRVITVTSSEIAREVLREKDEALADRSESYSSNLISHGYKEIVFSSYGENWKLMKKMMTTKLMSPTTLNKTLGDRTLEADNIVTYVFNLPRPGSINVRDVALTYCHAVMMRMMFGQRHFDVAAEDGGLGPKEKEHMDAIYQALDCFFCFNVTDYLPFLRGWNIDNEEEEVREAVDILNRCNDPIIHERMHLWRNKGGKETEEDWLDILITLKDDQGMPLFTFDEIRAQCKDINVASIDNTMNNVEWTIAEMLNNPGILEKATNELDVVVGKDRLVQESDIPQLNYIKACSRESFRLHPANAFMPPHGARQDTTLAGYFVPKGSQILVSRLGLGRNPNIWDEPNVFKPERHLAGHVRNSMDVTLMEPEMRFVIFSTGRRGCAGTKIGTSMTIMLLARLLQGFEWTLPNDTSQVELVTADSNLFMAKPLLACAKPRLAPTLYPKIQVYNSEKLFSWKNYQHM
>BraA02g036870.3C
MSMSIINPSSFTLVIFSFTLVLALAMLFLIVKKPKEQLPPGPRGWPIIGNLFHMIMNRPVHVWIHRSMEDMQTEIACFRFARVRVITVTSSEIAREVLREKDEALADRSESYSSNLISHGYKEIVFSSYGENWKLMKKMMTTKLMSPTTLNKTLGDRTLEADNIVTYVFNLPQPGCINVRDIALTYCHAVMMRMMFGQRHFDVAAEDGGLGPKEKEHMDAIYRALDCFFSFNVTDYLPFLRGWNIDNEEEEVREAVDILNRCNDPIIHERMHSWRNKGGKETEEDWLDILITLKDDQGMPLFTFDEIRAQCKDINVATIDNTMNNVEWTIAEMLNNPGILEKATTELDVVVGKDRLVQESDIPQLNYIKACSRVSFRLHPANAFMPPHGARQDTTLAGYFVPKGSQILVSRLGLGRNPNIWDEPNVFKPERHLSGHVGNSMDVTLMEPEMRFVIFSTGRRGCAGTKIGTSMTIMLLARLLQGFEWTLPNDKSQVELVPADSNLFMAKPLLACAKPRLAPTLYPKIQV
>BraA02g036880.3C
MSMSIINPSSFTLVIFSFTLVLALAMLFLIVKKPKEQLPPGPRGWPIIGNLFHMIMNRPVHVWIHRSMEDMQTEIACFRFARVRVITVTSSEIAREVLREKHEALADRSESYSSNLISHGYKEIVFSSYGENWKLMKKMMTTKLMSPTTLNKTLGDRTLEADNIVTYVFNLPQPGCINVRDIALTYCHAVMMRMMFGQRHFDVAAEDGGLGPKEKEHMDAIYRALDCFFSFNVTDYLPFLRGWNIDNEEEEVREAVDILNRCNDPIIHERMHSWRNKGGKETEEDWLDILITLKDDQGMPLFTFDEIRAQCKDINVATIDNTMNNVEWTIAEMLNNPGILEKATTELDVVVGKDRLVQESDIPQLNYIKACSRESFRLHPANAFMPPHGARQDTTLAGYFVPKGSQILVSRLGLGRNPNIWDEPNVFKPERHLSGHVGNSMDVTLMEPEMRFVIFSTGRRGCAGTKIGTSMTIMLLARLLQGFEWTLPNDKSQVELVPADSNLFMAKPLLACAKPRLAPTLYPKIQV
>Aar_C182267_1
MTIITLKDLSPLLLLLLSFASFIVFTLRSFKSTKPQCPRGQLPPGPRGFPVIGNLLQVNMNKPSYQWIHRFMSKLNTEIACFRFGNVHVITITSREIVKEVLMEKDESLADRIESYSCNLLSEGYKDMIFASYGNVWKHTKKMMANKLMSPISLNKSLNHRNLEADNMISYVFKLCKFDATVKVRDVTATYCHGMMTRLMFGRRHFDDEEIKDNGLGLGPKEKEHVDAIFRVLACLFSSNISNYIPVFRGWNVAGEEADVRRADDVINKCNDPIIYERFELLRKKGGKENVEDWLDTLITLKDDQGMYVFTINEIRAQCKNINIAMIDNPMNNVEWTLAEMLNNSEILEKATKEIEMVIGKERFVEESDLPKLEYIKACIQESFRLHPIAPFLPPHSARKDITLGGYFVPKGSQVLVSRVGFGLNPKIWEEPNVYKPERHLDGRFKDLVESNMRFITFSTGRRSCIGTKVGTTMTMMLLARLLQGFQWSLPPGLSHVELVPADDNLLMAKPLLASVKPRLALDMYLKLMK
>Aar_C182475_1
MTIITLKDLSPLLLLLLSFASFIVFTLRSFKSTKPQCPRGQLPPGPRGFPVIGNLLQVNMNKPSYQWIHRFMSKLNTEIACFRFGNVHVITITSREIVKEVLMEKDESLADRIESYSCNLLSEGYKDMIFASYGNVWKHTKKMMANKLMSPISLNKSLNHRNLEADNMISYVFKLCKFDATVKVRDVTATYCHGMMTRLMFGRRHFDDEEIKDNGLGLGPKEKEHVDAIFRVLACLFSSNISNYIPVFRGWNVAGEEADVRRADDVINKCNDPIIYERFELLRKKGGKENVEDWLDTLITLKDDQGMYVFTINEIRAQCKNINIAMIDNPMNNVEWTLAEMLNNSEILEKATKEIEMVIGKERFVEESDLPKLEYIKACIQESFRLHPIAPFLPPHSARKDITLGGYFVPKGSQVLVSRVGFGLNPKIWEEPNVYKPERHLDGRFKDLVESNMRFITFSTGRRSCIGTKVGTTMTMMLLARLLQGFQWSLPPGLSHVELVPADDNLLMAKPLLASVKPRLALDMYLKLMK
>Aar_C183343_1
MTIITLKDLSPLLLLLLSFASFIVFTLRSFKSTKPQCPRGQLPPGPRGFPVIGNLLQVNMNKPSYQWIHRFMSKLNTEIACFRFGNVHVITITSREIVKEVLMEKDESLADRIESYSCNLLSEGYKDMIFASYGNVWKHTKKMMANKLMSPISLNKSLNHRNLEADNMISYVFKLCKFDATVKVRDVTATYCHGMMTRLMFGRRHFDDEEIKDNGLGLGPKEKEHVDAIFRVLACLFSSNISNYIPVFRGWNVAGEEADVRRADDVINKCNDPIIYERFELLRKKGGKENVEDWLDTLITLKDDQGMYVFTINEIRAQCKNINIAMIDNPMNNVEWTLAEMLNNSEILEKATKEIEMVIGKERFVEESDLPKLEYIKACIQESFRLHPIAPFLPPHSARKDITLGGYFVPKGSQVLVSRVGFGLNPKIWEEPNVYKPERHLDGRFKDLVESNMRFITFSTGRRSCIGTKVGTTMTMMLLARLLQGFQWSLPPGLSHVELVPADDNLLMAKPLLASVKPRLALDMYLKLMK
>Aar_scaffold4412_5
MNIITYPSNIILLLVSFTLFLLHSTWSLKSKKPKRSSRGQLPPGPRGWPVVGNLLQVNMNRPSYQWILHVMENMKTEIACFRFGHVHVITITSREIAKEMLLEKDEIFADRVVSYSCDLASEGYKDVVLSSYGDSWKHRKKMMATKLMSPMALTNSLSVRNLEADNIIAYVFNLCRAGSTMTTVNVRDITSTYCYVLIMRLMFGRRYFNEGTKDGGLGLKEQEHLDAIYRLLSCFFSSNVANYITFLRGFNIGGEEKNVKKAMEVINKCNYPIIEERVELWREKSGKEKVEDWLDTLVTLKDDQGMYLFTLDEIRAQCKDINLATMDNPMNNVEWVLAEMLNRPDVLEKATKELDIVIGKDRLVQESDLQNLHYIRACSRECFRLYPINAFLPPHVARENTTLGGYFVPKGSQVFLSRLGFGRNPKVWEEPNTFKPERHLSDHVKDSMELNMRFVTFSSGRRSCIATKLGTSMTMMMLARLLQGFQWSLPPGSSQVELAAADGNMLMAKPLLASVKPRLASHMYPKFQI
>Aar_scaffold3477_10
MMIIISFLLLLLSFILFLFLTNPKRSSRGQLPPVPRGLPFIGNLLQVNINKPSYQWIHRVMENIKSDIVCLRFANVHVIVTTSREIANEILIDKTEALAGRPESYSCSLISEGYNDVLFSSHGDSWKHMKKMMSTKLMSPIALTKSLTHRNLEADNILAYVLNLCRLKTPVNVKDVTSTYCYGMMMRMMFGKRYFDEGTKNGGLGAKEQEHLDAIYRVLDCIFSVNVANYIPFLRGLNIGGEERIVKNAMEVINKCNYPIIEERVELWREKGGKEKVEDWLDTLVTLKDDQGMYLYTLDEIQGQSKDFNLATIDNPMNNVEWVLAEMLNRPDVLEKATKELDMVVGKDRLVQESDVQNLNYIKACSRECFRLYPINAFMPPHVAQKETTLGAYFVPKGSHVIVSRLGFGRNPKIWDEPNTFKPERHLGENVTDSMESDMRCVTFGSGRRGCIGIKLGTTMTVMLLARLLQGFQWTLPPGLTQVELVPAIGNLLMAKPLHASIKPRLALAMYPKLIQT
>Aar_scaffold4412_6
MIIISFLVLLLSFILFLVLSIPKRSSLGQLPPGPRGLPVIGNILQVNMNKPSYQWIHRVMENMKSEIVCLRFAKVHVIVTTSREIANEVLIDKTEALAGRPESYSCSLISEGYNDVLFSSHGDSWKHMKKMMSTKLMSPIALTKSLNQRNLEADNILAYVFNLCRLNTTVNVRDVTSTYCYGMMMRMMFGRRYFDEGTKNGGLGAKEQEHLDAIYRVIDCVFSANVANYIPFLRGFNIGGEERIVKNAMEVINKCNYPIIEERVKLWREKGGKEKVEDWLDTLVTLKDDQGMYLYTIDEIQGQSKDSNLATIDNPMNNVEWTLAEMLNRPDVLEKATKELDIVVGKDRLVQESDLQNLNYIKACSRECFRLYPINAFMPPHVAQKETTLGGYFVPKGSHVIVSRLGFGRNPKIWDEPNTFKPERHLGENVKDSMESDMRCVTFGSGRRGCIGIKLGTSMTVMLLARLLQGFQWSLPPGSGQVELVAADGNLLMAKPLQASVKPRLALAMYPKLIQT
>AtCYP81D1
MEETNIRVVLYSIFSLIFLIISFKFLKPKKQNLPPSPPGWLPIIGHLRLLKPPIHRTLRSFSETLDHNDGGGVMSLRLGSRLVYVVSSHKVAAEECFGKNDVVLANRPQVIIGKHVGYNNTNMIAAPYGDHWRNLRRLCTIEIFSTHRLNCFLYVRTDEVRRLISRLSRLAGTKKTVVELKPMLMDLTFNNIMRMMTGKRYYGEETTDEEEAKRVRKLVADVGANTSSGNAVDYVPILRLFSSYENRVKKLGEETDKFLQGLIDDKRGQQETGTTMIDHLLVLQKSDIEYYTDQIIKGIILIMVIAGTNTSAVTLEWALSNLLNHPDVISKARDEIDNRVGLDRLIEEADLSELPYLKNIVLETLRLHPATPLLVPHMASEDCKIGSYDMPRGTTLLVNAWAIHRDPNTWDDPDSFKPERFEKEEEAQKLLAFGLGRRACPGSGLAQRIVGLALGSLIQCFEWERVGNVEVDMKEGVGNTVPKAIPLKAICKARPFLHKIIS
>IiCYP81D1
MDENYSGVVLYSIFSLIILIISLKFLKSNKQNLPPSPPGWLPVIGHLRHLKPPIHRTLRSLSESLHGGGGGVMSLRLGSRLVYVVSSHTIAAEECFGKNDVVLANRPQVTIGKYVGYNNTNMIAAPYGDHWRNLRRLCTIEIFSTHRLNCFLSVRTDEVRRLISRLFRAAGTEKTIVEMKPMLMDLTFNNIMRMMTGKRYYGEETTDEEEAKRVRKLVADVGANTSSGNAVDYVPILRLFSSYEKRVKKLGEKTDEFLQGLIDDKRRQEETGNTMIDHLLVLQKSDTEYYTDQIIKGIILVMVIAGTNTSAVTVEWALSNLLNHPDVICKARAEIDNRVGLDRFIEESDLSQLPYLKNIVLETLRLHPATPLLVPHMAAEDCKVGSYDMPRGTMLLVNAWAIHRDPNMWEDPDSFKPERFEKEEEAQKLLAFGLGRRACPGSGLAQRIVGLALGSLIQCFEWERVGEEEVDMKEGTGNTVPKAVPLQAICKARPFLHKIFS
>IiCYP81D4-1
MDYLQISLVSIFLFFSIIFLLLKSKPKPNLPPSPRNPLPVIGHLHLMNRVPFHRQFLSLSIFLGNAPIFHLRFGHRQVYVVSSRALAEECFNKNDLVLANRPLLMINKHLGYNATHMIGASYGDHWRSLRRITTSEIFSSLRFSTFLYVRKDEIRRLLLRLSRDSLHGFVEVEMKSLFTSLAFNNIIRVIAGKRYYGDGAEDDDEAKSVRQLVSEVVAGDSGKNSADYLSFLRWFTGSEARIKNLAHRFDAFLQKLVDEKRAEKAKSKTMINHLLSLQETQPDCYTDVIIKGIILDLIIAGTDTVYITLEWALSNLLNHQETLKKARTEIDDKIGLDRLVDEPDIVNLPYLQNIILETLRLYPPAPLLLPHLSSEDCQVGGYDMPRGTMLLMNVWAMHRDPVLWEEPERFKPERFDKEGEAQKLMPFGLGRRSCPGAGLAHRLVGLALASLVQCFEWERVGVELIDMREGKGVTMPKKVPLRAMCKARVPPGKVIAVN
>AtCYP81D5
MDLTQILLLSFLFLTISIKLLLTKSNRKPNLPPSPAYPLPVIGHLHLLKQPVHRTFHSISKSLGNAPIFHLRLGNRLVYVISSHSIAEECFTKNDVVLANRPDIIMAKHVGYNFTNMIAASYGDHWRNLRRIAAVEIFSSHRISTFSSIRKDEIRRLITHLSRDSLHGFVEVELKSLLTNLAFNNIIMMVAGKRYYGTGTEDNDEAKLVRELIAEIMAGAGSGNLADYLPSINWVTNFENQTKILGNRLDRVLQKLVDEKRAEKEKGQTLIDHLLSFQETEPEYYTDVIIKGIILALVLAGTDTSSVTLEWAMSNLLNHPEILEKARAEIDDKIGSDRLVEESDIVNLHYLQNIVSETLRLYPAVPLLLPHFSSDECKVAGYDMPRRTLLLTNVWAMHRDPGLWEEPERFKPERFEKEGEARKLMPFGMGRRACPGAELGKRLVSLALGCLIQSFEWERVGAELVDMTEGEGITMPKATPLRAMCKARAIVGKTI
>IiCYP81D5
MDFTQILLLSFLLLFISIKFLFTNSTRKLNLPPSPAYSLPFIGHLHLLKHPVHQTFLSLSQSLGNTPIFHLRLGNRLVYVVSSHSVAEECFTRNDVVLANRPELIIGKHVAYNSSVMIAASYGDHWRNLRRIAAVEIFSSHRVSTFMSIREDEIRRLITRFSRNSLHGFVEVEMKSLLANLAFNNIIMMVAGKRYYGGGTEDNDEAKVVRELISETVASAGAGNLADYLPIIGWVTGFEKRAKILGVRFDKFLQKLVDEKRAEKEKGETLINHLLSLQKIQPEYYTDVIIKGIILSLVIAGTDTSAVTLEWALSNLLNHPDILQKARAEIDEKLGSDRLIEESDIVNLPYLQNIVSETLRLYPPVPLLLPHLSSDDCKVAGYDMPRGTMLLTNAWAMHRDPGLWEVPDRFKPERFEKEGEAQKLIPFGMGRRACPGAELGKRLVSLALGCLIQCFEWERVGEELVDMTEDKGITMPKATPLRAMCKSRVIARKMI
>AtCYP81D4
MDLNQILILSFLSLFTLAIFLLTRSKRKLNLPPSPAISLPVIGHLHLLKPPLHRTFLSLSKSIGNAPVFHLRLGNRLVYVISSRSIAEECFTKNDVVLANRPKFTISKHLGYNATYLLSASYGDHWRNLRRIAAVEIFSTHRLNSFLYIRKDEIRRLISHLSRDSLHGFVEVEMKTLLTNLASNTTIRMLAGKRYFGEDNDDAKLVKNLVSEAVTSAGAGNPIDYLSILRWVSSYEKRIKNLGNRFDTFLQKLVDEKRAEKEKGETMIDHLLALQDIQPDYYTDVIIKGIILTLIIAGTDTSSVTLEWAMSNLLNHPEILKKARMEIDEKVGLDRLVDESDIVNLSYLQSIVLETLRMYPAVPLLLPHLSSEDCKVGGYDIPSGTMVLTNAWAMHRDPEVWEDPEIFKPERFEKEGEAEKLISFGMGRRACPGAGLAHRLINQALGSLVQCFEWERVGEDFVDMTEDKGATLPKAIPLRAMCKARSIVDKLI
>IiCYP81D4-2
MDLTQILVLSSLFLFISAKILLTRSKRKLNLPPSPAISLPLIGHLHLLKPPLHRSFLSLSKSIGNAPIFHLRLGKRLVYVISSRSMAEECFSVNDVVLANRPKFILSKHVGYNGTHLLAASYGDHWRNLRRIAALEMFSTQRLNSFLYIRNDEIRRLISRLSRDSLHGFVEVEMKSLLVNLASNNVIRMVAGKRYYGEENDEAKFVRQLVSEVVTSSGAGNTADYLTVLRWFTNYEKRIKNLANRFDAFLQSIVDEKRGEKEKGQTMIDRLLSLQETQPDYYTDVIIKGLLLTLVIAGTDTAAVTLEWALSNLLNHPEILQKARAEIDEKIGLDRFIEESDIVNLPYLQNIVSETLRLYPAVPLLLPHLSSDDCTVAGYDIPRGTMVLTNVWAMHRDPKLWEDPEIFKPERFEKEGEAEKLMPFGMGRRACPGAGLAQRLVNLVLGTLVQCFEWERVGEELVDMNEEKGATLPKLVPLRTMCKARPIVGKLI
>AtCYP81D8
METKTLIFSILFVVLSLIYLIGKLKRKPNLPPSPAWSLPVIGHLRLLKPPIHRTFLSLSQSLNNAPIFSLRLGNRLVFVNSSHSIAEECFTKNDVVLANRPNFILAKHVAYDYTTMIAASYGDHWRNLRRIGSVEIFSNHRLNSFLSIRKDEIRRLVFRLSRNFSQEFVKVDMKSMLSDLTFNNILRMVAGKRYYGDGVEDDPEAKRVRQLIADVVACAGAGNAVDYLPVLRLVSDYETRVKKLAGRLDEFLQGLVDEKREAKEKGNTMIDHLLTLQESQPDYFTDRIIKGNMLALILAGTDTSAVTLEWALSNVLNHPDVLNKARDEIDRKIGLDRLMDESDISNLPYLQNIVSETLRLYPAAPMLLPHVASEDCKVAGYDMPRGTILLTNVWAIHRDPQLWDDPMSFKPERFEKEGEAQKLMPFGLGRRACPGSGLAHRLINLTLGSLIQCLEWEKIGEEVDMSEGKGVTMPKAKPLEAMCRARPSVVKIFNESV
>IiCYP81D8-2
MLSDLTFNNVIRMVAGKRYYGDGVEDDPEAKRVRQLIADLVSLAGSGNAADYLPLLRWVSDYETRVKKLSARMDEFLQGLVDEKRRAKEKGNTMVDHLLSLQDSQPDYFTDRIIKGNMVSLILAGTDTSAVTMEWALANLLNHPEVLNKARDEIDRKVGLDRLVDESDISNLPYLQNIVSETMRLYPAVPMLLPHVASEDCKVGGYDMPRGTILLTNAWAIHRDPQLWDDPTSFKPERFEKEGEAHKLMPFGLGRRACPGSGLAQRLVNLTLASLIQCLEWERIGGEKLDMSEGHGGTMPKAKPLVAMCRARDSVAKFFHEAA
>IiCYP81D8-1
MEAQTLTFTLLFTLLTLMIFFIGRNRIKKKPNLPPSPPFALPVIGHLRLLKPPLHRVFLSVSQSLGGAPVFSLRLGRRLVFVVSSHSIAEECFTKNDVVLANRPNTIASKHISYDHTTMVSASYGEHWRNLRRIGAVEIFSAHRLNKFLSIRRDEIRRLIVRLSRNSSHEFDKVEIKPMFSDLTFNNIIRMVAGKRYYGDGTAEENSETKLVRQLIAELASSFGAGNAVDYLPVLRWVTDFEKRIKKLAGRFDEFLQGLLDERRAAKEKGNTMIDHLLSLQESQPECYTDRTIKGTILSLILAGTDTSAGTLEWALSCLLNHPEVLSKARDEIDGKIGLDRLVEESDISGLPYLQNIVSETLRLYPAGPLMVPHVASEDCKVGGYDMPRGTMLLVNLWAIHREPQLWDDAATFKPERFEKEGEALKLMAFGLGRRACPGSGLAQRLVSLTLGSLIQCFEWKRIGEEKVDMTEAGGVTMHKARPLVAICRARAFVGRILHDHESV
>AtCYP81D2
MEALMLIFTFCFIVLSLIFLIGRIKRKLNLPPSPAWALPVIGHLRLLKPPLHRVFLSVSQSLGDAPIISLRLGNRLLFVVSSHSIAEECFTKNDVILANRQTTISTKHISYGNSTVVSASYSEHWRNLRRIGALEIFSAHRLNSFSSIRRDEIRRLIGRLLRNSSYGFTKVEMKSMFSDLTFNNIIRMLAGKCYYGDGKEDDPEAKRVRTLIAEAMSSSGPGNAADYIPILTWITYSETRIKKLAGRLDEFLQGLVDEKREGKEKKENTMVDHLLCLQETQPEYYMDRIIKGTMLSLIAGGTDTTAVTLEWALSSLLNNPEVLNKARDEIDRMIGVDRLLEESDIPNLPYLQNIVSETLRLYPAAPMLLPHVASKDCKVGGYDMPRGTMLLTNAWAIHRDPLLWDDPTSFKPERFEKEGEAKKLMPFGLGRRACPGSGLAQRLVTLSLGSLIQCFEWERIGEEEVDMTEGPGLTMPKARPLEAMCRARDFVGKILPDSS
>AtCYP81D3
MEGQTLIFTFLFISLSLTFIIGRIKRRPNLPPSPSWALPVIGHLRLLKPPLHRVFLSVSESLGDAPIISLRLGNRLVFVVSSHSLAEECFTKNDVVLANRFNSLASKHISYGCTTVVTASYGDHWRNLRRIGAVEIFSAHRLNSFSSIRRDEIHRLIACLSRNSSLEFTKVEMKSMFSNLTFNNIIRMLAGKCYYGDGAEDDPEAKRVRELIAEGMGCFGAGNTADYLPILTWITGSEKRIKKIASRLDEFLQGLVDERREGKEKRQNTMVDHLLCLQETQPEYYTDNIIKGIMLSLILAGTDTSAVTLEWTLSALLNHPQILSKARDEIDNKVGLNRLVEESDLSHLPYLQNIVSESLRLYPASPLLVPHVASEDCKVGGYHMPRGTMLLTNAWAIHRDPKIWDDPTSFKPERFEKEGEAQKLLGFGLGRRACPGSGLAQRLASLTIGSLIQCFEWERIGEEEVDMTEGGGGVIMPKAIPLVAMCKARPVVGKILNESA
>IiCYP81D22-1
MEYLLQILSFLIFFFLSCKHLFGRWQCKFNLPPSPAWSLPVIGHLHLLKPPLHRTLYSLSQSLGGAPIFRLRLGNRVAFVVSSFSLAEECFTTNDIVLADRPKFTFGRLVEYNCTTMATTSYGDHWRNLRRIGAIEIFSSHRLDKFLSIRKDEIRHLILCLSNNSLHGFAKVELRSLFGNFNINNILRMIAGKRFYGDGAEQDDDAKGVRQLLDEAVSSAGVGHASDYVPLLRWFTSYEKGVKKLAVRVDEFLQGLVDEKRAQKEKGNTMIDHLLSLQETQPEYYTDVTVKGLVVVMIFAGNVTLTRTLEWAMLYLLNHPEVLKKAKNEIDTKIGLDRLIDEPDAKNLPYLQCIISEIFRLYPAAPLLAPHRATDDCVVGGYDFPRGTTLIANVWTIHRDPTIWEEPEKFKPERFEKKGEDQKLMPFGMGRRACPGSGLAQRVVSLALGSMIQCFEWERVGEEYVDISEATTMRPATPLLAMCRARPIVHKILNDSF
>IiCYP81D22-2
MEYLLQILCFLIFFILSCKHLFGRSWQCKFNLPPSPAWSLPVIGHLHLLKPPLHRTLYSLSQSLGGAPIFRLRLGNRVAFVVSTFSLAEKCFTTNDIVLADRPKFTFGRLVEYNCTTMVTTSYGHHWRNLRRICAIEIFSSHRLDSFLSIRKDEIRHLILYLSNNSLHGFAKVELKSLFGNFNINNILRMIAGKRFYGDGAEQDDDAKRVRQLLDEAVSSAGVGHASDYVPLLRWFTSYEKGVKKLAVRVDEFLQGLVDEKRAQKEKGNTMIDHLLSLQETQPDYYTDVTVKGLIVTMIFAGNVTLTRTLEWAMLNLLNHPEVLKKAKIEIDSIIGLDRLIDEPDAKNLPHLQCIILETFRLFPAAPLPPHRARDDCIVGGYDVPRGTTLIANVWAIHRDPTIWEEPEKFKPERFEKKGADQKLMPFGMGRRACPGSGLAQRVVSLALGSMIQCFEWERDGEEYVDIGEATTMRPATPLLAMCRARPIVHKILNDSF
>AtCYP81D6
MHVSIQHIYKFLDLNMETYFLLLSLAFFLFISVKLLFGKRLSKFNLPPSPARPLPLIGHLHLLKLPLHRTFLSFSQSLGGAPIFCLRLGNRLTVVVSSYSIAEECFTKNDIVFANRPELILGKHIEYNSTTMTSAPYGDHWRNLRRIATLEIFASHKLNGFLSVRKDEIRQLLLRLSKNSRHGFAKVEMRHLLFELTINNVFRMVAGKRFYGEGTEQDEVAQQVRHLMDEIVTSAGAGNAADYLPIMRWFTNFEKRVKNLAIRIDKFLQSLVDEKRADKEKGTTMIDHLLSLQESQPDYYTDVTLKGIIIVMIIAGSETIAWTLEWAMLNVLNHPEVLKKARTEIDTKIGFDRLMDEADTKNLPYLQWIVLETLRLHPAAPTNVPHSTSEDCMLAGYDVPRGSMLLVNIWSMHRDPSIWEDPEMFKPERFKNEKLNQKLLSFGMGRRACPGYGLAHRVVSLTLGSMVQCFEWQRIGQEYVDNSEDKTVVLMRPTTPLLAMCKARPIVHEILDAFA
>AtCYP81D7
MITPKLELLFFIIMFHVNSRFRYKLSYNFELPCSVQHIYKFFDLMETHFLILSLAFLFFISLKLLFGKRHSKFNLPPSPARPLPFIGHLHLLKQPLHRTFLSFSQSLGDAPIFSLRLGNHLTVVVSSYSIAEECFTKNDIVLANRPKFILGKHIEYNFTTMTSAPYGDHWRNLRRIGTLEIFSSHKLNGFLSVRKDEIRHLLLRLSKNSQHGFAKVEMRQLFYDLTINNILRMVAGKRFYGEGTEQDEVARRVTQLIDEIVYRAGVGNAADYIPILRWITDFEKGVKELASRVDEFLQSLVDERRVHKQKGNTMMDHLLSLQETQPDYYTDVTLKGIIIVMILAGTETLAGTLEWAMLNLLNHPEVLEKARTEIDTEVGFDRLMDEADTKNLPYLQWIVLETLRLYPVAPTNIPHMTSDDCILAGYDVPRGSMLLVNVWSMHRDPSIWEAPEMFKPERFKNEKLNQKLLSFGFGRRACPGVGLAHRLMSLALGSMVQCFEWQRIGEEYVDTREEPMAMMRPATPLLAMCKARPIVHKFLDAFA
>IiCYP81D7
METHFQILSLAFFFCISLKLLFGKRHNKFNLPPSPARPLPLIGHLHLLKQPLHRTFHSFSQSFGGAPIFSLRLGNRLAVVVSSYSVTEECFTKNDIVLANRPEFIVGKYIEYNFTTMTSAPYGDHWRNLRRISTLEIFSSHKLNGFLSVRKDEIRHLLLRLSKNSQHGFAKVEMRSLFMDLTINNILRMMAGKRFYGDGTEQDDNARRVRLLIDEVVANAGAGNANDYIPILRWITNFEKRVKKLAGRVDEFLQSVVDEKRADKEKGDTMMDHLLSLQETQPDYYTDVTLKGIIIVMILAGTETLTGTLEWAMLNLLNNPEVLKKAKTEIDTKIGFDRLIDEPDIKNLPYLQGIVSETLRLHPAAPTLVPRMTSDDCMLAGYDVPRGTMLLVNVWAMHRDPSIWENPEMFKPERFENEKENRKVLSFGMGRRACPGVGLTHRLVTLALGSMVQCFEWERIGEEYIETKEAPMMRPVTPLLAMCKARPIVHKTVVAFA
>IiCYP81D23
MRTLFVDFILNNVMRMVAGKRFYGDGTEHDDDARCVRQLIAEVVASAGAGNAADYFPVLCWVTDYERRVKKVADRFDGFLQGLVDEKRAEEEKGNTMIDRLLSLQETQPGYYTDVVIKGIVVVMILAGTDTLTGTLEWAISNLLNHPEILKNAKTEIDAKIGLDRLIDESDIKNLPYLQNIVSETLRLYPVAPTLLPHVASEDCMVAGYDVPRGTMLLVNVWAMHRDPYIWDEPEIFKPERFERKGADQKLIPFGIGRRACPGSGLAQRLVNLALGSLVQCFEWGRVENENVDMKEGSMMHLATPMQAMCKARPIVQNILDASI
>IiCYP81D24
MEMYHLILSVFLILFLKLLFGKKHIKYNLPPSPRRPLPVIGHLHLLKLPLHRTFLSLSQSLGGAPMFSLRLGNKLTYVISSYSIVDECFTKNDVILANRPKFLISKHVEYNYTSMVSAPYGDHWRNLRRIGAIEIFSSHRLNSFLSIRKDETRHLILRLAKNSQQEFVKVKMRTLFVDFILNNVMRMVAGKRFYGDGTEHDDDARCVRQLIAEVVASAGAGNAADYFPVLCWVTDYERRVKKVADRFDGFLQGLVDEKRAEEEKGNTMIDRLLSLQETQPGYYTDVVIKGIVVVMILAGTDTLTGTLEWAISNLLNHPEILKNAKTEIDAKIGLDRLIDESDIKNLPYLQNIVSETLRLYPVAPTLLPHVASEDCMVAGYDVPRGTMLLVNVWAMHRDPYIWDEPEIFKPERFERKGADQKLIPFGIGRRACPGSGLAQRLVNLALGSLVQCFEWGRVENENVDMKEGSMMHLATPMQAMCKARPIVQNILDASI
>IiCYP81D11-1
METFYLILSLFFLFISLTLLFGTRRRKFNLPPSPCRPFPVIGHLHLLKLPLHRRFLSLSESLGGASIFSLRLGARLVFVVSSHSVAEECFTKNDVVFANRPEFIFAKHIGYNYTTMVSAAYGDSWRNLRRIGSIEIFSSLRLDSFLSIRRDEIRRLIFSLSKNSRQESAKVEMGSLFMGLTINNIIRMLAGKRFYGDGTEDDDEARHVRQLIAEVVTTSGAGNAADYFPILCWITDYEKNVKKLAGRVDEFLQSLVDEKRAEKEKGNTMIDHLLSLQETQPDYYTDVIIKGIIVVMILAGTDTSAATLEWAMSNMLNHPEVLKKARTEIDEQIGLDRLIEEQDIVKLPYLQSIVSETLRLYPVVPMLLPHMASEDCMVAGYDVPRGTILLVNVWAIHRDPNIWEEPEEFRPERFEKEGQDKKLMSFGVGRRACPGLGLAQRLVTLALGSLVQCFEWERAGEEFVDMRETEKGITMRRALSLQAMCRARPIVHKILDTSSCP
>IiCYP81D11-3
MDTLYLILSLFFLFISLTLLFGTRRRKFNLPPSPARPFPVIGHLHLLKLPLHRRFLSLSKSLDGASIFSLRLGTRLVCVVSSHAVAEECFTKNDVVLANRPEFIVGKHIGYNSTTMVGSAYGDSWRNLRRIGTIEIFSSLRLNSFLSIRKDEIRRLIFSLSKNSQQEFAKVEMRPLFMSLTINNILRMVAGKRFYGEGTEDDDEARHVRQLIAEVAISGGAGNAADYFPILRWITNYEKQVKELACRVDGFLQSLVNEKRAEKEKGNTMIDHLLSLQETQPDYYTDVIIKGIILVMILAGTDTSAGTLEWAMSNLLNHPEVLKKARTEIDEQIGLDRLIEEQDIVKLPYLQSIVSETLRLYPVAPMLLPHLASEDCMVAGYDVPRGTILLVNAWAIHRDPNLWEEPEKFKPERFEKEGEEKKLMPFGIGRRACPGSGLAQRLVTLAMGSLVQCFDWERDGEGYVDMRETEKGTTMRKATPLQAMCRARPIVHKILDTSSCP
>Aar_scaffold1061_12
MFQFYLILIFLSSLFFLIYNFTINPKTQRFNLPPGPRGFPVIGHLFSIEPLVYRYYHRISLKYGPIFSLRFGLRRVVVISSYSLFKECFTGENDIVLANRPTFFTNKYIAYNNGTVGTSPYGDHWRNLRRICSLEILSSHRLATFLDIRRDEIRRMLTRLSRDNYTKNLESKNLDSKNLESKNLESKNLDSKNLDSFKEVELEPLLSDLTFNNIVRMVTGKRYYGEDVKNKEEADIFKKIIKDISESSSSNQSSNYLPFLKFFGNKFEMKVKEIGVSVDTFLQRLLDECRKNKDGKTMVNHLVSLQDQEPEYYNNVTIKGLMMGLIIPGTDSSSITMGWAMANLLNHPEVMKKAREEIDEKVGQERLMDEEDLPNLPYLQNVISETFRLFPAAPLLVAREASKDIKIGGYDIPRGTMLLVNAWVIHRDPDLWDDPEKFNPDRFKEYAVITEESFDSVQRLMPFGHGRRSCPASGLARRIITWAVGSLIQCFDWKSIDGGKVDMEESPGLLMRKQENLRVMCRPRPVMSKFLAQANS
>Aar_scaffold1061_13
MLQFFLVPIFLFLSLILAYKFLHNTKTQRFNLPPGPPGLPVIGHLHLLKPLIYRHFHNISQQYGPIFTLKFGLRRVVVVSSYPLVRKCFTGQNDVVLANRPCSFTSKYVSYNNTTIGTIPYGDNWRNLRRICSLEILSSHRLATFLDIRRDEIRRMVTRLSRDNHIKNLEDSFKVVEIEPVLSDLTFNNIVRMVTGKRYYGVENDGNHEEEEAKMFKKLIKELLEKSGANQPSDYLPFLKFFGSKYEKKVKEVGESVDKFLQRLLDECRRNREGNKNTMINHLMSLQDQEPEYYNDITIKGLMMGMIIPGTDTASITIGWAMANLLNHRDILHKARQEIDEKIGQDRLLDELDIPNLPYLQNIVSETFRLYPVGPVLVPRETSEDIKIDEYDVPCGTILLVNAWAIHRDPDLWDDPEMFCPERFNETKDEESDNVRKLMPFGNGRRMCPAAGLGQRIVTWALGALVQCFEWESVNGEKIDMEESEGIAMRKLKPLRAMCRSRPVMSKI
>Carubv10004515m
MSNNVFLRNQSMLFIRHIYDRVIGFHFNQEKEREPKGKMFQFYFLVMIFIVPLLYIAYSFSSKRQRFNIPPGPPGLPVVGHLHLIKPLLHRFFHSYSKKYGPIFTLRFGYRRLVVISSYPLVKECFSGPNDIILSNRPLSMTNKYIAYNNTTIGTSPYNEHWRNLRRISSVEILSSQRLASFLDIRRDELRRMLRRLAREHTTKGNYQLDSFKEVVLEPPLSDLALNNVVRMVTGKRYYGDDVRDKEEAEIFKNLIIDIFENSSANNPSNYLPFLKFFGCKYEKQVKRIGNSVDKTLQRLLDECRKDRDGNSMINHLVSLQDQEPEYYNDVTIKGLMMAMIIPGSDTTSVMIGWVMANLLNHRDVLKKASAEIDEKIGQDRLIDEEDISDLPYLQNIVSETFRLNPVSPILLPREASENMKVGGYDIPRGTTVVINAWAIHRDPELWHNPEEFNPERFSGKNIKIDGSIDSVQTLMPFGNGRRQCPGSALGMKTVTWTVGAMVQCFDWKTVNGDKIDMEESRGIVMRNLKPLRVMCRPRPIMSKLVAEATS
>Csa11g004200.1
MFQFYFLLMIVIFPLLYLAYNFSSKRQRYNIPPGPPGLPVVGHLYLITKPLLHRFFHGYTKKYGPIFTLRFGYRRVVVISSYPLVKECFSGSNDIILSNRPLSMTNKYIAYNHTTIGTSPYNEHWRNLRRISSVEILSSHRLASFLDIRRDELRRMLKRLARDHTTNGKLDSFKKVELEPPLSDLALNNIVRMVTGKRYYGDDVQDKEEAEIFKNLIIDIFENSAANNPSNYLPFLRFLGSKYEKQVKRIGKSVDKTLQRLLDECRKDREGNSMINHLMSLQDQDPEYYNDVTIKGLMMAMIIPGSDTTSVTIGWVMANLLNHRNVLNKARAEIDEKIGQDRVIDEEDISDLPYLQNIVSETFRLNPVSPVLLGREASKDIKAGGYDIPGGTTVLVNAWAIHRDPELWHNPEEFYPERFNGNKIKIDGSVDSVQTLMPFGNGRRLCPGAGLGLKTVMWTVGAMVQCFDWETVNGEKVDMEESRGIVMRNLKPIRAMIRPRPIISKLVVEATS
>Csa12g003950.1
MFQFYFLLMTVIFPLLYLAYNFSSKRQRYNIPPGPPGLPVVGHLHLITKPLLHRFFHGYTKKYGPIFTLRFGYRRVVVISSYPLVKECFSGPNDIILSNRPLSMTNKYIAYNHTTIGTSPYNEHWRNLRRISSVEILSSHRLASFLDIRRDELRRMLRRLARDHTTNGKLDSFKKVELEPPLSDLALNNIVRMVTGKRYYGDDVQDKEEAEIFKNLIIDIFENSAANNPSNYLPFLRFLGSKYEKQVKRIGKTVDKTLQRLLDECRKDREGNSMINHLMSLQDQDPEYYNDVTIKGLMMAMIIPGSDTTSVTIGWVMANLLNHRNVLNKARAEIDEKIGQDRLIDEEDISDLPYLQNIVSETFRLNPVSPVLLAREASKDIKVGGYDIPGGTTVLVNAWAIHRDPELWHNPEEFYPERFNGNKIKIDGSVDSVQTLMPFGNGRRLCPGAGLGLKTVTWTVGAMVQCFDWETMNGEKVDMEESRGIVMRNLKPIRAMIRPRPIIYKLVAEATS
>Aa_G453630.t1
MFQYCFLLMILLFPVLYIAYNIISKTQRFKIPPGPLGFPVVGHLYLLKPRLHRYLHRISERYGPFFTLRFGFRRVVVISSYPLVKECFTGRNDIVLSNRPSFTTNKYISYNHTTIGTSPYNDHWKNVRRISSVEILSPHRLQSFYHIRRDEIHRLLKSLARDNTTNGDNKLNSFKEVELEPLFSDLMTNTLVRMVTGKRYYGDDVVNKEEAETFKSLIKDAFIQTGVTYPSDYLPFLKFFGNKYEEKVKSIGKSVDKVLQRLLDECRKDKEGNTMINHLMSLQDQEPEYYNNVTIKGLMMSMILPGSDTSSITMAWVMTHVLKHPDVLKKARAEIDEKIGQDRLIEEQDLSDLPYLQNIVTETFRLTPVVPVSVSRQASEDIKIGGYDVPRGTIVLINTWAIHRDPELWNDPEKFYPERFNANKCKTDESLDNIRTLMLFGNGRRVCPGAGLAQKMITWTVGALVQCFDWERVNGEEIDTEEATGAVMRKLKPLRGMCRPRPLMSKLVT
>Aa_G255380.t1
MFQFYFLLMILLFPVFYIAYNIRSKTQPFNIPPSPPGLPVVGHLHLLKPLLHRFFHGISEQYGPIFTLRFGFRRVVVISSYPLVKECFTGQNDVVLSNRPSSLTNKYISYNNTTLGTLPYNDHWKNLRRISSVEILSPHRLDSFYHIRRDEIHRLLTSLARDNTTKGDNKLDSFKEVELEPLLSDLTLNNIVRMVTGKRYYGDDVKNKEEADIFKNLINDIFTKTGAIQPSDNLPFLKFFGSKYEEKVKSIGKSVDEVLQRLLDECRKDKKGNTMINHLMSLQEQEPEYYNDVTIKGLMMAMIIPGSDTSSVGIGWVMTHLLNHRHVLNKARAEIDEKIGQDRLIDEQDISDLPYLQNIVSETFRLTPVGPLLLPRQASEDIKIGGYDVPRGTIVLINAWAIHRDPELWHDPEKFYPDRFNGKEIKTDESSDNVRTLMPFGNGRRLCPGAGLAQKIVTR
>Aa_G306100.t1
MFQFCFLLMILLFPLLYIAYNIRSKTQRFNIPPSPPGLPVVGHLHLLQPLLHRFFHGISEKYGPIFTLRFGFRRVVVISSYPLVKECFTGQNDVVLSNRPSSLTNKYISYNNTTLGTLPYNDHWKNLRRISSVEILFPHRLDSFYHIRRDEIHRLLTSLARDNTTKGDHKLDSFKEVELEPLLSDLTLNNIVRMVTGKRYYGDDVKNKEEAEIFKNLIKDIFTKIGASQPSDNLPFLKFFGSKYEEKVKSIGKSVDEVLQRLLDECRKDKKGNTMINHLMSLQDQEPEYYNDVTIKGLMMAMIIPGSDTSSVGIGWVMTHLLNHCDVLNKARAEIDEKIGQDRLIDEQDISDLPYLQNIVSETFRLTPVGPLLLPRQASEDIKIGGYDVPRGTIVLINAWAIHRDPELWHDPEKFYPDRFNGKEIKTDESSDNVRTLMPFGNGRRLCPGAGLAQKIVTWTVGALVQCFDWERVRASL
>Aar_scaffold3992_18
MTKFVLTRLNKNNNATEFNLVQLRPIISDLSFNNIVRMVTGKIYFGNDVKEKKEAFLFKKLVSDVAAVAGANNPGDYLPILKIFGHKFEKKVKGIGKDMDKILQSLLEECKRNKDGNTMVNHLLSMQQQQPEYYTDIIIKGLMMGMMSAGTETTAVALEWAMANLLIHPKVLEKARQEIDKKVGLNRLIDEPDITDLPYLQNIVSETFRLFPVSPLLIPRMASTDIKIGGYDIPQKTIVMVNAWAIHRDPTIWYEPEKFNPERFNNGQGKEFYVHKLMVFGNGRRICPGLGLGTRIVKLALGSLIQCFEWEKVNGKEIDMLGSDGMSMRKIDPLCALCKPRPIMGKLQV
>Carubv10007280m
MFYFIVLPLFIFLLSYKFTRQNYNLPPSPWSLPVVGHLHLLKPPIHQLYHNLSQKYGPIFSLRFGSRRIVVISSSSLVQESFTGQNDIILTNRPLNMAAKYINYNGTTVGTSPYGDHWRNLRRICTVEILSNHRLSNFLHIRKEEIYRMLTHLSRDTNANGFTLVNLRPLLSDLAFNNIVRMVTGKIYYGNDDVSKEKEEEALLYKKLVSDIAAAAGASHAGDYLPVLKLFGNKYETKVKSTGKAVDEFLQRLLDECKRDMESNTMVSHLLSLQQQEPEYYTDVTIKGLMMGMINAGTETTAVALEWAMTNLLKHPKVLEKAKSEIDAEIGEDRLVDEPDIAVLPYLQNVVSETSRLFPVSPLLIPRLTAKDIKIGGYDVPKDTIVVVNAWTIQRDPKIWDDPESFKPDRFSNNGKEHYVHTLIPFGTGRRICPGAGLGQKIVTLALGSLIQCFEWAKVKGDEEIDMQVTNGLTMRKIEPLQALCRPRPIMTKH
>BniB035431
MCYFILLPLLILTLVYKLLFSKTQRFNLPPGPPSRPILGHLHLMKPPVHRLLQRFSDKYGPIFSLRYGSSRVVVITSPSLVQESFTGTNDVVLSSRPLQLTAKYVGYNHTTVGTAPYGDHWRNLRRICSLEILSSNRLTSFLYIRKDEIRRMLTRLSRGSHGSRFTHVALEPLLSDLTFNNIVRMVTGKRYYGDDVDNKEEAEVFKKLVHDISMYSSANNWRDYLPVLKLFGNKFEKEVMAAGKSMDEFLQRLLDDCRRDRDGNTMVTHLLSLQQQEPDYYSDVTIKGLMMAMMLAGTETSAITLEWAMTNLLKHPQVLEKARLEIDEKIGEDRLIDEPDLADLPYLQNVVSETFRLFPVAPLLVPRTPTKDMKIGGYDVPRNTIVLVNAWAIHRDPKLWDDPERFIPERFNNGGGSENYANKLMPFGNGRRICPGAGLGQRIVTLALGSLIQCFDWENVKGEEIDMTESTGLGMHKMDPLRAMCRPRPIMAKLLI
>Aa_G306090.t1
MFYFIFLPVLILLLTFIFIYSKTQRLKLPPGPPSRPFIGHLHLMKPPIHRLLRRYSEKYGPIFSLRFGSRRVVVITSSSLAQEAFTGQNDVVLSSRPLQLTAKYVAYNHTTVGTAPYGDHWRNLRRICSLEILSSNRLTNFLHIRKDEIRRMLARLSRETQSNDGNSFTHVELEPLLSDLTFNNIVRMVTGKRYYGDEVSNKEEAELFKKLVYDIATYSGANHSADYLPILKLFGNKYEKEVKAIGKSMDDILQRLLDECRRNQEGNTMVNHLLSLQQQEPEYYTDIIIKGLMMAMMLAGTETSAVTLEWAMTNLLKHPEVLKKARLEIDEKIGEDRLIDEPDIAILPYLQNIVSETFRLFPVAPLLIPRTPTEDMKIGGYDVPRNTIVLVNAWAIHRDPELWEDPEKFDPDRYDDRCGSDYYVHKLMPFGNGRRTCPGAGLGQRIVTLALGSLIQCFDWENLKEGEIDMSESAGLGMRKMDPLRAMCRPRPIMAKLVI
>Carubv10006572m
MLYLILLPLLSLLLAYKFLYSKTHCFKLPPGPPSRPFVGHLHLMKPPIHRLLQRFSNRYGPILSLRFGSRNVVVITSSSLAQEAFTGQNDILLSSRPLQLTAKYVAYNHTTVGTAPYGDHWRNLRRICSQEILSSHRLNNFQHIRKDEILRMLKRISRTTQASNGSSSFTHIELEPLLSDLTFNNIVRMVTGKRYYGDDVNNKEEAELFKKLVYDIAVYSGANHSADYLPVLKLFGNKYEKEVIAIGKSMDEILQRLLDECRRDKEGNTMVNHLISLQQQQPHYYTDVTIKGLMMAMMLAGTETSAVTLEWAMANLLRNPQVLEKARSEIDEKVGKDQLVDESDIAVLPYLQNVVSETFRLFPVAPLLIPRSPTEDMKIGGYDVPRDSIVLVNAWAIHRDPELWEDPEKFNPDRFIDVCGNDYYVFKLMPFGNGRRTCPGAGLGQKIVTLALGSLIQCFDWENLKGEEMDMSESAGLGMRKMDPLRALCRPRPITAKLLI
>CARHR245810.1
MLYFILLLLIFLIVTYKFLYSKTHRFKLPPGPPLRPFVGHLHLMKPPIHRLLQRFSNQYGPIFSLRFGSRPVVVITSASLAQESFTGQNDIILSSRPLQLTAKYVAYNHTTVGTAPYGDHWRNLRRICSQEILSSHRLINFQHIRKDEILRMLTRLSRHTQTSSFTHIELEPLLSDLTFNNIVRMVTGKRYYGDDVKNKEEAERFKKLVYDIAMYSGANHSADYLPVLKLFGNKFEKEVKALGKSMDDILQRLLDECRRDKEGNTMVNHLLSLQQQEPEYYTDVIIKGLMMSMMLAGTETSAVTLEWAMANLLRNPEVLEKARSEIDEKIGKERLIDESDIAVLPYLQNVVSETFRLFPVAPFLIPRTTTEDMKIGGYDVPRGAIVLVNAWAIHRDPELWEDAERFNPDRFIDGCVNEYNVYKLMPFGNGRRTCPGAGLGQRIVTLALGSLIQCFDWENVKGEEMDMSESPGLGMRKMDPLRAMCRPRPIMTKLLI
>Araly1_490876
MLYFILLPLLFLVLTYKFLYSKTQRFKLPPGPPSRPFVGHLHLMKPPIHRLLQRYSNQYGPIFSLRFGSRRVVVITSPSLAQESFTGQNDIVLSSRPLQLTAKYVAYNHTTVGTAPYGDHWRNLRRICSQEILSSHRLVNFQHIRKDEILRMLTRLSRYTQTSNGSNHFTHIELEPLLSDLTFNNIVRMVTGKIYYGDDVNNKEEAELFKKLVYDIAMYSGANHSADYLPILKIFGNKFEKEVKAIGKSMDDILQRLLDECRRDQEGNTMVNHLISLQQQEPEYYTDVIIKGLMMSMMLAGTETSAVTLEWAMSNLLRNPQVLEKARSEIDEKIGKDRLIDEQDIAVLPFLQNVVSETFRLFPVAPFLIPRSPTEDMKIGGYDVPRGTIVMVNAWAIHRDPELWEEPEKFNPDRYNEGCGSDYYVYKLMPFGNGRRTCPGAGLGQRIVTLALGSLIQCFEWENVKGEEMDMSESTGLGMRKMDPLRAMCRPRPIMSKLLL
>AT4G37430_AtCYP81F1
MLYFILLPLLFLVISYKFLYSKTQRFNLPPGPPSRPFVGHLHLMKPPIHRLLQRYSNQYGPIFSLRFGSRRVVVITSPSLAQESFTGQNDIVLSSRPLQLTAKYVAYNHTTVGTAPYGDHWRNLRRICSQEILSSHRLINFQHIRKDEILRMLTRLSRYTQTSNESNDFTHIELEPLLSDLTFNNIVRMVTGKRYYGDDVNNKEEAELFKKLVYDIAMYSGANHSADYLPILKLFGNKFEKEVKAIGKSMDDILQRLLDECRRDKEGNTMVNHLISLQQQQPEYYTDVIIKGLMMSMMLAGTETSAVTLEWAMANLLRNPEVLEKARSEIDEKIGKDRLIDESDIAVLPYLQNVVSETFRLFPVAPFLIPRSPTDDMKIGGYDVPRDTIVMVNAWAIHRDPEIWEEPEKFNPDRYNDGCGSDYYVYKLMPFGNGRRTCPGAGLGQRIVTLALGSLIQCFEWENVKGEEMDMSESTGLGMRKMDPLRAMCRPRPIMSKLLL
>Aar_scaffold1061_15
MLLFIALTLLLLLLAYKFINSKTQRFKLPPSPPSLPVVGHLHLMKPPIHRLLQTYAVKYGPIFSLRFGSRRVVVITSSSLAQESFTGQNDVVLSSRPQLMTAKYVAYNHTTVGTAPYGDHWRNLRRICSQEILSSHRLTNFLHLRKDEILRMLTRLSRDTDANRFTHIELEPLLSDLTFNNIVRMVTGQRYYGDDVNNKEEAELFKKLVYDIAVYSGANHSGDYLPVLKLFGNKYEKEVKAIGKSMDEILQRLLDECRRDKEGKTMVNHLISLQQQQPEYYTDVIIKGLMMAMMLAGTETSAVTLEWAMANLLRHPEVLEKARSEIDEKIGKDRLIDEPDIANLPYLQNVVSETFRLFPVAPLLIPRTPTEDMKIGGYDIPRDTIVLVNAWAIHRDPELWEEPEMFNPDRFDNGCGSEYYVHKLMPFGNGRRTCPGAGLGQRIVTLALGSLIQCFDWETVKGEDIDMGESAGLGMRKMDPLRAMARPRPIMAKLLT
>Lme_scaffold75.976
MFYFFVLPLLFLLITYRLLYSKSLRFKLPPGPPARPFIGHLHLMKPPIHRLLKSYSDQYGPIFSLRFGSRKVVVISSSSLAQESFTGQNDIILSSRPLQLTAKYVAYNHSTVGTAPYGDHWRNLRRICSMEILSPHRLTNFLHIRKDEILRMLKRLSRVTQSDDTSRFTHVELEPLLSDLTFNNIVRMVTGKRYYGDDVNNKEEAELFKKLVYDIAVYSGANHSGDYLPVLKLFGNKYEKEVKAIGKAMDEILQGLLDECRRDKEGNTMVNHLLTLQQQQPEYYTDVTIKGLMMSMMLAGTETSAVTLEWAMANLLRHPQVLEKARLEIDEKIGIDRLIDEPDIAVLTYLQNVVSETFRLFPVAPFLIPRTPTEDMKISGYDVLRDTIVLVNAWAIHKDPQLWEDPEKFNPDRFESGCGSEYYVHKLMPFGNGRRTCPGAGLGQRIVTLALGSLIQCFDWETVKGEEIDMSESAGLAMRKMDPLRAMCRPRSIMSKLLT
>Lme_scaffold236.1282
MFYFFVLPLLFLLLTYKFLFSKSPRFKLPPGPPSRPFIGHLHLMKPPIHRLLKHYSDQYGPIFSLRFGSRKVVVISSSSLAQESFTGQNDIILSSRPLQLTAKYIAYNHSTVGTAPYGDHWRNLRRICSKEILSSHRLTNFLPIRKDEILRMLKRLSRETQSDDTSRFTHIELEPLLSDVTFNNIVRMVTGKRYYGDDVNNKEEANLFKKLVYDIAVYSGANHSGDYLPVLKLFGNKYEKEVKAIGKSMDEILQRLLDECRSDKEGNTMVNHLLSLQQQQPEYYTDVTIKGLMMAMMLAGTETSAVTLEWAMANLLRHPQVLEKARLEIDEKIEVDRLIDEPDIAVLPYLQNVVSETLRLFPVAPLLIPRTPTEDMTIGGYDVPRDTIVLVNAWAIHRDPQLWDDPEKFNPDRFNSGCRSEYYVHKLMPFGNGRRTCPGAGLGQRIVTLALGSLIQCFDWKTVKGEEIDMSESAGLGMRKMEPLKAMCRPRPIMSKLLT
>Lme_scaffold518.200
MLKRLSIETQSDDTSRFTHIELEPLLSDLTFNNIVRMVTGKRYYGDEVNNKEEAELFKKLVYDIAVYSGANHSGDYLPVLKLFGNKYENEVKAIGKSMDEILQGLLDECRSDKEGNTMVNHLLSLQQQPEYYTDVTIKGLMMAMMLAGTETSAVTLEWAMANLLRNPQVLEKARLEIDEKIEIDRLIDEPDIAVLPYLQNVVSETFRLFSVAPLLIPRTPTEDMKIGGYDVPRDTIVLVNAWAIHRDQQLWEDPEKFNPDRFESGCGSEYYVHKLMPFGNGRRTCPGAGLGQRIATLALGSLIQCFDWETVKGEEIDMSESAGLGMRKMDPLRAMCRPRPIMSKLLI
>Lme_scaffold70.836
MFYFFVLPLLFLLLTYKLFYSRSPRFKLPPGPPSRPFIGHLHLMKPPIHRLLKSYSDQYGPIFSLRFGSRKVVVISSSSLAQESFTGQNDIILSSRPLQLTAKYIAYNHSTIGTAPYGDHWRNLRRICSIEILSSHRLTNFLHIRKDEILRMLKRLSRETQSDDTNRFTHIELEPLLSDLTFNNIVRMVTGKRYYGDDVNNKEEAELFKKLVYDIAVYSGANHSGDYLPVLKLFGNKYEKEIKAIGKSMDEILQGLLDECRSDKEGNTMVNHLLSLQQQQPEYYTDVTIKGLMMAMMLAGTETSAVTLEWAMANLLRHPKVLEKARSEIDEKIGIDRLIDEPDIAVLPYLQNVVSETFRLFPVAPLLIPRTPTEDMKIGGYDVPRDTIVLVNAWAIHRDPQLWDDPEKFNPDRFKSGCGSEYYVHKLMPFGNGRRTCPGAGLGQRIVTLALGSLIQCFDWETVKGEEIDMSESAGLGMRKMDPLRAMCRPRPIMSKLLT
>Rsa10026367
MSKRNKYSEVTQKEEQNVIFHPHSSPTPCGLQIHLLPNAAFQSPTGTTVTSRRRPSPPLETADPPSPPELFQQIRSNIFPPFRLPPPLQLTAKYVAYNHTTVGTAPYGDHWRNLRRICALEILSSNRLTNFLHIRKDEIRLMLTRLSRDTTHSEDGSRFTHVELEPLFSDLTFNNIVRMVTGKRYYGDDVNNKEEAELFKKLVYDIAMYSGANHSIDYLPVLKLFGNKFEEEVKALGKSMDEILQRLLDDCRRDKEGNTMVTHLLSLQEQEPDYYSDVTIKGLMMAMMLAGTETSAITLEWAMTNLLRYPDVLEKARSEIDEKIGEDRLIDEPDIAVLPYLQDVVSETFRLFPVAPLLVPRTPSEDMKIGGYDIPRDTIVIVNAWAIHRDSELWDDPERFNPDRFNGCGSELCAYKLMPFGNGRRICPGAGLGRRIVTLALGSLIQCFEWESVKGEEIDMSESAGLGMRKLDPLQAMCKPRPIMAKLLI
>IiCYP81F1
MLYFILLPLLLLVLAYKFIYSKTQRFNLPPGPPPRPVVGNLHLMKPPIHRLLQSFSDKYGPIFSLRFGSRRVVVISSSSLAQESFTGQNDVVLSTRPFQLTAKYVGYNYTTVGTAPYGDHWRNLRRICALEILSSNQLTNFLHIRKDEIRRMLTRLSRDTHSDNGSRFAHVELEPLLSDLTFNNIVRMVTGKRYYGDDVNNTEEAEQFKKLVYDIAKYSGANHSRDYLPVLKLFGNKFEEEVKALGKSMDEILQRLLDDCRRDKDGNTMVTHLLSLQQQQPDYYSDVTIKGLMMAMMLAGTETSAITLEWAMTNLLKHPEVLEKARSEIDEKIGEDRLIDEPDIAVLPYLQNVVSETFRLFPVAPLLVPRMPTEDMKVGGYDVPRDTIVIVNAWAIHRDPELWDKPEKFNPDRFDNGHGSDYYAYKLMPFGNGRRVCPGAGLGRRIVTLALGSLIQCFDWETVKGQEIDMSESGGLGMRKTDPLRAMCRPRPIMAKLNLS
>BniB046910
MLYLILLPLLLLVAYKFLYTETLRFNLPPGPPSRPVVGHLHLMKPPIHRLLQSFSNKYGPIFSLRFGSRRVVVIASSALVQEAFTGQNDIILSSRPFQLTAKYVAYNYTTVGTAPYGDHWRNLRRICALEILSSNRTTDFLHIRKDEIRLMLARLSRDTHSDDGSRFAQVELEPLFSDLTFNNIVRMVTGKRYYGDDVNNKEEAELFKKLVHDIAMYSGANHSRDYLPVLKLFGNKFEDEVKALGKSMDEILQRLLDDCRRDKDGNTMVTHLLSLQEQEPDYYSDVTIKGLMMAMMLAGTETSAITLEWAMTNLLKHPDVLEKARSEIDEKIGEERLIDELDIAVLPYLQDVVSETFRLFPVAPLLVPRTPTEDMKIGGYDVPRDTIVIVNAWAIHRDPELWDDPDRFNPERFNGCGSELYAYKLLPFGNGRRICPGAGLGRRIVTLALGSLIQCFDWETLKGEEINMTESAGLGMRKLDPLRAMCRPRPIMAKLRVKLEVSFK
>Bo1g003710.1
MLYFILIPLLVLVAYKFIYSETHRFNLPPGPPSRPIVGHLHLMKPPIHRLLQSFANKYGPIFSLRFGSRRVVVITSSSLVQEAFTGQNDINLSSRPFQLTAKYVAYNYTTVGTAPYGDHWRNLRRICALEILSSNRLTNFLHIRKDEIRIMLMRLSRDTTHSDAGSRFTHVELEPLFSDLTFNNIVRMITGKRYYGDDVNNKEEAELFKKLVYDIAVYSGANHTADYLPVLKLFGNKFEEEVKTLGKSMDEILQRLLDDCRRDKDGNTMVTHLLSLQEQEPDYYSDVTIKGLMMAMMLAGTETSAITLEWAMTNLLRHPDVLEKARSEIDEKIGEDRLIDEPDIAVLPYLQDVVSETFRLFPVAPLLVPRTPTEDMKIGGYDIPRDTIVIVNAWAIHRDPELWDDPERFNPDRFKGCGSELCAYKLMPFGNGRRVCPGAGLGRRIVTLALGSLIQCFDWENVKGEEIDMSESTGLGMHKLDPLRAMCRPRPIMAKLLV
>BrasrapaChr01.761
MLYLILIPLLVLVAYKFIYSETHRFNLPPGPPSRPIIGHLHLMKPPIHRLLQSFANKYGPIFSLRFGSRRVVVITSSSLVQEAFTGQNDINLSSRPFQLTAKYVAYNYTTVGTAPYGDHWRNLRRICALEILSSNRLTNFLHIRKDEIRIMLMRLSRDTTHSDGGSRFTHVELEPLFSDLTFNNIVRMVTGKRYYGDDVYNKEEAELFKKLVYDIAVYSGANHTADYLPVLKLFGNKFEEEVKALGKSMDEILQRLLDECRRDKDGNTMVTHLLSLQEQEPEYYSDVTIKGLMMAMMLAGTETSAITLEWAMTNLLRHPDVLKKARSEIDEKIGEDRLIDEPDIAVLPYLQDVVSETFRLFPVAPLLVPRTPTEDMKIGGYDIPRDTIVIVSAWAIHRDPELWDDPERFNPDRFKGCGSELCAYKLMPFGNGRRVCPGAGLGRRIVTLALGSLIQCFDWENVKGEEIDMSESTGLGMHKLDPLRAMCRPRPIMAKLLVELEKCL
>SI_scaffold2121_5
MLYFILLLPILLLLAYKYLYSETNRYNLPPGPPSRPIVGHLHLMKPPIHRLLQRFSNKYGPILSLRFGSRRVVVISSSSLVQESFTGKNDVILSSRPLQLTAKYVGYNYTTVGTVPYGDHWRNLRRICSLEILSSNRLTNFLHIRKDEIRRMLIRLSRDTTHSDDGSRFTHVELEPLLSDLTFNNIVRMVTGKRYYGDDVNNKEEAEVFKKLVYDIAVYSGANHTADYFPMLKLFGNKFEEEVKTLGKSMDKILQRLLDECRRDKDGNTMVTHLLSLQQQQPEYYTDVTIKGLMMAMMLAGTETSAITLEWAMTNLLKHPEVLEKARSEIDEKIGEDRLIDEPDIGVLPYLQNVVSETFRLFPVAPLLVPRTPTEDMKISGYDVPRDTIVIVNAWTIHRDPELWDDPEKFNPDRFSGCGSEHYASKLMPFGNGRRVCPGAGLGRRIVTLALGSLIQCFDWENVKGQEIDMSESTGLGMHKMDPLRAMCRPRPIMSKLVI
>c0017_00259
MFYFILLFLLLLLAYKFLFSKTHRFNLPPGPPSRPIVGHLHLMKPPIHRLLQRYSEKYGPILLLRFGSRRVVVITSPSLVQESFTGQKDIIISGRPLQLTAKYVAYNYTTVGTVPYGDHWRNLRRICSLEILSSNRLTNFLHIRKDEIRRMLTRLSRETHSDDGKRFTHVELEPLLSDLTFNNIVRMVTGKTYYGDDVNNKEEAELFKKLVYDIAVYGGANHSADYLPVLKLFGNKFEKEVKALGKSMDEILQRLLDECRRDKDGNTMVNHLLSLQQQEPEYYTDVIIKGLMMSMMLAGTETSAVTLEWAMTNFLKHPEALEKARAEIDEKIGEDRLIDEPDIANLPYLQNVVSETFRLFPVAPLLVPRRPTEDMKIGGYDVPRDTTVLVNAWAIHRDPELWDDAERFNPDRFNNGCGGEHYAYKLMPFGNGRRICPGAGLGRRIVSLALGSLIQCFDWETVKGEEIDMTESTGLGMRKMDPLRAMCRPRPIMAKLLI
>Thhalv10024981m
MLYYFVLLPFLLLLAYKFLFSKTHRFNLPPGPPSRPIVGHLHLMKPPIHRLLQRYSDKYGPIFSLRFGSRRVVVITSPSLAQEAFTGQNDVILSSRPLQLTAKYVAYNHTTVGTAPYGAHWRNLRRICSHEILSSNRITNFLHIRKDEIRRMLTRLSRVGSHSEDDGSRFTHIELEPLLSDLTFNNIVRMVTGKRYYGDEVNNKEEAELFKKLVYDIAVYSGANHSADYLPVLKLFGNKFEKEVKALGKSMDEILQRLLDECRSDKDGNTMVNHLLSLQQQEPEYYTDVTIKGLMMSMMLAGTETSAVTLEWAMTNLLKHPEVLEKARSEIDEKIGKDRLIDEPDIAVLPYLQNVVSETFRLFPVAPFLIPRKPTEDMKIGGYDVPRDTVVLVNAWAIQRDPEFWEDPERFNPDRFDNGCGSEYYAYKLMPFGNGRRICPGAALGRRIVTLALGSLIQCFDWENVKGEEIDMTESAGLGMRKMDPLRAMCRPRPIMAKLQI
>Tsa7g36650
MLYYFVLLPFLLLLAYKFLFSKTHRFNLPPGPPSRPIVGHLHLMKPPIHRLLQRYSDKYGPIFSLRFGSRRVVVITSPSLAQEAFTGQNDVILSSRPLQLTAKYVAYNHTTVGTAPYGAHWRNLRRICSHEILSSNRITNFLHIRKDEIRRMLTRLSRVGSHSEDDGSRFTHIELEPLLSDLTFNNIVRMVTGKRYYGDEVNNKEEAELFKKLVYDIAVYSGANHSADYLPVLKLFGNKFEKEVKALGKSMDEILQRLLDECRSDKDGNTMVNHLLSLQQQEPEYYTDVTIKGLMMSMMLAGTETSAVTLEWAMTNLLKHPEVLEKARSEIDEKIGKDRLIDEPDIAVLPYLQNVVSETFRLFPVAPFLIPRKPTEDMKIGGYDVPRDTVVLVNAWAIQRDPEFWEDPERFNPDRFDNGCGSEYYAYKLMPFGNGRRICPGAALGRRIVTLALGSLIQCFDWENVKGEEIDMTESAGLGMRKMDPLRAMCRPRPIMAKLQI
>Esa_XP_006411892.1
MLYYFVLLPFLLLLAYKFLFSKTHRFNLPPGPPSRPIVGHLHLMKPPIHRLLQRYSDKYGPIFSLRFGSRRVVVITSPSLAQEAFTGQNDVILSSRPLQLTAKYVAYNHTTVGTAPYGAHWRNLRRICSHEILSSNRITNFLHIRKDEIRRMLTRLSRVGSHSEDDGSRFTHIELEPLLSDLTFNNIVRMVTGKRYYGDEVNNKEEAELFKKLVYDIAVYSGANHSADYLPVLKLFGNKFEKEVKALGKSMDEILQRLLDECRSDKDGNTMVNHLLSLQQQEPEYYTDVTIKGLMMSMMLAGTETSAVTLEWAMTNLLKHPEVLEKARSEIDEKIGKDRLIDEPDIAVLPYLQNVVSETFRLFPVAPFLIPRKPTEDMKIGGYDVPRDTVVLVNAWAIQRDPEFWEDPERFNPDRFDNGCGSEYYAYKLMPFGNGRRICPGAALGRRIVTLALGSLIQCFDWENVKGEEIDMTESAGLGMRKMDPLRAMCRPRPIMAKLQI
>SI_scaffold2121_6
MLTRLSRDTTHSDDATRFTHVELEPLLSDLTFNNIVRMVTGKTYYGDDVNNKEEAELFKKLVYDIAVYSGANHTADYLPVLKLFGNKFEKEVKALGKSMDEILQRLLDECRRDKDGNTMVNHLLSLQQQQPEYYTDVTIKGLMMSMMLAGTETSAVTLEWAMTNLLKHPEVLEKARSEIDEKIGEDRLIDEPDVAVLPYLQNVVSETFRLFPRDPEFWDEPERFNPDRFNNGCGSEYYAYKLMPFGNGRRICPGAGLGKRIVTLALGSLIQCFDWENVKGEEIDMSESAGLGMRKMDPLRAMCRPRPIMAKLLI
>Bo1g003680.1
MFYFILLPLLLFLAYKFLFSKTERFNLPPGPPSRPFVGHLHLMKPPIHRLLQRYSDKYGPIFSLRFGSRRVVVITSPSLAQEAFTGQNDLILSSRPLQLTAKYVAYNHTTVGTAPYGDHWRNLRRICANEILSNNRITNFLHIRKDEIRRMLTRLSRATTHSDDASRFTHVELEPLLSDLTFNNIVRMVTGKTYYGDDVYNKEEAELFKKLVYDIAVYSGANHTADYLPVLKLFGNKFEKEVKALGKSMDDILQRLLDECRRDKDGNTMVNHLLSLQQQEPDYYTDVIIKGLMMIYLSAFNSKARSEIDEKIGKDRLIDEPDVAVLPYLQNVVSETFRLFPVAPFLIPRRPTEDMKIGGYDVPRDTTVLVNAWAIQRDPEFWDEPERFNPDRFDNGCGSEYYAYKLMPFGNGRRICPGAGLGRRIVTLALGSLIQCFDWESVKGEEIDMSESAGLGMRKMDPLRAMCRPRPIMSKLLI
>BniB046911
MFYFILLPLLLLLAYKFLFSKTERFNLPPGPPSRPFVGHLHLMKPPIHRLLQRYSDKYGPIFSLRFGSRRVVVITSPSLAQEAFTGQNDVILSSRPLQLTAKYVAYNHTTVGTAPYGDHWRNLRRICSNEILSNNRITNFLHIRKDEIRRMLTRLSRATTHSDDGSRFTHVELEPLLSDLTFNNIVRMVTGKTYYGDDVHNKEEAELFKRLVYDIAVYSGANHTADYLPVLKLFGNKFEKEVKALGKSMDEILQRLLDECRRDKDGNTMVNHLLSLQQQEPEYYTDVIIKGLMMAMMLAGTETSAVTLEWAMTNLVKHPEVLEKARSEIDEKLGKDRLIDEPDVANLPYLQNVVSETFRLFPVAPFLIPRRPTENMKIGGYDVPRDTTVLVNAWAIQRDPEFWDEPERFNPDRFDNGCGSEYYAYKLMPFGNGRRICPGAGLGRRIVTLALGSLIQCFEWESVKGEEIDMSESAGLGMRKMDPLRAMCRPRPIMYKLLI
>Rsa10026366
MKPPIHRLLQRYSDKYGPIFSLRFGSRRVVVITSPSLAQEAFTGQNDVILSSRPLQLTAKYVAYNHTTVGTAPYGDHWRNLRRICANEILSNNRITNFLHIRKDEIRRMLTRLSRATTHSEDASRFTHVELEPLLSDLTFNNIVRMVTGKTYYGDDVYNKEEAELFKKLVYDIAVYSGANHTADYLPVLKLFGNKFEKEVKALGKSMDDILQRLLDECRRDKDGNTMVNHLLSLQQQEPEYYTDVIIKGLMMAMMLAGTETSAVTLEWAMTNLVKHPEVLEKARSEIDEKIGKDRLIDEPDVAVLLYLQNVVSETFRLFPVAPFLIPRRPTEDMKIGGYDVPRDTTVLVNAWAIQRDPEFWDEPERFNPDRFDNGCGSEYYAYKLMPFGNGRRICPGAGLGRKIVTLALGSLIQCFEWESVKGEEIDMSESAGLGMRKMDPLRAMCRPRPIMAKLLI
>Lme_scaffold130.16
MDYVLNLLAVLLFLLAYKLVISSKKQHYNLPPGPTPFPIVGNLHIVKPPVHRLFRRFADKYGDIFSLRYGSRQVVVISSLPLVKESFTGQNDVILTNRPHFLTAKYIAFDYTTVGTAAYGDHWRNLRRICSLEILSNNRLTGFLSVRTDEIRRLLTKLSRNYNGRVVELEPLLADLTFNNIVRMVTGKRYYGDQVTNKEEADLFKKLVTEINDNSGASHPGDYLPILKIFGHTYEKKVKALGEAMDAFLQQLLDECRIDGESNTMVSHLLSLQQDQPKYYSDTIIKGLMLAMMLAGTDTSAVTLEWAMASLLKNPQVLKKAKAEIDDKIGQERLIEEPDIVNLPYLQNVVSETFRLCPAAPLLVPRSPSEDIKIGGYDVPRGTIVLVNAWAIHRDPKLWNEPESFMPERFEDQEAANSNKLMVFGNGRRTCPGSALAQRMVTLALGSLIQCFDWEKVNGDEIDMAENPGMAMRKLEPLRAFCNQRPIMTNLLA
>Lme_scaffold155.27
MDYVLNILAVLLLLLAYKFVFSFKKQRYNLPPGPTPFPIVGHLHIVKPPVHRLFRRFADKYGDIFSLRYGSRQVVVISSLPLVKESFTGQNDVILTNRPQFLTAKYIAFDYTTVGTAAYGDHWRNLRRICSLEILSNNRLTGFLSVRTDEILRLLTKLSRDYNGRVVELEPLLADLTFNNIVRMVTGKRYYGDQVNNKEEADLFKKLVTEINDNSGASHPGDYLPILKIFGHKYEKKVKALGEAMDAFLQQLLDECRRDGESNTMVSHLLSLQQDQPKYYSDTIIKGLMLAMMLAGTDTSAVTLEWAMASLLKNPEVLKKAKTEIDEKIGQERLIEEPDIVNLPYLQNIVSETFRLCPAAPLLVPRSPSEDIKIGGYNVPPGTIVLVNAWAIHRDPKLWDEPERFMPERFEDQGAANINKLMVFGNGRRTCPGAGLGQRMVTLALGSLIQCFNWEKVNGDEIDMAENPGMAMRKLEPLRAVCNQRPIMTNLLA
>Aa_G69090.t1
MDYILIILPLVLFLLAYKFIFSSKRHRVNLPPGPTPFPIVGHLHLVKPPVHRLFHRFAEKYGEIFSLRYGSRRVVVISSLPLVKESFTGQNDVILSNRPHFLTAKYVAYDYTTLGTTDYGDHWRNLRRICSLEILSSHRLTGFLSVRKDEIRRLLTRLSRDHDGGVVELEPLLGDLTFNNIIRMVTGRRYYGDEIYNKEEADLFKNLVMQVNNNSGASHPGDYLPILKVFGHNYEKKVKALGEAMDAFLQRLLDGCRRDGESNTMVSHLLSQQQDQPEYYSDVIIKGLMLAMMLAGTDTSAVTLEWAMASLLRNPEVLKKAKAEIDEKIGNERLIDEPDIVNLPYLQNIVSETFRLCPAAPLLVPRTPTEDIKIGGYDVPRGTIVLVNAWAIHRDPKLWDEPERFMPERFEDQEAANANKLMVFGNGRRTCPGAALGQKMVTLALGSLIQCFEWEKVNGDEIDMTENPGMAMRKLVPLRAVCHQRPIMNNLLA
>Aa_G69090.t2
MDYILIILPLVLFLLAYKFIFSSKRHRVNLPPGPTPFPIVGHLHLVKPPVHRLFHRFAEKYGEIFSLRYGSRRVVVISSLPLVKESFTGQNDVILSNRPHFLTAKYVAYDYTTLGTTDYGDHWRNLRRICSLEILSSHRLTGFLSVRKDEIRRLLTRLSRDHDGGVVELEPLLGDLTFNNIIRMVTGRRYYGDEVNNNSGASHPGDYLPILKVFGHNYEKKVKALGEAMDAFLQRLLDGCRRDGESNTMVSHLLSQQQDQPEYYSDVIIKGLMLAMMLAGTDTSAVTLEWAMASLLRNPEVLKKAKAEIDEKIGNERLIDEPDIVNLPYLQNIVSETFRLCPAAPLLVPRTPTEDIKIGGYDVPRGTIVLVNAWAIHRDPKLWDEPERFMPERFEDQEAANANKLMVFGNGRRTCPGAALGQKMVTLALGSLIQCFEWEKVNGDEIDMTENPGMAMRKLVPLRAVCHQRPIMNNLLA
>Lme_scaffold118.22
MDYRYNLPPGPTPFPIVGHLHIVKPPVHRLFRRFADIYGDIFSLRYGSRQVVVISSLPLVKESFTGQNDVILTNWPHFLTAKYIAFDYTTVGTARYGDHWRNLRRICSLEILSNNRLTGFLSVRTDEIRRLLTKLSRNYNGRVVELEPLLADLTFNNIVRMVTGKRYYGDQVTNKEEADLFKKLVTEINDNSGASHPGDYLPILKNFGHKYEKKVKALGEAMDAFLQQLLDECRRDGESNTMVSHLLSLQQDQPKYYSDTIIKGLMLSDLILDSNSASFCLSDINKWYQSSVLEEDKDYKDWKKETYTPKQRVLKIIGFS
>CARHR271010.1
MECVFILLPLVLLVLTYKFLFSSKTKRVNLPPGPTPFPIVGHLHIVKPPVHRLFRRFADKYGDIFSLRYGSRQVVVISSLPLARECFTGQNDVILTNRPQFLTAQHIAYDYTTVGTAAYGDHWRNLRRICSLEILSSNRLTRFLSVRRDEIQRLLTKLSREHNGRVVELEPLLADLTFNNIVRMVTGRRYYGDQVHNKEEANLFKKLVTQINDNSGASHPGDYLPFLKVFGHKYEKKVKALGEAMDTFLQRLLDDCRRGKESNTMVNHLLSLQLDQPKYYSDVIIKGLMLSMMLAGTDTAAVTLEWAMANLLRNPEVLKKAKAEIDEKIGEERLIDEPDIVNLPYLQNIVYETFRLCPAAPLLVPRSPSEDLKIGEYDVPRGTIVLVNAWAIHRDPRLWDEPDRFMPERFEDKAAANVNKLMTFGNGRRTCPGATLGQRMVTLALGSLIQCFDWEKVNGEDIDMTENPGMAMRKLVQLRAVCHKRPIVTNLLG
>LA_scaffold342_10
MDYVFILLPCVLFLLGCKLLFSFKTQRFNLPPGPTPFPIVGNLHLVKPPVHRLFRRFADKYGDIFSLRYGSRQVIVISSLPLVKEAFTGQNDVVLTNRPHFLTAKYVAYDYTTIGTAAYGDHWRNLRRICSLEILSSHRLNGFLSVRKDEIRRLVTKLSREHNGRIVELEPLLVDLTFNNIVRMVTGRRYYGDQVHNKEEANLFKNLVTQINDNSGASHPGDYLPFLKVFGHNYEKKVKALGHAMDSFLQRLLDDCRRDKESNTMVSHLLSLQLDQPKYYSDVIIKGLMLSMMLAGTDTAAVTLEWAMANLLKNPEVLKKAKAEIDEKIGEERLVDESDIVNLPYLQNIVYETFRLCPAAPLLVPRSPSEDIKIGGYDVPRGTIVLVNAWAIHRDPRLWDEPERFMPERFEDQGAANVNKLMMFGNGRRTCPGASLGQRMVVLALGSLIQCFDWEKVNGEDIDMTENPGMAMRKLVQLRAVCHNRPIVTNLLA
>Rsa10019374
MSTLSAARADNFYYPPEWTPDQGSLNKFQGQHPLRERAKKLGEGILIIRIPMVDNTLGDALILAYKFLFSSKTQRFNLPPGPTPFPIVGNLHLVKPPVHRLFRRFAEKYGDIFSLRYGSRQVVVISSLPLVKECFTGDNDVILANRPYFLTAKYVAYDYTTMGTAPYGDHWRNLRRICSLEILCSNRLTGFLSVRSDEIRRLLTKLSRDCNGRVVELEPLLADLSFNNIVRMVTGRRYYGDQVHNKEKANLFKKLVKQINDNSGASHPGDYLPILKVFGHSYEKKVKALGEAMDTFLQRLLDDCRRDGESNTMLSHLLSLQQDQPKYYNDTIIKGLLLNMMLAGTDTAAVTLEWAIANLLKNPEVLKKAKTEIDDKIGQERLVHEPDIVNLPYLQNIVLETFRLCPAAPLLVPRSPSEDIKIGGYDVPRGTIVLVNSWAIHRDPKLWDEPERFMPERFEDKAGVNANKLMMFGNGRRTCPGAALGQRMVSMALGSLIQCFDWEKVNGEDIDMTENPGIVMRKLVPLRAVFHQRPIMTNGLA
>BniB030889
MVYVLVLVPLVLFLLAYKFLFSTKTKRYNLPPGPTPFPIVGNLHLVKPPVHRLFRNFAAKYGQIFSLRYGSRQVVVISSLPLVRECFTGQNDVILTNRPHFLTAKYVAYDYTTIGTAPYGDHWRNLRRICSLEILSSHRLTGFLSVRRDEIQRLLTRLSRDYNGRVVELEPLLADLTFNNIVRMVTGRRYYGDQVHNEEEANLFKKLVTQINDNSGASHPGDYLPILKVLGHGYEKKVKALGEAMDNLLQQLLDDCRRDGESNTMLSHLLTLQQDQPMYYSDVIIKGLMLSMMLAGTDTSAVTLEWAMANLLKNPEVLKKARAEIDDKIGQERLVDEPDIVNLPYLQNIVSETFRLCPAAPLLVPRSPSEDLKIGGYDVPRGTIVLVNSWAIHRDPKLWDEPERFMPERFEDKAAENTNKLMMFGNGRRTCPGAALGQRMVSLVLGSLIQCFDWEKVNGEEIDMTENPGMAMRKLVPLRAICYQRPIMTSLFA
>Bo3g019420.1
MDYVLVLLPIVLFLLAYKFLFSTKTKRYNLPPGPTPFPIVGNLHLVKPPVHRLFRNFAAKYGEIFSLRYGSRQVVVISSLHLVRECFTGQSDVILTNRPHFLTAKYVAYDYTTIGTAAYGDHWRNLRRICSLEILSSHRLTGLLSVRRDEIQRLLTRLSRDYNGHVVELEPLLADLTFNNIVRMVTGRRYYGDQVHNEEEANLFKKLVTEINDNSGASHPGDYLPILKVFGHGYEKKVKALGEAMDTFLQRLLDDCRRDGESNTMLSHLLSLQQDQPMYYSDVIIKGLMLSMMLAGTDTAAVTLEWAMANLLNNPEVLKKAKAEIDVKIGQERLVDEPDIVNLPYLQNIVSETFRLCPAAPLLVPRSPSEDLKIGGYDVPRGSIVIVNSWAIHRDPKLWDEPEKFMPERFEDKEAANTNKLMMFGNGRRTCPGAALGQRMVSLALGSLIQCFDWEKVNGEKIDMTENSGMAMRKLVPLRAVCYQRPIMASLFA
>BrasrapaChr03.5580
MDYVLVLLPLVLFLLAYKFLFSTKTKRYNLPPGPTPFPIVGNLHLVKPPVHRLFRNFAAKYGEIFSLRYGSRQVVVISSLPLVRECFTGQNDIILTNRPHFLTAKYVAYDYTTIGTAAYGDHWRNLRRICSLEILSSHRLTGLLSVRRDEIQRLLTRLSRDYNGHVVELEPLLADLTFNNIVRMVTGRRYYGDQVHNEEEANLFKKLVTEINDNSGASHPGDYLPILKVFGHGYEKKVKALGEAMDTFLQRLLDDCRRDGESNTMLSHLLSLQLDQPMYYSDVIIKGLMLSMMLAGTDTAAVTLEWAMANLLNNPEVLKKAKSEIDVKIGQERLVDEPDIVNLPYLQNIVSETFRLCPAAPLLVPRSSSEDLKIGGYDVPRGAIVLVNSWAIHRDPKLWDEPEKFMPERFEEKEAANTNKLMMFGNGRRTCPGAALGQRMVSLALGSLIQCFDWEKVNGEKIDMTENPGMAMRKLVPLRAVCYQRPIMASLFA
>Araly1_332020
MDYVLIVLPLALFLIAYKFLYYKFLYSSKTQRFNLPPGPTPFPIVGNLHLVKPPVHRLFLRFAEKYGDIFSLRYGSRQVVVISSLPLVRESFTGQNDVILTNRPHFLTAKYVAYDYTTIGTAAYGDHWRNLRRICSLEILSSNRLTGFLSVRKDEIRRLLTKLSREYDHGRVVELEPLLADLTFNNIVRMVTGRRYYGDQVHNKEEANLFKKLVTDINDNSGASHPGDYLPILKVFGHSYEKKVKALGEAMDAFLQRLLDECRRNGESNTMVSHLLSLQLDQPKYYSDVIIKGLMLSMMLAGTDTAAVTLEWAMANLLKNPEVLKKAKAEIDEKIGEERLVDEPDIANLPYLQNIVSETFRLCPAAPLLVPRSPSEDIKIGGYDIPRGTIVLVNAWGIHRDPKLWDEPERFMPERFENEEAAKKLMVFGNGRRTCPGATLGQRMVLLALGSLIQCFDWEKVNGEDIDMTENPGMAMRKLVQLRAVCHKRPIMTNLLA
>AT5G57220_AtCYP81F2
MDYVLIVLPLALFLIAYKFLFSSKTQGFNLPPGPTPFPIVGHLHLVKPPVHRLFRRFAEKYGDIFSLRYGSRQVVVISSLPLVRESFTGQNDVILTNRPHFLTAKYVAYDYTTIGTAAYGDHWRNLRRICSLEILSSNRLTGFLSVRKDEIRRLLTKLSREYDGRVVELEPLLADLTFNNIVRMVTGRRYYGDQVHNKEEANLFKKLVTDINDNSGASHPGDYLPILKVFGHGYEKKVKALGEAMDAFLQRLLDECRINGESNTMVSHLLSLQLDQPKYYSDVIIKGLMLSMMLAGTDTAAVTLEWAMANLLKKPEVLKKAKAEIDEKIGEERLVDEPDIANLPYLQNIVSETFRLCPAAPLLVPRSPSEDLKIGGYDIPRGTIVLVNAWAIHRDPRLWDEPEKFMPERFEDQEASKKLMVFGNGRRTCPGATLGQRMVLLALGSLIQCFDWEKVNGEDVDMTENPGMAMRKLVQLRAVCHKRPIMTNLLA
>Rsa10019377
MDNVWILLPLVLLILAYKLLFSSKTQRFNLPPGPTPFPIVGNLHLVKPPVHRLFRRFAEKYGDIFSLRYGSRQVVVISSLPLVKECFTGDNDVILTNRPHFLTAKYVAYDYTTIGTAPYGDHWRNLRRICSLEILSSNRLTGFLSIRSDEIRRLLTKLSRDYNGRIVELEPLLADLTFNNIVRMVTGRRYYGDQVHNKEEASLFKKLVTQINDNSGASHPGDYLPILKVFGHSYEKKVKALGEAMDTFLQRLLDDCRRDGESNTMLSHLLSLQQDQPKYYSDVIIKGLMLSMMLAGTDTAAVTLEWAMANLLKNPEVLKKAKTEIDDTIGQERLVNEPDIVNLPYLQNIVLETFRLCPAAPLLVPRCPSEDIKIGGYDVPRGTIVLVNSWAIHRDPKLWDEPERFMPERFEDKEAANTNKLMMFGQTLISL
>BniB017395
MDYVVILLPFVLLILAYKFLFSSKTQSFSLPPGPTPFPIVGNLHLVKPPVHRLFRRFAEKYGDIFSLRYGSRQVVVISSLPLVKECFTGQNDIILTNRPHFLTAKYVAYDYTTVGTAPYGDHWRNLRRICSLEILSSNRLTGFLSVRSDEIRRLLTKLSRDYNGRIVELEPLLADLTFNNIVRMVTGRRYYGDQVHNKEEANLFKKLVTQINDNSGASHQGDYLPILKVFGHSYEKKVKALGEAMDSFLQRLLDDCRRDGESNTMLSHLLSLQQEQPKYYSDVIIKGLMLSMMLAGTDTSAVTLEWAMASLLKNPEVLKKAKAEIDDKIGQEHLVDEPDIVNLPYLQNIVLETFRLCPAAPLLVPRSPSEDIKIGGYDVPCGTIVLVNSWSIHRDPKLWDEPERFMPERFEDKAAANANKLMMFGNGRRTCPGAALGQRMVSLALGSLIQCFDWEKVNGEDIDMTENPGMAMRKLVPLRAVCHQRPIMTNGLA
>Bo2g032590.1
MDYILFLLPFVLLIPAYKFLISSKTQRFNLPPGPTPFPIVGNLHLVKPPVHRLFRRFAEKYGDIFSLRYGSRQVVVISSLPLVKECFTGDNDVILTNRPHFLTAKYVAYDYTTIGTAPYGDHWRNLRRICSLEILSSNRLTGFLSVRSDEIRRLLTKLSRDYNGRVVELEPLLADLTFNNIVRMVTGRRYYGDQVHNKEEANLFKKLVTQINDNSGASHPGDYLPILKVFGHSYEKKVKALGEAMDTFLQRLLDDCRRDGESNTMLSHLLSLQHEQPKYYSDVIIKGLMLSMMLAGTDTAAVTLEWAMANLLKNPEMLKKAKAEIDDKIGQERLVDEPDIVNLPYLQNIVLETFRLCPAAPLLVPRSPSENIKIGGYNVPRGTIVLVNSWAIHRDPKLWDEPERFIPERFEDKAAANANKLMMFGNGRRTCPGAALGQRMVSLALGSLIQCFDWEKVNDEEIDMTENPGMAMRKLVPLLAVCHQRSIITNGLA
>BrasrapaChr02.6229
MDYILFLLPFVLLILAYKFLISSKTQSFNLPPGPTPFPIVGNLHLVKPPVHRLFRRFAEKYGDIFSLRYGSRQVVVISSLPLVKECFTGDNDVILTNRPHFLTAKYVAYDYTTIGTAPYGDHWRNLRRICSLEILSSNRLTGFLSVRSDEIRRLLTKLSRDYNGRVVELEPLLADLTFNNIVRMVTGRRYYGDQVHNKEEANLFKKLVTQINDNSGASHPGDYLPILKVFGHSYQKKVKALGEAMDTFLQRLLDDCRRDGESNTMLSHLLSLQHEQPKYYSDVIIKGLMLSMMLAGTDTAAVTLEWAMANLLKNPEVLKKAKAEIDDKIGQERLVDEPDIVNLPYLQNIVLETFRLCPAAPLLVPRSPSEDIKIGGYDMPRGTIVLVNSWAIHRDPKLWDEPERFMPERFEDKAAANANKLMMFGNGRRTCPGAALGQRMVSLALGSLIQCFDWEKVNGEDIDMTENPGMAMRKLVPLRAVCHQRSIMTNDLA
>Thhalv10013359m
MDFFLVLFPLVLFLLAYKFIFSSKTKRFNLPPGPTPFPIVGNLHLVKPPVHRLFRRFAAKYGDIFSLLYGSRQVVVISSLPLVRECFTGQNDVVLTNRPHFLTAKYVAYDYTTIGTAAYGDHWRNLRRICSLEILSSHRLTGFLSVRRDEIRRLLTKLLRDHNGRVVELEPLLADLTFNNIVRMVTGRRYYGDEVHNKEEANLFKKLVTQINDNSGASHPGDYLPILKVFGHGYEKKVKALGEAMDTFLQRLLDDCRRDGESNTMLSHLLSLQQDQPKYYSDVIIKGLMLSMMLAGTDTAAVTLEWAMANLLKNPEVMKKAKAEIDEKIGQERLINEPDIVNLPYLQNIVYETFRLCPAAPLLVPRTPSEDLKVGGYDIPRGTIVLVNSWAIQRDPKLWDEPERFMPERFEDQAAANTNKLMMFGNGRRTCPGAALGQRMVSLALGSLIQCFDWEKVNGEEIDMTENPGMAMRKLVPLRAVCHHRPIMTDLLA
>Tsa6g21310
MDFFLVLFPLVLFLLAYKFIFSSKTKRFNLPPGPTPFPIVGNLHLVKPPVHRLFRRFAAKYGDIFSLLYGSRQVVVISSLPLVRECFTGQNDVVLTNRPHFLTAKYVAYDYTTIGTAAYGDHWRNLRRICSLEILSSHRLTGFLSVRRDEIRRLLTKLLRDHNGRVVELEPLLADLTFNNIVRMVTGRRYYGDEVHNKEEANLFKKLVTQINDNSGASHPGDYLPILKVFGHGYEKKVKALGEAMDTFLQRLLDDCRRDGESNTMLSHLLSLQQDQPKYYSDVIIKGLMLSMMLAGTDTAAVTLEWAMANLLKNPEVMKKAKAEIDEKIGQERLINEPDIVNLPYLQNIVYETFRLCPAAPLLVPRTPSEDLKVGGYDIPRGTIVLVNSWAIQRDPKLWDEPERFMPERFEDQAAANTNKLMMFGNGRRTCPGAALGQRMVSLALGSLIQCFDWEKVNGEEIDMTENPGMAMRKLVPLRAVCHHRPIMTDLLA
>Esa_XP_006401228.1
MDFFLVLFPLVLFLLAYKFIFSSKTKRFNLPPGPTPFPIVGNLHLVKPPVHRLFRRFAAKYGDIFSLLYGSRQVVVISSLPLVRECFTGQNDVVLTNRPHFLTAKYVAYDYTTIGTAAYGDHWRNLRRICSLEILSSHRLTGFLSVRRDEIRRLLTKLLRDHNGRVVELEPLLADLTFNNIVRMVTGRRYYGDEVHNKEEANLFKKLVTQINDNSGASHPGDYLPILKVFGHGYEKKVKALGEAMDTFLQRLLDDCRRDGESNTMLSHLLSLQQDQPKYYSDVIIKGLMLSMMLAGTDTAAVTLEWAMANLLKNPEVMKKAKAEIDEKIGQERLINEPDIVNLPYLQNIVYETFRLCPAAPLLVPRTPSEDLKVGGYDIPRGTIVLVNSWAIQRDPKLWDEPERFMPERFEDQAAANTNKLMMFGNGRRTCPGAALGQRMVSLALGSLIQCFDWEKVNGEEIDMTENPGMAMRKLVPLRAVCHHRPIMTDLLA
>c0002_00587
MDYVLILLPLRFDLPPGPSPFPIVGNLHLVKPPVHRLFRRFAEKYGEIFSLRYGSRQVVVISSLSLVRECFTGQNDVILTNRPHFLTAKYVAYDYTTIGTAAYGEHWRNLRRICSLEILSSHRLTGFLSVRRDEIRRLLTKLSHDYNGRVVELEPLLADLTFNNIVRMVTGRRYYGDQVHNKEEANLFKKLVTQINDNSGAGHPGDYLPILKVFGHGYEKKVKALGEAMDTFLQRLLDDCRRDGEGNTMLSHLLSLQQDQPKYYSDVIIKGLMLSMMLAGTDTAAVTLEWAMANLLRNPEVLKKAKAEIDDKIGQERLVDEPDIVNLPYLQNIVFETFRLCPAAPLLVPRSPSEDLKIGGYDVPCGTIVLVNSWAIHRDPKLWDEPERFMPERFEDKAAANTNKLMMFGNGRRTCPGAALGQRMVSLALGSLIQCFDWEKVNGEEIDMTENPGMAMRKLVPLRAVCHQRPVMANLLA
>IiCYP81F2
MDYVLVLLPLVLFLLAYKFLFSSKSKRYDLPPGPTPFPIVGNLHLVKPPVHRLFRRFAEKYGDIFSLRFGSRQLVVISSLPLVRECFTGQNDVILTNRPHFLTAKYVAYDYTTIGTASYGDHWRNLRRICSLEILSSNRLTGFLSVRRDEIQRLLTKLSRDYNGRVVELEPLLADLTFNNIVRMVTGRRYYGDQVHNKEEANLFKKLVTQINDNSGASHPGDYLPILKVFGHSYEKKVKALGEAMDTFLQRLLDDCRRDGKSNTMLSHLLSLQLDQPKYYSDVIIKGLMLSMMLAGTDTAAVTLEWAMANLLKNPEVLKKAKAEIDDQIGHERLVDEPDIVNLPYLQNIVSETFRLCPAAPLLVPRSPSEDLKIGGYDVPRGTIVLVNSWAIHRDPKLWDEPERFMPERFEDKAAANANKLMMFGNGRRTCPGAALGQRMVSLALGSLIQCFDWEKVNGEEIDMTENPGMAMRKLVPLRAVCHQRPIMTNLLA
>Rsa10023813
MDYILVLLPLVLFLLAYIFLFSSKRFNLPPGPTPFPIVGNLHLVKPPVHRLFRRFAEKYGDIFSLRYGSRQVVVISSLPLVRECFTGQNDVILTNRPHFLTAKYVAYDYTTIGTAAYGDHWRNLRRICSLEILSSNRLTGFLSVRKDEIRRLLMKLSREYNGRVVELEPLLGDLTFNNIVRMVTGRRYYGDQVHNKEEADLFKKLVTQINDNSGASHPGDYLPILKVFGHGYEKKVKALGEAMDNFLQRLLDDCRRDGESNTMLSHLLSLQVDQPKYYSDVTIKGLMLSMMLAGTDTAAVTLEWAMASLLKNPEVLKKAKAEIDDKIGHERLVDEPDIVNLPYLQNIVSETFRLCPAAPLLVPRCPSEDLKIGGYDVPRGSIVLVNAWAIHRDPKLWDEPERFMPERFEDKEAANTNKLMMFGNGRRTCPGAALGQRMVLLALGSLIQCFDWEKVNGEEIDMAENPGMAMRKLVPLRAVCHQRPVLANLLA
>SI_scaffold1006_66
MDYLLVLLPLVLFLLAYKFIFSSKTKRFNLPPGPTPFPIVGNLHLVKPPVHRLFRRFAEKYGEIFSLRYGSRQVVVISSLPLVRECFTGQNDVILTNRPHFLTAKYVAYDYTTIGTAAYGDHWRNLRRICSLEILSSNRLTGFLSVRKDEIRRLVTKLSRDYNGRVVELEPLLADLTFNNIVRMVTGRRYYGDQVHNKEEANLFKKLVTQINDNSGASHPGDYLPILKVFGHSYEKKVKALGEAMDAFLQRLLDDCRRDGESNTMLSHLLSLQLDQP
>BniB026224
MDYILVLLPLVLFLLAYKFLFSSKRFNLPPGPTAFPIVGNLHLVKPPVHRLFRRFSEKYGDIFSLRYGSRQVVVISSLPLVRECFTGQNDVILTNRPHFLTAKYVAYDYTTVGTAAYGDHWRNLRRICSLEILSSNRLTGFRSVRKDETRRLLTKLSREHNGRVVELEPLLADLTFNNIVRMVTGRRYYGDQVHNKEEADLFKKLVTQINDNSGASHPGDYLPILKVFGHGYEKKVKALGEAMDNFLQRLLDDCRRDGESNTMLSHLLSLQVDQPKYYSDVIIKGLMLSMMLAGTDTAAVTLEWAMASLLKNPEVLKKAKAEIDDKIGHERLVDEPDIVNLPYLQNLVSETFRLCPAAPLLVPRSPSEDLKIGGYDVPRGTIVLVNSWAIHRDPRLWDEPEKFMPERFEDKEAANTNKLMMFGNGRRTCPGAALGQRMVSLVLGSLIQCFDWEKVNGEEIDMTENPGMAMRKLVSLRAVCHQRPIMTNLLA
>Bo9g131960.1
TDIDYQPLSLTFVSFDSKKIKNNILLAKPKNRNNHMDYILLLLPLVLFLLAYRFLFSSKSFNLPPGPTPFPIVGNLHLVKPPVHRLFRRFADKYGDIFSLRYGSRQVVVISSLPLVRECFTGQNDVILTNRPHFLTAKYVAYDYTTVGTAAYGDHWRNLRRICSLEILSSNRLTGFLSVRKDEIRRLLTKLSREHNGRVVELEPLLADLTFNNIVRMVTGRRYYGDQVHNKEEANLFKKLVTQINDNSGASHPGDYLPILKVFGHGYEKKVKALGEAMDTFLQRLLDDCRRDGESNTMLSHLLSLQVDQPKYYSDVIIKGLMLSMMLAGTDTAAVTLEWAMASLLKNPEVLKKAKAEIDDKIGHERLVDEPDILNLPYLQNIVSETFRLCPAAPLLVPRSPSEDLKIGGYDIPRGTIVLVNSWAIHRDPRLWDEPERFMPERFEDKEAANSNKLMMFGNGRRTCPGAALGQRMVSLALGSLIQCFDWEKVKGEEIDMTENPGMAMRKLVPLRAVCHQRPIMTNLLA
>BrasrapaChr10.10916
MDYILLLLPLVLFLLAYKFLFSSKSFNLPPGPTPFPIVGNLHLVKPPVHRLFRRFADKYGDIFSLRYGSRQVVVISSLPLVRECFTGQNDVILTNRPHFLTAKYVAYDYTTVGTAAYGDHWRNLRRICSLEILSSNRLTGFLSVRKDEIRRLLTKLSRDYNGQVVELEPLLADLTFNNIVRMVTGRRYYGDQVHNKEEANLFKKLVTQINDNSGASHPGDYLPILKVFGHGYEKKVKALGEAMDTFLQRLLDDCRRDGESNTMLSHLLSLQVDQPKYYSDVIIKGLMLSMMLAGTDTAAVTLEWAMASLLKSPEVLKKAKAEIDDKIGHERLVDEPDILNLPYLQNIVSETFRLCPAAPLLVPRSPSEDLKIGGYDIPRGTIVLVNSWAIHRDPRLWDEPERFMPERFEDKKAANNNKLMMFGNGRRTCPGAALGQRMVSLALGSLIQCFDWEKVNGEEIDMTENPGMAMRKLVPLRAVCHQRPIMTNLLA
>Lme_scaffold518.202
MKKRYHLPPSPPNSLPILGHHRLLKPPVHRLFHSFSKAHGPIFSLKFGSRRAVVISSSSLATECFTGQNDILLSNRPCFMTSKYVAYNYTTVGTAPYGDHWRNLRRICSLEILSSNRLTNFLHIRKDEIRRMLTRLSRDVNKEVEVEHLLSDLTFNNVVRMVTGKRYYGDEVHNQDEANLFKKLVGDINDSSGARHPGDYLPFLKIFGGSFEKKVKAVGEAMDEILQRLLEECKQDKDGNTMINHLLSRQQEEPEYYTDVIIKGLMLGMMIAGTDTSAVTLEWAMSNLLNHPEAMEKAKLEIDEKIGQERLIDEPDIANLPYLRNIVSETFGYIQRRHFWYRDHRRRTLKLEDTTYHVARWYW
>CARHR067690.1
MFYYVSILPLALFLLAYKFLSFFKTYRFNLPPSPPNSLPILGHHRLLKPPVHRLFHHLSQTHGPIFSLYFGSRRAVVISSSSLAAECFTGKNDVVLSNRPCFLTAKYVAYNYTTVGTAPYGDHWRNLRRICSLEILSSNRLKNHLHIRKDEIRRMLTRLSSDNVNKEVELEPLLSDLTFNNIVRMVTGKRYYGDEVHNEEEANDFKKLVADINESSGARHPGDYLPFMKIFGGRFEKKVKAVGEAMDEILQRLLEECKRDKDGNTMVNHLLSLQEQEPQYYTDVTIKGLMLGMMIAGTDTAAVTLEWAMANLLSHSEAMKKAKLEIDEKIGQDRLIDEPDIANLPYLQNIVSETFRLYPAAPLLVPRTPTEDIKVGGYDVPRGTMVMVNAWAIHRDPNLWDEPEKFKPERFNDGGGEEDVHMLMPFGNGRRSCPGAGLGQKIVKLALGSLIQCFDWETVNGEKIDMGETPGMAMRKKVPLRALCRSRPIMVKLQPHFHA
>Aa_G672590.t1
MVYYVIILLPLALFLLAYKFFFTSKTKRFNLPPSPPGSLPVLGHHRLLKPPVHRLFLSLAKTHGPIFSLRFGYRRAVVISSSSLATECFTGQNDVVLSNRPCFLTAKYVAYNYTTVGTVPYGEHWRNLRRICSLEILSSNRLTNFLHIRKDEIHRMLTRLSRDATNKETEIVLEPLLSDLTFNNIVRMVTGKRYYGDEVHNEEEANLFKKLVADINDSSGARHPGDYLPFLKIFGGSFEKKVKAVGEAMDEILQRLLDECRKDKDGNTMVNHLLSKQQEEPEYYSDVTIKGLMLGMMIAGTDTSAVTLEWAMSSLLNNPEALEKAKEEIDENIGQERLIDEPDLANLPYLQNIVSETFRLYPAAPLLVPRSPTEDIKIGGYDIPRGTMVMVNAWAIHRDPELWNEPEKFKPERFNEGGEEEDVHKLMPFGNGRRSCPGAGLGQRIVTLALGSLIQCFEWGKVTGEEIDMSETPGMAMRKKVPLRALCRSRPIINKLKAHLSA
>Araly1_328029
MFYYVIVLPLALFLLAYKLFFTSKSQRFNLPPSPPYSLPILGHHHLLKPPVHRHFHRLSKIHGPIFSLQFGSRRAVVISSSSLATQCFTGQNDIILSNRPCFLTAKYVAYNYTTVGTAPYGDHWRNLRRICSLEILSSNRLTNFLHIRKDEIRRMLTRLSRDVNKEIELEPLLSDLTFNNIVRMVTGKRYYGDEVHNEEEANVFKKLVADINDCSGARHPGDYLPFMKMFGGSFEKKVKALAESMDEILQRLLEECRRDKDGNTMVNHLLSLQQHEPEYYTDVTIKGLMLGMMIAGTDTSAVTLEWAMSSLLNHPESLEKAKLEIDEKIGQERLIDEPDIANLPYLQNIVLETFRLYPAAPLLVPRSPSEDIKVGGYDVPRGTMVMVNAWAIHRNPELWNEPEKFKPERFNDGEGGGEDVHKLMPFGNGRRSCPGAGLGQKIVTLALGSLIQCFDWEKVNGEAVDMRETPGMAMRKKVPLWALCQSRPIMNKLQAHLKG
>AT4G37400_AtCYP81F3
MFYYVIVLPLALFLLAYKLFFTSKTKRFNLPPSPPYSLPILGHHNLLKPPVHRLFHRLSKTHGPIFSLQFGSRRAVVISSSSLATQCFTGQNDIILSNRPCFLTAKYVAYNYTTVGTAPYGDHWRNLRRICSLEILSSNRLTNFLHIRKDEIHRMLTRLSRDVNKEIELEPLLSDLTFNNIVRMVTGKRYYGDEVHNEEEANVFKKLVADINDCSGARHPGDYLPFMKMFGGSFEKKVKALAEAMDEILQRLLEECKRDKDGNTMVNHLLSLQQNEPEYYTDVTIKGLMLGMMIAGTDTSAVTLEWAMSSLLNHPEALEKAKLEIDEKIGQERLIDEPDIANLPYLQNIVSETFRLYPAAPLLVPRSPTEDIKVGGYDVPRGTMVMVNAWAIHRDPELWNEPEKFKPERFNGGEGGGRGEDVHKLMPFGNGRRSCPGAGLGQKIVTLALGSLIQCFDWQKVNGEAIDMTETPGMAMRKKIPLSALCQSRPIMSKLQAHLKG
>Carubv10007609m
MFYYYVIILPLSLFLLAYKFFFASKSQRYNLPPSPPYSLPILGHHRLLKPPVHRLFQRLSKTHGPIFSLKFGSRSAVVISSSSLATECFTGQNDIILSNRPCFLTAKYVAYNYTTVGTAPYGDHWRNLRRICSLEILSSNRLTNFLHIRKDEIRRMLTRLSRDVNKDIELEPLLSDLTFNNIVRMVTGKRYYGDEVHNEEEANVFKKLVADINDSSGARHPGDYLPFLKIFGGSFEKKVKAVAKNMDEILQRLLEECKRDKDGNTMVNHLLSLQQHEPEYYTDITIKGLMLGMMIAGTDTSAVTLEWAMSSLLNHPESLEKAKLEIDEIIGQERLIDEPDVANLPYLQNIVSETFRLFPAAPLLVPRSPTEDIKVGGYDVPRGTMVMVNAWAIHRDPNLWNEPEKFKPERFNGGEDVHKLMPFGNGRRSCPGAALGQKIVTLALGSLIQCFDWEKVNGEEIDMTETPGMAMRKKVPLRALCRSRPIMYKLQAHLHA
>Csa12g003960.1
MFYYYVIILPLAIFLLAYKFFFSSKTRRFNLPPSPPYSLPILGHHRLLKPPVHRLFQRLSKTHGPIFSLKFGSRNAVVISSSSLVTECFTGQNDIILSNRPCFLTAKYVAYNYTTVGTAPYGDHWRNLRRICSLEILSSNRLTNFLHIRKDEIRRMLTRLSRDVNKDIELEPLLSDLTFNNIVRMVTGKRYYGDEVHNEEEANAFKKLVADINDSSGARHPGDYLPFMKIFGGSFEKKVKAVAKDMDEILQRLLEECKRDKDGNTMVNHLLSLQQHEPEYYTDVTIKGLMLGMMIAGTDTSAVTLEWAMSSLLNHPESLEKAKLEIDEKIGQERLIDEPDIANLPYLENVVSETFPLYPAAPLLVPRSPTEDIKVGGYDVPRGTMVMVNAWAIHRDPSLWSEPEKFKPERFDGGEEDVHKLMPFGNGRRSCPGAALGQRIVTLALGSLIQCFDWEKVNGEEIDMTETPGMAMRKKVPLRALCRSRPIVHNLQAHLRV
>Csa10g003760.1
MFYYYVIPLAIFLLAYKFFFTSKTKCFNLPPSPPYSLPILGHHRLLKPPVHRLFQRLSKTHGPIFSLKFGSRSTVVISSSSLVTECFTGQNDIILSNRPCFLTAKYVAYNYTTVGTAPYGDHWRNLRRICSLEILSSNRLTNFLHIRKDEIRRMLTRLSRDVNKDIELEPLLSDLTFNNIVRMVTGKRYYGDEVHNEEEANVFKKLVADINDSSGARHPGDYLPFMKIFGGSFEKKVKSVAKDMDEILQRLLEECKRDKDGNTMVNHLLSLQQHEPEYYTDVTIKGLMLGMMIAGTDTSAVTLEWAMSSLLNHPESLVKAKLEIDEKIGQERLIDEPDIANLLYLQNVVSETFRLYPAAPLLVPRSPTEDIKVGGYDVPRGTMVMVNAWAIHRDPSLWNEPEEFKPERFDGGEEDVHKLMPFGNGRRSCPGAALGQRIVTLALGSLIQCFDWEKVNGEEIDMTETPGMAMRKKVPLRALCRSRPIMNNLQAHLRA
>Csa11g004210.1
MFYYYVIPLAIFLLAYKFFFTSKTKCFNLPPSPPYSLPILGHHRLLKPPVHRLFQRLSKTHGPIFSLKFGSRSAVVISSSSLVTECFTGQNDIILSNRPCFLTAKYVAYNYTTVGTAPYGDHWRNLRRICSLEILSSNRLTNFLHIRKDEIRRMLTRLSRDVNKDIELEPLLSDLTFNNIVRMVTGKRYYGDEVHNEEEANVFKKLVADINDSSGARHPGDYLPFMKIFGGSFEKKVKAVAKGMDEILQRLLEECKRDKDGNTMVNHLLSLQQHEQDYYTDVTIKGLMLGMMIAGTDTSAVTLEWAMSSLLNHPESLEKAKLEIDEKIGQERLIDEPDIAELPYLQNVVSETFRLYPTAPLLVPRSPMEDIKVGGYDLPRGTMVMVNAWAIHRDPSLWNEPEEFKPERFDGGEEDVHKLMPFGNGRRSCPGAALGQRIVTLALGSLIQCFDWEKVNGEEIDMTETPGMAMRKKVPLRALCRSRPIMNNLQAHLRA
>LA_scaffold479_7
MFYYVIILPLALFLLAYKFFYTSKTQRFNLPPSPPYSLPIIGHHLLLKPPLHRFFHRLSKTHGPIFSLRIGSRRAVVISSSSLAAECFTGQNDIILSNRPCFLTAKYVAYNYTTVGTAPYGDHWRNLRRICSLEILSTNRLTNFLHIRKDEIRRMLTRLSRDVNKDIELEPLLSDLTFNNIVRMVTGKRYYGDEVHNEKEANIFKKLVADINDFSGARHPGDYLPYLKMFGGRFEKKVKAVGDAMDEILQRLLEECKKDKDGNTMVNHLLSLQQQDPEYYTDITIKGLMLGMMIAGTDTSAVTLEWAMSNLLNHPESLEKAKLEIDEKIGQERLIDEPDITNLPYLQNIVSETFRLYPAAPLLVPRSPTEDIKIGGYDIPRGTMVMVNAWAIHRDPNLWNEPEKFKPERFNGGVGGEEDVHRLMPFGNGRRSCPGAGLGQRIVTLALGSLIQCFDWEKVNTEEINMMETPGMAMRKEVPLRALCRSRPIMNKLQAHLQA
>CARHR245780.1
MSYYLIILSLALCLLAYKFLFTSKTQRFKLPPSPPYALPILGHHRLLKPLVHRLFHRLSKTHGPIFSLRFGSRRAVVISSSSLATECFTGQNDIILSNRPCFLTAKYVAYNYTTVGTAPYGDHWRNLRRICSLEILSSNRLTNFLHIRKDEIRRMLTRLSRDVNKEIELEPLLSDLTFNNIVRMVTGKRYYGDQVHNEKEANLFKKLVADINDSSGARHPGDYLPFMKIFGGGFEKKVKAVGDAMDEILQRLLEECKNDKDGNTMVNHLLSLQQQDPQYYTDVTIKGLMLGMMIAGTDTSAVTLEWAMSSLLNHPETLEKAKIEIDEKIGQDRLMDEPDIANLPYLQNIVSETFRLYPAAPLLVPRSPTEDIKVGGYDVPRGTMVMVNAWAIHRDPNLWNEPEKFKPERFNGGVGGEDVHKLMPFGNGRRSCPGAGLGQRIVTLALGSLIQCFDWEKVNGEEIDMTETPGMAMRKAVPLRALCRSRPIINKLQAHLQA
>Rsa10026966
MFYYVIILPLALFLVAYKFIFTSKKQRLNLPPSPPYALPIIGHHLLIKPPVHRLFNRLSSTYGPIFSLRVGYRRTVVISSSSLATECFTGQNDILLSNRPCFLTAKHVAYNYTTVGTAPYGDHWRNLRRICSLEILSSNRLTNFLYIRKDEIQRMLTRLSREVVNKEFDLEPLLSDLTFNNIVRMVTGKRYYGDEVHNEEEANLFKKLVGDVNDSSGARHPGDYLPFLKIFGGSFEKKVKAVGEAMDEILQRLLDECRRDKDGNTMVNHLLSLQQQEPEYYTDVTIKGLMLGMMIAGTETSAVTLEWAMACLLNHPDTLEKARLEIDEKIGQDRLIDEPDLPNLPYLQNIVSETFRLYPTAPLLVPRLTNEDIKVGGYDIPRGTMVMVNAWAIHRDPNLWNEPEKFKPERFNVGEGEEDVHKLMPFGNGRRACPGAGLAQRIVTLALGSLIQCFDWEKVNGEEIDMTESAGMAMRKKKPLRVLCRSRPIMNKLQAH
>SI_scaffold2121_1
MLTLRNVATPRSHVVSYDSTTPYGDHWRNLRRICSVEILSSNRITNFLHIRKDEIRRMLTRLSREVVNKEIELEPLLSDLTFNNIVRMVTGKRYYGDEVHNEEEANLFKKLVADVNDCSGARHPGDYLPFLKIFGGSFEKKVKAVGEAMDEILQRLLDECRRDKDGNTMVNHLLSLQQQEPEYYTDVTIKGLMLGMMIAGTDTSAVTLEWAMACLLNHPESLEKAKLEIDEKIGQDRLIDEPDLANLPYLQSIVSETFRLFPAAPLLVPRSPTEDIKVGGYDIPRGTMVMVNAWAIHRDPSLWNEPEKFKPERFNGGGEDVRKLMPFGNGRRACPGAGLGQRIVTLALGSLIQCFEWEKVNGEKIDMTETPGMAMRKKEPLRALCRSRPIMTKVQAHLQGA
>Bo3g153480.1
MFYYVIILPVALFFVAYKFIFSPKNQRFNLPPSPPYALPILGHHLLIKPPVHRLFHRLSKTYGPIFSLRVGYRRTVVISSSSLASECFTGQNDVLVSNRPCFLTAKYVAYNYTTVGTAPYGDHWRNLRRVCSLEILSSNRLTNFLYIRKDEIRRMLTRLSREVNKEIELEPLLSDLTFNNIVRMVTGKRYYGDEVHNEEEANLFKKLVADVNDCSGARHPGDYLQFLKVLGGSFEKKVKAVGEAMDEILQRLLDECRRDKDGNTMVNHLLSLQEQEPDYYTDVTIKGLMLGMMIAGTDTSAVTLEWAMACLLNHPESLEKAKQEIDEKIGQERLIDEPDLANLPYLQNILSETFRLYPAAPLLVPRSTTEDIKVGGYDVPRGTMVMVNAWAIHRDPSLWNEPEKFKPERFNIGEGGEDVHKLMPFGNGRRACPGVGLGQRIVTLALGSLIQCFDWEKVNGEMVDMTETPGMAMRKKEPLWALCSSRPIMNKFQAHS
>Brasrapa32102.1
MFYYVIILSLALFLVAYKLIFSSKKQRFNLPPSPPYALPILGHHLLIKPPVHRLFHRLSKTYGPIFSLRVGYRRTVVISSSSLASECFTGQNDVLISNRPCFLTAKYVAYNYTTVGTAPYGDHWRNLRRVCSLEILSSNRLTNFLHIRKDEIRRMLTRLSREVDKEIELEPLLSDLTFNNIVRMVTGKRYYGDQVHNEEEANLFKKLVADVNDCSGARHPGDYLPFLKIFGGSLEKKVRAVGEAMDEILQRLLDECRRDKDGNTMVNHLLSLQQQEPEYYTDVTIKGLMLGMMIAGTDTSAVTLEWAMACLLNHPESLEKAKQEIDEKIGQERLIDEPDLEKLPYLQNIVSETFRLYPAAPLLVPRSTTEDIKVGGYDVPRGTMVMVNAWAIHRDPSLWNEPEKFKPERFNIGEGGEDVHKLMPFGNGRRACPGAGLGKRIVTLALGSLIQCFDWEKVNDEKIDMTETPGMAMRKKEPLWALCSSRLIMNKLQAHS
>Thhalv10027443m
MFYYVIILPLALFLLAYKFIFTSKTRRFNLPPSPPYSLPILGHHHLLKPPVHRLFHRLSKTHGPIFSLRFGSRRAVVISSSSLATECFTGQNDVVLSNRPCFLTAKYVAYNYTTIGTAPYGDHWRNLRKICSLEILSSNRLANFLHIRKDEIRRMLTRLSRDKEVELEPLLSDLTFNNIVRMVTGKRYYGDQVHNEEEANVFKKLVAEVNDCSGARHPGDYLPFLKIFGGSFEKKVKAVAEAMDEILQRLLDECRSDKDGNTMVNHLLSLQQQEPEYYTDVTIKGLMLIDLKINISFWLIYITREMMIAGTDTSAVTLEWAMACLLNHPETLENARLEIDEKIGQERLIDEPDLANLPYLQNIVSETFRLYPAAPILVPRSPSEDIKVGGYDVPRGTMVMVNAWAIHRDPGLWKEPEKFKPERFSGGEGREDLHKLMPFGNGRRSCPGAALGQRMVTLALGSLIQCFDWEKVNGEAIDMTETPGMAMRKKVPLRALCHSRPIMNKL
>Esa_XP_024005823.1
MFYYVIILPLALFLLAYKFIFTSKTRRFNLPPSPPYSLPILGHHHLLKPPVHRLFHRLSKTHGPIFSLRFGSRRAVVISSSSLATECFTGQNDVVLSNRPCFLTAKYVAYNYTTIGTAPYGDHWRNLRKICSLEILSSNRLANFLHIRKDEIRRMLTRLSRDKEVELEPLLSDLTFNNIVRMVTGKRYYGDQVHNEEEANVFKKLVAEVNDCSGARHPGDYLPFLKIFGGSFEKKVKAVAEAMDEILQRLLDECRSDKDGNTMVNHLLSLQQQEPEYYTDVTIKGLMLEMMIAGTDTSAVTLEWAMACLLNHPETLENARLEIDEKIGQERLIDEPDLANLPYLQNIVSETFRLYPAAPILVPRSPSEDIKVGGYDVPRGTMVMVNAWAIHRDPGLWKEPEKFKPERFSGGEGREDLHKLMPFGNGRRSCPGAALGQRMVTLALGSLIQCFDWEKVNGEAIDMTETPGMAMRKKVPLRALCHSRPIMNKL
>c0017_00262g
MFYYVTILVALFLVAYRFIFKSKTQRFNLPPSPSYSLPIFGHHHLLKPPVHRLFHRLSKTHGPIFSLRFGSRRAVVISSSSLATECFTGQNDILLSNRPCFLTAKYVAYNYTTVGTAPYGDHWRNLRRVCSLEILSSNRLTNFLHIRKDEIRRMLTRLSREVVNKEIELEPLLSDLTFNNIVRMVTGKRYYGDEVHNEEEANLFKKLVADVNDCGGARHPGDYLPFLKIFGGGFEKKVKAVGEAMDEILQRLLDECRRDKDGNTMVNHLLSLQQQEPEYYTDVTIKGLMLGMMIAGTDTSAVTLEWAMACLLNNPESLKKAKLEIDEKIGQDRLIDEPDLANLSYLHNVVSETFRLYPAAPLLVPRSPTDDIKVGGYDVPRGTMVMVNAWAIHRDSNLWNEPEKFKPERFNEGGEDFHKLMPFGNGRRSCPGAGLGQRIVTLALGSLIQCFDWEKINGEMIDMTETPGMAMRKKEPLRTFCRPRPIMDKLHTHLASA
>IiCYP81F3-2
MFYYGIILSLALFLLVCKLIFTSIMQRFNLPPSPPYSLPILGHHHLLKPPVHRLFHRLSKTYGPIFSLRLGSRRTVVISSSSLAKECFTGQNDILLSNRPCFLTAKYVAYNYTTVGTAPYGDHWRNLRRICSLEILSSNRLTNFLHIRKDEIRRMLTRLSREVVNKEIELEPLLSDLTFNNIVRMVTGKRYYGDEVHNEEEANLFKKLVADVNDCSGARHPGDYLPFLKIFGGSFEKKVKAVGEAMDEILQRLLDECRRDKDGNTMVNHLLSLQRQEPEYYTDVTIKGLMLGMIIAGTDTSAVTLEWAMACLLNHPESLEKAKMEIDEKIGQDRLIEESDLTSLSYLQNIVSETFRLYPEAPLFVPRSPTEDIKVGGYDVPRGTMVMVNAWAIHRDPNLWNEPEKFEPERFSGGGEDVHMLMPFGNGRRSCPGAGLGQRTKIDMTETPGMAMRKKEPLRVLCHPRPIMNIVQAQFEAA
>IiCYP81F3-1
MFYYGIILSLALFLLACKFIFTSKTKGFNLPPSPPYSLPILGHHHLLKPPVHRLFHRLSKTQGPIFSLRFGTRRTVVISSSSLATECFTGQNDVLLSNRPCFLTAKYVAYNYTTVGTAPYGDHWRNLRRICSLEILSSNRLTNFLHIRTDEIRRMLTRLSREVVNKEIELEPLLSDLTFNNIVRMVTGKRYYGDEVHNEEEANLFKKLVADVNDCSGARHPGDYLPFLKIFGGSFEKKVKAVGEAMDEILQRLLDECRRDKDGNTMVNHLLSLQQQEPEYYTDVTIKGLMLGMMIAGTDTSAVTLEWAMACLLNHPESLEKAKQEIDEKIGQDRLINEPDLADLPYLQNIVSETFRLYPAAPLLVPRSPTEDMKVGGYDVPRGTMVMVNAWAIHRDPNLWNEPEKFKPERFSDGGEDVHKLMPFGNGRRSCPGAGLGKRIVTLALGSLIQCFEWGSVNGEKIDMAGTPGMAMRKKEPLRAICRSRPIMNKVQAQFEGA
>BniB046907
MFFYVILPLALLLLAYKFIFTSKTQRFNLPPSPPYSLPILGHHHLLKPPVHRLFQRLSKTHGPIFSLRFGSRRTVVISSSSLATECFTGQNDVLLSNRPCFLTAKYVAYNYTTVGTAPYGDHWRNLRRICSLEILSTNRLTNFLHIRKDEIRRMLTRLSREVVNKEIELEPLLSDLTFNNIVRMVTGKRYYGDEVHNEEEANLFKKLVADVNDCSGARHPGDYLPFLKIFGGSFEKKVKAVGEAMDGILQRLLDECRRDKDGNTMVNHLLSLQEQEPEYYTDVTIKGLMLGMMIAGTDTSAVTLEWAMACLLNHPESMEKAKQEIDEKIGQDRLIDEPDLTNLPYLQNIVSETFRLYPAAPLLVPRSPTEDIKVGGYDVPRGTMVMVNAWAIHRDPNLWNEPEKFKPERFNDGGEDVHKLMPFGNGRRSCPGAGLGQRIVTLALGSLIQCFDWEKINGEKIDMTETPGMAMRKKEPLRALCHSRPIMKKLQGHLEGS
>Rsa10026369
MFYYVIVLPLALFLLAYKFIFTSKTQRFNLPPSPPYSLPILGHHHLLKPPVHRLFQRLSKTHGPIFSLRFGFRRTVVISSSSLATECFTGQNDVLLSNRPCFLTAKYVAYNYTTVGTSPYGDHWRNLRRICSLEILSSNRLTNFLHIRKDEIRRMLTRLSREVVNGEIELEPLLSDLTFNNIVRMVTGKRYYGDEVHNEEEANLFKKLVADVNDCSGARHPGDYLPFLKIFGRSFEKRVKAVGEAMDEILQRLLDECRRDKDGNTMVNHLLTLQQQEPDYYTDVTIKGLMLGMMIAGTDTSAVTLEWAMACLLNHPESMVKAKQEIDEKIGQDRLIDEPDLANLPYLQNIVSETFRLYPAAPLLVPRSPTEDIKVGGYDVPRGTMVMVNAWAIHRDPNLWNEPETFKPERFNGGGEDVHKLMPFGNGRRSCPGAGLGQRIVTLALGSLIQCFDWEKVNGEKIDMTETPGMAMRKKEPLRALCRSRPIMNKLQARLESV
>Bo1g004740.1
MMFYYVIVLPLALFLLAYKFIFTSKKQRFNLPPSPPYSLPILGHHRLLKPPVHRLFQRLSKTHGPIFSLRFGSRRTVVISSSSLATECFTGQNDVLLSNRPCFLTAKYVAYNYTTVGTSPYGDHWRNLRRICSLEILSSNRLTNFLHIRKDEIHRMLTRLSREVVNKEIELEPLLSDLTFNNIVRMVTGKRYYGDEVHNEEEANLFKKLVADVNDCSGARHPGDYLPFLKIFGGSFEKKVKAVGEAMDEILQRLLDECRRDRDGNTMVNHLLSLQQQEPEYYTDVTIKGLMLGMMIAGTDTSAVTLEWAMACLLNHPKSMEKAKHEIDEKIGQDRLIDEPDLANLPYLQNIVSETFRLYPAAPLLVPRSPMEDIKVGGYDVPRGTMVMVNAWAIHRDPSLWSEPEKFKPERFNDGGEDVHKLMPFGNGRRSCPGAGLGQRIVTLALGSLIQCFDWEKVNGEKIDMTETPGMAMRKKEPLRALCRSRPIMNKLQAHLECA
>BrasrapaChr01.779
MMFYYLIVLPLALFLLAYKFIFTSKTQRFNLPPSPPYSLPILGHHHLLKPPVHRLFQRLSKTHGPIFSLRFGSRRTVVISSSSLATECFTGQNDVLLSNRPCFLTAKYVAYNYTTVGTSPYGDHWRNLRRICSLEILSSNRLTNFLHIRKDEIRRMLTRLSREVANKEIELEPLLSDLTFNNIVRMVTGKRYYGDEVHNEEEANLFKKLVADVNDCSGARHPGDYLPFLKIFGGSFEKKVKAVGEAMDDILQRLLDECRRDKDGNTMVNHLLTLQQQEPEYYTDVTIKGLMLGMMIAGTDTSAVTLEWAMACLLNHPESMEKAKQEIHEKIGQDRLIDEPDLANLPYLQNIVSETFRLYPAAPLLVPRSPMEDIKVGGYDVPRGTMVMVNAWAIHRDPSLWSEPEKFKPERFNSGGEDVHKLMPFGNGRRSCPGAGLGQRIVTLALGSLIQCFDWEKVNGEKIDMTETPGMAMRKKEPLRALCRSRPIMNKLRAHLEGA
>c0002_00561
MYYYVILSLALILIAYKFIFGSKGQRYNLPPSPPYSLPIIGHHRLIKPPVHRFFHRLAKRHGPIFYLRLGTRRAVIISSSALARECFTGQNDVLVSNRPRFLTSKYIAYNYTTIATTAYGDHWRNLRKICSLEIVSSKRLANFLHIRKEEIHRMLTRLSRDALTNKEVELESLFYDLAFNNIVRMVTGKIYYGEDPGDKAEADQFKNIIAYISSTSGARHPGEYLPFLKIFGGSFEKRVKAVGDAMDAILQRLLDECRGNKDGNTMVNHLLSLQQQDPEYYTEVIIKGLMLGIMVASSETSAVTIEWAMSSLLNHPELLEKLKWEIDEKIGQDRLMVETDIPNLPYLQNVVSETLRLYPAAPLLVPRSTAEDIKIGGYDVPRDTMVMVNAWSIHRDPELWGEPERFNPDRFDGGGEKDDVRMLITFGSGRRMCPGAGLANKIVTLALGSLIQCFEWGRVNGKEVDMTEGPEMAMRKVVPLRAMCQLRPVMNKILTDSKV
>c0017_00261
MFYYVILPLALLVIAYKFIFGSKNQRYNLPPAPPHSFPIIGHHRLIKPPVHRLFHRLAKIHGPIFYLRLGTRRAVVISSSALARECFTGQNDVLVSNRPRFLTSKYIAYNYTTIATTPYGDHWRNLRKICSLEIVSSKRLANFLHIRKEEVHRMLTRLSRDTLIGNEVELESLFYDLTFNNIVRMVTGKIYYGEDASDKAEADTFKKLIAYITSTSGARHPGEYLPFLKIFGRSFEKKVKAVGEAMDAILQRLLDECRGNKDGNTMVNHLLSLQQQDPEYYSEVIIKGLMLGIMFAASETSAVTIEWAMASLLNHPELLDKLRQEIDEKIGQDRLIEETDIPNLPYLQNVVSETLRLYPAAPLLVPRSTAEDIKIGGYDVPRDTMVMVGAWSIHRDPELWGEPERFNPERFNGGGGEEKDDVRMLITFGSGRRMCPGAGLANKIVTLALGSLIQCFDWGRVNGEEIDMTEGPEMAMRKVVPLRAMCQLRPVMDKILVDSKV
>SI_scaffold2121_2
MSYYVILPIALLLIAYKYFFSKTKRLNLPPSPPHSLPIIGHHRLIKPPVHRLFHRLAKAHGPIFYLRLGTRRAVVISSSALARECFTGQNDVVVSNRPRFLTSKYIAYNYTTIATTPYGDHWRNLRKICSLEIVSSKRLANFLHIRKEEIHRMLTRLSRDALINKEVELESLFYDLTFNNIVRMVTGKIYYGEDASDKAEADTFKKLIAYITSTSGARHPGEYLPFLKIFGRSFEKKVKAVGESMDAILQRLLDECKGNKDGNTMVNHLLSLQEQDPEYYSEVIIKGLMLGIMFAASETSAVTIEWAMASLLNHPELLEKLKLEIDEKIGQDRLIEETDIPNLPYLQNVVSETLRLYPAAPLLVPRLTVEDIQIGGYDVPRETMVMVNAWSIHRDPELWSEPERFNPDRFSGGGEGEKDDVRTLITFGSGRRMCPGAGLANKIVTLALGSLIQCFDWGKINGEEIDMTEGPEMAMRKVVPLRAICNLRPVMNKLLTDSKV
>Rsa10026964
MFYYVIFALALLVIAYKLIFSYRTQRFKLPPSPPNSLPIIGHHRLIKPPVHRLFHGLAKIHGPIFYLRLGTRRAVVISSSALARECFTGHNDVVVSNRPRFVTSKYIAYNYTTIATTPYGDHWRNLRKICSLEIVSSKRLANFLHIRKEEIHRMLTRLSRDALISKEVELESLLYDLTFNNIVRMVTGKIYYGEDASDKAEADTFKKLIAYITSTSGARHPGEYLPFLKIFGRSFEKKVKAVGESMDAILQRLLDECRGNKDGNTMVNHLLSLQQQDPEYYSEVIIKGLMLGIMFAASETSAVTIEWAMASLLNHPELLEKLKLEIDEKIGQDRLIDETDIPNLPYLQNVVSETLRLYPAAPLLVPRLTVEDIKIGGYDVPRETMVMVNAWSIHRDPELWTEPERFNPDRFNGVGKGEKDDVRMLITFGSGRRMCPGAGLANKIVTLALGSLIQCFEWGRVDGQMVDMTEGPEMAMRKVVPLRAVCQLRPVMDKLLTESKV
>BniB015866
MLKMRTLLVIAYKFIFGYKTQRYNLPPSPPNSLPIIGHHRLIKPPVHRLFHGLAKTHGPIFYLRLGTRRAVVISSFALARECFTGHNDVVVSNRPRFLTSKYIAYNYTTIATTPYGDHWRNLRKICSLEIVSSKRLANFLHIRKEEIHRMLTRLSRDALISKEVELESLFYDLTFNNIVRMVTGKVYYGEDASDKAEADTFKKLIAYITSTSGARHPGEYLPFLKIFGRSFEKKVKAVGEAMDAILQRLLDECRGNKDGNTMVNHLLSLQQQDPEYYSEVIIKGLMLGIMFAASETSAVTIEWAMASLLNHPDLLEKLKLEIDEKIGQDRLIEETDIPNLPYLQNVVSETLRLYPAAPLLVPRLTVEDIKIGGYDVPRETMVMVNAWSIHRDPELWTEPERFNPERFNGGGEGEKDDVRMLITFGSGRRMCPGAGLANKIVTLALGSLIQCFEWGRVNSEKIDMTEGPEMAMRKVVPLRAMCQLRPVMNKLLTESKV
>BrasrapaChr08.16768
MFYYVILPLALLVIAYKFIFSYRTQRFNLPPSPPHSLPIIGHHRLIKPPVHRLFHGLAKTLGPIFYLRLAVPGTRRAVVISSSALARECFTGHNDVVVSNRPRFLTSKYIAYNYTTIATTPYGDHWRNLRKICSLEIVSSKRLANFLHIRKEEIHRMLTRLSRDALISKEVELESLFYDLTFNNIVRMVTGKIYYGEDASDKAEADTFKKLIAYITSTSGARHPGEYLPFLKIFGRSFEKKVKAVGEAMDAILQRLLDECRGNKDGNTMVNHLLSLQQQDPEYYSEVIIKGLMLGIMFAASETSAVTIEWAMASLLNHPELLEKLKLEIDEKIGQDRLIEETDIPNLPYLQNVVSETLRLYPAAPLLVPRLTVEDIKIGGYDVPRETMVMVNAWSIHRDPELWTEPERFNPDRFNGGGEGEKDDVRMLVTFGSGRRMCPGAGLANKIVTLALGSLIQCFDWGRVNGKKIDMTEGPEMAMRKVVPLRAMCQLRPVMNKLLTESKV
>Bo01007s020.1
MFYYVILPLALLVIAYKFIFSYRTQRFNLPPSPPHSLPIIGHHRLIKPPVHRLFHGLAKTHGPIFYLRLGTRRAVVISSSALARECFTGHNDVVVSNRPRFLTSKYIAYNYTTIATTPYGDHWRNLRKICSLEIVSSKRLANFLHIRKEEIHRMLTRLSRDALISKEVEVESLFYDLTFNNIVRMVTGKIYYGEDASDKAEADTFKKLIAYITSTSGARHPGEYLPFLKIFGRSFEKKVKAVGEAMDAILQRLLDECRGNKDGNTMVNHLLSLQQQDPEYYSEVIIKGLMLGIMFAASETSAVTIEWAMASLLNHPELLEKLKLEIDEKIGQDRLIEETDIPNLPYLQNVVSETLRLYPAAPLLVPRLTVEDIKIGGYDVPRETMVMVNAWSIHRDPELWTEPERFNPDRFNGGGEGEKDDVRMLITFGSGRRMCPGAGLANKIVTLALGSLIQCFDWGRVNGKKIDMTEGPEMAMRKVVPLRAMCQLRPVMNKLLTESKV
>Bo3g153450.1
MFYYVILPLALLVIAYKFIFSYRTQRFNLPPSPPHSLPIIGHHRLIKPPVHRLFHGLANTHGPIFYLRLGTRRAVVISSSALARECFTGHNDVVVSNRPRFLTSKYIAYNYTTIATTPYGDHWRNLRKICSLEIVSSKRLANFLHIRKEEIHRMLTRLSRDALISKEVEVESLFYDLTFNNIVRMVTGKIYYGEDASDKAEADTFKKLIAYITSTSGARHPGEYLPFLKIFGRSFEKKVKAVGEAMDAILQRLLDECRGNKDGNTMVNHLLSLQQQDPEYYSEVIIKGLMLGIMFAASETSAVTIEWAMASLLNHPELLEKLKLEIDEKIGQDRLIEETDIPNLPYLQNVVSETLRLYPAAPLLVPRLTVEDIKIGGYDVPRETMVMVNAWSIHRDPELWTEPERFNPDRFNGGGEGEKDDVRMLITFGSGRRMCPGAGLANKIVTLALGSLIQCFDWGRVNGKKD
>Bo01007s030.1
MFYYVILPLALLVIAYKFIFSYRTQRFNLPPSPPHSLPIIGHHRLIKPPVHRLFHGLAKTHGPIFYLRLGTRRAVVISSSALARECFTGHNDVVVSNRPRFLTSKYIAYNYTTIATTPYGDHWRNLRKICSLEIVSSKRLANFLHIRKEEIHRMLTRLSRDALISKEVEVESLFYDLTFNNIVRMVTGKIYYGEDASDKAEADTFKKLIAYITSTSGARHPGEYLPFLKIFGRSFEKKVKAVGEAMDAILQRLLDECRGNKDGNTMVNHLLSLQQQDPEYYSEVIIKGLMLGIMFAASETSAVTIEWAMASLLNHPELLEKLKLEIDEKIGQDRLIEETDIPNLPYLQNVVSETLRLYPAAPLLVPRLTVEDIKIGGYDVPRETMVMVNAWSIHRDPELWTEPERFNPDRFNGGGEGEKDDVRMLITFGSGRRMCPGAGLANKIVTLALGSLIQCFDWGRVNGKKD
>Thhalv10024979m
MFYYVILPLALLVIAYKFIFSSKTQRFNLPPSPPHSLPIIGHHRLIKPPVHRLFHRLAKTHGPIFYLRLGTRRAVVISSSALARECFTGQNDIVVSNRPRFLTSKYIAYNYTTIATTPYGDHWRNLRKICSLEIVSSKRLANFLHIRKEEIHRMLTRLSRDALISSEVELESLFYDLTFNNIVRMVTGKIYYGEDASDKAEADTFKKLIAYITSTSGARHPGEYLPLLKIFGRSFEKKVKAVGESMDAILQRLLDECRGNKDGNTMVNHLLSLQQQDPEYYSEVTIKGLMLGIMFAASETSAVTIEWAMASLLNQPELLEKLKSEIDEKIGQDRLIDETDIPNLPYLQNVVSETLRLYPAAPLLVPRLTVEDIKIGGYDVPRETMVMVNAWSIHRDPELWTEPERFNPERFNGGGEGEKDDVRTLITFGSGRRMCPGAGLALKIVTLALGSLIQCFDWGRVNGKEIDMTEGPEMAMRKVVPLRAMCQLRPLMNKLLTESKV
>Esa_XP_006411895.1
MFYYVILPLALLVIAYKFIFSSKTQRFNLPPSPPHSLPIIGHHRLIKPPVHRLFHRLAKTHGPIFYLRLGTRRAVVISSSALARECFTGQNDIVVSNRPRFLTSKYIAYNYTTIATTPYGDHWRNLRKICSLEIVSSKRLANFLHIRKEEIHRMLTRLSRDALISSEVELESLFYDLTFNNIVRMVTGKIYYGEDASDKAEADTFKKLIAYITSTSGARHPGEYLPLLKIFGRSFEKKVKAVGESMDAILQRLLDECRGNKDGNTMVNHLLSLQQQDPEYYSEVTIKGLMLGIMFAASETSAVTIEWAMASLLNQPELLEKLKSEIDEKIGQDRLIDETDIPNLPYLQNVVSETLRLYPAAPLLVPRLTVEDIKIGGYDVPRETMVMVNAWSIHRDPELWTEPERFNPERFNGGGEGEKDDVRTLITFGSGRRMCPGAGLALKIVTLALGSLIQCFDWGRVNGKEIDMTEGPEMAMRKVVPLRAMCQLRPLMNKLLTESKV
>Tsa7g36620
MFYYVILPLALLLVAYKFIFSSKTQRFNLPPSPPHSLPIIGHHPLIKPPVHRLFHRLAKTHGPIFYLRLGTRRAVVISSSALARECFTGQNDIVVSNRPRFLTSKYIAYNYTTIATTPYGDHWRNLRKICSLEIVSSKRLANFLHIRKEEIHRMLTRLSRDALISSEVELESLFYDLTFNNIVRMVTGKIYYGEDASDKAEANTFKKLIAYISTTSGARHPGEYLPLLKIFGRSFEKKVKAVGEAMDALLQRLLDECRGNKDGNTMVNHLLSLQQQDPEYYSEVTIKGLMLGIIVAASETSAVTIEWAMASLLNQPELLEKLKSEIDEKIGQDRLIDETDIPNLPYLQNVVSETLRLYPAAPLLVPRLTIEDIKIGGFDVPRDTMVMVNAWSIHRDPELWTEPERFNPERFNGGGEGEKDDVRTLITFGSGRRMCPGAGLALKIVTLALGSLIQCFDWGRVNGKEIDMTEGPEMAMRKVVPLRAMCQLRPVMNKLLTDSKV
>Thhalv10026880m
MFYYVILPLALLLVAYKFIFSSKTQRFNLPPSPPHSLPIIGHHRLIKPPVHRLFHRLAKTHGPIFYLRLGTRRAVVISSSALARECFTGQNDIVVSNRPRFLTSKYIAYNYTTIATTPYGDHWRNLRKICSLEIVSSKRLANFLHIRKEEIHRMLTRLSRDALISSEVELESLFYDLTFNNIVRMVTGKIYYGEDASDKAEANTFKKLIAYISTTSGARHPGEYLPLLKIFGRSFEKKVKAVGEAMDALLQRLLDECRGNKDGNTMVNHLLSLQQQDPEYYSEVTIKGLMLGIIVAASETSAVTIEWAMASLLNQPELLEKLKSEIDEKIGQDRLIDETDIPNLPYLQNVVSETLRLYPAAPLLVPRLTIEDIKIGGFDVPRDTMVMVNAWSIHRDPELWTEPERFNPERFNGGGEGEKDDVRTLITFGSGRRMCPGAGLALKIVTLALGSLIQCFDWGRVNGKEIDMTEGPEMAMRKVVPLRAMCQLRPVMNKLLTDSKV
>Esa_XP_006411894.1
MFYYVILPLALLLVAYKFIFSSKTQRFNLPPSPPHSLPIIGHHRLIKPPVHRLFHRLAKTHGPIFYLRLGTRRAVVISSSALARECFTGQNDIVVSNRPRFLTSKYIAYNYTTIATTPYGDHWRNLRKICSLEIVSSKRLANFLHIRKEEIHRMLTRLSRDALISSEVELESLFYDLTFNNIVRMVTGKIYYGEDASDKAEANTFKKLIAYISTTSGARHPGEYLPLLKIFGRSFEKKVKAVGEAMDALLQRLLDECRGNKDGNTMVNHLLSLQQQDPEYYSEVTIKGLMLGIIVAASETSAVTIEWAMASLLNQPELLEKLKSEIDEKIGQDRLIDETDIPNLPYLQNVVSETLRLYPAAPLLVPRLTIEDIKIGGFDVPRDTMVMVNAWSIHRDPELWTEPERFNPERFNGGGEGEKDDVRTLITFGSGRRMCPGAGLALKIVTLALGSLIQCFDWGRVNGKEIDMTEGPEMAMRKVVPLRAMCQLRPVMNKLLTDSKV
>IiCYP81F4
MFYFVILPLALLLIAYKLIFSKTNRLNLPPSPPHSLPIIGHHRLIKPPVHRLFHRLAKDHGPIFYLRLGTRRAVVISSSALARECFTGHNDVVVSNRPRFLTSKYIAYNYTTIATTPYGDHWRNLRKICSLEIVSSKRLANFLHIRKEEIHRMLTRLSRDALVNQEVELESLFYDLTFNNIVRMVTGKVYYGEDASDKAEADTFKKLIAYITSTSGARHPGEYLPFLKIFGRSFEKKVKAVGEAMDAILQRLLDECRGNKDGNTMVNHLLSLQQQDPEYYSEVIIKGLMLGIMFAASETSAVTIEWAMASLLNHPELMEKLKLEIDEKIGQDRLIEETDIPNLPYLQNVVSETFRLYPAAPLLVPRLTVEDIKIGGYDVPRETMVMVNAWSIHRDPELWSEPERFNPDRFNGGRGEGEKDDVRMLITFGSGRRMCPGAGLANKIVTLALGSLIQCFDWGRVSGEKIDMTEGPEMAMRKVVPLRAMCHLRPVMNKLTDSNV
>BniB046908
MFYYVILPLALLLIAYKFIFSKTKHLNLPPSPPHSLPIIGHHRLIKPPVHRLFHSLAKAHGPIFYLRLGTRRAVVISSFALARECFTGHNDVVVSNRPRFLTSKYIAYNYTTIATTPYGDHWRNLRKICSLEIVSSKRLANFLHIRKEEIHRMLTRLSRDALINNEVELESLFYDLTFNNIVRMVTGKIYYGEDASDKAEADTFKKLIAYITSTSGARHPGEYLPFLKIFGRSFEKKVKAVGEAMDAILQRLLDECRGNKDGNTMVNHLLSLQQQDPEYYSEVIIKGLMLGIMFAASETSAVTIEWAMASLLNHPELLEKLKLEIDEKIGQDRLIEETDIPNLPYLQNVVSETLRLYPAAPLLVPRLTVEDIEVGGYDVPRETMVMVNAWSIHRDPELWTEPEKFNPDRFDGERGEGDKDDVRTLITFGSGRRMCPGAGLANKIVTLALGSLIQCFDWGRVNGQEIDMTEGPEMAMRKVVPLRAMCHLRPVMNKLLTDSKV
>Bo1g004730.1
MFYYVILPLALLLIAYKFIFSKKKRLNLPPTPPHSLPIIGHHRLIKPPVHRLFHRLAKAHGPIFYLRLGTRRAVVISSSALAKECFTGHNDVVVSNRPRFLTSKYIAYNYTTIATTPYGDHWRNLRKICSLEIVSSKRLANFLHIRKEEIHRMLTRLSRDALINNEVELESLFYDLTFNNIVRMVTGKIYYGEDASDKAEADTFKKLIAYITSTSGARHPGEYLPFLKIFGRSFEKKVKAVGEAMDAILQRLLDECRGNKDGNTMVNHLLSLQQQDPEYYSEVIIKGLMLGIMFAASETSAVTIEWAMASLLNHPKLLEKLKLEIDEKIGQDRLIEETDIPNLPYLQNVVSETFRLYPAAPLLVPRLTVEDIKVGGYDVPCETMVMVNAWTIHRDPELWTEPERFNPDRFNGERGEGDKDDVRTLITFGSGRRMCPGAGLANKIVTLALGSLIQCFDWGRVNGEEIDMNEGPEMAMRKVVPLRAMCHLRPVMNKLVTDTKV
>BrasrapaChr01.771
MFYYVILPVALLLIAYKFIFSKTKRLNLPPSPPHSLPIIGHHRLIKPPVHRLFHRLAKAHGPIFYLRLGTRRAVVISSSALAKECFTGHNDVVVSNRPRFLTSKYIAYNYTTIATTPYGDHWRNLRKICSLEIVSSKRLANFLHIRKEEIHRMLTRLSRDALINNEVELESLFYDLTFNNIVRMVTGKIYYGEDASDKAEADTFKKLIAYITSTSGARHPGEYLPFLKIFGRSFEKKVKAVGEAMDAILQRLLDECRGNKDGNTMVNHLLSLQQQDPEYYSEVIIKGLMLGIMFAASETSAVTIEWAMASLLNHPELLEKLKLEIDEKIGQDRLIEELDIPNLPYLQNVVSETFRLYPAAPLLVPRLTVEDIKVGGYDVPRETMVMVNAWTIHRDPELWTEPERFNPDRFNGERGEGDKDDVRTLITFGSGRRMCPGAGLANKIVTLALGSLIQCFDWGRVNGEEIDMTEGPEMAMRKVVPLRAMCHLRPVMNKLVTDSKV
>LA_scaffold1552_2
MRTRLSRDAIIGKEVELESLLYDLTFNNIVRMVTGKIYYGDDVSDKEEADTFKKLFTFITTNSGARHPGEYLPFLKIFGGRFEKEVKAAAKIIDEMLQRLLEECKSDKDGNTMVNHLLSLQQQDPDYYTDVIIKGLMLGIMVASSETSALTIEWAMACLLNHPEILNKAKLEIDEKIRQDRLMEESDMVNLPYLQNIVSETLRLYPAAPVLVPRSTAEDIKIGGYDVPRDTMIMVSAWSIHRDPNLWTEPERFNPDRFNGEGGGEKDDVRFLMAFGSGRRICPGVGFAHKIVTLALGSLIQCFEWNKVSEGPGMAMRMMVPLRALCKTRSIMDKLPVHSNV
>CARHR245790.1
MFLYVILPLALSFVAYKFFFTSKTRRFNLPPSPSYSFPILGHHLLIKPPVHRLFHRLSKIHGPIFYLKLGSRRAVVISSSSLAKECFTGQNDIVVSNRPRFLTSKYIAYNYTTIATTPYGDHWRNLRRICSLEIVSSKRLANFLHIRKEEIQRMLTRLSRDAITGKEVELESLLYDLTFNNIVRMVTGKIYYGDDVSDKEEAETFKKLFTFITTNSGARHSGEYLPFMKIFGGSFEKEVKAAAKIIDEMLQRLLEECKNDKDGNTMVNHLLSFQQQDPEYYTDVIIKGLMLGIMVASSETSALTIEWAMACLLNHPEFLDKAKLEIDEKIGQDRLMEESDIANLPYLQNIVLETLRLHPAAPVLVPRSTAEDIKIGGYDIPRDTMIMVNAWGIHRDPNLWTEPERFNPERFNGEGGEKDDVRSLIAFGSGRRICPGAGLAHKIVTLALGSLIQCFDWNKVSEKEIDMSEGPGMAMRMMVPLRALCKTRPIMNKPSAHSKF
>Araly1_490879
MLNYVIILPLALFLLAYKFFFTSKRQRYHLPPSPSYSLPVLGHHLLIKPPVHRLFHRLSNIHGPIFYLRLGSRRAVVISSSSLARECFTGQNDVVVSNRPRFLTSKYIAYNYTTIATTSYGDHWRNLRRICSLEIVSSKRLANFLHIRKEEIQRMLTRLSRDARVGNEVELESVLYDLTFNNIVRMVTGKIYYGDDLFTFITTNSGARHPGEYLPFMKIFGGSFEKEVKAAAKVIDEMLQRLLDECKSDKDGNTMVNHLLSLQQDDPEYYTDIIIKGLMLGIMVASSETSALTIEWAMASLLNHPKILDKVKREMDEKIGQDRLIEESDIANLPYLQNVVSETLRLHPAAPVLVPRSTAEDIKIGGYDVPSDTMVMVNAWAIHRDPDLWTEPERFNPERFNGGQGEKDDVRMLIAFGSGRRICPGVGLAHKIVTLALGSLIQCFDWRKVNEQEIDMSEGPGMAMRMMVPLRAMCKTRPIMNKLPAHSKV
>AT4G37410_AtCYP81F4
MFNYVIILPLALFLLAYKFFFTSKKQRYYLPPSPSYSLPILGHHLLIKPPVHRLFHRLSNIHGPIFYLRLGSRRAVVISSSSLARECFTGQNDVIVSNRPRFLTSKYIAYNYTTIATTSYGDHWRNLRRICSLEIVSSKRLANFLHIRKEEIQRMLTRLSRDARVGKEVELESILYDLTFNNIVRMVTGKIYYGDDVSDKEEAELFKKLFTFITTNSGARHPGEYLPFMKIFGGSFEKEVKAAAKVIDEMLQRLLDECKSDKDGNTMVNHLLSLQQDDPEYYTDIIIKGLMLGIMVASSETSALTIEWAMASLLNHPKVLDKVKLEIDEIIGQDRLIEESDIANLPYLQNVVSETLRLHPAAPVLVPRSTAEDIKIGGYDVPRDTMVMVNAWAIHRDPDLWTEPERFNPERFNGGEGEKDDVRMLIAFGSGRRICPGVGLAHKIVTLALGSLIQCFDWKKVNEKEIDMSEGPGMAMRMMVPLRALCKTRPIMNKLPAYTKV
>BrasrapaChr10.18522
MEQILSNSNPFLLTLLALFPLIIFALIKKNNKSRKLNLPPSPPKLPFIGNLHQIGDLPHKSLHDLSLKHGPFMFVNFGATRYLVVSSAAALEEISKNHDIDFSNRPAIASLQGLKGNGQDMVYHPYGDHWKQLRKVGALHLLNKNAVNKFQTMRDEEISSMLKTLDVHNVKGEDVDITDIFNIVVSNIFLRSYTGSTHKEDKTTKKFLDWDVKFKKLMGAFCVGDMFSSFAWVDRFTGFTTLLKNIYSELDGIMDKLINEREKESYVDVLVRLRDVEKYDYDVKAIMKGTFVAAIESVALELEWLFSELIKNPEVLKKAQEEVQRVVGTKAEITSNEIEQMHYLRCIIKETLRLHPPGIVPRQTSSKWIKVGGYDIPPNTKVLVNLFAVQRDPKDWDRPDEFIPERFMEKHVDFMGSKGYVPFGFGRRNCPGMAYGIALLEEIIANLLYRFDWKMYDGSKPEELSMEEISQFVVTRKVPLRVIPVRRV
>IiCYP71AN4
MEQIIYNSNPFLISLFALFPLFIFALIRSNIKSRKLNLPPSPKKLPFIGNLHQIGSLPHKSLYDLSLKHGPFMFVNFGATRYLVVSSAEALEEISKNHDIDFSNRPAISSLHPLKGNGQDMVYHPYGDHWKQLRKVSALHLLNKNAVNRFQTMRDEEISSMLKTIDVSNVKGEEIDITDMFNTVVSNVFHRSYTGSYQKEENLTKKFLDWDVKFKKLMGSFCVADLYSSLAWVDRLTGFTTFLKGTYSELDGIMEKLINEREKESYVDVLVRLRDIDKFDYDVKAIMKGTFVAAVESVALELEWLFAELIKHPEVLKKAQEEVGRVVGTKSKITNNEIEQMHYLRCIIKETMRLHPPGIVPRQTSSKWIKVGGYDIPPNTKVLVNLFAVQRDPKDWEKPDEFIPERFMEKNIDYMGNQGYAPFGFGRRNCPGMAYGIALLEEVIANLLYRFDWKMHDGSKPEDLNMEEISQFVVTRKFPLRLVPILRV
>IiCYP71AN1
MEQLSFQSDPFLLGLLALIPIIFFAIIRNKIKSRKLNLPPSPTKLPFIGNIHQIGSLPHKSLHDLSLKHGGFMFVNLGTTPYLVVSTADALEEMTKNHDITFSNRPANTSLYPLMGNGQDLVYNPHGDQWKQIRKVTALHLMSKNVVNRFQTLREEEISRMLETINLSSLKGEEIDMSDLFNVVVTNVLHRSYTGSYVREEMKELDNATRSFLNCDVNFKKLLGSFCFEDLLPSLSLFDRFTGFRNLLKITYSELDKIMENLISERKKDSFVDVLIHQRDNDKQDYDVKAIMQGVFIAAIESAGLELEWLLSDLVKHPRVMRKAQEEVQRVVGTKSKITSHEIDQMHYLRCIIKETLRLHPPGIVPRETSSKWIQVGGYDIPPKTKMLVNLFAIQRDPKYWENPEDFIPERFEDQNIEFMGHKGYAPFGFGRRNCPGMAYGNSLLEEVMANILYRFDWKMLDGSKVEKLNMDEVSQFVVARKYPLRLVPVQRVQSNT
>BrasrapaChr10.18528
MEQIVFNSHTFLLTLFALFPILFFAILKNKIRSKKIKLPPSPPKLPLIGNLHQIGNLPHKSLQDLSLKHGQFMFVNLGTTPYLVVSTADALEEITKNHDITISNRPTNTSVYPLMGNGQDLLYHPYGDHWKQLRKISAMHLMNKNVVNHRFQTLRDEEISSMLETIHLSSLKGEEINISDMMNTVVSSVLHRSYTGSSKREEKEGLSSSMRFLNWDVKFKKLLGSLCVEDLFPILGLMDRFTGFKTLLKSTYLELDSIMETLISEREKESFVDVLIHQRDNDKLDYDVKAIMQGIFVAGVDSVALELEWLMADLIKHPKVMRKAQEEVHRIVGTKSKISNDEIEKMHYLKCVIKETMRLHPAGVVPRETSSKWIKVGGYDIPPKTKVFVNLYSIQRDPKQWENPDDFIPERFMENNIEFMGSKGYIPFGFGRRNCPGMAFGNTLLEEIIVNLLYRFDWKLPDGSKPEELNMEEVSQFVIAKKYPLRLVPVQRFKSKA
>BrasrapaChr03.1101
MDQIILNSNPFLLTLFALLPVLFFGIVKNKIKLKKLNLPPSPSKLPLIGNLHQIGNLPHNSLHDLSLKHGPLMFVNLGTTRYLIVSSADALEEITKNHDITISNRPTNTSLNPLKGNGQDLVYHPYGDHWKELRKISAIHLMSKNVVNRFQTLRDEEISSMLETIHFSSLKGEEIDMSDMFNTVVSNVVHRSYTGSYKKEEKKGLENATRVFLNWDVKFKKLLGSFCLEDLFPILAWMDRFTGFKTLLKSTYLELDGIMETLINEREKESFVDVLLHQRDNEKLDYDVKAIMQGIFVAAIESVALELEWLLADLIKHPQVMRKAQEEVQRIVGTKPKITNNEIDKMQYLKCVIKETMRLHPAGTVPRETSSKWIKVGGYDIPPKTKLLVNLFSVQRDPKIWENAEDFIPERFLDKSIEYMGSKGYAPFGFGRRNCPGMAYGNALLEEIMANLLYRFDWKIPDGSKPEELNMEEVCQFVVAKKYPLKLVPVPRFKSNA
>CARHR219610.1
MMECFKKQDTYLQELVDETLNPNKVKPETESMIDLLMEIYKIQSFASEFTIDNVKAVVLDIVIAGTDTTAAAIMWGMTYLMKYPRVMKKAQEEVRDYAREKELTFFTEDDVKNLPYFKDLVKETLRIEPIIPLLIPRACIQDTKIAGYDIPAETTINVNAWAVSRDKKEWGPYPDEFRPERFLEKDIDFKGTDYKFLPFGSGRRMCLGMRLGVAMQASKAMGRN
>Aar_scaffold5869_3
MGVNHLFSPTRVATFSHVREDEARNMMENIRKAAEKGEPVDISELMLTFTNSVVCRQAFGKKYNSDGEEMRRFIKILYGSQSVLGKLFFSDFFPWFGFILDDLTGLTSYMKECFEREDVYLQEIIDETLDPNRIKPETESMIDLLMEIYRDQPFSSEFTLENVKAVIGDIVIAGTDTAAAAVVWGMTYLMKYPKVLQKVQTEIRDFIGDKGFVTEEDIKNLPYFRALIKETLRIEPVIPLLIPRACIKDTKIAGYDIPAGTTVNVNVWAVSRDEKEWGTNPDEFRPERFLEKDVDFKGTDYEYIPFGSGRRMCPGMRLGAAMLEVPYANLLYNFNFKLPAGMKADDINMDVMPGLAMHKAHHLMLVPQKVK
>Aar_scaffold6151_2
MEDIIIAIVALATIFIFFLYQKPKTKKYRLPPGPPPLPVIGNLHQLQKLNPQRFFYRLAKTYGPILSYKIGCRTMVVISSAELAKELLKTQDVNFADRPPHRGQEVISYGRRDLALNHYTPYYREMRKMGVNHLFSPTRVATFSHVREDEARNMMENIRKAAEKGEPVDISELMLTFTNSVVCRQAFGKKYNSDGEEMRRFIKILYGSQSVLGKLFFSDFFPWFGFILDDLTGLTSYMKECFEREDVYLQEIIDETLDPNRIKPETEIQTEIRDAIGDRGFVTEEDIKNLPYFRALIKETLRIEPVIPLLIPRACIKDTKIAGYDIPAGTTVNVNVWAVSRDEKEWGTNPDEFRPERFLEKDVDFKGTDYEYIPFGSGRRMCPGMRLGAAMLEVPYANLLYNFNFKLPAGMKPDDINMDVMPGLAMHKAHHLMLVPQKVK
>Aar_C154589_1
MGVNHLFSPTRVATFSHVREDEARNMMENIRKAAEKGEPVDISELMLTFTNSVVCRQAFGKKYNSDGEEMRRFIKILYGSQSVLGKLFFSDFFPWFGFILDDLTGLTSYMKECFEREDVYLQEIIDETLDPNRIKPETESMIDLLMEIYRDQPFSSEFTLENVKAVIGDIVIAGTDTAAAAVVWGMTYLMKYPKVLQKVQTEIRDAIGDRGFVTEEDIKNLPYFRALIKETLRIEPVIPLLIPRACIKDTKIAGYDIPAGTTVNVNVWAVSRDEKEWGTNPDEFRPERFLEKDVDFKGTDYEYIPFGSGRRMCPGMRLGAAMLEVPYANLLYNFNFKLPAGMKPDDINMDVMPGLAMHKAHHLMLVPQKVK
>CARHR219630.1
MEDIIIGVVALAAVLFFFLYQKPKTKQYKLPPGPKGLPLIGNLHQLESLNPQRFFAGWAKEYGPILSYKIGTRTMMVISSAELAKELLKTQDINFADRPPHRGQEVISYGRRDMGMCHFTPYYREIRKMGMNHLFSPTRVATFKHVREEEARRMMDKINKAAETSEAVDLSELMLTFTNSVVCRQAFGKKYNEDGEEMKRFIKILYGTQSVLGKIFFSDFFPFTRFLDDWTGQTAYMMECFERQDSYLQEIIDETLKPNKVKPETESMIDLLMDIYKNQPFASEFTIDNVKAVVMDIVVAGTDTAAAALVWGMTYLMKCPQVMKKAQEEVRDYAREKGLTFLTEEDVKNIPYFRALVKETLRIEPVIPLLLPRNCIKDTKIAGYDIPAGTTVNVNAWAVSRDKKEWGPYPDEFRPERFLEMDIDFKGTDYEFLPFGSGRRMCPGMRLGVAMLEVPYANLLLKYNFRLPDGMKPEELNMDVMPGLAMHKAQHLKLVPEKVIK
>Aa_G79740.t1
MEDIIIGVVALAAVLLFFLYQNPKTKRYKLPPGPPRLPVIGNLHQLQTTNPQRFFYGWAKKYGPIFSYRIGCKTMVVISSAELAKELLKTQDVNFADRPQHRGHEFISNGRSDMALNHYTPFYREVRKMGMNHLFSPTRVATFKHVREEEARRMMFKIDKATEKSEAVDISEFMLTFTNSVVCRQAFGKKYNEDGKEMKRFIEILYGTQSVLGKLFFSDFFPFTGYVLDDLTKLTAYMKECHVKQDTYVQEIIDETLDPNRVQPETESMVDLLMQIYKDQPFAFEFTINNVKGVIMDIVVAGXXXXXAAVVWGMTYLMKYPNVMKKAQAELREYMGQRGSTFATEEDVKNLPYFRALVKETLRIEPVIPLLIPRACIQDTKIAGYDIPAGTMVNVNAWAVSRDEKYWGPNPDEFRPERFLEKDVDFKGTDYEFIPFGSGRRMCPGMRLGAAMLEVPYANLLLNYNFKLPNGMTPEEINMDVMTGLAMHKSEHLKLVPEKVRN
>Aa_G79730.t1
MEDIIIGVLALTAVFLFFFYQKSNAQRHKLPPGPSGLPVIGNLHQLQTTNPQRFFYGWAKKYGPILSYKIGCKTMVVISSAELAKELLKTQDVNFADRPQHRGHEFISYGRRDMALNHYTPYYREIRKMGMNHLFGPARVATFKHVREEEARRMMVKIDKAAERAEPVDISELMLTFTNSVVCRQAFGKKYNEDGAEMKRFIEILYGTQSVLGKIFFSDFFPFTRYVLDDLTSLTAYMKECFERQDTYLQEIIDETLDPKRAKPETESMVDLLMQMYKDQPLASEFTIENVKGVILNIVVAGTDTAAAAVVWGMTYLMKYPNVMKKAQAEVREYVIEKGLTFITEDDVKNLPYFRALVKETLRIEPVIPLLIPRACIQDTKIAGYDIPAGTTVNVNAWAVSRDEKYWGPNPDEFRPERFLEKDVDFKGTDYEFIPFGSGRRMCPGMRLGAAMLEVPYANLLLNYNFKLPNGMRPEDINMDVMTGLAMHKSEHLKLVPEKVNK
>Aa_G67120.t1
MEDIIIGVVGLVAVLLFFLYQNRKTKRYKLPPGPRRLPMIGNLHQLQTTNPQRFFYGWAKKYGPIFSYKIGGKTMVVISSAELTKELLKTQDVNFADRPQHRGHELISYGRRDMAFSHYTPYYREIRKMGMNHLFSPTRVATFKHVREEETRRMLVKINKAADKSEPVDISELMLTFTNSAVCRQAFGKKYNEDGAEMKRFIEILYGTQSVMGKIFFSDFFPFTRYVLDDLTKLTAYMKACFGRQDIYLQEMVDEALDPNRAKPETESMIDLLMQIYKDQPFASKFTTENVKAVIMNIVVAGTDTAAAAVVWGMTYLMKYPNVMKKAQAEVREYVTEKGLTFIAEDDVKNLPYFRALVKETLRIEPVIPLLVPRACIQDTKIAGYDIPAGTTVNVNAWAVSRDEKYWGLNPDEFRPERFLEKDVDYKGTDYEFIPFGSGRRMCPGMRLGVAMLEVPYANLLLNYNFKLPNGMKPEEINMDVMTGLAMHKSEHLKLIPEKVNN
>Aa_G422520.t1
MEDIIIAVVALVAVLLFFLYQNRKTKRPKLPPGPPRLPVIGNLHQLQTINPQRFFYGWAKKYGPIFSYKIGCKTMVVISSAELTKELLKTQDVNFADRPQHRGHEFISYGRRDMAMNHYTPYYREIRKMGMNHLFSPTRVATFKHVREEETRRMLVKINKAADHSEPVDISELMLTFTNSAVCRQAFGKKYNEDGAEMKRFIEILYGTQSVMGKIFFSDFFPFTRYVLDDLTKLTAYMKGCFERQDIYLQEMVDETLDPNRAKPDTESMIDLLMQIYEDQPFATEFTIENVKAVIMNIVVAGTDTAAAAVVWGMTYLMKYPKVMRKAQAELREYVVEKGLTFIAEDDIKNLPYFRALVKETLRIEPVIPLLVPRACIQDTKIAGYDIPAGTTVNINAWAVSRDAKYWGLNADEFRPERFLEKDVDYKGTDYEFIPFGSGRRMCPGMRLGVAMLEVPYANLLLNFNFKLPNGTKAEEINMDVMTGLAMHKSEHLKLVPEKVSK
>BniB005076
MEDVIIGVLAIAAVFFLYQRTKTKRYKLPPGPKALPVIGNLHQLQNLNPQRFFYGWAKKYGPILSYKIGSKTMVVISSAELAKELLKTQDANFSDRPLHRGQEFMSYGRRDMAFHHYTPYYRDIRKMGMNHLFSPTRVATFKHVREEEARRMMDKIGVAADNSKPVDISELMLTFTNSVVCRQAFGKKYNEDGEEMKRFIKILYGSQSVFGKIFFSDFFPFTGYVLDDLTRLTAYMKECFERQDTYLQEIVDETLDPNRVKPETESMIDLLMEIYRDQPFASKFTLENVKAVVLDIVVAGTDTAAAAVVWGMTYLMKYPHVMKKAQAEVREYMRERGLTFVTEDDVKNLPYFRALVKETLRIEPVIPLLVPRCCIQDTKIAGYDIPAGTTVNVNAWAVSRDEKEWGPNPDEFRPERFFEKDVDFKGTDYEFIPFGSGRRMCPGMRLGSAMLEVPYANLLYKFDFKLPNGTKPDEINMDVMTGLAMHKAEHLMLVPEKVNM
>Bo4g191120.1
MEDAIIGVVTIAAVLLFFLFQRTKTKRYKLPPGPKALPVIGNLHQLQNLNPQQFFYGWAKKYGPIFSYKIGSKTMVVISSAELTKELLKTQDVNFSDRPLHRGQEFMSYGRRDMAFHHYTPYYRDIRKMGMNHLFSPTRVATFKHVREEEARRMMDKVGMAADNSKAVDISELMLTFTNSVVCRQAFGKKYNEDGEEMKRFIKILYGSQSVFGKIFFSDFFPFTGYVLDDLTRITAYMKECFERQDTYLQEIVDETLDPYRVKPETESMIDLLMEIYRDQPFASKFTLENVKAVVLDIVVAGTDTAAAAVVWGMTYLMKYPHVMKKAQAEVREYMRERGLTFVTEDDVKNLPYFRALVKETLRIEPVIPLLVPRRCSQNTKIAGYDIPAGTTVNVNAWAVSRDEKEWGPNADEFRPERFFEKDVDFKGTDYEFIPFGSGRRMCPGMRLGSAMLEVPYANLLYKFDFKLPNGMKPDEINMDVMTGLAMHKAEHLMLVPEKVNV
>BrasrapaChr04.19887
MEDVIIGVVTIAAVLFFILFQRTKTKRYKLPPGPKALPVIGNLHQLQNLNPQRFFYGWAKKYGPIFSYKIGSKTMVVISSAELTKELLKTQDVNFSDRPLHRGQEFMSYGRRDMAFHHYTPYYRDIRKMGMNHLFSPTRVATFKHVREEEARRMMDKIGVAADNSNAVDISELMLTFTNSVVCRQAFGKKYNEDGEEMKRFIKILYGSQSVFGKVFFSDFFPFTGYVLDDLTRLTAYMKECFERQDTYLQEIVDETLDPNRVKPETDSMIDLLMEIYRDQPFASEFTLENVKAVVLDIVVAGTDTAAAAVVWGMTYLMKYPHVMKKAQAEVREYMRERGLTFVTEDDVKNLPYFRALVKETLRIEPVIPLLVPRRCSQNTKIAGYDIPAGTTVNVNAWAVSRDEKEWGPNADEFRPERFFEKDVDFKGTDYEFIPFGSGRRMCPGMRLGSAMLEVPYANLLYKFDFKLPNGMKPDEINMDVMTGLAMHKAEHLMLVPEKVNV
>SI_scaffold2770_6
MEDIIIAAVALSAVLLFFLYQKPITKRYKLPPGPKALPVIGNLHQLQSLNPQRFFYGWAKKYGPILSYKIGTKTMVVISSAELAKELLKTQDINFADRPEHRGQEHMSYGRRDMAFHHYTPYYREIRKMGMNHLFSPTRVATFKHVREEEARHMMAKIGKAAEKSEAVDISELMLTFTNTVVCRQAFGKKYNEDGEEMKRFIKILYGTQSVFGKIFFSNFFPYTRYILDDLTGLTTYMNECFERQDTYLQEIINETLDPNRAKPETESMIDLLMEIYREQPFASKFTLENVKAVVLDIVVAGTDTAAAAVVWGMTYLMKYPQVMKKAQAEVRDYMKEKGSKFVTEDDVKNLPYFRALVKETLRVEPVIPLGVPRCCIQDTKIAGYDIPKGTTVNVNSWAVSRDEKEWGPNPDEFRPERFFEKNVDFKGTDYEFIPFGSGRRMCPGMRLGSAMLEVPYANLLYKFNFNLPNGMKPDDINMDVMTGLAMHKAEHLKLVPQKVSDSF
>c0006_00277
MEDIIIVAVALTAVLFFFLYQNPKTKRYKLPPGPKALPVIGNLHQLPKLNPQRFFFGWAKEKYGPILSYKIGSKTMVVISSAELAKELLKTQDVNFADRPQHRGQEYMSYGRRDMAFHHYTPYYREIRKMGMNHLFSPTRVATFKHVREEEARRMMAKIEKAAEKSEAVDIGELMLTFTNSVVCRQAFGKKYNEDGEEMKRFIKILYGSQGVFGKIFFSDFFPFTRYILDDLTGLTAYMKDCFERQDTYLQEIIDETLDPNRVKPETEGMIDLLMDIYRDQPFASEFTLENVKAVVLDIVVAGTDTAAAAVVWGMTYLMKYPQVMKKAQAELRDYMRERGLTFVTEDDVKNLPYFRALVKETLRIEPVIPLGVPRCCIQHTKIAGYDIPKGTTVNVNSWAVSRDEKEWGPNPDDFRPERFFEKDVDFKGTDYEFIPFGSGRRMCPGMRLGSAMLEVPYANLLYKFDFKLPNGMKPEEINMDVMTGLAMHKSDHLKLVPVKVNI
>Carubv10004635m
MEDITIAVVALAAVLLFFLYQKPKTKRYKLPPGPTPLPVIGNLFQLEKLNPQRFFAGWAKKYGPIFSYKIGKKTMMVISSAELAKELLKTQDVNFADRPQHYGHEFISYGRRDMALNHYTPYYREMRKMGMNHLFSPVRVATFKHVREEEARRLIYKIDKAAEKSEVVDISELMLTFTNSVVCRQAFGKKYNEEGEEMKRFITILYGTQSVLGKIFFCDFFPFCGFLDDLSGLTAYMKDCFVRQDTYLQEVINEAVDPKRAKPETESMIDLLMEIYKEQPFNYEFTVDNVKAIVMDIVVAGTDTAAAAVVWGMTYLMKYPHVLKKAQAEIREYMRDRGSTFITEDDVKNLTYFKALVKETLRIEPVIPLLIPRACIQDTKIAGYDIPAGTTVNVNAWAVSRDEKEWGPNPDEFRPERFLEKDVDFKGTDYEFIPFGSGRRMCPGMRLGAAMLEVPYANLLLNYNFRLPDGMKPDEINMDVMTGLAMHKSQHLKLVPEKFKMY
>Csa00382s010.1
MEDITIGLVALAAVLLFFLYQKPKTKRYKLPPGPSPLPVIGNLHQLEKLNPQRFFARWAKKYGPILSYKIGSRTMMVISSAELAKELLKTQDVNFANRPQHHGHEFISYGRRDMALNHYTPYYREMRKMGMNHVFSPARVATFKHVREEEARRMIYKIDKAAEKSEAVDISELMLTFTNSVVCRQAFGKKYNEEGEEMKRFISILYGTQSVLGKIFFADFFPYCGFLDNLSGLTAYLKECFDRADLYLQEVVNETLDPKRAKPETESMIDLLMGIYEAQPLASEFTIDNVKAVIMDIIVAGTDTAAAAVVWGMTYLMKYPQVLKKAQAEVREYMREKGSTFVNEDDVKNLPYFKALVKETLRIEPVIPLLIPRACIQDTKIAGYDVPAGTTVNVNAWAVSRDEKEWGPNPDEFRPERFFEKDVDFKGTDYEFIPFGSGRRMCPGMRLGAAMLEVPYANLLLNYNFRLPNGMKPDEINMDVMTGLAMHKAQHLKLVPEKVNMY
>Csa12g061690.1
MEDITIGLVALAAVLLFFLYQKPKTKRYKLPPGPSPLPVIGNLHQLEKLNPQRFFARWAKKYGPILSYKIGSRTMMVISSAELAKELLKTQDVNFANRPQHHGHEFISYGRRDMALNHYTPYYREMRKMGMNHVFSPARVATFKHVREEEARRMIYKIDKAAEKSEAVDISELMLTFTNSVVCRQAFGKKYNEEGEEMKRFISILYGTQSVLGKIFFADFFPYCGFLDNLSGLTAYLKECFDRADLYLQEVVNETLDPKRAKPETESMIDLLMGIYEAQPLASEFTIDNVKAVIMDIIVAGTDTAAAAVVWGMTYLMKYPQVLKKAQAEVREYMREKGSTFVNEDDVKNLPYFKALVKETLRIEPVIPLLIPRACIQDTKIAGYDVPAGTTVNVNAWAVSRDEKEWGPNPDEFRPERFFEKDVDFKGTDYEFIPFGSGRRMCPGMRLGAAMLEVPYANLLLNYNFRLPNGMKPDEINMDVMTGLAMHKAQHLKLVPEKVNMY
>Csa00908s020.1
MEDITIGLVALAAVLLFFLYQKPKTKRYKLPPGPSPLPVIGNLHQLEKLNPQRFFARWAKKYGPILSYKIGSRTMMVISSAELAKELLKTQDVNFANRPQHHGHEFISYGRRDMALNHYTPYYREMRKMGMNHVFSPARVATFKHVREEEARRMIYKIDKAAEKSEAVDISELMLTFTNSVVCRQAFGKKYNEEGEEMKRFISILYGTQSVLGKIFFADFFPYCGFLDNLSGLTAYLKECFDRADLYLQEVVNETLDPKRAKPETESMIDLLMGIYEAQPLASEFTIDNVKAVIMDIIVAGTDTAAAAVVWGMTYLMKYPQVLKKAQAEVREYMREKGSTFVNEDDVKNLPYFKALVKETLRIEPVIPLLIPRACIQDTKIAGYDVPAGTTVNVNAWAVSRDEKEWGPNPDEFRPERFFEKDVDFKGTDYEFIPFGSGRRMCPGMRLGAAMLEVPYANLLLNYNFRLPNGMKPDEINMDVMTGLAMHKAQHLKLVPEKVNMY
>Csa10g033000.1
MEDIIIGLVALAAVLLFFLYQKPNTKRYKLPPGPSPLPVIGNLHQLEKLNPQRFFARWAKKYGPILSYKIGSRTMMVISSAELAKELLKTQDVNFANRPQHHGHEFISYGRRDMALNHYTPYYREMRKMGMNHVFSPARVATFKHVREEEARRMIYKIDKAAEKSEAVDISELMLTFTNSVVCRQAFGKKYNEEGEEMKRFISILYGTQSVLGKIFFADFFPYCGFLDNLSGLTAYLKECFDRADLYLQEVVNETLDPKRAKPETESMIDLLMGIYEAQPLASEFTIDNVKAVIMDIIVAGTDTAAAAVVWGMTYLMKYPQVLKKAQAEVREYMREKGSTFVNEDDVKNLPYFKALVKETLRIEPVIPLLIPRACIQDTKIAGYDVPAGTTVNVNAWAVSRDEKEWGPNPDEFRPERFFEKDVDFKGTDYEFIPFGSGRRMCPGMRLGAAMLEVPYANLLLNYNFRLPNGMKPDEINMDVMTGLAMHKAQHLKLVPEKVNMY
>Araly1_493537
MEDIIIGVVALAAVLLFFLYQKPKTKRYKLPPGPSPLPVIGNLLQLQKLNPQRFFAGWAKKYGPILSYRIGSRTMVVISSAELAKELLKTQDVNFADRPPHRGHEFISYGRRDMALNHYTPYYREIRKMGMNHLFSPTRVATFKHVREEEARRMMDKINKAADKSEVVDISELMLTFTNSVVCRQAFGKKYNEDGEEMKRFIKILYGTQSVLGKIFFSDFFPYCGFLDDLSGLTAYMKECFERQDTYIQEVVNETLDPKRVKPETESMIDLLMEIFKEQPFASEFTVDNVKAVILLIVVAGTDTAAAAVVWGMTYLMKYPQVLKKAQAEVREYMKEKGSTFVTEDDVKNLPYFRALVKETLRIEPVIPLLIPRACIQDTKIAGYDIPAGTTVNVNAWAVSRDEKEWGPNPDEFRPERFLEKEVDFKGTDYEFIPFGSGRRMCPGMRLGAAMLEVPYANLLLNFNFKLPNGMKPDDINMDVMTGLAMHKSQHLKLVPEKVNKY
>AT4G13770_AtCYP83A1
MEDIIIGVVALAAVLLFFLYQKPKTKRYKLPPGPSPLPVIGNLLQLQKLNPQRFFAGWAKKYGPILSYRIGSRTMVVISSAELAKELLKTQDVNFADRPPHRGHEFISYGRRDMALNHYTPYYREIRKMGMNHLFSPTRVATFKHVREEEARRMMDKINKAADKSEVVDISELMLTFTNSVVCRQAFGKKYNEDGEEMKRFIKILYGTQSVLGKIFFSDFFPYCGFLDDLSGLTAYMKECFERQDTYIQEVVNETLDPKRVKPETESMIDLLMGIYKEQPFASEFTVDNVKAVILDIVVAGTDTAAAAVVWGMTYLMKYPQVLKKAQAEVREYMKEKGSTFVTEDDVKNLPYFRALVKETLRIEPVIPLLIPRACIQDTKIAGYDIPAGTTVNVNAWAVSRDEKEWGPNPDEFRPERFLEKEVDFKGTDYEFIPFGSGRRMCPGMRLGAAMLEVPYANLLLSFNFKLPNGMKPDDINMDVMTGLAMHKSQHLKLVPEKVNKY
>Araly1_864718
MEDIIGVVALAAVLLFFMYQKPKTKRFKLPPGPSPLPLNPQRFFAGWAKKYGPILSYKIGTRTMVVISSAELAKELLKMQDVNFADRPPHRGHEFISYCRRDHMALNHYTPYYREIRKMGMNHLFSPTARRMMNKINKAADKSEVVDISELMLTFTNSVVCRQAFGKKYNEDGEEMKRFIKIIYGTQSVLGNIFFSDFFPYSSFLDDLSGLTVYMKECFERQDTYIQEIVNETLDPKRFKPETESMIDLLMEIYKEQPFASEFTVDNDIVVAGTDTAAAAVVWGMTYLMKYPQVMKNAQAEVRDYMKEQGLTFVTEEDVKNLPYFRALVKETLRIEPVIPLLIPRACIQDTKIAGYDIPAGTTVNVNAWAVSRDEKEWGPNPDEFRPERFLEKEVDFKGTDYEFIPFGSGRR
>Araly1_864731
MEDIIGVVALAAVLLFFMYQKPKTKRYKLPPGPSPLPLNPQRFFAGWAKKYGPILSYKIGTRTMVVISSAELAKELLKMQDVNFADRPPHRGHEFISYCRRDHMALNHYTPYYREIRKMGMNHLFSPTARRMMNKINKAADKSEVVDISELMLTFTNSVVCRQAFGKKYNEDGEEMKRFIKIIYGTQSVLGNIFFSDFFPYSSFLDDLSGLTVYMKECFERQDTYIQEIVNETLDPKRFKPETESMIDLLMEIYKEQPFASEFTVDNVEFS
>Lme_scaffold313.19
MIVISSAELAKELLKTQDVNFADRPQHRGQEVISYGRRDMGMNHYTPYYREIRKMGMNHLFSPTRMATFKHVREEEAKTMMDKNKKAAENSEPVDISETMLTFTNSVVCRQAFGKKYNVDGEEMKRFINILYGTQSLTAYMMDCFKRQDTYLQEVVDETLDPNRVKPETDSMIDLLMQIYKNQPFASEFTLENVKAVVMDIVVAGTDTAAAAVVWGMTYLMKYPEVMKKAQTEVREYAKERGLTFVTEDDVKNLPYFRALVKETLRIEPVIPLLIPRACIQDTKIAGYDIPAGTSVNVNAWVLSRDENEWGSNSHEFRPERFLEKDIDFKGTDYEFLPFGSGQRMCPGMRLGAARLEFPYANLLLNFNFKMPKGMTIKDINMDVMTGLAMHKAQHLLLVPEKVN
>Lme_scaffold68.51
MEDIIIAVVALAAVLVFFLYQKPKTRRYKLPPGPSGLPVIGNLHQLQKLNPQRFFYGWAKKYGPILSYKIGNKTMVVISSAELAKELLKTQDVNFADRPQHRGQELISYGRRDMGMNHYTPYYREIRKMGMNHLFSPTRVATFKHVREEEAKTMMDKISQAADNSEPVDISEIMLTFTNSVVCRQAFGKKYNEDGEEMKRFINILYGTQSVLGMVFFSDYFPFCRFLDDWTGLTAYMMDCFKRQDTYLQEVVDETLDPNRDKPETESMIDLLMDIYKNQPFSSEFTLENVKAVVMDIVVAGTDTAAAAVVWGMTYLMKYPEVMKKAQAEVREYAKERGLSFVTEDDIKNLPYFRALVKETLRIEPVIPLLIPRACIQDTKIAGYDIPAGTTVNVNAWALSRDEKEWGPNSHEFRPERFLEKDIDFKGTDYEFLPFGSGRRMCPGMRLGAAMLEVPYANLLLNFNFKMPKGMTTEDINMDVMTGLAMHKAQHLLLVPQKVNKINLSVISTV
>Lme_scaffold18.71
MEDIIIAVVALAAVLVFFLYQKPKTKRYKLPPGPSGLPVIGNLHQLQKLNPQRFFYGWAKKYGPILSYKIGNKTMVVISSAELAKELLKTQDVNFADRPQHRGQELISYGRRDMGMNHYTPYYREIRKMGMNHLFSPTRVATFKHVREEEAKTMMDKINKAAENSEPVDISEIMLTFTNSVVCRQAFGKKYNEDGEEMKRFINILYGTQSVLGMVFFSDYFPFCRFLDDWTGLTAYMMDCFKRQDTYLQEVVDETLDPNRVKPETESMIDLLMEIYKNQPFASEFTLENVKAVVMDIVVAGTDTAAAAVVWGMTYLMKYPEVMKKAQAEVRDYVKERGLTLVTEDDVKNLPYFRALVKETLRIEPVIPLLIPRACIHDTKIAGYDIPAGTTVNVNAWALSRDEKEWGPNSHEFRPERFLEKDIDFKGTDYEFLPFGSGRRMCPGMRLGAAMLEVPYANLLLNFNFKMPKGMTIEDINMDVMTGLAMHKAQHLLLVPQKVNNW
>Lme_scaffold183.22
MEDIIIAVVALAAVLLFFLYQKPKTKRYKLPPGPSGLPVIGNLHQLQKLNPQRFFYGWANKYGPILSYKIGNKTMVVISSAELAKELLKTQDVNFADRPQHRGQELISYGRRDMGMNHYTPYYREIRKMGMNHLFSPTRVATFKHVRAEEAKTMMDKITKAAENSEPVDISEIMLTFTNSVVCRQAFGKKYNEDGEEMKRFINILYGTQSVLGMVFFSDYFPFCRFLDDWTGLTAYMMDCFKRQDTYLQEVVDETLDPNRVKPETESMIDLLMEIYKNQPFASEFTLENVKAVVMDIVVAGTDTAAAAVVWGMTYLMKYPEVMKKAQAEVREYAKERGLTFVTEDDVKNLPYFRALVKETLRIEPVIPLLIPRACIQDTKIAGYDIPAGTTVNVNAWALSRDEKEWGSNSHEFRPERFLEKDIDFKGTDYEFLPFGSGRRMCPGMRLGAAMLEVPYANLLLNFNFKMPNGMKLEDINMDVMTGLAMHKAQHLLLVPEKVNKW
>CARHR219550.1
MEDIIIGAVALAAVFLFFLYKNQNTKHYKLPPGPLGLPVIGNIHQLEKLNPQRFFAGWAKKYGPILSYKIGKRPMVVISSAELAKELLKTQDVNFADRPQHRGQEFITYGRRDMAFNQYTPYYREIRKMGMNHLFSPTRVATFKHVREEEARRMMDKINKASETSEAVDLSELMLTFTNSVVCRQAFGKKYNEDGQEMKRFIKILYGTQSVFGLTFFSDFFPFCRFLDDWTGLTKYMMECFERQDTYLQEIVKETLNPNKVKPETESMIDLLMEIYKDQPFASEFTLENVKAVVLDIVVAGTDTAAAAVVWGMTYLTKYPQVMKKAQAEVRDYAREKGLTFLTEDDVKNLPYFRALVKETLRIEPVIPLLVARNCIKDTKIAGYDIPAGTTVNVNVWAVSRDEKEWGPNPDEFRPERFLEKDVDFKGTDYGFIPFGSGRRMCPGMRLGAAMMEVPYANLLLNFNFRLPNGMKPEEINMDVMTGVAMHKSQHLMLVPEKVIKY
>LA_scaffold1183_26
MEDIIIALVALAVIFLFFLFQKPKTKHYKLPPGPKGLPVIGNLHQLSKLNPQRFFAGWAKQYGPILSYKMGSKVFVVVSSAELTKELLKTQDINFADRPQHRGQEFITYGRRDMAFNHYTPYYREIRKMGMNHLFSPTRVATFKHVREEETRKMMDKVRKAAESSEAVDISELMLTFTNSAVCRQAFGKKYNEDGEEMKRFIKILYGTQSVFGKIFFSDFFPFCRFLDDWTGLTAYLMECFERQDTYLQEIIDDTLNPNRVKPETESMIDLLMEIYKDQPFASEFTIENVKAVVLDIVVAGTDTAAAAVVWGMTYLMKYPEVMKKAQGEVREYVKEKGLKFISEDEVKNLPYFKALVKETLRIEPVIPLLVPRACIQDTKIAGYDIPAGTTVNVNAWAVSRDEKEWGPNPDEFRPERFLEKDVDFKGTDYEFIPFGSGRRMCPGMRLGVAMLEVPFVNLLLNFNFKLPGGMKPDEIKMDVMTGVAMHKSEHLKLVPEKVIM
>Thhalv10024982m
MEDIIIGVVALVAVLLFFLSQKTNTKRYKLPPGPKALPLIGNLHQLQQTNPQRFFHGWAKNYGPILSYKIGNRIMMVVSSAELTKELLKTQDVNFANRPPHRGHVLMTYGRSDMAMNHYTPLYREMRKMGMNHLFSPTRVATFKHVREEEAKHMMAKIEKAAERSEPVDISELMLTFTNTVVCRQAFGKKYNEDGEEMKRFIKILYGTQSVLGKIFFSDFFPFSGFLDNWTGLTKYMMDCFERQDTYIQEIIDETLDPNRVKPETESMIDLLMEVYKEQPFASKFTIGNVKGVILNIVVAGTDTAAAAVVWGMTYLMKYPEVRKKAQAEVRDYAREKGLTFITEDDIKNLPYFRALVKETLRIEPVIPLLIPRCCIQDTKIAGYDVPAGTTVNVNAWAVSRDEKEWGPNPDEFRPERFLEKDVDFKGTDYEFIPFGSGRRMCPGMRLGAVMIEVPYANLLLNFDFKLPNGMKPEDINMDVMTGLAMHKAVHLKLVPEKVSK
>Tsa7g10780
MEDIIIGVVALVAVLLFFLSQKTNTKRYKLPPGPKALPLIGNLHQLQQTNPQRFFHGWAKNYGPILSYKIGNRIMMVVSSAELTKELLKTQDVNFANRPPHRGHVLMTYGRSDMAMNHYTPLYREMRKMGMNHLFSPTRVATFKHVREEEAKHMMAKIEKAAERSEPVDISELMLTFTNTVVCRQAFGKKYNEDGEEMKRFIKILYGTQSVLGKIFFSDFFPFSGFLDNWTGLTKYMMDCFERQDTYIQEIIDETLDPNRVKPETESMIDLLMEVYKEQPFASKFTIGNVKGVILNIVVAGTDTAAAAVVWGMTYLMKYPEVRKKAQAEVRDYAREKGLTFITEDDIKNLPYFRALVKETLRIEPVIPLLIPRCCIQDTKIAGYDVPAGTTVNVNAWAVSRDEKEWGPNPDEFRPERFLEKDVDFKGTDYEFIPFGSGRRMCPGMRLGAVMIEVPYANLLLNFDFKLPNGMKPEDINMDVMTGLAMHKAVHLKLVPEKVSK
>Esa_XP_006414858.1
MEDIIIGVVALVAVLLFFLSQKTNTKRYKLPPGPKALPLIGNLHQLQQTNPQRFFHGWAKNYGPILSYKIGNRIMMVVSSAELTKELLKTQDVNFANRPPHRGHVLMTYGRSDMAMNHYTPLYREMRKMGMNHLFSPTRVATFKHVREEEAKHMMAKIEKAAERSEPVDISELMLTFTNTVVCRQAFGKKYNEDGEEMKRFIKILYGTQSVLGKIFFSDFFPFSGFLDNWTGLTKYMMDCFERQDTYIQEIIDETLDPNRVKPETESMIDLLMEVYKEQPFASKFTIGNVKGVILNIVVAGTDTAAAAVVWGMTYLMKYPEVRKKAQAEVRDYAREKGLTFITEDDIKNLPYFRALVKETLRIEPVIPLLIPRCCIQDTKIAGYDVPAGTTVNVNAWAVSRDEKEWGPNPDEFRPERFLEKDVDFKGTDYEFIPFGSGRRMCPGMRLGAVMIEVPYANLLLNFDFKLPNGMKPEDINMDVMTGLAMHKAVHLKLVPEKVSK
>LA_scaffold700_5
MEDIIIIGVVALAAVLFFFLSRNSKAKQYKLPPGPPGLPVIGNLHQLQRLNPQRFFYGWAKKYGPIFSYKIGSKTMVVISSAELAKELLKTQDVNFADRPQHRGHELISYGRRDMAFNHYTPYYREIRKMGMNHLFSPTRVATFKHVREEEAKRMMFKINKAAEKSEAVDISELMLTFTNSVVCRQAFGKKYNEDGEEMKRFIKILYGTQSVVGKIFFSDFFPFCRFLDDWTGLTRYMNECFERQDTYLQEIVDETLNPNKVKPETESMIDLLMEIYKDQPFASEFTIENVKAVVLDIVVAGTDTAAAAVVWGMTYLMKYPKVLKKAQAEVRDYVRERGPERFLEKDVDFKGTDYEFIPFGSGRRMCPGMRLGAAMLEVPFANLLLNFNFKLPNEMKPEEINMDVMTGIAMHKSQHLMLVPEKVNKY
>c0006_00278
MEDIIIGLVALVAVLLFFLSQKPKTKRYKLPPGPRALPLIGNLHQLKQINPQRFFHGWAKQYGPILSYKIGNKTMVVISSAELSKELLKTQDANFANRPQHRGHEFITYGRSDMAMNHYTPLYREIRKMGMNHLFSPTRVATFKHVREDEARRMMAKIEKAAEKSEAVDIGELMLTFTNSVVCRQAFGKKYNEDGEEMKRFIRILYGTQGVLGKIFFSDFFPFSRFLDDWTGLTAYMKECFERQDTYIQEIIDETQDPNRVKPETEGMIDLLMDVYKDQPFASEFTIKNVKGVILNIVIAGTDTAAAAVVWGMTYLMKYPQVMKKAQAEVREYARERGLTFITEDDVKNLPYFRALVKETLRIEPVIPLLIPRCCIQDTKIAGYDIPAGTTVNVNAWAVSRDEKEWGPNPDEFKPERFLEKDVDFKGTDYEFIPFGSGRRMCPGMRLGAAMLEVPFANLLLKFDFKLPNGMKPDEINMDVMTGLAMHKSEHLKLIPKKVRT
>CARHR219650.1
MEDIIIAVVALAAVFLFFLSQKTKTKEYKLPPGPRALPVIGNLHQLTKLNPQRFFAGWAKKYGPILSYKIGSKIFVVVSSAELTKELLKTQDVNFADRPQHRGHEFISYGRRDMAMNHYTPYYREIRKMGMNHLFSPTRVATFKHVREEEARKMMDKIHKAAETSEAVDISELMLTFTNSVVCRQAFGKKYNEDGDEMKRFIQILYGTQSVLGKIFFSDFFPFCGFLDDWTGLTAYMMECFERQDTYLQEIVDETLKPNRVKPETESMIDLLMEIYKDQPFASEFTIENVKAVVLNIVIAGTDTAAAAVVWGMTYLMKYPEVMKKAQAEVRGYVKERRLTFVTEDDVKNLPYFRSLVKETLRIEPVIPLLIPRACIQDTKIAGYDIPAGTTVNVNAWAVSRDETEWGPNPDEFRPERFLEKDVDFKGTDYEFIPFGSGRRMCPGMRLGAAMLEVPFANLLLNFNFRLPDGMKPEEINMDVMTGLAMHKSQHLKLVPEKVIM
>CARHR219650.2
RGLTAYMMECFERQDTYLQEIVDETLKPNRVKPETESMIDLLMEIYKDQPFASEFTIENVKAVVLNIVIAGTDTAAAAVVWGMTYLMKYPEVMKKAQAEVRGYVKERRLTFVTEDDVKNLPYFRSLVKETLRIEPVIPLLIPRACIQDTKIAGYDIPAGTTVNVNAWAVSRDETEWGPNPDEFRPERFLEKDVDFKGTDYEFIPFGSGRRMCPGMRLGAAMLEVPFANLLLNFNFRLPDGMKPEEINMDVMTGLAMHKSQHLKLVPEKVIM
>BniB034719
MEDIIIGVVALAAIIFFFLSQKSKTKLPPGPRGLPLIGNLHQLSQLNPQRFFYGWAKKYGPILSYKIGSRTMVVISSAELTKELLKTQDVNFADRPPHRGHELMTYGRSDMAMNHYTPLYREMRKMGMNHLFSPTRVATFNHVREDEARKMMAKIEKAAERSEPVDISELMLTFTNSVVCRQAFGKKYNEDGEEMKRFIKILYGTQSVLGKIFFSDFFPFFGFLDNWTGLTAYMMECFERQDTYIQEIIDETIDPNRVKPETESMIDLLMGIYKDQPFASKFTLENVKGMILNIVVAGTDTAAAAVVWGMTYLMKYPQVMKKAQAEVREYAREKGSTFITEDDVKNLPYFRALVKETLRIEPVIPLLIPRVCIQDTRIAGYDIPAGTTVNVNAWAVSRDEKEWGPNPDEFRPERFLDKDVDFKGTDYEFIPFGSGRRMCPGMRLGAAMLEVPFANLLLKFDFKLPAGMKAEEINMDVMTGLAMHKSVHLKLVPTKVSK
>IiCYP83A1
MYPFKSSKFQLRMDDITIGVVAVLAAVLFFFVSQKSKTKRYKLPPGPRGLPVVGNLLQLSQVNPQRFFHGWAKKYGPIFSYKIGNKTMVVISSAELTKELLKTQDVNFANRPQHRGHEVITYGRSDMAMNHYTPYYREMRKMGMNHLFSPTRVATFKHVREEEARTMMAKIEKAAERSEPVDISELMLTFTNSVVCRQAFGKKYNEDGEEMKRFIKILYGTQSVLGKIFFSDFFPFFGFLDDWTGLNAYMMECFERQDTYIQEIIDETLDPNRVKPETESMIDLLMEIYKDQPFASKFTLENVKGVVLNIVVAGTDTAAAAVVWGMTYLMKYPQVMKKAQAEVRDYARESGLTFITEDDVKNLPYFRALVKETLRIEPVIPLLIPRACIQDTKIAGYDIPAGTTVNVNAWAVSRDEKEWGPNPDEFKPERFLEKDVDFKGTDYEFIPFGSGRRMCPGMRLGAAMLEVPFANLLLNFNFKLPNGMKPEEINMDVMTGLAMHKSDHLKLVPEKVRK
>Rsa10030406
MEDIIIGVVALAAVLLFFLSQKSKTKRYKLPPGPRGLPVIGNLHQLSQLNPQRFFYGWAKKYGPIFSYKIGSQTMVVISSAELTKELLKTQDVNFANRPQHRGHEFITYGRSDMAMNHYTPYYREMRKMGMNHLFSPTRVATFKHVREEEARTMMAKIEKAAERSEPVDISELMLTFTNSVVCRQAFGKKYNEDGEEMKRFIKILYGTQSVLGKIFFSDFFPFLGFLDDWTGLTAYMMECFERQDTYIQEIIDETLDPNRVKPETESMIDLLMEIYRDQPFASKFTLENVKGVILNIVVAGTDTAAAAVVWGMTYLMKYPQVMKKAQAEVREYAREKGSTFITEDDVKNLPYFRALVKETLRIEPVIPLLIPRACIQDTKIAGYDIPSGTTVNVNAWAVSRDEKEWGPNPDEFRPERFLEKDVDFKGTDYEFIPFGSGRRMCPGMRLGAAMLEVPFANLLLKFDFKLPNGMKAEEINMDVMTGLAMHKSDHLKLVPEKVSK
>Bo4g130780.1
MEDIIIGVVALAAVLLFFLSQKSKTKRYKLPPGPRGLPVIGNLHQLSQLNPQRFFYGWAKKYGPIFSYKIGSQTMVVISSAELTKELLKTQDVNFANRPQHRGHEFITYGRSDMAMNHYTPYYREMRKMGMNHLFSPTRVATFKHVREEEARTMMVKVEKAAERAEPVDISELMLTFTNSVVCRQAFGKKYNEDGEEMKRFIKILYGTQSVLGKIFFSDFFPLFGFLDDWTGLTAYMMECFERQDTYIQEIIDETLDPNRAKPETESMIDLLMEIYKDQPFASKFTIENVKGVILNIVVAGTDTAAAAVVWGMTYLMKYPQVMKKAQAEVRKYAREKGSTFITEDDVKNLPYFRALVKETLRIEPVIPLLIPRACIQDTKIAGYDIPAGTTVNVNAWAVSRDEKEWGPNPDEFKPERFLEKDVDFKGTDYEFIPFGSGRRMCPGMRLGAAMLEVPFANLLLNFNFKLPNGMKPEEINMDVMTGLAMHKSDHLKLVPEKVSK
>BrasrapaChr04.5744
MEDIIIGVVALAAVLLFFLSQKSKTKRYKLPPGPRGLPVIGNLHQLSQVNPQRFFYGWAKKYGPIFSYKIGSQTMVVISSAELTKELLKTQDANFANRPQHRGHEFITYGRSDMAMNHYTPYYREMRKMGMNHLFSPTRVATFKHVREEEARTMMAKVEKAAERAEPVDISELMLTFTNSVVCRQAFGKKYNEDGEEMKRFIKILYGTQSVLGKIFFSDFFPFFGFLDDWTGLTAYMKECFERQDTYIQEIIDETLDPNRAKPETESMIDLLMEIYKDQPFASKFTIENVKGVILNIVVAGTDTAAAAVVWGMTYLMKYPQVMKKAQAEVREYAREKGSTFITEDDVKNLPYFRALVKETLRIEPVIPLLIPRACIQDTKIAGYDIPAGTTVNVNAWAVSRDEKEWGPNPDEFKPERFLEKDVDFKGTDYEFIPFGSGRRMCPGMRLGAAMLEVPFANLLLNFNFKLPNGIKPEEINMDVMTGLAMHKSDHLKLVPEKVSK
>Cpa_XP_021902795.1
MDWVILLAALPLLLVLVFQKYKNAPRLPPGPKGLPFIGNLHQMESHNPQHFMHRLSKIYGPIMSFKIGSKRVVVVSSAELAKEALKTQDLNFCNRPLLCGQQKMSYKGLDLGFGQYTPYYREMRKLYVINLFSPKTVQSFSPVRVDEVSRMMDKMTKAALKAEIIDLSEMMLSFTNAVVCRTAFGKRYAEYGEEMRRFIELLYETQAMLGVFFFTDYFPYLGWLDHFTGLRSRLNKAAKALDIFLQGIINERLDPNMPKPEKECLIDLLLQFCKDQPFSSVEFTHQNVKALIMDVVIAGTDTAAAAVVWAMTYLMKNPEALKKVQEEVRSLVGDRGYVTEDDVPNLTYMKAVVKEALRLEPVIPLLLHREALEDCKIGGYDIPAKTILQVNAWAIARDREAWGQNPEEFRPERYIDKPVDYKGQDFELIPFGSGRRMCPGMHLGVAMLELPFANLLYKFDWELPPGVKAEEIKMDVMTGLAMHKKDHLLLLPKKHI
>Thhalv10010978m
MDLFLIIATVAAAMVAYLLLRCTTKKSLRLPPGPRGLPIIGNLHQMEKFNPQQFFFRLSKLYGPIFTMKLGSRHLVMISSAELAKELLKTQDLNFTARPLLKGQQTMSYQGRDLGFGQYTAYYREMRKMCMVNLFSPNRVASFLPVREEECQRMMDKIYKAVDQSGTVDLSELLLSFTNCVVCRQAFGKRYNESGAEMRRFISILFETQAFLGTLFFSDLFPYFGFVDNLTGLNARLKKAFKELDTYLQELLDETLDPNRPKPERESFIDLLMTSHKDQPFSVEFTHENVKAMIFEVRNVVGNKGYVSEEDIPNLPYLKAVIKESLRLELVIPILLPRETIADAKIGGYDIPAKTMIQVNSWAVSRDTAAFMNEKKGVDFKGQDFELLPFGSGRRMCPAMHLRVAAVEIPFTNLLYRFDWSLPKGVKSEDINIDVMPGLAMHKKDPLVFAQRSYI
>Tsa5g19430
MDLFLIIATVAAAMVAYLLLRCTTKKSLRLPPGPRGLPIIGNLHQMEKFNPQQFFFRLSKLYGPIFTMKLGSRHLVMISSAELAKELLKTQDLNFTARPLLKGQQTMSYQGRDLGFGQYTAYYREMRKMCMVNLFSPNRVASFLPVREEECQRMMDKIYKAVDQSGTVDLSELLLSFTNCVVCRQAFGKRYNESGAEMRRFISILFETQAFLGTLFFSDLFPYFGFVDNLTGLNARLKKAFKELDTYLQELLDETLDPNRPKPERESFIDLLMTSHKDQPFSVEFTHENVKAMIFVPQEEVRNVVGNKGYVSEEDIPNLPYLKAVIKESLRLELVIPILLPRETIADAKIGGYDIPAKTMIQVNSWAVSRDTAAFMNEKKGVDFKGQDFELLPFGSGRRMCPAMHLRVAAVEIPFTNLLYRFDWSLPKGVKSEDINIDVMPGLAMHKKDPLVFAQRSYI
>CARHR239400.1
MDLILIIAGLIAAAAFFFLRSTTKKSLRLPPGPKGLPIIGNLHQMEKSNPQHFLFRLSKQYGPIFTMKLGSRHVAVISSAELAKELLKIQDLNFIVRPLFKGQQTMSYQGRDLGFGQYTAYYREMKKMCSVNLFSPNRIASFRPVREEECQRMIDKIYKAADQSGNVDLSELLLYFTNCVVCRQASGKPYNEYDTEMKRFIDILFETQALLGTLFFSDLFPYFGFLDNLTGLSVRLKKALKELDTYLQELIDDTLDPNRPKPETESFIDLLMQIHKDQPFSVKFTHDNVKAMILDIVVPGTDTAAAVVVWAMTYLIKYPKAMKKVQEEVRSVIGDKGYVSEEDIPNLPYLKAVIKESLRLEPVIPILLHRETIADAKIGGYDIPAKTIIQVNTWAVSRDTAAWGDNPNEFIPERFMNEHKEVDFKGQDFELLPFGSGRRMCPAMHLGIAMVEIPFANLLYKFDWNLPKGIKPEDIKMDVMTGIAMHKKEHLVLAPTKHI
>Lme_scaffold95.198
MDLFLVIAGLVAVAAFFFLRSTTKKSLRLPPGPKGLPIIGNLHQMEKFNPQHFLFRLSKLYGPIFSMKLGGRRLVVISSAELAKELLKVQDLNFTSRPLLKGQQTMSYHGRDLGFGQYTTYYRDMRKMCMVNLFSPNRVASFRPVREEECQRMMDKIYKAADQSGTVDLSELGLSFTNCVVCRQAFGKRYNEYGTEMKRFIDILYETQALLAFKELDNYLQELLDETQNPNRPKQETESFIDLLMQIYKDQPFSVKFTHENVKAMILDIIVPGTDTAAAVTVWAMTYLIKYPEAMKKVQEEVRTVVGDKGYVSEEDIPNLPYLKAVIKESLRLEPVIPILLHRETMEDAKIGGYDIPAKTIIQVNAWAVSRDTSAWGENPNEFIPERFMNEHKGVDFKGQDFELLPFGSGRRMCPAMHLGIAMVEIPFANLLYKFDWSLPKGMKPEDIKMDVMTGLAMHKKDHLILAPTKYI
>Lme_scaffold675.447
MDLFLVIAGLVAVAAFFFLRSTTKKSLRLPPGPKGLPIIGNLHQMEKFNPQHFLFRLSKLYGPIFSMKIGGRRLVVISSAELAKELLKSQDLNFTARPLLKGQQTMSYQGRDLGFGQYTTYYRDMRKMCMVNLFSPNRVASFRPVREEECQRMMDKIYKAADQSGTVDLSELGLSFTNCVVCRQAFGKRYNEYGTEMKRFIDILYETQALLGTLFISDLFPYFGFIDNFTGLNSRLKKAFTELDTYLQELLDETQNPNRPKPETESFIDLLMQIYKDQPFSVKFTLENVKAMILDIVVPGTDTAAAVVVWAMTYLIKYPEAMKKVQEEVRNVVGDKGYVSEEDIPNLPYLKAVIKESLRLEPVIPILLHRETLADAKIGGYDIPAKTIIQVNAWAVSRDTSAWGENPNEFIPERFMNEHKDVDFKGQDFELLPFGSGRRMCPAMHLGVAMVEIPFANLLYKFDWSLPKGMKPEDIKMDVMTGLAMHKKDHLILAPTKYI
>Lme_scaffold236.739
MDLFLVIAGLVAVAAFFFLRSTTKKSLRLPPGPKGLPIIGNLHQMDKFNPQHFLFRLSKLYGPIFSMKIGGRRLVVISSAELAKELLKSQDFNFTARPLLKGQQTMSYQGRDLGFGQYTTYYRDMRKMCMVNLFSPNRVASFRPVREEECQRMMDKIYKAADQSGTVDLSELGLSFTNCVVCRQAFGKRYNEYGTEMKRFIDILYETQALLGTLFISDLFPYFGFIDNFTGLNSRLKKAFKELDTYLQELLDEAQNPNRPKPETESFIDLLMQIYKDQPFSVKFTHENVKAMILDIVVPGTDTAAAVVVWAMTYLIKYPEAMKKVQEEVRNVVGDKGYVSEEDIPNLPYLKAVIKESLRLEPVIPILLHRETMADAKIGGYDIPAKTIIQVNAWAVSRDTSAWGENPSEFIPERFMNEHKEVDFKGQDFELLPFGSGRRMCPAMHLGVAMVEIPFANLLYKFDWSLPKGMKPEDIKMDVMTGLAMHKKDHLILEPTKYI
>Lme_scaffold70.316
MDLFLVIAGLVAVAAFFFLRSTTKKSLRLPPGPKGLPIIGNLHQMEKFNPQHFLFRLSKLYGPIFSMKIGGRRLVVISSAELAKELLKSQDLNFTARPLLKGQQTMSYQGRDLGFGQYTTYYRDMRKMCMVNLFSPNRVASFRSVREEECQRMMNKIYKAADQSGTVDLSELGLSFTNCVVCRQAFGKRYNEYGTEMKRFIDILYETQALLGTLFISDLFPYFGFIDNFTGLNSRLKKAFKELDTYLQELLDEAQNPNRPKPETESFIDLLMQIYKDQPFSVKFTLENVKAMILDIVVPGTDTAAAVVVWAMTYLIKYPEAMKKVQEEVRNVVGDKGYVSEEDIPNLPYLKAVIKESLRLEPVIPILLHRETMADAKIGGYDIPAKTIIQVNAWAVSRDTSAWGENPNEFIPERFMNEHKGVDFKGQDFELLPFGSGRRMCPAMHLGIAMVEIPFANLLYKFDWSLPKGMKPEDIKMDVMTGLAMHKKDHLILEPTKYI
>LA_C70041_1
MSYQGRDLGFGQYTAYYREMRKMCMVNLFSPNRVASFRPVREEECNRMMEKIYKAADQSGTIDLSELLLSFTNCVVCRQAFGKRYNEYGTEMKRFISILFETQALLGTLFFSDLFPYFGFIDNITGLSARLKRAFKELDTYLQELLDETLDPNRRKPETESFIDLLMQIHKDQPFSVKFTHENVKAMILDIIVPGTDTAAAVIVWAMTYLIKYPEAMKKVQEEVRNVVGNKGYVTEEDIPNLPYLKAVIKESLRLEPVIPILLHRETIADAKIGGYDIPAKTIIPVNAWAISRDTAVWGDNPNEFIPERFMNEYKEVDFKGQDFLLLPFGSGRRMCPAMHLGIAMVEIPFANLLYRFDWSLPNGIKQEDIKMDVMTGLAMHKKEHLVLAPKTHF
>Carubv10007516m
MDLFLIIVGLVGAAAFFFLRSTTKKPLRLPPGPKGLPIIGNLHQMEKFNPQHFLFRLSKLYGPIFTMKMGGRRLAVISSAKLARELLKTQDLNFTARPLLKGQQTMSYQGRELGFGQYTAYYREMRKMCMVNLFSPKRVASFRPVREEECKRMMDKIYKAADNSATVDLSELLLSFTNCVVCRQAFGKRYNEYGTEMKRFIDILYETQALLGTLFFSDLFPYFGFLDNLTGLSARLKTAFKELDTYLQELLDETLDSKRPKPETESFIDLLMQIYNDQPFSVKFTHENVKAMILDIVVPGTDTAAAAVVWAMTYLIKYPKAMKKAQEEVRNVIGDKGYVSEEDIPNLPYLKAVIKECLRLEPVIPILLHRETIADAKIGGYDIPAKTIIQVNAWAVSRDTAAWGENPNEFIPERFMEEHKGVDFKGQDFELLPFGSGRRMCPAMHLGVAMVEIPFANLLYKFDWSLPQGVKPEDIKMDVMTGLAMHKKEHLVLTPTKHI
>Aar_scaffold2250_3
MDLFLIIAAMAAIAAFFLLQKRKKPLNLPPGPKGLPIIGNLHQMEKFNPQHFLFRLSKLYGPIFTMKIGSRRLAIISSAELAKELLKTQDLNFTARPLLKGQQTMSYQGRDLGFGQYTAYYREMRKMCMVNLFSPNRVASFRPVREEECKRMMDKIYKAADQSGTVDLSELLLSFTNCVVCRQAFGKRYNEYGTEMRRFINILYETQALLGTLFFSDLFPYFGFLDNITGLSARLKRAFKELDTYLQELLDETLDPNRPKPECESFIDLLMQIHKDQPFSVKFTHENVKSMILDIVVPGTDTAAAVVVWAMTYLIKYPEAMKKAQEEVRSVVGSKGCVTEEDIQNLPYLKAVIKESLRLEPVIPILLHRETIADAKIGGYDIPAKTIIQVNAWAVSRDTAAWGDNPNEFIPERFLNEYKGVDFKGQDFELLPFGSGRRMCPAMHLGIAMVEIPFANLLYRFDWSLPVGIKPEDIKMDVMTGLAMHKKDHLVLAPRIQY
>Csa10g011030.1
MDLFLIIAGLVAGAAFFFFRSTTKKSLRLPPGPKGLPIIGNLHQMEKFNPQHFLFRLSKLYGPIFTMKIGGRRLAVISSAELANDLLKTQDLNFTARPLLKVQQTMSYQGRELGFGQYTTYYREMRKMCMVNLFSPNRVASFRPVREEECKRMMDKIYKAAEHSGTVDLSELLLSFTNCVVCRQAFGKRYNEYGTEMKRFINILYETQALLGTLFFSDLFPYFGFLENLTGLSARLNKAFKELDTYLQELLDETLDPNRPKPETESFIDLLMQIYKDQPFSTKFTHENVKAMILDIVMPGTDTAAAVKAQDELRSVIGKKGYVSEEDIANLPYLKAVIKESLRLEPVIPILLHRDTIADAKIGGYDIPAKTIIQVNAWAVSRDKAAWGDNPNEFIPERFMNDHKEVDFKGQDFELLPFGSGRRMCPAMHLGVAMVEIPFANLLYKFDWSLSQGVKPEDIKMDVMTGLAMHKKEHLVLAPTKHI
>Csa12g014260.1
MDLFLIIAGLVAGAAFFFLQSTTKKSLRLPPGPKGLPIIGNLHQMEKFNPQHFLFRLSKLYGPIFTMKIGGRRLAVISSAELAKDLLKTQDINFTARPLLKGQQTMSYQGRELGFGQYTTYYREMRKMCMVNLFSPNRVASFRPVREEECKRMMDKIYKAADHSGTVDLSELLLSFTNCVVCRQAFGKRYNEYGTEMKRFINILYETQALLGTLFFSDLFPYFGFLDNLTGLSARLKKAFKELDTYLQELLDETLDPNRPNPETESFIDLLMQIYKDQPFSTKFTHENVKAMILDIVVPGTDTAAAVVVWAMTYLIKYPKAMKKAQEEVRSVIGDKGYVSEEDIPNLPYLKAVIKESLRLEPVIPILLHRETIADAKIGGYDIPAKTIIQVNAWAVSRDKAAWGDNPNEFIPERFMNEHKGVDFKGQDFELLPFGSGRRMCPAMHLGVAMVEIPFANLLYKFDWSLSQGVKPEDIKMDVMTGLAMHKKEHLVLAPTKHI
>Aa_G127450.t1
MDLFLIIAAVAAAAAFFIIRSSTKKSPRLPPGPKGLPIIGNLHQMEKSNPQHFLFRLSKLYGPIFTMKLGSRSLVVISSAEIAKELLKTQDLNFTARPLLKGQQTMSYQGRDLGFGQYTAYYREMRKMCMVNLFSPNRVASFRPVREEECQRMMDKIYKAADQSGTVDLSELLLSFTNCVVCRQAFGKLYNEYGTEMKRFINILYETQALLGTLFFSDIFPYFGFLDTVTGLSARLKKAFKELDTYLQELLDETLDPNRPKPETESFIDLLMQIYKDQPFSVKFTHENVKSMILDIVVPGTDTAAAVVVWAMTYLIKYPEAMKKAQEEVRKVVGDKGYVSEEDVPNLPYLKAVIKESLRLEPVIPILLHRETIADAKIAGYDIPAKTIIQVNAWAVSRDTAAWGDNPNEFIPERFMNECKGVDFKGQDFELLPFGSGRRMCPAMHLGIAMVEIPFANLLYRFDWSLPKGTKPEDIKMDVMTGLAMHKKEHLVLAPRTHI
>LA_scaffold2023_2
MSYQGRDLGFGQYTAYYREMRKMCMVNLFSPNRVASFRPVREEECNRMMDKIYKAADQSGTVDLSELLLSFTNCVVCRQAFGKRYNEYGTEMKRFIDILYETQALLGTLFFSDLFPYFGFLDNITGLSARLKKAFKELDTYLQELLDETLDPNRPKPETESFIDLLMQIYKDQPFSVKFTHENVKSMILYPEAMKKAQEEVRNVVGDKGYVSEEDIPNLPYLKAVIKESLRLEPVIPILLHRETIADAKIGGYDIPAKTIIQVNAWAVSRDTSAWGDNPNEFIPERFLNEYKGVDFKGQDFELLPFGSGRRMCPAMHLGVAMVEIPFANLLYRFDWSLPKGIKPEDIKMDVMTGLAMHKKEHLVLAPRTHIK
>CARHR034820.1
MDLFLIIAALAAVVAFFFLRSTTKKYLRLPPGPKGLPIIGNLHQMEKSNPQHFLFRLSKLYGPIFTMKIGGRRLAVISSAELAKELLKTQDLNFTARPLLKGQQTMSYQGRELGFGQYTAYYREMRKMCMVNLFSPNRVASFRPVREEECNRMMDKIHKAADQSGTVDLSELLLSFTNCVVCRQAFGKRYNEYGTEMKRFINILYETQALLGTLFFSDLFPYFGFLDNITGLSARLKRAFKELDTYLQELLDETLDPNRPKPETESFIDLLMQIYKDQPFSIKFTHENVKAMILDIVVPGTDTAAAVVVWAMTYLIKYPEAMKKAQEEVRNVVGDKGYVSEEDIPNLPYLKAVIKESLRLEPVIPILLHRETIADAKIGGYDIPAKTIIQVNAWAVSRDTAAWGDNPDEFIPERFMNEFKGVDFKGQDFELLPFGSGRRMCPAMHLGVAMVEIPFANLLYRFDWSLPKGIKPEDIKMDVMTGLAMHKKEHLVLAPRSHI
>Thhalv10004064m
MDLFLIIAALIAAAAFFLLQSSTKKSLRLPPGPKGLPIIGNLHQMEKFNPQHFLFRLSKLYGPIFTMKIGGRRLAVISSAKLAKELLKTQDLNFTSRPLLKGQQTMSYQGRELGFGQYTAYYREMRKMCMVNLFSPNRVASFRPVREEECQRMMDKIYTAADQSGTVDLSELLLSFTNCVVCRQAFGKRYNEYGTEMKRFINILYETQALLGTLFFSDLFPYFGFLDTLTGLSSRLKRAFKELDTYLQELLDETLDPNRPKPETESFIDLLMQIYKDQPFSIKFTHENVKAMILDIVVPGTDTAAAVVVWAMTYLIKYPEAMKKAQDEVRNVVGRNGYVSEEDIPNLPYLKAVIKEALRLEPVIPILLHRETIADAKIGGYDIPAKTIIQVNAWAVSRDTAAWGDNPDEFIPERFMNEHKGVDFKGQDFELLPFGSGRRMCPAMHLGVAMVEIPFANLLYRFDWSLPKGIKPEDIKMDVMTGLAMHKKDHLILAPRTHI
>Tsa1g32530
MDLFLIIAALIAAAAFFLLQSSTKKSLRLPPGPKGLPIIGNLHQMEKFNPQHFLFRLSKLYGPIFTMKIGGRRLAVISSAKLAKELLKTQDLNFTSRPLLKGQQTMSYQGRELGFGQYTAYYREMRKMCMVNLFSPNRVASFRPVREEECQRMMDKIYTAADQSGTVDLSELLLSFTNCVVCRQAFGKRYNEYGTEMKRFINILYETQALLGTLFFSDLFPYFGFLDTLTGLSSRLKRAFKELDTYLQELLDETLDPNRPKPETESFIDLLMQIYKDQPFSIKFTHENVKAMILDIVVPGTDTAAAVVVWAMTYLIKYPEAMKKAQDEVRNVVGRNGYVSEEDIPNLPYLKAVIKEALRLEPVIPILLHRETIADAKIGGYDIPAKTIIQVNAWAVSRDTAAWGDNPDEFIPERFMNEHKGVDFKGQDFELLPFGSGRRMCPAMHLGVAMVEIPFANLLYRFDWSLPKGIKPEDIKMDVMTGLAMHKKDHLILAPRTHI
>Esa_XP_006396006.1
MDLFLIIAALIAAAAFFLLQSSTKKSLRLPPGPKGLPIIGNLHQMEKFNPQHFLFRLSKLYGPIFTMKIGGRRLAVISSAKLAKELLKTQDLNFTSRPLLKGQQTMSYQGRELGFGQYTAYYREMRKMCMVNLFSPNRVASFRPVREEECQRMMDKIYTAADQSGTVDLSELLLSFTNCVVCRQAFGKRYNEYGTEMKRFINILYETQALLGTLFFSDLFPYFGFLDTLTGLSSRLKRAFKELDTYLQELLDETLDPNRPKPETESFIDLLMQIYKDQPFSIKFTHENVKAMILDIVVPGTDTAAAVVVWAMTYLIKYPEAMKKAQDEVRNVVGRNGYVSEEDIPNLPYLKAVIKEALRLEPVIPILLHRETIADAKIGGYDIPAKTIIQVNAWAVSRDTAAWGDNPDEFIPERFMNEHKGVDFKGQDFELLPFGSGRRMCPAMHLGVAMVEIPFANLLYRFDWSLPKGIKPEDIKMDVMTGLAMHKKDHLILAPRTHI
>Araly1_913321
MDLFLIIAALVAAAAFFFLRSTTKKSLRLPPGPKGLPIIGNLHQMEKFNPQHFLFRLSKLYGPIFTMKIGGRRLAVISSAELAKELLKTQDLNFTARPLLKGQQTMSYQGRELGFGQYTAYYREMRKMCMVNLFSPNRVASFRPVREEECQRMMDKIYKAADQSGTVDLSELLLSFTNCVVCRQAFGKRYNEYGTEMKRFIDILYETQALLGTLFFSDLFPYFGFLDNLTGLSARLKKAFKELDTYLQELLDETLDPNRPKQETESFIDLLMQIYKDQPFSIKFTHENVKAMILDIVVPGTDTAAAVVVWAMTYLIKYPEAMKKAQDEVRNVIGDKGYVSEEDIPNLPYLKAVIKESLRLEPVIPILLHRETIADAKIGGYDIPAKTIIQVNAWAVSRDTAAWGDNPNEFIPERFMKEHKGVDFKGQDFELLPFGSGRRMCPAMHLGIAMVEIPFANLLYKFDWSLPKGIKPEDIKMDVMTGLAMHKKEHLVLAPTKHI
>AT4G31500_AtCYP83B1
MDLLLIIAGLVAAAAFFFLRSTTKKSLRLPPGPKGLPIIGNLHQMEKFNPQHFLFRLSKLYGPIFTMKIGGRRLAVISSAELAKELLKTQDLNFTARPLLKGQQTMSYQGRELGFGQYTAYYREMRKMCMVNLFSPNRVASFRPVREEECQRMMDKIYKAADQSGTVDLSELLLSFTNCVVCRQAFGKRYNEYGTEMKRFIDILYETQALLGTLFFSDLFPYFGFLDNLTGLSARLKKAFKELDTYLQELLDETLDPNRPKQETESFIDLLMQIYKDQPFSIKFTHENVKAMILDIVVPGTDTAAAVVVWAMTYLIKYPEAMKKAQDEVRSVIGDKGYVSEEDIPNLPYLKAVIKESLRLEPVIPILLHRETIADAKIGGYDIPAKTIIQVNAWAVSRDTAAWGDNPNEFIPERFMNEHKGVDFKGQDFELLPFGSGRRMCPAMHLGIAMVEIPFANLLYKFDWSLPKGIKPEDIKMDVMTGLAMHKKEHLVLAPTKHI
>c0008_00971
MDLFLIIAAVVAAVAFFLLRNTTKKSLRLPPGPKGLPIIGNLHQMEKFNPQHFLFRLSKLYGPIFTMKIGGRRLAVISSAELAKELLKTQDLNFTARPLLKGQQTMSYQGRELGFGQYTAYYREMRKMCMVNLFGPNRVASFRPVREEECQRMMDKIYKAADQSGTVDLSELLLSFTNCVVCRQAFGKRYNEYGTEMKRFINILYETQALLGTLFFSDLFPYFGFLDNLTGLSARLKRAFKELDTYLQELLDETLDPNRPKPETESFIDLLMQIYKDQPFSIKFTHENVKAMILDIVVPGTDTAAAVVVWAMTYLIKYPEAMKKAQEEVRNVIGDKGYVSEEDIPNLPYLKAVIKESLRLEPVIPILLHRETIADAKIGGYDIPAKTIIQVNAWAVSRDTAAWGDNPNEFIPERFMNEQKGVDFKGQDFELLPFGSGRRMCPAMHLGVAMVEIPFANLLYRFDWGLPKGVKPEDIKMDVMTGLAMHKKDHLVLAPKMHI
>IiCYP83B1
MDLFLIIAAVVAAGAFFLLRSSTKKSLRLPPGPKGLPIIGNLHQMEKFNPQHFLFRLSKLYGPIFTMKIGGRRLAVISSAELAKELLKTQDLNFTARPLLKGQQTMSYQGRELGFGQYTAYYREMRKMCMVNLFSPNRVASFRPVREEECKRMMDKIYKAADQSGTVDLSELLLSFTNCVVCRQAFGKRYNEYGTEMKRFINILYETQALLGTLFFSDLFPYFGFLDNITGLSARLKRAFKELDTYLQELLDETLDPNRPTPETESFIDLLMQIYKDQPFSIKFTHENVKAMILDIVVPGTDTAAAVVVWAMTYLIKYPEAMKKAQDEVRKVVGDKGYVSEEDIPNLHYLKAVIKESLRLEPVIPILLHRETIADAKIGGYDIPAKTIIQVNAWAVSRDTAAWGDNPNEFIPERFMNEQKGVDFKGQDFELLPFGSGRRMCPAMHLGIAMVEIPFANLLYRFDWSLPKGTKPEDIKMDVMTGLAMHKKEHLVLAPRTHI
>SI_scaffold2654_7
MDLFLIIAAVVAAIAFVLLRSSTKKSLRLPPGPKGLPIIGNLHQMEKFNPQHFLFRLSKLYGPIFTMKIGGRRLAVISSAELAKELLKTQDLNFTARPLLKGQQTMSYQGRELGFGQYTAYYREMRKMCMVNLFSPNRVASFRPVREEECQRMMDKIYKAADQSGTVDLSELLLSFTNCVVCRQAFGKRYNEYGTEMKRFINILYETQALLGTLFFSDLFPYFGFLDNITGLSARLKRAFKELDTYLQELLDETLDPNRPKPETESFIDLLMQIYKDQPFSIKFTHENVKAMILDIVVPGTDTAAAVVVWAMTYLIKYPEAMKKAQDEVRKVVGDKGYVSEEDIPNLPYLKAVIKESLRLEPVIPILLHRETITDAKIGGYDIPAKTIIQVNAWAVSRDTAAWGDNPNEFIPERFMNEHKGVDFKGQDFELLPFGSGRRMCPAMHLGVAMVEIPFANLLYRFDWSLPKGIKPEDIKMDVMTGLAMHKKDHLVLAPRKNI
>BniB038705
MVAVTAFFLLRSSTKKSLKLPPGPKGLPIIGNLHQMEKFNPQHFLFRLSKLYGPIFTMKIGGRRLAVISSAELAKELLKTQDLNFTARPLLKGQQTMSYQGRELGFGQYTAYYREMRKMCMVNLFSPNRVASFRPVREEECQRMMDKIYKAADQSGTVDLSELLLSFTNCVVCRQAFGKRYNEYGTEMKRFINILYETQALLGTLFFSDLFPYFGFLDKLTGLSARLKRAFKELDTYLQELLDETLDPNRPKPETESFIDLLMQIYKDQPFSIKFTHENVKAMILDIVVPGTDTAAAVVVWAMTYLIKYPEAMKKAQDEVRNVVGDKGYVSEEDIPNLPYLKAVIKEALRLEPVIPILLHRETIADAKIGGYDIPAKTIIQVNAWAVSRDTAAWGDNPNEFIPERFMNEQKGVDFKGQDFELLPFGSGRRMCPAMHLGVAMVEIPFANLLYRFDWSLPKGIKPEDIKMDVMTGLAMHKKDHLVLSPRTHI
>Rsa10004699
MDLFLIIAAMVAVAAFLLLRSSTKKSLRLPPGPKGLPIIGNLHQMEKFNPQHFLFRLSKLYGPIFTMKIGGRRLAVISSAELAKELLKTQDLNFTARPLLKGQQTMSYQGRELGFGQYTAYYREMRKMCMVNLFSPNRVASFRPVREEECQRMMDKIYKAADQSGTVDLSELLLSFTNCVVCRQAFGKRYNEYGTEMKRFINILYETQALLGTLFFSDLFPYFGFLDNLTGLSARLKRAFKELDTYLQELLDETLDPNRPKQETESFIDLLMQIYKDQPFSIKFTHENVKAMILDIVVPGTDTAAAVVVWAMTYLIKYPEAMKKAQDEVRNVVGDKGYVSEEDIPNLPYLKAVIKESLRLEPVIPILLHRETIADAKIGGYDIPAKTIIQVNAWAVSRDTAAWGDNPNEFIPERFMNEHKGVDFKGQDFELLPFGSGRRMCPAMHLGVAMVEIPFANLLYRFDWNLPKGIKPEDIKMDVMTGLAMHKKDHLVLAPRTHI
>Bo8g024390.1
MDLFLIIAAMVAVAAFFLLRSSTKKSLRLPPGPKGLPIIGNLHQMEKFNPQHFLFRLSKLYGPIFTMKIGGRRLAVISSAKLAKELLKTQDLNFTARPLLKGQQTMSYQGRELGFGQYTAYYREMRKMCMVNLFSPNRVASFRPVREEECQRMMEKIYKAADQSGTVDLSELLLSFTNCVVCRQAFGKRYNEYGTEMKRFINILYETQALLGTLFFSDLFPYFGFLDNLTGLSARLKRAFKELDTYLQELLDETLDPSRPKPETESFIDLLMQIYKDQPFSIKFTHENVKAMILDIVVPGTDTAAAVVVWAMTYLIKYPEAMKKAQDEVRNVVGDKGYVSEEDIPNLPYLKAVIKESLRLEPVIPILLHRETIADAKIGGYDIPAKTIIQVNAWAVSRDTAAWGDNPNEFIPERFMNEQKGVDFKGQDFELLPFGSGRRMCPAMHLGVAMVEIPFANLLYRFDWSLPTGIKPEDIKMDVMTGLAMHKKDHLVLAPRTHI
>BrasrapaChr08.6159
MDLFLIIAAMVAVAAFFLLRSSTKKSLRLPPGPKGLPIIGNLHQMEKFNPQHFLFRLSKLYGPIFTMKIGGRRLAVISSAELAKELLKTQDLNFTARPLLKGQQTMSYQGRELGFGQYTAYYREMRKMCMVNLFSPNRVASFRPVREEECQRMMDKIYKAADQSGTVDLSELLLSFTNCVVCRQAFGKRYNEYGTEMKRFINILYETQALLGTLFFSDLFPYFGFLDNLTGLNARLKRAFKELDTYLQELLDETLDPSRPKPETESFIDLLMQIYKDQPFSIKFTHENVKAMILDIVVPGTDTAAAVVVWAMTYLIKYPEAMKKAQDEVRNVVGDKGYVSEEDIPNLPYLKAVIKESLRLEPVIPILLHRETIADAKIGGYDIPAKTIIQVNAWAVSRDTAAWGDNPNEFIPERFMNEQKGVDFKGQDFELLPFGSGRRMCPAMHLGVAMVEIPFANLLYRFDWSLPKGIKPEDIKMDVMTGLAMHKKDHLVLAPRTHI
>Bostr.9017s0001.1
MMMMSLTTSLPYPFQILLVFIALMASIYILGRILSRPTKTKDRSRQLPPGPPEWPILGNL
PELFMTRPRSKYFHHGAKNGYRMFQLRRSPRHHHNSDEIAREAFRERDANLADRPHLFIL
ETIGDNYKSILISPYGEQFMSLVTTTEIMSVKTLNMLIAARSIESDNLIAYVHSMYQRSE
TVDVRELSRVYGYAVTMRMSFGRRNVAKSSELCCVTWAVA*
>Bostr.9017s0032.1
MEDIIIGVVALAAVLLFFLYQKPNTKRYKLPPGPSPLPVIGNLHQLEKLNPQRFFARWAK
KYGPILSYKIGSRTMVVISSAELAKELLKTQDVNFADRPPHRGHEFLSYGRRDMALNHYT
PYYREIRKMGMNHLFSPARVATFKHVREEEARRMMDKMNMAADKSEVVDISELMLTFTNS
VVCRQAFGKKYNEDGEEMKRFITILYGTQSVLGKIFFSDFFPYCGFLDDLSGLTAYMKEC
FKRQDTYVQEVIDETLDPKRVKPETESMIDLLMEIYKEQPFASEFTVDNVKAVILVPYAN
FLLNFNFKLPNGMKPDDINMDVMTGLAMHKSQHLKLVPEKVNK*
>Bostr.26833s0536.1
MDYVLIVLPLVLFLLAYKFLLSSKNRRFNLPPGPTPFPIVGHLHLVKPPVHRLFRRFAEK
YGEIFSLRYGSRQVVVISSLPLVRECFTGQNDVILTNRPHFLTAKYVAFDYTTVGTAAYG
DHWRNLRRICSLEILSSNRLTGFLSVRKDEIRRLLTKLSSDYNGRVVELEPLLADLTFNN
IVRMVTGRRYYGDQVHNKEEANLFKKLVTQINDNSGASHPGDYLPILKVFGHNYEKKVKA
LGEAMDAFLQRLLDECRRDGESNTMVSHLLSFQLDQPKYYSDVIIKGLMLSMMLAGTDTA
AVTLEWAMANLLKNPEVLKRAKAEIDEKIGEERLIDEPDVVNLPYLQNIVSETFRLCPAA
PLLVPRSPSEDLKIGGYDIPRGTIVLVNAWAIHRDPKLWDEPERFMPERFEDQAAANINK
LMVFGNGRRTCPGATLGQRMVTLALGSLIQCFDWEKVNGEDIDMAENPGMAMRKLVPLRA
VCHHRPIMTNLLA*
>Bostr.7867s1004.1
MDLFLIIAGLVAAAAYFFLRSTTKKSLRLPPGPKGFPIIGNLHQMEKFNPQHFLFRLSKL
YGPIFTMKIGCRRLAVISSAQLAKELLKTQDLNFTARPLLKGQQTMSYQGRELGFGQYTG
YYREMRKMCMVNLFSPNRVASFRPVREEECQRMMDKIYKAADDSGTIDLSELLLSFTNCV
VCRQAFGKRYNEYGTEMKRFINILYETQALLGTHFFSDLFPYFGFLDNLTGLSARLKKAF
KELDTYLQELLDETLDTNRPKPETESFIDLLMQIYKDQPFSIKFTHENVKAMILDIVVPG
TDTAAAVVVWAMTYLIKYPEAMKKAQEEVRNVIGDKGYVSEEDIPNLPYLKAVIKESLRL
EPVIPILLPRETIADAKIGGYDIPAKTIIQVNAWAVSRDTAAWGDNPNEFIPERFMNEHK
GVDFKGQDFELLPFGSGRRMCPAMHLGVAMVEIPFANLLYKFDWGLPQGVKPEDIKMDVM
TGLAMHKKEHLVLAPTKHI*
>Bostr.7867s1600.1
MFQFCFLVMIFIFPLLYIAYNFSSKTQRFNIPPGPPGLPVVGHLHLIKPLLHRFFHGYSK
KYGPIFTLRFGYRRVVVISSYPLVKECFSGPNDIILSNRPFSMTNKYIAYNNTTIGTSPY
NEHWRNLRRISSVEILSSHRLASFLDIRRDELRRMLRRLARDHTTKGNYKLDSFKEVELE
PPLSDLALNNIVRMVTGKRYYGDDVHDKEEAEIFKNLIKDIFVNSAANNPSNYLPFLKFF
GSKYEKQTLQRLHDECRKDREGNSMINHLMSLQDQEPEYYNDVTIKGLMMAMIIPGSDTT
SVMIGWVMANLLNHRDVLNKARAKIDEKIGQDRLIDEEDISDLPYLQNIVSESFRLNPVS
PVLIPREASEDIKIGGYDIPRGTTVLVNAWAIHRDPELWHNPEEFYPERFNKNKIKIDGS
VDSVQTLMHFGNGRRLCPGAGLGLKTVTWTVGAMVQCFDWETVNGEKIDMEESGGLVMRN
LKPLRVMCRPRPIMSKLVAEATS*
>Bostr.7867s1599.1
MFYYVIILPLTLFLLAYKFFFASKTQRFNLPPSPPYSLPILGHHRLLKPPVHRLFQRLSK
THGPIFSLKFGSRSAVVISSSSLATECFTGQNDIILSNRPCFLTAKYVAYNYTTVGTAPY
GDHWRNLRRICSLEILSSNRLTNFLHIRKDEIRRMLTRLSRDVNKDIELEPLLSDLTFNN
IVRMVTGKRYYGDEVHNEEEANVFKKLVADINDSSGARHPGDYLPFLKIFGGSFEKKVKA
VAKNMDEILQRLLEECKRDKDGNTMVNHLLSLQQHEPEYYTDVTIKGLMLGMMIAGTDTS
AVTLEWAMSSLLNHPESLEKAKLEIDEKIGQERLIDEPDIANLPYLQNIVSETFRLYPAA
PLLVPRSPTEDIKVGGYDVPRGTMVMVNAWAIHRDPNLWNEPEKFKPERFNGGGGGGEED
VHKLMPFGNGRRSCPGAALGQRIVTLALGSLIQCFDWVKVNGEEIDMTETPGMAMRKKVP
LRALCRSRPIMNKLQAHLQA*
>Bostr.7867s1602.1
MLYFILLPLLSLILTYKFLYSKTHRFKLPPGPPSRPFVGHLHLMKPPIHRLLQRYSDQYG
PIFSLRFGSRRVVVITSSSLAQESFTGQNDIVLSSRPLQLTAKYVAYNHTTVGTAPYGDH
WRNLRRICSQEILSSHRLKNFQHIRKDEILRMLTRLSRNTHTSNGSSSFTHIELEPLLSD
LTFNNIVRMVTGKRYYGDDVNNKDEAELFKKLVYDIAVYSGANHSADYLPVLKLFGNNYE
KEVIAIGKSMDEILQRLLDECRRDKEGNTMVNHLISLQQQEPEYYTDVIIKGLMMAMMLA
GTETSAVTLEWGMANLLRNPEVLEKARSEIDEKIGKDRLIDELDIAVLPYLQNVVSETFR
LFPVAPLLIPRSPTEDMKIGGYDVPRDSIVLVNAWAIHRDPELWEDPEKFNPDRFNDKCG
SDYYVYKLMPFGNGRRTCPGAGLGQRIVTLALGSLIQCFDWENVKGEKMDMSESAGLGMR
KMDPLRAMCRPRPIMDKLLI*
>Bostr.7128s0249.1
MMMMSLTTSLPYPFQILLVFIVSMASIYILGRILSRPTKTKDRSRQLPPGPPGWPILGNL
PELFMTRPRSKYFHLVTKELKTDITCFNFAGVRAITINSDEIAREAFRERDADLADRPPL
FMIQTIGDNYKSMGSAPYGGQFMKMKKVITTEIMSVKTLNMMVAARTIEADNLIAYVHSM
YQRSETVDVRELSRVYGYAVTMRMLFGRRHVTKENVFSDEGRLGKAERHHLEAIFNTLNS
LPSFSPTDYMERWLKGWNIGGQEERVTVNCNIVRSYNNPIVDERVELWREKGGKAAVEDW
LDTFITLKDQNGNYMVTPDEIKAQYVEFCIAAIDNPANNMEWTLAEMLKNPEILRKALEE
LEEVVGKDRLVQESDIPNLNYLKACCRETFRIHPSAHYVPPHVARQDTTLGGYFIPKGSH
IHVCRPGLGRNPKIWKDPLVYQPERHLQGDRITKEVTLVEAEMRFVSFSTGRRGCIGVKV
GTIMMVMMLARFIQGFNWKLHQDFGPLSLEEDDESLLMAKPLLLSVEPRLAPNLYPKFRH
*
>Bostr.0597s0001.1
MSLTTSLPYPFQILLVFIEFCIAAFDNPANNMEWTLAEMLKNPEILKKALKELDEVVGKD
RLVQESDIPNLNYLKACCRETFRIHPSTHYVPTHVARQDTTLGGYFIPEGSHIHVCRRGL
GQNPKIWKDPLVYKPERHLQGDGITQEVTLVETEMRFVSFGTGRRGCIGVKVGTIMMVMM
LARFIQGFNWKLHQDFGPLSLEEDDASLLMAKPLLLSVEPRLAPNLYKKFRP*
>Bostr.10040s0002.1
MTMSIITDPFSFRLFLFSITLVLALALARRFLRSKKPKDHLPPGPRGWPIIGNMVQMLIN
RPAHLWIHRVMEELQTEIACFRFARFHVITVTSSKIAREVLRQKDEVLAERSESYASHLI
SHGYKNISFSSYGENWKLRKKVMTTKLMSPTTLGKTLGYRNLEANNIVTWSVREPINVRD
TILTYCHAVMMRMMFGQRHFDEVAENGGLGPKEKEHVDAIFLALDCFFSFNLSNYTHFLR
GWNIDKEEAEVREAVHIINRCNDPIIQERIHLWRKKGGKDMEEDWLDILITLKNDQGMPL
FTFDEIRAQCKEINVATIDNTMNNVEWTIAEMLNHPEILEKATNELDMIVGKDRLVQESD
IPQLNYIKACSRESFRLHPANAFMPHHVAREDTTLAGYFVPKGSQILVSRLGLGRNPKIW
DEPNTFKPERHLDGHVENSLGVTLMEPDMRFVTFGTGRRSCPGNKIGESMTIMLIARLLQ
GFEWTLPNGKSQVELISAESNLFMAKPLLSCAKPRLAPSLYPKIQT*
>Bostr.10040s0350.1
MPLFTFDEIRAHCKEINVATIDNTMNNVEWTIAEMLNHPEILEKATNELDMIVGKDRLVQ
ESDIPHLNYIKACSRESFRLHPANPFMPHHVAREDTMLAGYFVPKGSQILPLGLGRNPKI
WDEPNTFKPERHLDGHVENSFGVTLMEPDMRFVIFGTGRRSCPGTKIGASMTIMLLARLL
QGFEWTLPNGKNQVELISAERNLFMAKPLLACAKPRLAPSLYPKIQT*
>Bostr.25542s0185.1
MNTFTSNSSDLTPTTTETSSFSTLYLLTTLQAFVAIILVMLLKKLMTDPSQKKPSLPPGP
TGWPIIGMIPTMLKNRPVFRWLHSIMKQLNTEIACVRLGNTHVITVTCPKIAREMLKQQD
ALFASRPLTYAQKILSNGYKTCVITPFGEQFKKMRKVVMTELVCPARHRWLHQKRSEEND
HLTAWLYNMVKNSGSVDFRFMTRHYCGNAIKKLMFGTRTFSKNTAPDGGPTVEDVEHMEA
MFEALGFTFAFCISDYLPMLTGLDLNGHEKIMRESSAIMDKYHDPIIDERIKMWREGKRT
QIEDFLDIFISIKDEEGNPLLTADEIKPTIKELVMAAPDNPSNAVEWAMAEMVNKPEILR
KAMEEIDRVVGKERLVQESDIPKLNYVKAILREAFRLHPVAAFNLPHVALSDTTVAGYHI
PKGSQVLLSRYGLGRNPKVWADPLSFKPERHLNECSEVTLTENELRFISFSTGKRGCAAP
ALGTALTTMMLARILQGFTWKLPENKTRVELMESSHDLFLAKPLVMVGEPRLPEHLYPTV
K*
>Bostr.13129s0439.1
MLDSTPMLAFILCFLLLALTMKRKETKKTVLVTPYTRKLHLPPGPKSWPLIGNLPEILGR
NKPVFRWIHSLMEELNTDIACIRIANTHVIPVTSPRIAREILKKQDSIFATRPLTMGTEY
SSRGYLTIAVQPQGEQWKKMRRVVASHVTTKKSFQLTLQKRTEEADNFVWYINNRSVKNR
GNGNGFAVIDLRLVVRQYSGNVARKMMFGVRHFAKGNEDGSGPGFEEIEHVESLFTVLTH
LYAFALSDYVPWLRFLDMKGHEKVVSDAMRNVSKYNDPFVDERLMQWRKGKMKEPQDFLD
MLIMAKDTDGKPTLSDEEIKAQVTELMLATVDNPSNAAEWAMAEMINEPSIMQKAVEEID
RVIGKDRFVLESDLPNLNYVKACVKEAFRLHPVAPFNLPHMSTADTVVDGYFIPKGSHVL
ISRMGIGRNPSVWDKPLKFDPERYLGNNMGVELNDPDLNLISFSAGRRGCMGANIGSAMT
YMLLARLIQGFTWSPVPGEGKIDISESKSDLFMAKPLNAVATPRLAPHVYPT*
>Bostr.18901s0002.1
MTMSIITNPSSFTLVLFSITLVLALVRHFLRSKKPKDQLPPGPRKWPIIGNMVQMIINRP
AHLWIHRVMEELQTDIACFRFARFHVITVTSSKIAREVLREKDEIFADRSESYGSHLISH
GYKNTLFSSYGENWKLMKKVMTTKLMSSTTLRKTVGYRNLEADNIVTYVYNLCRLGSVRK
PVNVRGTILTYCHAVMMRMMFGQRHFDEPSENGGLGPKEKEHMDAIYLALDCFFSFNLTN
YIPFLRGWNVDKEEAEVREAVHIINRYNDPIIQERIHLWRKNGVKDMEEDWLDILITSKD
DQGMPLFTFDEIRAHCKEINVATIDNPMNNVEWTIAEMLNHPEILEKATNELDMIVGKDR
LVQESDIPQLNYIKACSRESFRLHPANAFMPPHVAREDTTLAGYFVPKGSQIFVSRLGLG
RNPKIWDEPNTFKPERHLDGHVENSLGVTLMEPDMRFVIFGTGRRGCPGTKIGASMTIML
LARLLQGFEWTLPNGKSQVELISAESNLFMAKPLLACAKPRLAPSLYPKIQT*
>Bostr.18901s0001.1
MSIITNPSSFTLVLFSITLALALARCFLRSKKPKDQLPPGPRKWPIIGNMQTENGGNGDS
LWIHRVMEELQTEIACFRFARFHVITVTSSKIAREVLREKDEIFADRSESYASHLISHGY
KNTIFSFYGENWKMMKKVVTTKLMSPTTLRKTVGYRNLEADNIVTYVYNLCRLGSVRKPI
NVRDTILTYCHAVMMRMMFGQRHFDEAAENGGLGPKEKEHMDAIYLALDCFFSFNLSNYI
PFLRGWSVDKEEAEVREAVHIINRCNDPIIQERIHLWRKNGGKDMEEDWLDILITLKDDQ
GMPFFTFDEIRAQCKEINVATIDNPMNNVEWTIAEMLNHPEILEKATNELDMIVGKDRLV
QESDIPQLNYIKACSRESFRLHPANAFMPHHVAREDTTLAGYFVPKGSQILVSRLGLGRN
PKIWDEPNTFKPERHLDGHVENSLGVTLMEPDMGFVIFGTGRRSCPGNKIGESMTIMLLA
RLLQGFEWTVPNGKSQVELISAESNLFMAKPLLACAKPRLAPSLYPKLQT*
>Bostr.18901s0001.2
MSIITNPSSFTLVLFSITLALALARCFLRSKKPKDQLPPGPRKWPIIGNMQTENGGNGDS
LWIHRVMEELQTEIACFRFARFHVITVTSSKIAREVLREKDEIFADRSESYASHLISHGY
KNTIFSFYGENWKMMKKVVTTKLMSPTTLRKTVGYRNLEADNIVTYVYNLCRLGSVRKPI
NVRDTILTYCHAVMMRMMFGQRHFDEAAENGGLGPKEKEHMDAIYLALDCFFSFNLSNYI
PFLRGWSVDKEEAEVREAVHIINRCNDPIIQERIHLWRKNGGKDMEEDWLDILITLKDDQ
GMPFFTFDEIRAQCKEINVATIDNPMNNVEWTIAEMLNHPEILEKATNELDMIVGKDRLV
QESDIPQLNYIKACSRESFRLHPANAFMPHHVAREDTTLAGYFVPKGKTH*
>Bostr.30057s0106.1
MSIITNPSSFTLVLFSITLALALARRFLRSKKPKDQLPPGPRKWPIIGNMVQMIINRPAH
LWIHRVMEELQTEIACFRFARFHVITVTSSKIAREVLREKDEVLADRSESYASHLISHGY
KTTIFSSYGEYWKLMKKVMTTKLMSPTTLRKTVGYRNLEADNIVTYVYNLCRLGSVRKPI
NVRGTILTYCHAVMMRMMFGQRHFDEAAENGGLGPKEKEHMDAIYLALDCFFSFNLSNYI
PFLRGWNVDKDEAEIREAVHIINRYNDPIIQERIHLWRKNGGKDMEEDWLDILITSKDDQ
GMPLFTFDEIRAQCKEINLATIDNPMNNVEWTIAEMLNHPEILEKATNELDMIVGKDRLV
QESDIPQLNYIKACSRESFRLHPANAFMPHHVAREDTTLAGYFVPKGSQILVSRLGLGRN
PKIWDEPNTFKPERHLDGHVDNSLGVTLMESDMRFVIFGTGRRSCPGNKIGTSMTIMLLA
RLLQGFEWTLPNGKSQVELISAQSNLFMGKPLLACAKPRLAPSLYPKIQT*
>Bostr.19427s0001.1
MDTLASNSSDLTIKSGPGSSFSNMYLLTTLQALVAISLLMILKKIKSSSRNKKLNLLPPG
PTGFPIVGMIPAMLKNRPVFRWIHSLMKELNTEIACVRLGNTHVISVTCPKIAREIFKQQ
DALFASRPLTYAQKILSNGYKTCVITPFGEQFKKMRKVIMTEIVCPARHRWLHDNRAEET
DHLTAWLYNMVKNSEAVDLRFVTRHYCGNAIKRLMFGTRTFSEKTETDGGPTVEDIEHMD
GMFEGLGFTFAFCISDYLPMLTGLDLNGHEKIMREASAIMDKYHDPIIDERIKMWREGKR
TQIEDFLDIFISIKDESGHPLLTADEIKPTIKELVMAAPDNPSNAVEWAMAEMINKPEIL
HKAMEEIDRVVGKERLVQESDIPKLNYVKAILREAFRLHPVAAFNLPHVALSDTTVAGYH
IPKGSQVLLSRYGLGRNPKVWSDPLSFKPERHLNECSEVTLTENDLRFISFSTGKRGCAA
PALGTAITTMMLARLLQGFKWKLVGGETRVELMESSHDMFLSKPLVMVGELRLSEDLYPT
VK*
>Desop.0243s1212.1
MDYYMNNVFFSVVITFSIILNMLLLTKSVLDCFHGGYKQLPTCPPGFPIIGTLVGMLMNR
PTSMWIVRKMNDMKTDLACFRLGRVHVIVITSDVIAREVVRERDVVFADRPDSYSAEYIS
GG*
>Desop.0243s1085.1
MDYILILLPLVLFLLAYKFLSSSKKQRFNLPPGPTPFPIVGHLHLVKPPVHRLFHRFAEK
YGKIFSLRYGSRQVVVISSLPLVKECFTGENDVVLTNRPHFLTAKYVAYDYTTIGTAAYG
DHWRNLRRICSLEILSSNRLTGFLSVRRDEIRRLLTKLSRDYNGRVVELEPLLADLTFNN
IVRMVTGRRYYGDQVHNKEEADLFKKLVTEINDNSGASHPGDYLPILKVFGHSYEKKVKA
LGEAMDAFLQRLLDECRRDGESNTMVSHLLSSQQDQPEYYSDIIIKGLMLSMMLAGTDTS
AVTLEWAMANLLKNPEVLKKAKAEIDEKIGQERLIDEPDIVDLPYLQNVVSETFRLCPAA
PLLVPRSPSGDLKIGGYDIPRGSIVLVNSWAIHRDPKLWDEPERFMPERFEDQAAANINK
LMVFGNGRRTCPGAALGQRMVSLALGSLIQCFDWEKVKGDEIDMTENPGMAMRKLVPLRA
VCNQRPIMTNLLA*
>Desop.0248s1524.1
MTAMMSLTTSLPYPFQILLVFIISMASISLLGRILSRPIKTKDRSRQLPPSPPGWPILGN
LPELIMTRPRHKYFYLAMKELKTTIACFNFAGVYAITINSDEIAREAFKERDADFADRPS
LFNMHTIGDNCKSMGNSPYGVQFMKMKRVITTEIMSAKTLNMMVAARTIEADNLIAYVHS
MYQRSETVDLRELSRVYGYAVTMRLLFGRRHVSKENTFSDDGRLGKAEKDHLEAIFNTLN
CLPSFSPADYLERWFKGWNIDGQEERVKMNCNLVRSYNNPIIDERVELWRVKGGKAAVED
WIDTFITLKDENGKYLVTPDEIKAQCVEFCIAAIDNPANNMEWTLAEMLKNPEILRKALK
ELDEVVGKERLVQESDIPNLNYLKACCRETFRIHPSAHYVPPHVARQDTTLAGYFIPRGS
HIHVCRPGIGRSPKIWKDPLVYKPERHLEGDDFSKEVTLVETEMRFVSFGTGRRGCVGVK
VGTIMMVIMLARFLQAYMWKLHPSFGPLSLDEDDALLMAKPLLLSVEPRLAPNLYPKFRP
*
>Desop.0036s0012.1
MSILILVLFSITLVMALVRRSLRFKKPKDQLPPGPQGWPIIGNLFHLIMNRPAHLWIHRV
MEHMQTEIACFRFARVHVITVTSSKIALEVLREKDEVFADRPESYSSKLISHDYKSIFSS
HGESWKLMKKVMTTKLMSPTILRKTLGDRNLEADNIITYVYNLCRAGTTMKPINMRDTIL
TYCHALMMRMMFGQRHFDEAMEDGGLGPKEKEHMDAIYQALDCFFSFNISDYIPFLRGWN
VGGEQAEIREAVHILNMCNEPIIHDRMHLWRTKGGKDIEEDWLDILITLKDDQGMPLLTF
DEISAECKEINVTAIDNTMNNVEWTIAEMLNHPEILEKATNELDMIVGKDRLVQESDIPQ
LNYIKACSRESFRLHPANVFLVPHKAREDTTLAGYLVPKGSQILLSRLGLGRNPKIWEEP
NAFKPERHLDGHVENSLAVSLMEPDMRFVVFGTGRRSCPGYKIATSMTIMLLARLLQGFE
WTLPNGKSQVELIAAESNLFMATPLLACAKPRLAPSLYPKIQI*
>Desop.0212s0159.1
MDLFLVIAGLVAAAAFFLLRITTKKSLRLPPGPKGLPIIGNLHQMEKVNPQHFLFRLSKL
YGPIFTMKIGNRRLAVISSAELAKELLKAQDLNFTARPLLKGQQTMSYQGRELGFGQYTA
YYREMRKMCMVNLFSPNRVASFRPVREEECQRMMGKIYKAADQSGTVDLSELLLSFTNCV
VCRQAFGKLYNEYGTEMKRFINILYETQALLGTLFFSDLFPYFGFLDTLTGLSARLKRAF
KELDTYLQELLDETLDPNRPKPETESFIDLLMQIHKDQPFSVKFTHENVKAMILDIVVPG
TDTAAAVVVWAMTYLIKYPEAMKKAQEEVRNVVGDKGYVSEEDIPNLPYLKAVIKESLRL
EPVIPILLHRETIADAKIGGYDIPAKTIIQVNAWAVSRDTAAWGDNPNEFIPERFMNEHK
GVDFKGQDFELLPFGSGRRMCPAMHLGVAMVEIPFANLLYKFDWSLPKGIKPEDIKMDVM
TGLAMHKKEHLVLAPTKHI*
>Desop.0231s0877.1
MLYFILVPLLCLLLAYKFLYSKSQRFNLPPSPPSRPIVGHLHLMKPPIHCLLQRYSKDYG
PIFSLRFGSRRVVVITSSTLAQESFTGQNDIVLSSRPLQLTAKHIAYNHTTVGTAPYGDH
WRNLRRICSIEILSPNRLNNFLHIRKDEILRMLTRLSRDTHSDDTSRFTHIELEPLLSDL
TFNNIVRMVTGKRYYGDDVNNKEEAELFKKLVYDIAVYSGANHSGDYLPVLKLFGNKYEK
EVKTIGKATDDILQRLLDECRKDKEGNTMVNHLLTLQQQEPKYYTDVIIKGLMMAMMLAG
TETSAVTLEWAMANLLRNPDVLEKARSEIDEKIGKDRLIDEPDIAVLPYLQNIVSETFRL
FPVAPLLIPRTPTEDMKIGSYDVPRDTIVLVNAWAIHRDPELWEDPERFNPDRFESGCGS
EYYVHKLMPFGNGRRTCPGAGLGQRIVTLALGSLIQCFDWETVKGEEMDMSESAGLGMRK
MDPLRAMCRPRPIMAKLPN*
>Desop.0215s0237.1
MDTLASNSSDLTTKPSPETLFSSMYLLTTLQALVVIFLLMMFKKIKSSTKNKKMNPLPPG
PTGFPIVGMIPAMLKNRPVFRWLHSLMKELNTEIACVRLGNTHVIPVTCPKIAREIFKQQ
DALFASRPLTYAQKILSNGYKTCVITPFGEQFKKMRKVIMTEIVCPARHRWLHDNRAEET
DHLTAWLYNMVKNSEPVDLRFVTRHYCGNAIKRLMFGTRTFSEKTETNGGPTVEDIEHMD
GMFEGLGFTFAFCVSDYLPILTGLDLNGHEKIMREASAIMDKYHDPIIDERIKMWREGKR
TKIEDFLDIFISIKDEDGQPLLTADEIKPTIKELVMAAPDNPSNAVEWAMAEMMNKPEIL
HKAMEEIDRVVGKERFVQESDIPKLNYIKAIIREAFRLHPVAAFNLPHVALADTTVAGYH
IPKGSQVLLSRYGLGRNPKVWSDPLSFKPERHLNECSEVTLTENDLRFISFSTGKRGCAA
PALGTAITTMMLARLLQGFKWKLAGGETRVELMESSHDMFLSKPLVMVGELRLPEDLYPA
VN*
>Desop.0245s0254.1
MFYYVILLPLALLLLAYKIFFTSKTQRFNLPPSLPNSLPILGHHLLLKPPVHRLFHRLSK
THGPIFSLRFGSRRAVVISSSQLATECFTGQNDIALSNRPCFLTAKYVAYNYTTVGTAPY
GDHWRNLRRICSLEILSSNRLTNFLHIRKDEIRRLLTRLSRDVNKEFVLEPLLSDLTFNN
IVRMVTGKRYYGDEVHNQEEANLFKQLVADINDSSGARHPGDYLPFMKIFGRSFEKKVKA
VGEAMDEILQRLLEECKRDRDGNTMVNHLLSRQQEEPEYYTDVTIKGLMLGMMIAGTDTS
AVTLEWAMGCLLNHPESLEKAKLEIDEKIGQDRLIDEPDLANLPYLQNIVSETFRLYPAA
PLLVPRSPTEDIKIGGYDVPRGTMLMVNAWAIHRDPSLWNEPDKFNPERFNGGEGEEDVH
KLMPFGNGRRSCPGAGLGQRIVTLALGSLIQCFDWEKVNGEEIDMTETPGMAMRKKVPLR
AVCRSRPIMNKLQAHLEA*
>Desop.0245s0253.1
MFLYVIQLLAFLLLAYKFLSTSKTRRFNLPPSPPYSLPILGHHHLIKPPVHRLFHRLAKI
HGPIFTLRLGSRRIVVISSSSLAKECFTGQNDVVLTNRPRFLTSKYIAYNYTTIGTAPYG
DHWRNLRRICSLEIVSSKRLTNFLHIREEEIQRMLTRLSRDAATNNEVEIEPLLYDLTFN
NIVRMVTGKIYYGDDVSNKEEADTFKKLVGFISETSGARHPGEYLPFLKIFGGSFEKKVK
AIAEAMDEMLQRLLEECRRDKDGNTMVNHLLSLQQHEPEYYSDVTIKGLMLGVMVAATET
SAVTIEWAMASLLNHPKSLEKVKLEIDKKIGQDRLIDESDIANLPYLQNIVSETLRLYPA
APLLVPRSAAEDIKVGGYDVPRDTMVMVNAWAIHRDPDIWNEPEKFKPERFEKEDVRQLI
PFGSGRRICPGIGLAEKIVTLALGSLIQCFEWGKVNAEEIDMTEGTGMAMRKLVPLRSLC
CRRPIMNKLVTELKA*
>Desop.0245s0160.1
MNTFTSNSSDLTSTTIETSSFSNMYLLTTLQAFVAIILVMLLKKLMTDPNKKKPSLPPGP
SGWPIIGMIPAMLKSRPVFRWLHSIMKQLNTEIACVRLGNTHVITVTCPKIAREILKQQD
ALFASRPLTYAQKILSNGYKTCVITPFGDQFKKMRKVVMTELVCPARHRWLHQKRSEEND
HLTAWVYNMVKNSGSVDFRFVTRHYCGNAIKKLMFGTRTFSKNTAPDGGPTVEDVEHMEA
MFEALGFTFAFCISDYLPMLTGLDLNGHEKIMRESSAIMDKYHDPIIDERIKLWREGKRT
QIEDFLDIFISIKDEEGNPLLTADEIKPTIKELVMAAPDNPSNAVEWAMAEMVNKPEILR
KAMEEIDRVVGKERLVQESDIPKLNYVKAILREAFRLHPVAAFNLPHVALSDTTVAGYHI
PKGSQVLLSRYGLGRNPKVWADPLSFKPERHLNECSEVTLTENDLRFISFSTGKRGCAAP
ALGSALTTMMLARLLQGFTWKLPENEIRVELMESSHDMFLAKPLVMVGELRLPEHLYPTV
K*
>Desop.0245s0251.1
MFYFILLPLVFLLLAYKFLYSITHRIKLPPGPPSRPLVGHLHLMKPPIHRLLQRYSNKYG
PIFSLRFGSRRVVVISSSSLAQESFTGQNDIFLSSRPLQLTAKYIAYNHSTVGTAPYGDH
WRNLRRICSTEILSPHRLTNFLHIRKDEILRMLTRLSRDTHSDDGNCFTHIELEPLLSDL
TFNNIVRMVTGKRYYGDDVKNKEEAELFKKLVYDIAMYSGANHSGDYFPVLKLFGNKYEK
EVKAIGKSMDEILQRLLDECRSYKEGNTMVNHLISLQQQEPEYYTDVIIKGLMMAMMLAG
TETSAVTLEWAMANLLKNPQVLEKARSEIDEKIGKERLIDEPDVAELPYLQNIVSETFRL
FPVAPLLIPRTPSEDMKIGGYDVPRDAIVLVNAWAIHRDPELWEDPEKFNPDRFVSGCGS
EYYVHKLMPFGNGRRTCPGAGLGQRIVTLALGSLIQCFDWENVKGEEMDMSESAGLGMRK
MDPLRAMCRPRPILSKLLI*
>Desop.0211s0467.1
MLDSTTTLAFILCFLLLAMSVFVTSYTRNLPLPPGPRFWPLIGNIPEILGRNKPVFRWIH
SIMKELDTDIACIRLANTHVIPVTSPRIAREILKKQDSIFATGPLTMATEYSSRGYLTIA
VVPQGEQWKKMRRVVASHVTSQKCFKMTLEKITEEADNLVRYINRTDFAVINIRLMVRQY
SGNVISCKGTGLRLIIDPMGYVRRSAPTYDLDYTHTLAFRYLYHDFLRESFFNLQFSAFS
YD*
>Desop.0211s0468.1
MLDSTTTLAFILCFLLLAMSVFVTSYTRNLPLPPGPRFWPLIGNIPEILGRNKPVFRWIH
SIMKELDTDIACIRLANTHVIPVTSPRIAREILKKQDSIFATRPLTMGTEYCSRGYLTIA
VEPQGEQWKKMRRVLASHVTSQKSFKLTLEKITGEADNLVRYIKNCCFKNCGDETDFAVI
NIRLMVRQYSGNVARKMMFGVRHFGKGSEDGWGPGFEEIEHVESLFTVLTHLYAFALSDY
VPWLRFLDLEGHEKVVNDAMRNVSKYNDPFVDERIMQWRNGNTKESQDFLDMFILTKDSD
GKPTLSSNEIKAQMTELMLATVDNPSNAVEWAMAEMINEASIMQKAVEEIDMVVGKDRFV
LETDLPDLNYVKACVKEAFRLHPVAPFNLPHMSTADTVVEGYFIPKGSHVLISRMGIGRN
PNVWDNPLRFDPERHLGNNINVDLNDPDLNILSFSTGRRGCMGVNIGSAMTYMLLARLIQ
GFTWSVPGEGKIDVSESKSDLFMAKPLHAIATPRLAPQVYSTYLGK*
>Desop.0237s0020.1
MEDIIIGVVALAAVLLFFLSQKPKTKRYKLPPGPRAFPVFGNLFQLQQVNPQRFFSGWAK
KYGPILSYKIGNKTFVVISSAELTKELLKTQDVNFANRPQHRGHEYITYGRRDMAMNHYT
PYYREIRKMGMNHLFSPTRVATFKHVREEEAAKMMVKINKAAEKSVEVDISELMLTFTNS
VVCRQAFGKTYNEDGKEMKRFIEILYGTQSVLGKIFFSDFFPFCRFLDDWTGLTAYMMEC
FERQDTYLQEIVDETLDPNRVKPETESMIDLLMGIYKDQPFASEFTIENVKAVVLNIVIA
GTDTAAAAVVWGMTYLMKYPEVMKKAQTELRDYVRERGLTFVTEDDVKNLPYFRALVKET
LRIEPVIPLLIPRACIQDTKIAGYDIPAGTTVNVNAWAVSRDEKEWGPNPDEFXKYPEVM
KKAQTELRDYVRERGLTFVTEDDVKNLPYFRALVKETLRIEPVIPLLIPRACIQDTKIAG
YDIPAGTTVNVNAWAVSRDEKEWGPNPDEFRPERFLEKDVDFKGTDYEFIPFGSGRRMCP
GMRLGAAMLEVPFANLLLNFNFRLPNGMKPEDINMDVMTGLAMHKSQHLKLVPEKVHKYS
I*
>Desop.0237s0019.1
MEDIIIGVVALALVLLFFLSQKTKTKQYKLPPGPKAIPVVGNLFQLQKLNPQRFFYKWAK
KYGPILSYKIGSRTMVVISSAELAKELLKTQDVNFADRPQHRGHEFISYGRRDMALNHYT
PYYREIRKMGMNHLFSPSRVATFKHVREEEARRMMVKINKAAERSEEVDISELMLTFTNS
AVCRQAFGKNYNEDGEEMKRFIKILYGTQSVLGKIFFSDFFPFCRFLDDWTGLTNYMMEC
FERQDTYLQEIVDETLDPNRVKPETESMIDLLMEIYKDQPFASEFTIENVKAVVLDIVVA
GTDTAAAAVVWGMTYLMKYPKVMKKAQAELREYAREKGSTFLIEEDVKNLPYFRALVKET
LRIEPVIPLLIPRACIQDTKIAGYDIPAGTTVNVNAWAEWGPNPDEFRPERFLEKDVDFK
GTDYEFIPFGSGRRMCPGMRLGAAMLEVPYANLLLNFNFRLPNGMKPEEINMDVMTGLAM
HKSQHLKLVPEKVNKYSI*
>Desop.0237s0078.1
MDNHYMNNVFFSVVITFSIILNILFLTKIVLDCFRGGHKQLPPCPPGFPIIGNLVGMLMN
RPTSKWIVRKMNEMKTDIACFRFGRVHVIAITSDLIAREVVREKDVDFADRPDSYSAEYI
SGGYHGVVFDEYGERQVKMKKVMSSELMSTKALNLLLGVRNLESDNLLAYVLNLYNKGKS
NTKNGVVVNVRDIVCTHTHNVKMRLLFGRKHFKETTMDGSLGPMEKEHFDAIFKALDCFF
SFYIADYYPFFRGWNLQGEEVELREAVDVIVKYNKMIIDEKIELWREKNKDYDDAKEKND
VSGIKDWLDILFTLKDENGKPLLTPKEITHLSVDLDVVGIDNAVNVIEWTLAEMLNQRDI
LEKAVKEIDMVVGKDRLVDESDVPNLNYVKACIREALRLHPTNPFLVPHMARHDTTLAGY
FIPKGSHILVSRPGVGRNPNTWDQPLIYRPERHITGNEVVLTEPDLRLVSFGTGRRGCVG
AKLGTSMIVTLLGRLLQGFDWTIPPNKTDKVELVESKENFFMAKPLLACVKPRLALTMYP
KLRTGPA*
>Desop.0237s0223.1
MFDFNPMLAFILCFILLALTMKRKETKKTMLVTSYTKNFPLPPGPKLWPLIGNLPEIGRN
KPVFRWIHSLMKELDTDIACIRLANTHVIPVTSPKIAREILKKQDSIFATRPLTMGTEYC
SRGYLTIAVEPQGEQWKKMRRVVASHVTNQKSFKMTLEKRTEEADNLVRYINNQCTRNNG
NGIAVTDLRLAVRQYSGNVARKMMFGIRHFGQGSEDGSGPGFEEIEHVESLFTVLTHLYA
FALSDYVPWLRFLDLEGHEKVVSNAMRNVSKYNDPFVDERLMQWRNGKKTEPQDFLDMLI
MAKDTNGKPTLSDEEIKAQITELMLATVDNPSNAAEWAMAEMINEPSIMQKAVEEIDRVV
GKDRLVLESDLPNLNYVKACVKEAFRLHPVAPFNLPHMSTADAMVDGYFIPKGSHVLISR
MGIGRNPDVWDKPLKFDPARHLGDNINVDLNEPDLNILSFSTGRRGCMGVNIGSAMTYML
LARLIQGFTWSVPGDGKIDMSENKNDLFMAKPLSAVATPRLAPQIYPK*
>Lma_001508
MTMIMSLTTSLPYPFQVLLVFIISMASITLLGRILRPTKTKDRSRQLPPGPPGWPILGNL
PELIMTHLPKYKYLNQAMKELKTEIACFNFFGTYAIIINSDEIAREALRERDAVFGDRPF
PFSMITIGDNYKTMGNSPTGEQFMKMKRVITTEIMSVKTMNMLANTRTLEADNLVAYAHS
VYQRSEALDVREIARAYGYSVTMRMMFGRRHIIKENVLSDNGRLGKAENEHLEAIFEILN
SLPNFSPADYLERWLCGWNINGKSVVKNCNIVRSYNNPIVDERVELWREKGGKAALEDWI
DVFITLKDENGKYLITPDEIKAQCLEFCIATMDNPANNLEWTLAEMLKNHEILRNAMKEL
DQVVGKDRLVQESDIPNLNYLKACCRETFRIHPSAHYIPPHVARQDSTLGGYFIPKGSHI
HIGRPVIGRSPKVWKDPMVYNPERHLQGDKTSKEVTLVETEMRFVSFGTGRRGCIGVKVG
TIMMVMLLARFLQGFNWKLHPLYGPLSLEEDDALLMSKPLLLSIEPRLSLNLYPKFHP
>Lma_003869
MIAFILGLFILALSMKRKDIKKILLQTTYKRNLPLPPGPKPWPLIGNLPMLLGKEKPMFR
WIHSFMEELNTDIACVHFANTHVIPVTSPRIAREILKKQDSIFATRPLTMATEYSSRGYL
TIAVEPQDDQWKKMRRVVASHGGALCISTPRTPLTPALSRRTAEADNLVPYINNHCLKSR
GDGNGFSVIDLRLMTRQYSGNVARKMIFGVRHFGEGSEDGCSGPGFEEIEQVDSLFTVLT
HLYAFALSDYVPWLRGLDLEGHEKVVSCAMRNISKYNDPLVDERVKHWRNGKMKEPPDFL
DMLILAKDTNGKPALSDEEIKAQVTELMLATVDNPSNAVEWAMAEMINNPSIMQKAVEEI
DIVVGKDRLVLESDLPNLNYLMACVREAFRLHPVAPFNLPHMSTADTVVGGYFIPKGSHV
LISRMGIGRNPNVWDKPLVFDPERHLGSDKHVELNDPDLNIITFSTGRRGCMGANIGSVM
TYMLLARLIQGFTWSTVHGDGEVDMSESKRVTSSWRILCMRLQHHVLLHKLTPPN
>Lma_009403
MEDIIIGLVAVAAVFLFFFISQNSKTKRYKLPPGPRPLPVIGNLHQLSSVNPQRFFFGWA
KKYGPIFSYKIGNKTMVVVSSAELTRELLKTQDANFANRPQHRGHEFMTYGRSDMAMNHY
TPFYREMRKMSMNHLFSPPRVASFKHVREEEARKMMDKIEKAAKKGEPVDISELMLTFTN
SVVCRQAFGKKYNEDGEEMKRFIKILYGTQSVLGKVFFSDFFPFCGFLDGWTGLTKYMME
CFERQDSYIQEIIDEVLDPNWVKPETDSMIALLLEIYKEQPFASKFTIENVKGVVLNILI
AGTDTAAAAVVWGMTYLMKYPQVMKKAQAEVREYARERGLTFVSEDDVKNFPYFQALVKE
TLRIEPVIPLLIPRACIQDTKIAGYDIPAGTTVNVNAWAVSRDEKEWGPNPDEFRPERFL
DKDVDFKGTDYEFIPFGSGRRMCPGMRLGAAMLEVPFANLLLSFDFKLPDGMKPEDINMD
VMTGLAMHKADHLKLIPQKVK
>Lma_011172
MNNVEWTIAEMLNHPEIMKKAINELDMVVGKDRLVQESDIPQLNYIKACSRESFRLHPVN
VFMPLHLAREYTTLAGYFIPKGSQILVSRLGIGRNPIWDEPYTFRPERHLNGHAKLLTLM
EPDMRLVTFGAKLSRY
>Lma_013475
MLSTSNFQAISMSTENLSSFTLVLFSLTLVFALAIGSKRYKKPKGQLPPGPWGWPIIGSL
FHMIMNRPAHEWIHRRMEDMQAEIACFRFASVHVITVTSSEIALEVLREKDEALSDRSDT
YSSNLISHGYKDIIFSPYRESLKLMKKIMITKLMSPTALSTTLSARTLEADNIVTYVYNL
SRSMSMTNHINVRDVILIYCHTVMMRMMFGQRHFVKAAEDGGLGTKEKEHMNAIYKSLDG
FFSFSITDYIPFLRGWNIDGEEAKVREAVDVLNKYNDPIIQERISLWREKGGKKREEDWL
DILITQKNEQGMPLFTFDEIRAQCKDINVAAIDNTMNNVEYTLAEILNHPDILEKVTSEL
DMVVGKDRLVQESDIPQLNYIKACSRESFRLHPANAFITPHGARQDTTLAGYFIPKGSQI
LGSRLGLGRNPKIWDEPNVFKPERHLDGNPMGVTFMEPGLRFLIFSTGRRACAGTKIGTT
MTIMLLARLLQGFEWAFPNDKCQVELVPARNNLFMAKPLLASAKPRLAPTLYPKIQI
>Lma_014382
MNPSSFTLVLIFVTLVLVLAVRFLRSKKPKGQLPPGPWGWPIIGNLVHMIRNRPVHLWIH
RVMKDVQSDIACFRFAGVHVITVTSSKIACEVLREKDEALADKPESYLTNLISHGYKDIA
FSNYGENWKLMKKAMTTKLMSPILLNKTLGDRTLEADNIVTHVFNQCQVGSMMKPIDVRD
VALVYCHALMMRMMFGQRHFDEASEDGGLGPKEKDHVDAIYRALDGFFGFNVSNYIPFLR
GWNIGGEEAEVREAVDTINRCNDPIIQERIHLWREKGGKERAEDWLDTLITLKNDQGMPL
FTLDEIRAQCKDINVASIDNTMNNVEWMIAEMLNHPEILKKATKELDMVVGKDRLVQESD
ISL
>Lma_014384
MPPHIAREDTTLAGYFVPKGSQILVSRVGLGQNPKIWDESNVFKPERHLDDHTKNPVGVT
LMEPDMRFVTFGSGRRGCAGTKIGTSMTIMLLARLLQGFEWTLPDGTSQVELITAKSNLF
MAKPLVACAKPRLAPGLYPKIQIQRLI
>Lma_016578
MNTFASNSSDLTPITTITSSFSNMYLLTTLQAFVIITLVMLFKKLITHPITTKPSLPPGP
TGWPIIGMIPAMLKSRPVFRWLHSIMKNLNTEIACVRLGNTHVITVTCPKIAREILKQQD
ALFASRPMTYAQKILSNGYKTCVITPFGDQFKKMRKVVMTELVCPARHRWLHQKRAEEND
HLTGWVYNMVKNSDSVDFRFMTRHYCGNAIKKLMFGTRTFSKTTTSDGGPTSEDIEHMEA
MFEALGFTFAFCISDYLPMLTGFDLNGHEKIMRESSAIMDKYHDPIIDERIKMWREGKRT
QIQDFLDIFISIKDEQGNPLLTADEIKPTIKELVMAAPDNPSNAVEWAMAEMVNKPEILR
KAMEEIDRVVGKDRLVQESDIPKLNYVKAILREAFRLHPVAAFNLPHVALSDTTVAGYHI
PKGSQVLLSRYGLGRNPKVWSDPLSFKPERHLNECSEVTLTENDLRFISFSTGKRGCAAP
ALGTALTTMMLARLLQGFTWKLAGGETRVELMESSHDMFLAKPLVMVGELRLPEHLYPTV
N
>Lma_019154
MLATVDNPSNAVEWAMAEMINNPSIMQKAVEEIDSVVGKDRLVFESDLPNLNYLKACVRE
AFRLHPVAPFNLPHMSTADTVVDGYFIPKGSHVLISRMGIGRNPNVWDKPLMFDPERHLG
SDKNVELNDPNLNLITFSTGRRGCMGANIGSVMTYMLLARLIQGFTWSTVHGEVDMSESK
SDLFMANPLRAVATPRLAPQVYST
>Lma_019431
MLVLAKDTNGKPALSDEEIKAQVTELLLATVDNPSNAVEWAMAEMINNPSIMQKAVEEID
SIVGKDRLVLESDLPNLNYLKACVREAFRLHPVAPFNLPHMSTADTVVDGYFIPKGSHVL
ISRMGIGRNPNVWDKPLMFNPERHLGSDKNVELNDPDLNLITFSTGRRGCMGANIGSVMT
YMLLARLIQGFTWSTVHGDGEIDMSESKSDLFMAHPLRAVATSRLAPQVYSTY
>Lma_020683
MDTATNSSYLPTKTTRETSPFSNMYLTTLQALVVISILMIFKKIKSFSKHKKLHPLPPGP
TGFPIVGMLPTMLRNRQVFRWLHSLMKEHNTEIACVRLGSTHVITVTCPKIAREIFKQQD
AIFASRPLTYAQKILSNDYKSCVVTPFGEQFKKMRKVIMTEIVCPARHRWLHDNRAEESD
HLTAWLYNMVKNSEPVSLRFVTRHYCGNAIKRLMFGTRTFSKNTETNGEPTMEDIEHMDA
IFDALGYTFAFCVSDYLPVLTGLDLNGHEKIMREASAVMDKYHDPIIDERIKMWREGKRV
HVEDFLDIFISIKGEDGLPLLTADEIKPTIKELVMAAPDNPSNAVEWAMAEMINKPEILN
KAMEEIERVAGKERLVQESDIPKLNYLKAVLREAFRLHPVTAFNLPHVALTDTTVSGYHI
PNGSQVLLSRYGLGRNPKVWSDPLSFKPERHLNECSEVTLTENNLRFISFSTGKRGCAAP
ALGTAITTMLLARLLQGFEWKLAGGEASVELTESSHDMFLAKPLVMTGELRLPEGLYPKV
K
>Lma_020913
MNTFTSNSSDLTSNVTDTSTFSNMYLLTSLQAIVAITLVMLLKKVLMKDPNQKKLSLLPP
GPKGWPIVGMVPMMLKSRPVFRWLHSIMKQLNTEIACVRLGNTHIITVTCPKIAREFLKQ
QDALFASRPMTYAQKILSNGYKTCVITPFGEQFKKMRKVVMTELVCPARHRWLHQKRAEE
NDHLTAWLYNMVKNSNSIDLRFVTRHYCGNAIKKLMFGTRTFSQTTSRDGAPSVEDVEHM
EAMFEGLGYTFAFCVSDYLPILTGLDLNGHEKIMRESSAIMDKYHDPIIDERIKMWREGK
RTQIDDFLDIFISIKDEQGNPLLTADEIKPTIKELVMAAPDNPSNAVEWAMAEMVNKPEI
LHKAMEEIDRVVGKERLVQESDIPKLNYVKAILREAFRLHPVAAFNLPHVALSDTTVAGY
HIPKGSQVLLSRYGLGRNPKVWSDPLSFKPERHLNECTEVTLTENDLRFISFSTGKRGCA
APALGTALTTMMLARLLQGFTWKLPENETRVELMESSHDMFLAKPLVMVGEPRLPEHLYP
AVK
>Lma_020969
MLHIILLPLLLLLAFTFLYTKRPHRYNLPPGPPSRPFVGHLHLMKPPIHRLLQRFSSKYG
PIFSLRFGSRRVVVISSSSLVQEAFTGQNDVVLSTRPLQLTAKYVAYNHTTVGTAPYGDH
WRNLRKICSNEILSTNRLNNFLHIRKDEIRRMLARLSRETYSDNSFTHVEMEPILSDLTF
NNIVRMVTGKRYYGDDVNNKEEAELFKKLVYDIAVYSGANHSADYLPVLKLFGNKFEEEV
KALGKSMDDILQRLLDECRRDEEGNTMINHLVSLQQQEPEYYTDVTIKGLMMAMMLAGTE
TSAVTLEWAMTNLLKHPEVLEKARSEIDEKIGKDRLIDEPDVVMLPYLQNVVSETFRLFP
VAPLLIPRSPTEDMKVGGYDVPKNSIVLVNAWAIQRDPELWDDPEKFNPDRYSNECGSEK
YAYKLMPFGNGRRICPGAGLGRRMVTLALGSLIQCFEWDTLKGEEMNMSESAGLGMRKMD
PLRAMCRPRPFMSKAYLRWNCERVLLGMELKESKVEMVDDDSVNKTLAKEKSLECSSNFE
DHSFYNEEDNTFGGGGGCDAKKLEVDDEEEEIDVLECKGSSGNKEIDVLECNDGNDDVYS
SSFSGTVSEHENESALNDQEADSMVVTDASLPFSVRKKKLTDHWRRFIQPIMWRCKWVEL
KIKQLQNQARMYDKELESSCQAKKLETENLKSEELGVKALPSLPCYSQKTGLKKRKKRKR
VEDTSDVAAYTLNHNLFSYDEYRKSFADAALNENSRNSEKKSKGSKEETVFYEETPSLEF
REGDAILEQILLKIEAAKLEVRNLKNRVDKVVNENPSRFSLNPLGSADVLTSSEQQKPLL
MIKNEDEKPVISEEKSVSSHHDTQPEEDDDATDILLSDILASKRREGKAVVLNKKTEQNS
VEEGPSRPARKRTPRNLDIAVKEETKPKRQKVSREKPKSNANTMASRFKLPNRKRKRGKR
RAGSAGLRRRS
>Lma_020970
MFYYMILPLALIFIAYKYIFGSKTLNLPPSPPGALPIIGHHRLIKPPVHRFFHRLAKTNG
PIFYLKLGTRRAVVISSSALAKECFTGQNDVVVSNRPRFLTSKYIAYNYTTIATTAYGDH
WRNLRKICSLEIVSSKRLANFLHIRQEEIQRMLMKLSRDALANSEVELESLFYDLTFNNI
VRMVTGKTYYGEDTSDKAEADAFKKLIAYITSTSGARHPGEYLPFMKIFGRSFEKKVKSV
GEAMDALLQRLLDECKSKKDGNTMVNHLLSLQEQDPKYYSDVIIKGLMLGIMFAASETSA
VTIEWAMSSLLNQPELLQKLRLEIDEKIGQDRLVEESDIPNLPYLENVVSETLRLYPAAP
LLVPRLTVEDIKIGGYDVPRETMVMVNAWSIHRDPKLWTEPERFNPDRFSGEGKGEKDDV
RTLITFGSGRRMCPGAGLANKIVTLALGSLIQCFDWDRVNGEKIDMTEGPEMAMRKVVPL
RALCELRPIMNKIRTDSKV
>Lma_020971
MFYYVILIPLALFLLAYKFLFASKTQRFNLPPSPPYALPILGHHHLLKPPVHRLFHRLSK
THGPIFSLRFGFRRAIVISSSSLAAECFTGQNDVVLSSRPRFLTAKYVAYNYTTVGTAPY
GDHWRNLRRICSLEILSTNRLTNFLHIRKDEIRRMLTRLSREVNNKEIELEPLFSDLTFN
NIVRMVTGKRYYGDEVHNEEEANLFKKLVADVNDCSGARHPGDYLPFMKIFGSGFEKKVK
AVGEAMDEILQRLLDECRSDKDGNTMVNHLLSLQQQDPDYYTDVTIKGLMLGMMIAGTDT
SAVTLEWAMACLLNHPEALEKAKLEIDEKIGQDRLIDEPDLANLPYLQNIVSETFRLYPA
APLLVPRSPSEDIKVGGYDVPRGTMVMVNAWAIHRDPNLWKDADKFRPERFDDGGEDVHK
LMAFGNGRRSCPGAGLGLRIVTLALGSLIQCFEWEKTNSQEIDMTETPGMAMRKKVPLRA
LCRSRPIMNTLQAHLVG
>Lma_022534
MDLFLIITAVAAIAAFYIIRGITKKPLKLPPGPKGLPIIGNLHQMEKSNPQHFLFRFSKL
FGPIFSMKLGSLRLVVISSAELAKELLKTQDLNFTARPLLKGQQTMSYSGRDLGFGQYTP
YYREMRKMCMVNLFSPNRVASFRPVREEECQRMMDKIYRAADQSGTVDLSELLLSFTNCV
VCRQAFGKRYNEYGTEMKRFINILYETQALLGTLFFSDLFPYFGFIDNLTGLNGRLKKAF
KELDTYLQELLDETLDPKRPKPETESFIDLLMQIYKDQPFSVKFTHENVKSMILDIVVPG
TDTAAAVVVWAMTYLIKYPEAMKKAQEEVRNVVGDKGYVAEEDIPNLPYLKAVIKEALRL
EPVIPILLHRETIADAKIGGYDIPAKTIVQVNAWAVSRDTAAWGDNPNEFIPERFMNESK
GVDFKGQDFELLPFGSGRRMCPAMHLGIAMVEIPFANILYKFDWSLPKGIKAEDIKMDVM
TGLAMHKKEHLVLAPKKIF
>Lma_023198
MDTLTSNSSNLTIKSSIRTSRSSHMYFFTTLEALGVIILLMIILKKIKSPSPNKKLVPLP
PGPTGLPIVGMIPAMLIAGKPVFWWLHSLMKEDISCVRLGNTHLILVSCPKIACEIYKHQ
DALFASRPLTYAQKILSNGYKTCVITPFGEQFKKMKKLILQEIVCSARHRWLHEKRDEEA
DHLTGWLYNMVKKSEPIDLRFVTRHYCGNVIKRLMFGKRTFSDKTKTYGGPTLEDIEHMD
AVFRGLGFTFAFCISDYLPMLTGLDLNGHEKIIREVSATMDKYHNPIIEERIKMWREGKR
TRIEDFLDIFISIKDDDGKPLLTIDEIKPTIKELVMAVPDNPSNVVEWAMAEMLKNPEIL
EKAMEEIERVVGKERLVQESDLPKLNYLKAIIREAFRLHPISVFNIPHVALSDTTMAGYH
IPKGSQVLVSRYSLGRNAKVWSDPLSFKPERHVDDECSEVTLNEKDLRFISFSTGKRGCP
APVLGTAITVLMLARV
>Lma_024868
MHTHRGHHQNLFPLKFFVTSQKGKNIGRNMDNLMMVLLPLALFLLAYRFIFSSKTYRFNL
PPGPTPLPIVGNLHLVKPPVHRLFHRFAQKYGDIFSLRYGSRQVVVISSLPLVRECFTGQ
NDVVLTNRPHFLTAKYVAYDYTTVGTAAYGDHWRNLRRICSLEILSSSRLTRFLSVRRDE
IRRMLTRLSRDYNGRVVELEPLLVDLTFNNIIRMVTGRRYYGAQVHNKEEAELFKKLVTQ
INDNSGASHPGDYLPILKVFGHKYEKKVKALGEAMDAFLQRLLNDCRRDGESNTMVSHLL
SLQKDQPKYYSDVTIKGLMLAMMLAGTDTAAVTLEWAMANLLKNPEALQKAKAEIDEKIG
QERLVDEPDIANLLYLQNIVSETFRLCPAAPLLVPRSPSEDLQIGGYDVPRGTIVLVNAW
AIHRDPRLWDEPERFMPERFENKENVNKLMVFGNGRRTCPGATLGQRMVTLALGSLIQCF
DWEKVNSEDIDMTENPGMAMRKLVQLRAVCHQRPIMTNILA
>Mde_004108
MAAPDNPSNAVEWAMAEMVNKPEILRKAMEEIDRVVGKERLVQEFDIPKLNYVKAILREA
FRLHPVAAFNLPHVALSDTTVAGYDIPKGSQVLLSRYGLGRNPKVWADPLSFKPERHLSE
CSEVTLTENDLRFISFSTGKRGCAAPALGTALTTMMLARLLQGFTWKLAGDETRVELMES
SHDMFLAKPLVMVGELRLPEHLYPTVK
>Mde_006524
MYLLTTLEAFLVITLMMMLLKKLFTNPNKKKLSSLPPGPTGWPIIGVIPTMLKSRPVFRW
LHSIMKQLNTEIACVRLGNTHVITVTCPKIAREILKQQDALFASRPMTYAQKILSNGYRT
CVITPFGEQFKKMRKVVMTELVCPARHRWLHQKRAEENDHLTAWLYNMVKKNSGSVDFRF
VTRHYCGNAIKKLMFGTRTFSQNTAPDGGPTAEDIEHMEAMFEALGFTFAFCISDYLPML
TGLDLNGHEKIMRDSSAIMDKYHDPLIDERIKMWREGKRTQIEDFLDIFISIKDEEGNPL
LTADEIKPTIKELVMAAPDNPSNAVEWAMAEMVNKPEILRKAMEEIDRVVGKERLVQESD
IPKLNYVKSIIREAFRLHPVAAFNLPHVALSDTTVAGYHIPKGSQVLLSRYGLGRNPKVW
ADPLSFKPERHLNECSEVTLTENDLRFISFSTGKRGCAAPALGTALTTMMLARLLQGFTW
KLPENETHVELMESSHDMFLAKPLVMVGEPRLPEHLYPTVKFVTVGTISSSSSYNDRHIS
VILCDQISTFESLRKHNALIITGGNSDNIFVASKLISSYGSFGKPNLSSRVFDLVSRRDV
FLWNSIVKAHFSNGDYPQALAFFFSMLLFGQSPDHFTTPMVVSACAELSWYDVGSFIHGL
ILKHGGFEGDCAVGASFVYFYAKCGCLEDACLVFDEMPERDVVAWTAIISGHVQNGESER
GLEYLCKMHSVGSNVENPNPRTLECGFQACANLSALKQGRCLHGLAVKSGLASSSTVQSS
IFSLYSKCGNPAEAYLSFRELGDEDMFSWTSIIASLARSGKVQESFDMFCEMQKKGIQPD
EVVIRCLINELGKMMLVAEGKAFHGFVIRHYSSFDGAICSSLLSMYCKFELLSVAEKLFY
TIREEGNEEAWNTMLKGYGKMKCDVKCIELFRDIQNLGIEIDSASLASVISSCSHIGAVR
LGKSLHCYVVKTSLDCTTSVVNSLIDFYGKMGDLTVAWRMFCEADKNIVTWNTMIASYVH
CEQFDKAIALFDRMIPENFKPSSATLVTVLMACANSGSLERGQMIHSSATLVTVLISCAN
SGSLERGQMIHRYITETEHEMNLSLTTALIDMYAKCGQLEKSRELFNAANQKDTICWNVM
ISGCGMHGNVESAIELFDQMEKSDVEPTGPTFLALLSACTHAGLVEQGKKLFLKMHQYNL
KPNIKHYSCLVDLLSRSVLSSCMTHEEFEMGILMAKLAVATDPQNDGYYIMLANMYNAAG
KWEHAERAREMMKESRVERRELDLV
>Mde_008664
MDTDYVLFLLPLVVFLLAYKLLFSSKTQRFNLPPGPTPFPIVGHLHLVKPPVHRLFRRFA
EKYGDIFSLRYGSRQIVVISSLPLVRECFTGQNDVALTNRPHFLTAKYVAYDYTTVGTAA
YGDHWRNLRRICSLEILSSHRLTGFLSVRRDEIRRLLTRLSRDYNGRAVELEPLLADLTF
NNIVRMVTGRRYYGDEVHNKEEANLFKKLVTQINDNSGASHPGDYLPILKVFGHSYEKKV
KALGEAMDAFLQRLLDDCRRDGESNTMLSHLLASQQDQPKYYSDVIIKGLMLSMMLAGTD
TAAVTLEWAMASLLKNPEVLKKAKAEIDQKIGQERLVDEPDLVNLPYLQNIVSETFRLCP
AAPLLVPRSTFEDLKIGGYDVPSGTIVLVNAWAIHRDPRLWDEPERFMPERFEDQANANK
LMVFGNGRRTCPGSALGQRMVTLALGSLIQCFDWEKVIGEEIDMTENPGMAMRKLVPLRA
VCKQRPIMTNRLV
>Mde_014070
MLARVDNPANAAEWAMAEMINEPSIMKKAVEEIDRVVGKDRFVLESDLPNLNYVKACVKE
SFRLHPVAPFNLPHMSTADAVVDGYFIPKGIHVLISRMGIGRNPNVWDKPFKFDPERHLG
SDVEVELNEPDLNLISFSTGRRGCMGRNIGSAMTYMLQED
>Mde_026029
MVEYIQTQEQSNSKTMDFFLIIAAAAAFAAFFFLRNISKKPLRLPPGPKGLPFIGNLHQM
EKFNPQHFLFRLSKLYGPIFTMKIGSRRLMVISSAKLAKELLKTQDINFTARPLLKGQQT
MSYQGRDLGFGQYTSYYREMRKMCMVNLFSPNRVASFRPVREEECQRMMDKIYKASDQSG
TVDLSELLLSFTNCVVCRQAFGKRYNEYGTEMKRFIDILYETQALLGTLFFSDLFPFFGF
LDNITGLSARLKKAFKELDTYLQELLDETLDPNHLKPETESFIDLLMQIYKDQPFSVKFT
HENVKSMILDIVVPGTDTAAAVVVWAMTYLIKYPEAMKKAQEEVRKVVGDKGYVTEEDIP
NLPYLKAVIKEALRLEPVIPILLHRETIADAKIGGYDVPAKTIIQVNAWAVSRDTSAWGD
NPNEFIPERFMNENKEVDFKGQDFELLPFGSGRRMCPAMHLGVAMVEIPFANLLYRFDWS
LPKGIKPEDIKMDVMTGLAMHKKEHLVLAPRKHI
>Mde_026807
MMIAGTDTSAVTLEWAMACLLNHPESMEKAKLEIDEKIGQDRLIDEPDLANLTHLQNIVS
EAFRLYPAAPLLVPRSPTEDIKVGGYDIPRGTMVMVNAWAIHRDPELWNEPMKFKPERFN
GGGRGGGEDVHKLMPFGNGRRSCPGAGLGQRIVTLALGSLIQCFDWEKVNGQEIDMTETP
GMAMRKKVPLRALCRSRPIMKKLQAHLEA
>Mde_026808
MFYFVILSVALFLIVFKFIFASKTQRFNLPPSPPHSLPIIGHHRLIKPPVHRLFHSFAKS
HGPIFYLRLGTRSAVVISSSALARECFTGQNDVVVSNRPRFLTSKYIAYNYTTIATTPYG
DHWRNLRKICSLEIVSSKRLANFLHIRKEEVHRMLTRLSRDALTNGEVELESLFYDLTFN
NIVRMVTGKIYYGEDASDKAEAESFKKLIAYITSTSGARHPGEYLPFMKIFGRSFEKKVK
AVGEAMDSILQRLLDECKGDKDGNTMVNHLLSLQEQDPKYYSDVIIKGLMLGIMFAASET
SAVTIEWAMASLMNHPELLEKLKSEIDEKIGQDRLIDESDIPNLPYLQNVVSETLRLYPA
APLLVPRLTVEDIKIGGYDVPRDTMVMVNAWSIHRDPKLWTEPERFNPDRFDGGGGEGEK
DDVRMLITFGSGRRMCPGAGLANKIVTLALGSLVQCFDWGRVNGKEIDMTEGPEMAMRKV
VPLRAMCQLRPVMNKLLTDSKV
>Mde_028817
MMTSLTTSLPYPFQILLVFIISMASITLLGRILSRPSKTKDRSRQLPPGPPGWPILGNLP
ELIMSTPKHKYFNLAMKELKTDIACFNFAGTYAITINSDEIAREAFKERDADFADRPNLF
NMRTIGGNHKSMGNSPYGEQFMKMKRVITTEVMSVKTLNMLIASRTIEADNLIAYIHSMY
QRSEMVDVREFSRVYGYAVTMRMLFGRRHVTKENVFSDDGRLGNAEKDHLDAIFETLNCL
PSFSPADYVERWLKGWNIDGQEERVKVNCNRVRSYNNPIIDERVELWRQKGAAIDNPANN
MEWTLAEMLKNPEILRKALKELDEVVGKDRLVQESDIPNLNYLKACCRETFRIHPSAHYV
PPHMARQDTTLAGYFIPKGSHIHVGRPSLGRSPKIWKDPLVYKPERHLEGDGISKDISLV
ETEMRFVSFGTGRRGCVGVKVGTIMMVIMLARFLQGFNGKLHPRYGPLSLEEDDALLMAK
PLLLSVEPRMAPNLYPKFRP
>Mde_031518
MNYIMILLPLALFLLAYKFLFSSKTRRFNLPPGPTPFPIVGNLHLVKPPVHRLFHRFAEK
YGEIFSLRYGSRQVVVISSLPLVRESFTGQNDVILTNRPHFLTAKYVAYDYTTVGTAAYG
DHWRNLRRICSLEILSSHRLTGFLSVRRDEIRRLLTRLSRDCNGRVVELEPLLADLTFNN
IVRMVTGRRYYGDQVRLITILFS
>Mde_037800
MGMNHLFSHTRVATFKHVREEEARRMMAKIDTAASKSEAVDISELMLTFTNSVVCRQAFG
KKYNEDGVHMKRFIKILYGTQSVFGKIFFSDFFPFTRHILDDLTSLTAYMEECFERQDTY
LQEIVNETLDPNRVKPETKSMIDLLMEIYKDQPFASEFTLENVKAVV*****FTLENVKV
VVMVYV
>Mde_041392
MMECFERQDTYIQEIIDETLDPNRVKPETESMIDLLMEIYKEQPFASKFTIKNVKGVVLN
IVVAGTDTAAAAVVWGMTYLMKYPQVMKKAQAEVREHARERGLTFLTEDDVKNLPYFRAL
VKETLRIEPVIPLLIPRACIQDTKIAGYDIPAGTTVNVNAWAVSRDEKEWGPNPDEFRPE
RFLEKDVDFKGTDYEFIPFGSGRRMCPGMRLGAAMLEVPFANLLLKFDFKLPKGMKPEDI
NMDVMTGLAMHKSEHLKLVPEIVNK
>Mde_042258
MFYFILLPLLLLLAYNFFYSKTHRFNLPPGPPSRPVVGHLHLMKPPIHRLLQRFSYKYGP
IFSLRFGSRRVVVITSSSLAQESFTGQNDVVLSSRPLQLTAKYVAYNHTTVGTAPYGDHW
RNLRRICSNEILSSNRLTNFLHIRKDEIRRMLTRLSRETHSDDGSRFTLFEMEPLLSDLT
FNNIVRMVTGKRYYGDDVNNKEEAELFKKLVYDIAVYSGANHSADYLPVLKLFGNKFEKE
VKALGKSMDDILQRLLDECRRDEEGNTMVNHLLSLQQQEPHYYTDVVIKGLMMSMMLAGT
ETSAVTLEWAMTNLLRHPQVLEKARSEIDEKIGKDRLIDEPDIAVLPYLQNVVTETFRLF
PVAPFLIPRTPTEDMKIGGYDVPRDTIVLVNAWAIQRDPEFWDDPEEFNPDRFNKECGSE
YYAYKLMPFGNGRRICPGSGLGRRIVTLALGSLIQCFDWETVKGEEIDMTESAGLGMRKM
DPLRAMCKPRPIMAKLLI
>Mpy_001101
MDLFLIITAVVAAAAFFFLRSATKKSLRLPPGPRGLPVIGNLHQMEKFNPQHFFFRLSKL
YGPIYTMKLGSRRLVMISSAELAKELLKVQDLNFTSRPLLKGQQTMSYQGRDLGFGQYTA
YYREMRKTCMVNLFSPGRVASFRPVREEECKRMMEKIYKAADQSGTVDISELMLSFTNCV
VCRQAFGKRYNEYGTEMKRFINILYETQALLGTLFFSDLFPYLGFIDNLTGLNTRLKKAF
KELDTYLQELLDETLDPNRPKPETESFIDLLMQIYKDQPFSIKFTHENVKSMILDIVVPG
TDTAAAVVVWAMTYLIKYPEAMKKAQEEVRNLVGDKGYVSEEDIPNLPYLKAVIKESLRL
EPVIPILLHRETIADAKIGGYDIPAKTIVQVNAWAVSRDTTAWGDNPNEFIPERFMNEHK
GVDFKGQDFELLPFGSGRRMCPAMHLGIAMVEIPFANLLYRFDWSLPKGIKPEDINMDVM
TGLAMHKKDHLMLAPRTHI
>Mpy_002759
MGNSPYDEQFMKMKRVITTELMSVKTLNMLIAARTIEADNLIAYLHSMYQRSEAADVREF
SRAYGYAVTMRMMFGRRHVSKENVFSDDGRLGKAGKDHLEAIFNTVDCLPSFSPADYVER
WFRGWEIDGQEEKVKVNCNKVRSYNNPIIEERVKLWREKGGKAAVEDWIDTLITLKDENG
KYLVTPDEIKAQCVEFCIAAIDNPANNMEWTLAEMLKNPEILRKALKELDEVVGKERLVQ
ESDIPNLNYLKACCRETFKIHPSAHFVPPHVARQDSTLGGYFIPKGSHIHVCRSELGRNP
KIWKDPLVYKPERHLEGDGISKEISLVETEMRFVSFSTGRRGCVGVKVGTIMMVIMLARF
LQGFNWKLHSDYGPLSLEETDALLMAKPLRLSVEPRLAPNLYPKFRP
>Mpy_004874
MTMDVTYPSGFTLVLFFITLVLALALRSLISKKPIGQLPPGPRGWPIIGNLFQMVLNRPA
HQWIHRVMKDMQTEIACFRFARVHVIIVTSSEIALEVLREKDEALADRAESYSINLISQG
YNGVSFSSYGKNWKLAKKVMVAKLMSPTMLNKTISVRTVEADNIVTYIFNLCRSGSITKL
VNVRDVALTYSHAVMMRMMFGQRDFDEAAEDGGLGPKEKEHMDAIYRALDCLFGFTVADY
LPFLRGWNIEGEEKEVREAVGVINRCNDPIIRERMHLWREKGGKETEEDWLDIIVTLKDD
QGMPLFTFDEIRAQCKDVNVATIDNTMNTVEWTIAEMLNHPEILEKATDELDMVVGKDRL
VQESDISQLNYIKACIRESFRLHPPNAFLPPHGAREDTTLAGYFVPKGSQILVSRPGLGR
NPKMWNEPDAYKPERHLDDSAKDSMGVTLMEPDMRFVIFSSGRRGCAGPKLGATMIVMLL
ARLLQAFEWTPPNGASQVELIANNSNLFMAKPLLACAKPRLAPRLYPEIQT
>Mpy_004880
MEYIIIGVVALIAVLLFFYYQKPKTKRYKLPLGPRPLLVIGNLHQLQKLNPQRFFYGWAK
KYGPILSYKIGSKTMVVISSAELAKELLKTQDINFENRPQHRGQETMSYGRCDMAFNHYT
PYYRVATFTTCEKRRLGG
>Mpy_007033
MDNLASNSSDLTAKSSPETSPLSNMYLITTLQALVVISFLMIFKKIKSSLKDKKLHPLPP
GPTGFPIIGMIPAMLKNRPVFRWLHSLVKELNTEIACVRLGNTHVIPVTCPKIAREIFKQ
QDALFASRPLTYAQKILSNGYKTCVITPFGEQFKKMRKVIMTEIVCPARHRWLHDNRAEE
TDHLTAWLYNMVKNSEPVDLRFVTRHYCGNAIKRLMFGTRTFSEKTETNGGPTVEDIEHM
DAMFDGLGFTFAFCVSDYLPMLTGLDLNGHEKIMREATAIMDKYHDPIIDERIKMWREGK
RTQIEDFLDIFISIKDENGQPLLTADEIKPTIKELVMAAPDNPSNAVEWAMAEMINKPEI
LHKAMEEIERVVGKERLVQESDIPKLNYLKAILREAFRLHPVAAFNLPHVALSDTTVAGY
HIPKGSHVLLSRYGLGRNRKVWSDPLCFKPERHLNECSEVTLTENDLRFISFSTGKRGCA
APALGTAITTMMLARLLQGFKWKLAGGETRVELMESSHDMFLAKPLVMVGELRLSEDLYP
TVN
>Mpy_007039
MRESSAIMDKYHDPITDERIKMWREGKRTQIEDFPDIFISIKDDDSQPLLTADEIKPTIK
EFVMAAPDNLSNVVEWAMAEMINKPEILHKTMEEIGRVVGKERLVQESDIPKLNYLKAIL
REAFCLHPVSAFNLPHVALSDTTVCGYHIPKGSHVLLSRYGLDRNPN
>Mpy_007268
MNTFTSNSSDFTSTTTVTSEMNNMYLLTTLQAFVAITLVMLLKKLITDPNKKKLSLPPGP
TGWPIIGMIPAMLKSRPVFRWLHSIMKQLNTEIACVRLGNTHVITVTCPKIAREILKQQD
ALFASRPLTYAQKILSNGYKTCVITPFGEQFKKMRKVVMTELVCPARHRWLHQKRAEEND
HLTAWLYNMVKNSDSVDFRFVTRHYCGNAIKKLMFGTRTFSQNTAPDGGPTAEDIEHMEA
MFEALGFTFAFCISDYLPMLTGLDLNGHEKIMRESSAIMDKYHDPIVDERIKMWREGKRT
QIEDFLDIFISIKDEEGNPLLTVDEIKPTIKELVMAAPDNPSNAVEWAMAEMVNKPEILR
KAMEEIDRVVGKERLVQESDIPKLNYVKAILREAFRLHPVAAFNLPHVALSDTTVAGFHI
PKGSQVLLSRYGLGRNPKVWADPLSFKPERHLNECSEVTLTENDLRFISFSTGKRGCAAP
ALGTALTTMMLARLLQGFTWKLAGNETRVQLMESSHDMFLAKPLVMVGELRLPEHLYPTV
K
>Mpy_007348
MMLAGTETSAVTLEWAMANLLKHPEVLEKARLEIDEKIGKDSLIDEPDIAVFPYLQNVVS
ETFRLFPVAPLLIPRTPTEDMKIGGYDVPRDTIVLVNAWAIHRDPELCEDPERFNPYRFN
NGCGSEYYVYKLMPFGNGRRTCHDAGLGQRIVTLALGSLIQCFDWETVKDQEIDMSESAG
LVCARWTL
>Mpy_007349
MLTRLSRDTLNNNNNEVELESLLYDLTFNNIVRMVTGKIYYGDDVSDKEEAELFKKLCTF
IATSSGARHPAEYLPFMKIFGGSFEKEVKASAKVVDEMLQRLLEECKRDKDGDNGRLIRD
LAIEWEMASLVNHPEILDKVKLEIVEKIGQERLMEESHIEDLPYLQNIVSETLRLHPAAP
LLVPRLTVEDIKIGGYDVPRDTMVMVNAWSIHRDPDLWTEPERFNPERFYGGGGEKDDVR
MLIAFGSGRRMCPGVGFANKIVTLALGSLIQCFDWGKVNGQDIDMAEGPGMAMRMMVPLR
AMCQLRPTMNKLVTTDLKL
>Mpy_009697
MDDIIIYVVALAAVFLFFLSQKLKTKRYKLPPGPKALPVIGNFHQLQKLNPQRFFYGWAK
KYGPILSYKIGRQTMVVISSAELAKELLKTQDVNFANRPQHRGQEFISYGRRDMGLNHYT
PYYREIRKMGMNHLFSPSRVATFKHVREEEARRMMDKIEKAAETSEAVDISELMLTFTNS
VVCRQAFGKKYNEEGEEMKRFINILYGTQSVLGMIFISDFFPFARFLDDWTGSTAYMMDC
FQRQDSYLQEIVDETLDPNRVMPETESMIDLLMEIYRDKSLAYEFTLENVKAVILDIVVA
GTDTAAAAVVWGMTYLMKYPEVMKKAQAELRDYARERGLTFVTEDDVKNLPYFRALVKET
LRIEPVIPLLMPRCCIQDTKIAGYHIPEGATVNVNAWALSRDEKEWGPNPDEFRPERFLE
KDVDFKGTDYEFLPFGSGRRMCPGMRLGAAMLEVPYANLLLNFNFQLPNGMKPGDINMNV
MTGLAMHKSEHLMLVPEKVNN
>Mpy_009718
MVVISSAELAKELLKTQDVNFANRPQHRGQEFISYGRRDMGLNHYTPYYREIRKMGMNHL
FSPSRVATFKHVREEEARRMMDKIEKAAETSEAVDISELMLTFTNSVVCRQAFGKKYNEE
GEEMKSYLQEIVDETLDPNRVMPETESMIDLLMEIYRDKSLAYEFTLENVKAVILDRTGD
SSPYASLLHSRHQDRRLPHPGKATVNVNAWALSRDEKEWGPNPDEFRPERFLEKDVDFKG
TDYEFLPFGSGRRMCPGMRLGAAMLEVPYANLLLNFNFQLPNGMKPGDINMNVMTGLAMH
KSEHLMLVPEKVNN
>Mpy_010707
MDEILQRLLDECRKDKDGNTMVNHLLSLQQHEPQYYTDVTIKRLMLGMMIAGTDTSAVTL
EWAMANLLDHHEVLEKAKLEIDEKIGQDRLIDEPDISTLPYLQNIVSETFRLYPTAPLLV
PRSLAEDIKIGGYDVPRGTIVMVFLEVK
>Mpy_011106
MLDCTSALAFILGFFLFALTMKRKETMKALLVASYTRNLPLPPGPKPWPLIGNLPKIFQR
EKPMFRWIHSLMKELNTDIACIRLANTHVIAVTSPKIACEILKKQDSIFATRPLTMGTEY
CSRGYLTIAVEPQGEQWKKMRRVVASHVTSQKSFKWSLEKRTEEADNLVRYINNRCVRNR
GDGFAAIIDLRLAVRQYSGNVARKMLLGVRHFGKGSEDGSGPGFEEIEHIESLFTVLTHL
YAFALSDYIPCLRFLDLEGHEKIVSCAMRNISKYNDSFVDERLMQWRNGKMKEPQDFLDM
FILAKDADGKPTLSDEEIKAQVTELMLATVDNPANAAEWTMAEMINEPSIMQKAVEEIDR
VVGKDRFVLESDLPNLNYVKACVKEAFRLHPVAPFNLPHMSTADAVVDGYFIPKGSHVLI
SRMGIGRNPNVWDNPLKFDPERHLGSKIDVDLNDPDLNILSFSTGRRGCMGKDIGSAMVY
MLLARLIQGFTWSVSGEGKIDLSESKSDLFMAKPLHAVATPRLAPQVYLT
>Mpy_012915
MDYVMILLPLALFLLAYRFLFSSKTRRFNLPPGPTPFPIVGNLHIVKPPVHRLFRRFAEK
YGEIFSLRYGSRQVVVISSLPLVREAFTGQNDVVLTNRPEFLTAKYVAYDCTTVGTAAYG
DHWRNLRRICSLEILSSNRLTGFLSVRRDEIRRLLTRLSRDYNNGRVVELEPLLTDLTFN
NIVRMVTGRRYYGDQVHNKEEAELFKKLVTQINDNCGASHPGDYLPILKVFGHSYEKKVK
ALAEAMDAFLQQLLDDCRRDGESNTMVSHLLSLQVDQPKYYSDVIIKGLMLGMMLAGTDT
AAVTLEWAMANLLRNPEVLKKAKAEIDEKIGRERLIDEPDIVNLPYLQNIVSETFRLCPA
APLLVPRCPSEDLKIGGYDVPRGSIVLVNAWAIHRDPKLWDEPERFMPERFEDQANANNL
MVFGNGRRTCPGASLGQRMVTLALGSLIQCFDWEKVNGEEIDMTENPGMAMRKLVQLRAV
CHQRPIMANLLA
>Mer_CAA7019697.1
MNPSCFTLVLFCIALVLALAIPSLKSKKPKRELPPSPRGWPIIGNLFQMIMNPPAQMWIH
RVMEDMQTDIACFRFAGVHVIAVTSSEIAREVLREKDEAFADRSDSYSLNLFTDGYKEVI
FAPYGERSKLMKKMMATKLMCSTTLNKTLGDRTIEADNIVTYVYNLCQLGSMATPINVRD
VILTNCHAVMMRLMFGQRHFDEPAKDGGLGPKEKEHMDAIYQALDCFFSFEISNYVPFLR
GWNIGGAEAEIREAAAIINRCNDSVIRERMHLWRNKGGKETEEDWLDILITLKDCHGMPL
FTFGEIRGLCKDINVATIDNTMNNVEWTIAELLNHPEILQKAINELDMVVGKDKLVQESD
IPQLNYIKACSRESFRLHPANVFMPPHGAREDTTLAGYFVPKGSQIIVSRYGLGRNPKIW
EEPEVFKPERHLDARDSTVVNLLEPDMRFVTFSAGRRTCAGTKIGTSMTIMLIARLLQGF
EWTLPPGKSQIELVPAQTNLFMAKPLVASVKPRLAPSLYPKIQV
>Mer_CAA7019832.1
MASKKTASGDDDNSNQLEKVKVRFPPLCDRLAMEEIERVVGKQRLVQESDIPKLNYLKAI
IREAFRLHPVAAFNLPHVALSDTTVAGYHIPKGSQVLLSRYGLGRNPKVWSDPLSFKPER
HLNECLEVTLTENDLRFISFSTGKRGCAAPALGTAITVMMLARLLQGFDWKLAGGQTRVE
LMESSHDMFLAKPLVVVGELRLSEDLYPRVN
>Mer_CAA7019833.1
MASKKTASGDDDNSNQLEKVKVRFPPLCDRLAMEEIERVVGKQRLVQESDIPKLNYLKAI
IREAFRLHPVAAFNLPHVALSDTTVAGYHIPKGSQVLLSRYGLGRNPKVWSDPLSFKPER
HLNECLEVTLTENDLRFISFSTGKRGCAAPALGTAITVMMLARLLQGFDWKLAGGQTRVE
LMESSHDMFLAKPLVVVGELRLSEDLYPRVN
>Mer_CAA7019834.1
MASKKTASGDDDNSNQLEKVKVRFPPLCDRLAMEEIERVVGKQRLVQESDIPKLNYLKAI
IREAFRLHPVAAFNLPHVALSDTTVAGYHIPKGSQVLLSRYGLGRNPKVWSDPLSFKPER
HLNECLEVTLTENDLRFISFSTGKRGCAAPALGTAITVMMLARLLQGFDWKLAGGQTRVE
LMESSHDMFLAKPLVVVGELRLSEDLYPRVN
>Mer_CAA7019835.1
MEVLASNSSDLTTKSSPQTLPFSNMYLLTTLQALVVISLLLIYKKVKSSSQSKKLRPLPP
GPTGFPIVGMIPAMLKNRPVFRWLHSLLKELNTEIACVRLGNTHVIPVTCPKIAREIFKQ
QDALFASRPLTYAQKILSNGYKTCVITPFGEQFKKMRKVIMTEIVCPARHRWLHDNRAEE
TDHLTAWLYNMVKNSEPVDLRFVTRHYCGNAIKRLMFGSRTFSEKTENDGGPTLEDIEHM
DGMFDGLGFTFAFCISDYLPMLTGLDLNGHEKIMREASAIMDKYHDPIIDMRIKMWREGK
RTQIEDFLDIFISIKDEDGQPLLTADEIKPTIKELVMAAPDNPSNAVEWAMAEMINKPEI
LHKAMEEIERVVGKQRLVQESDIPKLNYLKAIIREAFRLHPVAAFNLPHVALSDTTVAGY
HIPKGSQVLLSRYGLGRNPKVWSDPLSFKPERHLNECLEVTLTENDLRFISFSTGKRGCA
APALGTAITVMMLARLLQGFDWKLAGGQTRVELMESSHDMFLAKPLVVVGELRLSEDLYP
RVN
>Mer_CAA7019869.1
SGRVVELEPLLADLTFNNIVRMVTGKRYYGDEIHNKEEADLFKKLVTEINDNSGASHPGD
YLPILKMFGHGYEKKVKALGEAMDGFLQKLLDECRRDGESNTMLSHLLSLQQDQPKYYSD
VIIKGLMLSMMLAGTDTSAVTLEWAMASLLKNPEVLKKAKAEIDEKIGEERLIDEPDIVN
LPYLQNVVSETFRLCPAAPLLVPRSPSEDIKIGGYDIPRGTIVLVNSWSIHRDPKLWDEP
ERFMPERFEDQEAANVNKLMVFGNGRRTCPGAALGQRMVSLALGSLIQCFDWEIVSGEEI
DMTENPGMAMRKLVPLRAVCHQRPIMNSLLA
>Mer_CAA7020529.1
MNTFTSNSSDLTSTTMETSSFSNTYLLTTLQAFLAITLVMLLKKMITNPDKKKASLPPGP
TGWPIIGMIPAMLKSRPVFRWLHSIMKQLNTEIACVRLGNTHVITVTCPKIAREILKQQD
ALFASRPMTYAQKILSNGYKTCVITPFGDQFKKMRKVVMTELVCPARHRWLHQKRIEEND
HLTAWMYNVVKNSGSVDFRFMTRHYCGNAIKKLMFGTRTFSQNTAPDGGPTKEDIEHMEA
MFEALGFTFAFCISDYLPMLTGLDLNGHEKIMRDSSAIMDKYHNPIIDERIKMWREGKRT
QIEDFLDIFISIKDEEGNPLLTADEIKPTIKELVMAAPDNPSNAVEWAMAEMVNKPEILR
KAMEEIDRVVGKERLVQESDIPKLNYVKAILREAFRLHPVAAFNLPHVALSDTTVAGYHI
PKGSQVLLSRYGLGRNPKVWSDPLSFKPERHLNECSEVTLIENDLRFISFSTGKRGCAAP
ALGSALTTMLLARLLQGFTWKLPENQRRVELMESSHDMFLAKPLVMVGELRLPEHLYPTV
K
>Mer_CAA7024373.1
MDLFLIIAAVVAAGAFFLLRSTTKKSLRLPPGPKGLPIIGNLHQMEKFNPQHFLFRLSKQ
YGPIFTMKLGGRRLAVISSAELAKELLKTQDLNFTARPLLKGQQTAYYREMRKMCMVNLF
SPNRVASFRPVREEECTRMMDKIYKAADQQSGTVDISELLLSFTNCVVCRQAFGKRYNEY
GTEMKRFINILYETQALLGTLFFSDLFPYFGFLDNLTGLSARLKKAFKELDTYLQELLNE
TLDPNRPKPEHESFIDLLMQIHKEQPFSVKFTHENVKAMILDIVVPGTDTAAAVVVWAMT
YLIKYPEAMKKAQEEVRKVVGDKGYVSEEDIPNLPYLKAVIKESLRLEPVIPILLHRETI
ADAKIGGYDIPAKTIIQVNAWAVSRDTVAWGENPNEFIPERFLNEHKGVDFKGQDFELLP
FGSGRRMCPAMHLGVAMVEIPFANLLYRFDWSLPKGVKPEDIKMDVMTGLAMHKKEHLVL
QPKRYI
>Mer_CAA7026673.1
MLDSTLLLAFILGFFILAFIMKRKETMKTVLMSSYTKNLHIPLPPGPVSWPLIGNLPEIV
GKKQPVYRWIHSLMKELNTDIACIRFASTYVIPITSPRIARAILKKQDSIFASRPLTMGT
EYSSGGYLTIAVTPQGEQWKKMRRVVASHVTSQKSFELMHNKRTEEADYLVRCINNNCVK
NQSVIDLRLAVRQYSGNVARKMLLGVRHFGKGSEDGYGPGFEEIEHLDSLFTVLTHLYAF
VLSDYVPCLRFLDLEGHEKILSGAMKTVSKYSDRLIDERILKWRDEKMKEPQDFLDMLIS
VKDCNGNPTLSDEEIKAQITDLMLATVDNPSNAAEWAMAEMINEPSIMQKAVEEIDRVVG
KDRLVLESDLPNLSYVKACAREAFRLHPVAPFNLPHMSTADAVVDGYFIPKGSHVLISRM
GIGRNPNVWEKPLKFDPERHLKANINVELHDPDLNIISFSTGRRGCMGANIGSAMTYMLL
ARLIQGFSWSPVPGESKIDVSEGKSDLFMAKPLHAVATPRLAPQVYSI
>Mer_CAA7027469.1
MDVTYPSSLALALFSITLVLALFVRSLRSKKTKGQLPPGPKGWPIIGNLFQMVMNRPTHE
WFHRVMADMQTEIACFRFARVHVVVVTSSEIAREVLREKDEALANRAEAYSIDLISHGYH
GISFSAYGEGWKLSKKVMVTKLMSPTTLNNTLVSRTMEADNIVTYIFNLCQSGSMKKPIN
VRDATLTYSHAVMMRMMFGQRHFDEPAEDGGLGPKEKEHMDAIYRALDCLFGFSVADYLP
FLRGWNIEGEEEEVRGAVDIINKCNDPMIRERMHLWREKGGKEKEEDWLDIVITLKDDQG
MPLLTFEEIRAFCKDVNVATIDNTMNNVEWTIAEMLNHPDILKKALDELDTIVGKDRLVQ
ESDLCKLNYIKACSRETFRLHPPNAFLPPHGAREDTTLAGYFIPKGSQILVSRPGLGRNR
KMWSEPDAYKPERHLDDYSRDSMGVSMLEPDMRFVIFSTGRRGCPGTKIGATMIIMLLAR
LLQGFDWSLPPGASQVELVANNSNLFMAKPLLASAKPRLAPGLYPKIQV
>Mer_CAA7027939.1
MTDIIVGVVALAVVLLFFLYQNLKTKRYKLPPGPTALPVIGNLHQLQKLNPQRFFYGWAR
KYGPILSYKIGSRTMVVISSAELTKELLKMQDVNFTDRPQHRSHEVISYGRRDMVLSHYT
PYYREIRKMAMNHLFSPTRVATFKHVREEEVTRMMVKINKAAEKSEAVDVSELMMTLGNS
VVCRQAFGKKYNEDGEEMKRFIKIVYGIQNVLGKIYFSDIFPFTGYVLDDLTGLTAYMNE
CFERQDTYLQEIIDETLDPNRVKPETESMIDLLMDIYKDQPLASDFTIENVKAVILDIIT
GGTETAAAGVVWGMTYLMKYPKVMKKAQAEVREYMRERGLTFVTEDDIKNLPYFRALVKE
TLRIEPVIPLLIPRSCIQDTKIAGYDIPAGTTVNVNVWAVSRDEKEWGHDADEFRPERFL
EKDVDFKGTDYEFIPFGSGRRMCPGMRLGAAMLEVPYANLLLNFDFKLANGMKSEDINMD
VMTGFAMHKSQHHMLVPQKVWK
>Mer_CAA7027940.1
MKDIIIGVVALAVVLLFFLYQKPRTKRYKLPPGPKALPVIGNLHQLPKQNPQRSFYEWAK
KYGPILSYKIGSRTMVIISSADLAKELLKTQDVNFADRPPHRGHEVISYGRRNLGMGHFT
PYYREIRKMGMNHLFSPSRVATFKHVREEEAKRMMAKIEKAGEKSEAVDISELMLTFTNS
VVCRQAFGKKYNEDGEEMKRFIQILYGTQSVLGKIFFSDFFPYTRYILDDLTSQTTYMKE
CFERQDNYLQEVVNETLDPNRVKPETDSMIDLLMEIYKDQSFATEFTIENVKAVILDIVV
AGTDTAAAAVVWGMTYLMKYPKVMKKAQDEVRDYVREKGSTFVTEDDVKNLPYFKALVKE
TLRIEPVIPLLIPRCCIKDTKIAGYDIPAGTTINVNAWSLSRDEKEWGPNPDEFRPERFL
EKDVDFKGTDYEFLPFGSGRRMCPGMRLGTAMLEVPYANLLLNFNFKLPNGMKPEDINMD
VMTGLAMHKSDHLKLVPEKVYN
>Mer_CAA7027941.1
MEDIIIGVAALAAVLLFFLLQKPKTKRYKLPPGPKTLPVIGNLHQLQNLNPQRFFAGWAK
KYGPIFSYKIGSKTMVVISSAELAKELLKTQDVNFADRPQHRGQEYMSYGRRDMAFHHYT
PYYREIRKMGMNHLFSPTRVASFKHVREEEARTMLAKIEKAAKKSEAVDISELMLTFTNS
VVCRQAFGKTYNEDGEEMKRFIKILYGTQSVFGKVFFSDFFPFTRYVFDDLTGLTAYMKE
CFERQDTYLQEVVDETLDPKRAKPETESMIDLLMDIYREQPFASEFTLENVKAVVMNIVV
AGTDTAAAAVVWGMTYLMKYPKVMKKAQDEVRDYMKEKGSTFVTEDDVKNLPYFKALIKE
TLRVEPVIPLGVPRCCIQDTKIAGYDIPKGTTVNVNAWAVSRDEKEWGPNPDEFRPERFF
EKEVDYKGTDYEFIPFGSGRRMCPGMRLGTAMLEVPYANLLYKFDFKLPNGMKPEDINMD
VMTGLAMHKSDHLKLVPVKVNY
>Mer_CAA7031992.1
MLDSTLLLAFILGFLTLALAMKRKETMKSKISYTKNLRPSLPPGPVHWPIIGNLPEIIGK
KEPVFRWIHSLMKDLNTDIACVRLANTHVISVTSPRIAREILKKQDSIFATRPQTMATEY
CSRGYLTIAVEPQGEQWKKMRRVVASHVTSHKSFELMHQKRTDEADNLVRFINNRCVKNL
NGSPVIDLRLVVRQYSGNVARKMMFGVRHFGKGSEDGSGPGFEEIEHVESLFTVLIHLYA
FALSDYVPWLRILDLEGHEKIVSGAMRNVSKYNDPLVDERLMQWRNGKMKEPQDFLDMFI
MAKDTNGKPALSDEEIKAQVTELMLATVDNPSNAAEWAMAEMINEPSIMQKAVEEIDRVV
GKDRFVLESDLPNLNYVKACAREAFRLHPIAPFNLPHMSTADTVVDGYFIPKGSHVLISR
MGIGRNPNVWENPLKFDPERHLGNNINVELNDPNLNIISFSTGRRGCMGVNIGSAMTYML
LARLIQGFTWSVPGDGKIDVSESKSDLFMAKPLHAVATPRLAPQVYPI
>Mer_CAA7035873.1
MLYYVLLLPLALFLLAYKFFFASKTQRFNLPPSPPNALPILGHHRLLKPPVHRLFQRLSK
THGPIFSLRFGARRTVVINSSSLATECFTGQNDIVLSNRPRFLTAKYVAYNYTTVGTAPY
GDHWRNLRRICSLEILSSNRLTNFLHIRRDEIHRMLTRLSREVPNKEIELEPLLSDLTFN
NIVRMVTGKRYYGDEVHNEGEANQFKKLVADINDSSGARHPGDYLPFLKIFGRSFEKKVK
AVGEAMDAILQRLLEECRSDKDGNTMVNHLLSLQQQEPEYYTDVTIKGLMLGMMIAGTDT
SAVTLEWAMSCLLNHPEALEKAKLEIDEKIGEDRLIDEPDIANLPYLQNIVSETYRLYPA
APLLVPRSPTEDIKVGGYDVPRGTMVMVNAWAIHRDPDLWSEPEKFKPERFDDGGEDVHK
LMPFGNGRRSCPGAGLGQRIVTLALGSLIQCFDWEKVNGDEIDMTETPGMAMRKKVPLRA
LCRSRPIMNTLKAHFGA
>Mer_CAA7035874.1
MLYYVMIILPLALFLLAYKFLFSSKTQRFNLPPSPPNALPILGHHLLLKPPVHRLFHRLS
KTHGPIFSLRFGSRRAVVISSSSLTAECFTGQTDIVLTNRPCFLTAKYVAYNYTTIGTAP
YGAHWRNLRRICSLEILSSGRLTNFLHIRKDEIRRMITRLSREVANKEIELEPLLSDLTF
NNIVRMVTGKRYYGDEVHNEEEANIFKKLIADVNDIGGARHPGDYLPFMKIFGGGFEKKV
KAIGKGMDEILQRLLDDCRRDKDGNTMVNHLLSLQQEKPEYYTDVTIKGLMLGMMIAGTD
TSAVTLEWAMASLLNHPEILEKAKLEIDEKIGQDRLMDEPDLADLPYLQNIVTETFRLYP
AAPLLVPRSPAEDIKIGGYDVPRETMVMVNAWSMHRDPELWNEPEEFKPERFSGKGGDED
VRKLMTFGIGRRACPGTSLGQKIVTLALGSLIQCFDWEKPNGDAIDMEETPGMTMRKKVP
LRAICRSRPIMNTLKARLTA
>Mer_CAA7035876.1
MFYIILIPLLVILLTYLFLNSKKHRFNLPPGPPSRPIVGHLHLMKPPIHRLLQSYSDKYG
PIFSLRFGSRRVVVITSSSLVQESFTGQNDIVLSSRPLQLTAKYVAYNHTTMGTAPYGDH
WRNLRRICSNEILSSNRLTNFLHIRKDEILRMLTRLSRETHSDDGDRFTHVELEPLLSDL
TFNNIVRMVTGKRYYGDDVNNKEEAELFKKLVYDIATNSGANHSGDYLPVLKLFGNRYEK
RVKAIGKSVDDILQRLLDECRRDKEGNTMVNHLLSLQQQEPEYYTDIIIKGLMMAMMLAG
TETSAVTLEWAMTNLLKYPEVLEKARSEIDEKIGKDRLIDEPDIVDLPYLQSVVNETFRL
FPVAPLLIPRTPTEDMKIGGYDVPRDTIVLVNAWAIQRDPKLWEDPERFNPDRFSNGYGS
EHYLHKLIPFGNGRRICPGAGLGRRIVTLALGSLIQCFDWENVKGEEIDMAESAGLGMRK
TDPLRAMCRPRPIMAKLLI
>Mer_CAA7050064.1
MKDIIIGVVALAVVLLFFLYQKPRTKRYKLPPGPKALPVIGNLHQLPKQNPQRSFYEWAK
KYGPILSYKIGSRTMVIISSADLAKELLKTQDVNFADRPPHRGHEVISYGRRNLGMGHFT
PYYREIRKMGMNHLFSPSRVATFKHVREEEAKRMMAKIEKAGEKSEAVDISELMLTFTNS
VVCRQAFGKKYNEDGEEMKRFIQILYGTQSVLGKIFFSDFFPYTRYILDDLTSQTTYMKE
CFERQDNYLQEVVNETLDPNRVKPETDSMIDLLMEIYKDQSFATEFTIENVKAVILDIVV
AGTDTAAAAVVWGMTYLMKYPKVMKKAQDEVRDYVREKGSTFVTEDDVKNLPYFKALVKE
TLRIEPVIPLLIPRCCIKDTKIAGYDIPAGTTINVNAWSLSRDEKEWGPNPDEFRPERFL
EKDVDFKGTDYEFLPFGSGRRMCPGMRLGTAMLEVPYANLLLNFNFKLPNGMKPEDINMD
VMTGLAMHKSDHLKLVPEKVYN
>Mer_CAA7050065.1
MTDIIVGVVALAVVLLFFLYQNLKTKRYKLPPGPTALPVIGNLHQLQKLNPQRFFYGWAR
KYGPILSYKIGSRTMVVISSAELTKELLKMQDVNFTDRPQHRSHEVISYGRRDMVLSHYT
PYYREIRKMAMNHLFSPTRVATFKHVREEEVTRMMVKINKAAEKSEAVDVSELMMTLGNS
VVCRQAFGKKYNEDGEEMKRFIKIVYGIQNVLGKIYFSDIFPFTGYVLDDLTGLTAYMNE
CFERQDTYLQEIIDETLDPNRVKPETESMIDLLMDIYKDQPLASDFTIENVKAVILDIIT
GGTETAAAGVVWGMTYLMKYPKVMKKAQAEVREYMRERGLTFVTEDDIKNLPYFRALVKE
TLRIEPVIPLLIPRSCIQDTKIAGYDIPAGTTVNVNVWAVSRDEKEWGHDADEFRPERFL
EKDVDFKGTDYEFIPFGSGRRMCPGMRLGAAMLEVPYANLLLNFDFKLANGMKSEDINMD
VMTGFAMHKSQHHMLVPQKVWK
>Mer_CAA7057131.1
MPSCLLMLPDKILLSLVILSPDHEPNSSEPFRTWSEIKIWDEPDVFKPERHLDEHDRDSM
GVTLMEPDMRLVIFSTGRRGCAGTKIGASMTIMLLARLLQGFAWALPIGASQVELIAAKS
NLFMAKPLLASAKPRLAPGLYPKIQI
>Mer_CAA7057132.1
MNMSTTNPSSFILVLFSITLVLALAIRSLRSKKPKGPLPPGPRGWPIIGNLFDMVMNRPI
HLWIHRVMEDMQTEIACFRFARTHVFTITSSEIAREVLRENDEALADRAESYSINLISNG
YKGVAFSSYGERWKLSKKVMVNKLMSPTTLNKALGDRTLEADNIVTYIFNLCRSGSMTVN
VRDVALTYCHAVMMRMLFGQRHFDEAAEDGGLGPKEKEHMDAIYQALDFFFSFNVADYIP
FLRGWNIGGEEAEVREAVHTINRCNDPIIHKRMQLWSQKGGKETEEDWLDILITLKDGQG
RPLFTFDEIRAQCKDINVASIDNTMNNVEWTIAEMLNHPEILEKATNELDMVVGKDRFVQ
ESDIPKLNYIKACSRESFRLHPANAFMPPHGAREDTTLAGYFVPKGSQIIVSRLGLGRNP
KIWDEPNTFKPERHIDARDSVCLTLMEPDMRFVTFSTGRRGCAGIKIGTSMTIMLLARLL
QGFKWTLPPGTSQVELTPAESNLFMAKPLLVSAKPRLAPGLYPKIQV
>Mer_CAA7061539.1
MDLFLIIAAVVAAGAFFLLRSTTKKSLRLPPGPKGLPIIGNLHQMEKFNPQHFLFRLSKQ
YGPIFTMKLGGRRLAVISSAELAKELLKTQDLNFTARPLLKGQQTMSYQGRELGFGQYTA
YYREMRKMCMVNLFSPNRVASFRPVREEECTRMMDKIYKAADQQSGTVDISELLLSFTNC
VVCRQAFGKRYNEYGTEMKRFINILYETQALLGTLFFSDLFPYFGFLDNLTGLSARLKKA
FKELDTYLQELLNETLDPNRPKPEHESFIDLLMQIHKEQPFSVKFTHENVKAMILDIVVP
GTDTAAAVVVWAMTYLIKYPEAMKKAQEEVRKVVGDKGYVSEEDIPNLPYLKAVIKESLR
LEPVIPILLHRETIADAKIGGYDIPAKTIIQVNAWAVSRDTVAWGENPNEFIPERFLNEH
KGVDFKGQDFELLPFGSGRRMCPAMHLGVAMVEIPFANLLYRFDWSLPKGVKPEDIKMDV
MTGLAMHKKEHLVLQPKRYI
>Mer_CAA7062432.1
MDYVLILLPLVLFLIAYKFLFSSKTNLPPGPTPFPIVGNLHLIKPPVHRLFRRFADKYGE
IFSLRYGSRQVVVISSLPLVKECFTGQNDIILTNRPHFLTAQYVAYDYTTIGTAPYGEHW
RNLRRICSLEILSSNRLTGFLSVRRDEILRLLTRLSRDYSGRVVELEPLLADLTFNNIVR
MVTGKRYYGDEIHNKEEADLFKKLVTEINDNSGASHPGDYLPILKMFGHGYEKKVKALGE
AMDGFLQKLLDECRRDGESNTMLSHLLSLQQDQPKYYSDVIIKGLMLSMMLAGTDTSAVT
LEWAMASLLKNPEVLKKAKAEIDEKIGEERLIDEPDIVNLPYLQNVVSETFRLCPAAPLL
VPRSPSEDIKIGGYDIPRGTIVLVNSWSIHRDPKLWDEPERFMPERFEDQEAANVNKLMV
FGNGRRTCPGAALGQRMVSLALGSLIQCFDWEIVSGEEIDMTENPGMAMRKLVPLRAVCH
QRPIMNSLLA
>Sal_KAF8044905.1
RLVDEPDIVNLPYLQNIVLETFRLCPAAPLLVPRSPSEDINIGGYDVPRGTIVLVNSWAI
HRDPKLWDEPERFMPERFEDKAAANTNKLMMFGNGRRTCPGAALGQRMVSLALGSLIQCF
DWEKVNGEDIDMTENPGMAMRKLVPLRAVCHQRSILTNGLA
>Sal_KAF8044974.1
MNSFTSNSSDLTSTTRQTWSFSNMCLLTTLQAFVAITVVMMLLKKLITHGNKKKLSLPPG
PSGWPIIGMIPAMLKSRPVFRWLHSIMKQLNTEIACVRLGNTHVITVTCPKIAREILKQQ
DALFASRPMTYAQNVLSNGYKTCVITPFGEQFKKMRKVVMTELVCPARHRWLHQKRAEEN
DHLTAWVYNMVKNSGSVDFRFVTRHYCGNAIKK
>Sal_KAF8051072.1
MNSLTSNSSDLTSTTRQTWSFSNMCLLTTLQAFVAITLVMMLLKKLITHGNKKKLSLPPG
PSGWPIIGMIPAMLKSRPVFRWLHSIMKQLNTEIACVRLGNTHVITVTCPKIAREILKQQ
DALFASRPMTYAQNVLSNGYKTCVITPFGEQFKKMRKVVMTELVCPARHRWLHQKRAEEN
DHLTAWVYNMVKNSGSVDFRFVTRHYCGNAIKKLMFGTRTFSENTAPDGGPTAEDIDHME
AMFEALGFTFAFCISDYLPMLTGLDLNGHEKIMRDSSAIMDKYHDPIIDARIKMWREGKR
TQIEDFLDIFISIKDEQGNPLLTADEIKPTIKELVMAAPDNPSNAVEWAMAEMLNKPEIL
RKAMEEIDRVVGKERLVQESDIPKLNYVKAILREAFRLHPVAAFNLPHVALSDTTVAGYH
IPKGSQVLLSRYGLGRNPKVWADPLSFKPERHLNECSEVTLTENDLRFISFSTGKRGCAA
PALGTALTTMMLARLLQGFTWKLPGNETRVELMESSHDMFLAKPLVMVGDLRLPEHLYPT
VK
>Sal_KAF8052034.1
MIMNPSSFTFVIFSFTLVLALAILSLRSNKPKGQLPPGPRGWPIIGNLFHMIMNRPVHVW
IHRSMEDMQTEIASFRFARVHVITVTSSEIAREVLREKDEALADRTESYSSNLISHGYKE
IIFSSYGESWKLMKKMMNTKLMSPTTLNKTLGDRTLEADNIVTYVFNLPRPGSINVRDVV
LTYCHAVMMRMMFGQRHFDVAAEDGGLGTKEKEHMDAIYRALDCCFSFNVTDYIPFLRGW
NIDNEEAEVREAVDILNRCNDPIIHERMHLWRKKGGKETEEDWLDILITLKDEQGLPLFT
FDEIRAQCKDINVATIDNTMNNVEWTIAEMLNNPEILEKATNELDVVVGKNRLVQESDIP
QLNYIKACSRESFRLHPANAFMLPHGARQDTTLAGYFVPKGSQILVSRLGLGRNPNTWDE
PNVFKPERHLASHVGNSLMDVTLMEPEMRFVIFSTGRRSCAGTKIGTSMTIMLLARLLQG
FEWTLPNGITQVELVPADSNLFMAKPLLAYAKPRLTPTLYPKIQI
>Sal_KAF8070824.1
MFYYLIILPLALFLLAYKFIFPSKTQRFNLPPSPPYSLPILGHHHLLKPPVHRLFERLSK
THGPIFSLRFGYRRTVVISSSSLATEAFTGQNDVLLSNRPCFLTAKYVAYNYTTVGTSPY
GDHWRNLRRICSLEILSSNRLTNFLHIRKDEIHRMLTRLSREVVNKEIELEPLLSDLTFN
NIVRMVTGKRYYGDEVHNEEEANLFKKLVADVNDCSGARHPGDYLPFLKIFGRSFEKKVK
AVGEAMDEILQRLLDECRRDKEGNTMVNHLLSLQEQEPEYYTDVTIKGLMLGMMIAGTDT
SAVTLEWAMACLLSHPKSMEKAKQEIDEKIGQDRLIDEPDLVNLPYLQNIVSETYRLYPA
APLLVPRSPTEDIKVGEYDVPRGTMVMVNAWAIHRDPNLWNEPEKFKPERFSDGGEDVHK
LMPFGNGRRACPGAGLGQRIVTLALGSLIQCFDWEKVNGEKIDMTETPGMAMRKKEPLRA
LCRSRPIMNKLQAHLEGA
>Sal_KAF8070825.1
MFYYVILPLALLLIAYKFIFSKTKRLNLPPSPPHSLPIIGHHRLIKPPVHRLFHRLAKAH
GPIFYLRLGTRRAVVISSYALARECFTGHNDVVVSNRPRFLTSKYIAYNYTTIATTPYGD
HWRNLRKICSLEIVSSKRLANFLHIRKEEIHRMLTRLSRDALINREVELESLFYDLTFNN
IVRMVTGKIYYGEDASDKAEADTFKKLIAYITSTSGARHPGEYLPFLKIFGRSFEKKVKA
VGEAMDAILQRLLDECRGNKDGNTMVNHLLSLQQQDPEYYSEVIIKGLMLGIMFAASETS
AVTIEWAMTSLLNHPELLEKLKLEIDEKIGQDRLIEETDIQNLPYLQNVVSETLRLYPAA
PLLVPRLTVEDIKVGGYDVPRETMVMVNAWSIHRDPELWTEPEKFNPERFNGERGEGDKD
DVRTLITFGSGRRMCPGAGLANKIVTLALGSLIQCFDWGRVNGQEIDMTEGPEMAMRKVV
PLRAICNLRPVMNKLLTESKV
>Sal_KAF8070827.1
MLYFILLPLLLFLAYKFIFSKTERFNLPPGPPSRPFVGHLHLMKPPIHRLLQRYSDKYGP
IFSLRFGSRRVVVITSPSLAQEAFTGQNDVILSSRPLQLTAKYVAYNHTTVGTAPYGDHW
RNLRRICSNEILSNNRITNFLHIRKDEIRRMLTRLSRATTHSDDASRFTHVELEPLLSDL
TFNNIVRMVTGKTYYGDDVYNKEEAELFKKLVYDIAVYSGANHTADYLPVLKLFGNKFEK
EVKALGKSMDEILQRLLDECRRDKDGNTMVNHLLSLQQQEPEYYTDVIIKGLMMAMMLAG
TETSAVTLEWAMTNLVKHPEVLEKARSEIDEKIGKDRLIDEPDVASLPYLQNVVSETFRL
FPVAPFLIPRRPTEDMKIGGYDVPRDTTVLVNAWAIQRDPEFWDEPERFNPDRFDNGCGS
EYYAYKLMPFGNGRRICPGAGLGRRIVTLALGSLIQCFEWESVKGEEIDMSESAGLGMRK
MDPLRAMCRPRPIMAKLLV
>Sal_KAF8074422.1
MEDIIIGVVALVAVLLFFLSQKSKTKRYKLPPGPRGLPVIGNLHQLSQLNPQRFFYGWAQ
KYGPIFSYKIGSQTMVVISSAELTKELLKTQDVNFANRPQHRGHEFITYGRSDMAMNHYT
PYYREMRKMGMNHLFSPTRVATFKHVREEEARTMMAKVEKAAERSEPVDISELMLTFTNS
VVCRQAFGKKYNEDGEEMKRFIKILYGTQSVLGKIFFSDFFPFLGFLDDWTGLTAYMMEC
FERQDTYIQEIIDETLDPNRVKPETESMIDLLMGIYKDQPFASKFTLENVKGVVLNIVVA
GTDTAAAAVVWGMTYLMKYPQVMKKAQAEVREYAREKGSTFITEDDVKNLPYFRALVKET
LRIEPVIPLLIPRACIQDTKIDGYDIPAGTTVNVNAWAVSRDEKEWGPNPDEFRPERFLE
KDVDFKGTDYEFIPFGSGRRMCPGMRLGAAMLEVPFANLLLKFDFKLPNGIKAEEINMDV
MTGLAMHKSDHLKLVPEKVSK
>Sal_KAF8082195.1
MTMMMSLTTSLPYPFQILLVFIFSMASITLLGRILSKPTKTKDRSRQLPPGPPGWPILGN
LPELMMTHPRHKYIDIAMKGQKPEIACFNFAGTHAIIINSDEIAREAFKERDADFADRPN
LFNMRTIGGNHKSMGNSPYGEQFMKMKRVITTEIMSVKTLNMLVAARTIEADNLLAYLLS
MYKRSETADVREFSRVYGYAVTMRLMFGKRHVTKENVFTDEGRLGQAEKDHLDAIFETLN
CLPSFSPADYLEKWFRGWNIDGQEERVVMYCNKVRSFNNPIIDERVELWREKGGKAAVED
WIDTFITLKDENGKYYITPDEVKAQCVEFCIAAIDNPANNMEWTLAEMLKNPEILKKALK
ELDEVVGRDRLVQESDIPNLNYLKACCRETFRAHPSAHYVPTHVARQDTTLGGYFIPKGS
HIHVGRPGIGRSSKIWKDPLVYKPERHLEGDEISKELSLVETELRFVSFGTGRRGCVGVK
VGTIMMVIMLARFLQAFNWKLHPGYGPLSLEEDDALLMAKPLLLSVEPRLAPNLYPKFSP

>Sal_KAF8082559.1
MEYNDFTYVYITFFITLSILFLIKWFLGLLRGGDGGSKQLPPCPPGLPMIGNLVGMLMNR
PTSKWIVRVMNDMKTDIACFRFGRVHVIAITSDEIAREVVKEKDSVFADRPDSYSAEYIS
CGYKGVVFDEYGERQMKMKKVMTSELMSTKALDLLRDVRNLESDNLLAYVLNLYKKGGLV
SVRDIVCTHTHNVKMRLLFGRKHFKETTKDGSLGPMEKEHFDAIFKALDCFFSFYIADYY
SFFRGWNLQGEEVVLREAVDVISKYNKMIVDEKIESWRKNYDANKNVPKDWLDILFTLKN
SKGKPLLTPEEITHLSIDLDVVGIDNAVNVIEWTLGEMLNQREILEEAVEEIDRVVGKDR
LVQESDVTNLNYVKACIRETLRLHPTNPFLVPHMARQDTTLAGYFVPKGSHILVSRPGIG
RNPKTWDEPLIYKPERHLTTGDEVMLTEPDMRLVSFGTGRRGCVGTKLGTYMIVTLLGRL
LQGFDWTIPPNKTGKVELVEAKENLFMAKPLLACVEPRLDPNMYPKLRTGQA
>Sal_KAF8083512.1
MEYVVIFLPFVLLLILAYKFLFSSKTQRFNLPPGPTPFPIVGNLHLVKPPVHRLFRRFAE
KYGDIFSLRYGSRQVVVISSLPLVKECFTGENDVILTNRPHFLTAKYVAYNYTTVGTAPY
GDHWRNLRRICSLEILSSNRLTGFLSVRSDEIRRLLTKLSRDYNGRVVELEPLLADLTFN
NIVRMVTGRRYYGDQVHNKEEANLFKKLVTQINDNSGASHPGDYLPILKVFGHSYEKKVK
ALGEAMDTFLQRLLDDCRRDGEGNTMLSHLLSLQQEQPKYYSDVIIKGLMLSMMLAGTDT
AAVTLEWAMASLLKNPEVLKKAKAEIDDKIGQERLVDEPDIVNLPYLQNIVLETFRLCPA
APLLVPRSPSEDINIGGYDVPRGTIVLVNSWAIHRDPKLWDEPERFMPERFEDKAAANTN
KLMMFGNGRRTCPGAALGQRMVSLALGSLIQCFDWEKVNGEDIDMTENPGMAMRKLVPLR
AVCHQRSILTNGLA
>Sal_KAF8084348.1
MDLFLIIAAIVAVIAFFLLRSSTKKSLRLPPGPKGLPIIGNLHQMEKFNPQHFLFRLSKL
YGPIFTMKIGGRRLAVISSAELAKELLKTQDLNFTARPLLKGQQTMSYQGRELGFGQYTA
YYREMRKMCMVNLFSPNRVASFRPVREEECQRMMDKIYKAADQSGTVDLSELLLSFTNCV
VCRQAFGKRYNEYGTEMKRFINILYETQALLGTLFFSDLFPYFGFLDKLTGLSARLKRAF
KELDTYLQELLDETLDPHRPKPETESFIDLLMQIYKDQPFSIKFTHENVKAMILDIVVPG
TDTAAAVVVWAMTYLIKYPEAMKKAQDEVRNVVGDKGYVSEEDIPNLPYLKAVIKESLRL
EPVIPILLHRETIADAKIGGYDIPAKTIIQVNAWAVSRDTAAWGDNPNEFIPERFMNEQK
GVDFKGQDFELLPFGSGRRMCPAMHLGVAMVEIPFANLLYRFDWSLPKGIKPEDIKMDVM
TGLAMHKKDHLVLAPRTHI
>Sal_KAF8085322.1
MFYYVIILPLALFLLAYKFIFTSKKQRLNLPPSPPYALPILGHHLLIKPPVHRLFHHLSK
TYGPIFSLRVGYRRTVVISSSSLASECFTGQNDVLISNRPCFLTAKHVAYNYTTVGTAPY
GDHWRNLRRVCSLEILSSNRLTNFLHIRKDEIRRMVTRLSREVNKEIELEPLLSDLTFNN
IVRMVTGKRYYGDEVHNEEEANLFKKLVADVNDCSGARHPGDYLPFLKIFGGSFEKKVKD
VGEAMDEILQRLLDECRRDKDGNTMVNHLLSLQEQEPEYYTDVTIKGLMLGMMIAGTDTS
AVTLEWAMACLLKHPESLEKAKQEIEEKIGQERLIDEPDLANLPYLQNIVSETFRLYPAA
PLLVPRSLTEDIKVGGYDVPRGTMVMVNAWAIHRDPSLWNEPEKFKPERFNEGEDVHKLM
PFGNGRRACPGAGLGQRIVTLALGSLIQCFDWEKVNDEKIDMTETPGMAMRKKEPLRALC
SSRPIMNKLQAHSEGF
>Sal_KAF8088254.1
MLYFILLPLLLILVYKLLFCKTRRFNHPPRPPSRPIVGYPHLMKPPVHRLLQCISDKYGK
IFFLRYGSTRVLQLTAKYVGYTHTTVRTALYGDHWGNLCRICSLEILSSNRLTSFLYIRK
DEICLVLGCYKIRQMLTRLSCAAHSDEDGSHFTNVALEPLLSELTFNNIVRMVSGKRYYG
DDVGNKEEVEQFKKLVHDISMYSSANDSRDYFPVLKLFGNKFEKEVMATDKSMDDDVTIK
GLLMAMMLVGTETSAITLEWAMISLLKHPRVMEKARLEIDEKIREDHLIDEPDLSDLPYL
QNVVSETFHLFPVAPLHVSRTPTKDMKIGGKEVDTMESSGLGMHKMDPLRAMHRPRPIMA
KLIIRG
>Sal_KAF8088388.1
MNLFFQSSFTLVVLSITLVLTVAIRSLRSKKPKGQLPPGPAGWPIIGNLFQMIKNRPAHQ
WIHRVMEEMQTDIACFRLGGVHVIAITSSEIAREVLKEKDQVIADRAETYTGKVISHGYN
NVTFSAYGEEWKLGKKVLVSKLMSPAFLNKTMGQRTTEADNIVAYVHSICRPGSVNVRDV
ALTYSHAVMMRMMFGQRHFDKSAEDGGLGPKEREHMDAIFRALDCLFAFNVADFLPFLRG
WNIEGEEKESREVVAIINRCNDPIIRERIHLWRKKDGKEMEEDWLDMLITAKDDQGMYLF
TPEKIRAQITDINLATIDNIMNVVEWTIAEMVNHPEIREKATKELDTVVGKNRLVQESDI
PQLNYIKACCRESFRIHPHNAFLPPHGAREDTTLAGYFIPKGSQILVSRPGLGRNPKTWD
EPDVYKPERHLVDLSRDLMDVTLMEPDMRFVVFSTGRRGCAGPKLGSTMIVMLLARLLQA
FEWTPPPGASKVDLIAANTNLFMAKPLLATAKPRLAPGLYPKFQV
>Sal_KAF8088389.1
MEDVIIGVVAIAAVLLLFLYQRTKTKRYKLPPGPKAFPVIGNLHQLQSLNPQRFFHGWAK
KYGPIFSYKIGCKTMVVISSAELTKELLKTQDVNFADRPVHRGQEFMSYGRRDMGFHHYT
PYYRDLRKMAMNHLFSPTRVATFKHVREEEAKRMMDKIGDAADTSTAVDISELMLTFTNS
VVCRQAFGKKYNEDGDEMKRFIQILYGTQSVLGKIFFSDFFPFTGYVLDDLTKLTAYMNE
CFKRQDTYLQEIVDETLDPNRVKPETESMIDLLMEIYRDQPFASKFTLENVKAVVLDIVI
AGTDTAAAAVVWGMTYLMKYPSVMKKAQAEVREYVRERGLTFLTEDDVKNLPYFRALVKE
TLRVEPVIPLLMPRCCIQDTKIAGYDIPAGTTVNVNAWAVSRDEKEWGPNPDEFRPERFL
EKDVDFKGTDYEFIPFGSGRRMCPGMRLGSAMLDVPFANLLYRFDFKLPNGMKPEDIKMD
VMTGLAMHKAEHLMLVPKKVNV
>Sal_KAF8092126.1
MYLLTMLQAFVTITLVMLLKKLITSRNKKKLSLPPGPTGWPIIGMIPAMLKSRPVFRWLH
SIMKQLNTEIACVKLGNTHVITVTCPKIAREILKQQDALFASRPMTYAQNVLSNGYKTCV
ITPFGEQFKKMRKVVMTELVCPARHRWLHQKRAEENNHLTAWVYNMVKNSGSVDFRFVTR
HYCGNAIKKLMFGTRTFSENTAPDGGPTAEDIEHMEAMFEALGFTFAFCISDYLPMLTGL
DLNGHEKIMRDSSAIMDKYHDPIIDARIKMWREGKRTQIEDFLDIFISIKDEQGNPLLTG
DEIKPTIKELVMAAPDNPSNAVEWAMAEMVNKPEILRKAMEELDRVVGKERLVQESDIPK
LNYIKAILREAFRLHPVAAFNLPHVALSDATVGGYHVPKGSQVLLSRYGLGRNPKVWADP
LSFKPERHLNECSEVTLTENDLRFISFSTGKRGCAAPTLGTALTTMMLARLLQGFTWKLP
ENETRVELMESSHDMFLSKPLVMVGELRLPEHLYPTVK
>Sal_KAF8093788.1
MHKQFCHGQVHQNRLSWTEPEQAQQLKVTGPTPFPIVGNLHLLKPPVHRLFRNFAAKYGE
IFSLRYGSRQVVVISSLPLVSECFTGQNDVILTNRPQFLTAKYVAYDYTTIGTAAYGDHW
RNLRRICSLEILSSHRLTGFLSVRRDEILRLLTRLSRDYNGCVVELEPLLADLTFNNIVR
MVTGRRYYGDQVHNEEEANVFKKLVTQINDNSGASHPGDYLPILKVFGHGYEKKVKALGE
AMDTFLQRLLDDCRRDGESNTMLSHLLSLQQDQPMYYSDVIIKGLMLVRPCLLRSMMLAG
TDTAAVTLEWAMANLLNNPEVLKKAKAEIDDKIGQERLLDEPDIVNLPYLQNIVSETFRL
CPAAPLLVPRSPSEDLKIGGYDVPRGTIVLVNSWAIHRDPKLWDEPERFMPERFEGKAAE
NTNKLMMFGNGRRSCPGAALGQRMVSLALGSLVQCFDWEKVNGEEIDMTENPGMAMRKLV
PLRAVCYQRPIMTSLFA
>Sal_KAF8094769.1
MNMNVTDPYCFTLALFSLSLVLSLAIRYLRKPKGDQLPPGPRGWPIIGNLFQMLMNQPAH
LWIHRVMEDMQTEIACFRFAGVHVITVTSSEIAREVLREKDEALADRADSYSSNLISHGY
KDIIFSSYGESWKVMKKVMVTKLMSPTTLNKTLGDRTLEADNIITYIFNLCRLESTVKSV
NVRDVALTYSHAVMMRMMFGQRHFEEPAKDGGLGGKEREHMDAIYQAIDCFFSSNISNYL
SFLRGWNIDGEEAKLREAVDIINRCNDPIIHERMHLWKNKGGKEKEEDWLDTLITLKDDQ
GILPLFTLDEIRAQCKNINVAAIDNTMNNVEWTIAEMLNNQEILEKARNELDMIVGKDRL
VQESDIPQLNYIKACSRESFRLHPANAFMPPHGAVENTTLAGYFVPKGSQVFVSRLGLGR
NPKIWDEPEAFKPERHLYDRAGNSMGVTLMEPDMRLVIFSTGRRGCAGTKIGASMTIMLL
ARLLQGFEWTLPPGTSQIELVPAESNLFMAKPLVASVKPRLAPHLYPKMQI
>Sal_KAF8097733.1
MDLFLIIAAMVAVIAFFLLRSSTKKSLRLPPGPKGLPIIGNLHQMEKFNPQHFLFRLSKL
YGPIFTMKIGGRRLAVISSAELAKELLKTQDLNFTARPLLKGQQTMSYQGRELGFGQYTA
YYREMRKMCMVNLFSPNRVASFRPVREEECQRMMDKIYKAADQSGTVDLSELLLSFTNCV
VCRQAFGKRYNEYGTEMKRFINILYETQALLGTLFFSDLFPYFGFLDKLTGLSARLKRAF
KELDTYLQELLDETLDPHRPKPETESFIDLLMQIYKDQPFSIKFTHENVKAMILDIVVPG
TDTAAAVVVWAMTYLIKYPEAMKKAQDEVRNVVGDKGYVSEEDIPNLPYLKAVIKESLRL
EPVIPILLHRETIADAKIGGYDIPAKTIIQVNAWAVSRDTAAWGDNPNEFIPERFMNEQK
GVDFKGQDFELLPFGSGRRMCPAMHLGVAMVEIPFANLLYRFDWSLPKGIKPEDIKMDVM
TGLAMHKKDHLVLAPRTHI
>Sal_KAF8100350.1
MDTIASNSSDLTTKSSPQTSPFSNMYFLTTLQALAVISLLMIFKKIKSSSHNKKLHPLPP
GPSGFPIVGMIPKMLKNRPVFRWLHSLMKELNTEIACVRLGNTHVIPVTCPKIAREIFKQ
QDALFASRPLTYAQKILSNGYKTCVITPFGEQFKKMRKVIMTEIVCPARHRWLHDNRAEE
TDHLTAWLYNMVKNSEPVDLRFVTRHYCGNAIKRLMFGTRTFSEKTKTDGGPTMEDIEHM
DAMFEGLGFTFAFCVSDYLPMLTGLDLNGHEKIMREASATMDKYHDPIIDERIKMWREGK
RAQIEDFLDIFISIKDADGQPLLTADEIKPTIKELVMAAPDNPSNAVEWAMAEMINKPEI
LQKAMEEIERVVGKERLVQESDIPKLNYLKAIIREAFRLHPVAAFNLPHVALSDTTVAGY
HIPKGSQVLLSRYGLGRNPKVWSDPLSFKPERHLNECLEVTLTENDLRFISFSTGKRGCA
APALGTAITVMMLARLLQGFKWKLAGGETRVELMESSHDMFLAKPLVMVGELRLSEELYP
TVN
>Sal_KAF8102605.1
MDYILLLLPLILFLLAYKFLFSSKAFNLPPGPTPFPIVGNLHLVKPPVHRLFRRFSEKYG
DIFSLRYGSRQVVVISSLPLVRECFTGQNDVVLTNRPHFLTAKHVAYDYTTVGTAAYGDH
WRNLRRICSLEILSSNRLTGFLSVRKDEIRRLLRKLSRDHNGRVVEIEPLLADLTFNNIV
RMVTGRRYYGDQVHNKEEADLFKKLVTQINDNSGASHPGDYLPILKVFGHGYEKKVKALG
EAMDTFLQRLLDDCRRDGETNTMLSHLLSLQVDEPKYYSDVIIKGLMLSMMLAGTDTAAV
TLEWAMASLLKNPEVLKKAKAEIDDKIGHERLVDEPDIVNLPYLQNIVSETFRLCPAAPL
LVPRSPSEDLKIGGYDVPRGAIVLVNSWAIHRDPRLWDEPERFMPERFEDKEAANNNKLM
MFGNGRRTCPGAALGQRMVSLALGSLIQCFDWEKVNGEEIDMTENPGMAMRKLVPLRAVC
HQRPIMTNLLA
>Sal_KAF8109606.1
MNTFTSNSSDLTSTTKQTLSFSNMYLLTTLQAFVAITLVMLLKKVLVNDTNKKKLSLPPG
PTGWPIIGMVPTMLKSRPVFRWLHSIMKQLNTEIACVRLGSTHVITVTCPKIAREVLKQQ
DALFASRPMTYAQNVLSNGYKTCVITPFGEQFKKMRKVVMTELVCPARHRWLHQKRAEEN
DHLTAWVYNMVNNSDSVDFRFVTRHYCGNAIKKLMFGTRTFSQNTAPNGGPTAEDIEHME
AMFEALGFTFSFCISDYLPILTGLDLNGHEKIMRDSSAIMDKYHDPIIDARIKMWREGKK
TQIEDFLDIFISIKDEEGNPLLTADEIKPTIKELVMAAPDNPSNAVEWAMAEMVNKPEIL
RKAMEEIDRVVGKERLVQESDIPKLNYVKAILREAFRLHPVAAFNLPHVALSDATVAGYH
IPKGSQVLLSRYGLGRNPKVWADPLSFKPERHLNECSEVTLTENDLRFISFSTGKRGCAA
PALGTALTTMLLARLLQGFTWKLPENETRVELMESSHDMFLAKPLVMVGELRLPEHLYPT
VK
>Sal_KAF8115206.1
MLDSSTSLLAFILGFLILAALTMKRKEATKTMLATSKTRNLPLPPGPKPWPLIGNLPEIL
LRKKPVFRWIHSLMEELNTDIACIRLANTHVIPVTSPRIAREILKKQDSIFATRPLTMGT
EYSSRGYLTIAVEPQGEQWKKMRRVVESHVTSQKSFRWTLEHRTEEADNLVRYINTLCNG
SEVIDIRLVARQYSGNVARKMLLGVRHFGKGSEDGSGPGFEEIEHVDSLFTVLTHLYAFA
LSDYVPWLRFLDLEGHEKVVSGAMRNVSKYNDPFVDKRLEQWRNGMMNEPQDFLDMLILA
KDTNGKPALSDEEIKAQVTELMLATVDNPSNAAEWAMAEMINDPCIMQKAVEEIDRVVGK
DRFVLESDLPSLKYLKACVKEAFRLHPVAPFNLPHMSTADAVVEGYFIPKGSHVLISRLG
IGRNPNVWVKPLKFDPVRHLGNNKNVELNDPDLNIISFSAGRRGCIGSNIGSAMAYMLLA
RLIQGFTWASVPDVDKIDISESNDDLFMAKPLHVIGTPRLAPHVYST
>Sal_KAF8117728.1
MFYYVILALALLVIAYKFIFSYRTQRFNLPPSPPNSLPIIGHHRLIKPPVHRLFHGLAKT
HGPIFYLRLGTRRAVVISSSALARECFTGHNDVVVSNRPRFLTSKYIAYNYTTIATTAYG
DHWRNLRKICSLEIVSSKRLANFLHIRKEEIHRMLTRLSRDALISKEVELESLFYDLTFN
NIVRMVTGKVYYGEDASDKAEADAFKKLIAYITSTSGARHPGEYLPFLKIFGRSFEKKVK
AVGEAMDAILQRLLDECKGNKDGNTMVNHLLSLQQQDPEYYSEVIIKGLMLGIMFAASET
SAVTIEWAMASLLNHPELLEKLKQEIDEKIGQDRLMEETDIPNLPYLQNVVSETLRLYPA
APLLVPRLTVEDIKIGGYDVPRETMVMVNAWSIHRDPELWTEPERFNPDRFNGGGEGEKD
DVRMLIAFGSGRRMCPGAGLANKIVTLALGSLIQCFDWGRVSSEKIDMTEGPEMAMRKVV
PLRAMCQLRPVMNKLLTESKV
>Sal_KAF8117729.1
MFYYVIILPLALFLVAYKFIFTSKKQRLNLPPSPPYALPILGHHLLIKPPVHRLFHRLSK
TYGPIFSLRVGYRRTVVISSSSLASECFTGQNDVLISNRPCFLTAKHVAYNYTTVGTAPY
GNHWRNLRRVCSLEILSSNRLTNFLHIRKDEIRRMLTRLSREVVNKEIELEPLLSDLTFN
NIVRMVTGKRYYGDEVHNEEEANLFKKLVADVNDCSGARHPGDYLPFLKILGGSFEKKVK
DVEEAMDEILQRLLDECRRDKDGNTMVNHLLSLQEQEPDYYTDVTIKGLMLGMMIAGTDT
SAVTLEWAMACLLKHPESMEKAKQEIEEKIGQERLIDEPDLANLPYLQNIVSETFRLYPA
APLLVPRSLTEDIKVGGYDVPRGTMVMVNAWAIHRDPSLWNEPEKFKPERFNEGEDVHKL
MPFGNGRRACPGAGLGQRIVTLALGSLIQCFDWERVNGEKIDMTETPGMAMRKKEPLRAL
CSSRPIMNKLQAH
