# Supplementary material for: Insights into glucosinolate accumulation and metabolic pathways in Isatis indigotica Fort
Source: BMC Plant Biol. 2022 Feb 22;22:78. doi: 10.1186/s12870-022-03455-6 (PMC8862337; doi:10.1186/s12870-022-03455-6)
Supplement: Supplementary file 22 — Additional file 22: Supplementary Data 3. Protein sequences of MAM and IPMS used for phylogenetic tree building in this study. This is the source file for Fig. S7. Detailed information can be found in Table S5d. [file 12870_2022_3455_MOESM22_ESM.fasta]

>AlyMAMa
MASSLLTSSGMIHTTGSTVVGRSLLPFQSSLHSLSLTHSYKKPAYFISCCSSVSKNGATNATDLKPVVDRWPEYIPNKLPDKNYVRVFDTTLRDGEQAPGGSLTPPQKLEIARQLAKLRVDIMEVGFPGSSEEELETVKTIAKTVGNEVDEETGYVPVICAIARSKHRDIEAAWEAVKYAKRPRILIFTSTSDIHMKYKLKKTKEEVIEMAVSSIRLAKSLGFNDIQLGCEDGGRSDKEFLCKILGEAIKAGVTVVNVADTVGINMPHEYGELVTYLKANTPGIDDIVFSVHCHNDLGLATANSIAGIRAGARQVEVTINGIGERSGNASLEEVVMALKCRGAYVINGVYTRIDTRQIMATSKMVQEYTGLYVQPHKPIVGTNCFVHESGIHQDGILKNRSTYEILSPEDIGVVKSQNSGLVLGKLSGRHAVKDRLNELGYELDDEKLNDVFSRFRDLTKHKKRITDADMKALVTSSDEISLEKLNSANGLKSNGYVPVPQVSSNML
>AlyMAMc
MASLLLTSFGMITTTGPTLVVRSVLPIGSSQPSIRLTRPCNKPTLFMSCCSSESKKVVTSATDLKPIVERWPEYLPNKLPDKNYVRVLDTTLREGEQAPGGSLTPPQKLEIARQLAKLRVDIMEVGFPGSSDEEFETVKTIAKTVGNEVDVETGYVPVISTLARCINRDIEAAWKAVKYAKRPRICIFTSTSDIHMNYKLKKTKEEVIEMSLSSIRFAKSLGFHDIQFGCEDGCRSEKEFVCKILGEAIKAGATSVCIADTVGITMPHEFGELVTYVKANTPGIDDVVFSVHCHNDLGLATANTIAAVCAGVRQFEVTVNGIGERSGNAPLEEVVMALKCRGAYLMDGAYTRIDTRQIMATSKMVQEHTGLYVQPHKPIVGDNCFVHESGIHQDGILKNRSTYEILSPEDVGIVKSQNSGIVLGKLSGRHAVKGRLKELGYEINDEKFKEIFSRFRDLTSRITDADLKALVVNGDKITSEKSSSKGNNNLMSSPHISSVV
>BniB000352
MASSLLTSPTMIPTTGSTLVLRSVLPFRSSSLPSLRLNRPYNKSSLLISCCSPVPEKGETSASGLKPVVERWPEYIPHKLPDKNYVRVFDTTLRDGEQAPGGALTPPQKLEIARQLAKLRVDIMEVGFPASSEEEFETVKTIAKTVGNEVDEETGYVPVICAIARSKLEDVKAAWEAVKYAKRPKILIFTSTSDIHMKYKLKKTKEEVIEMATSSVRFAKSLGFVDVQLGCEDGGRSEKEFLCKILGESIKAGATSVNVADTVGINLPEEYGELVRYLKANTPGIDDIIFSAHCHNDLGLATANTIAGVCAGARQVEVTVNGIGERSGNAPLEEVVMALKCRGEYLMDGVYTRINTRQIMATSQMVQEYTGLYVQPHKPIVGASCFVHESGIHQDGILKNRSTYEILSPEDVGVVKSPSSSIVLGKLSGRHAVNDRLKEMGYELDDEKLNDIFSKFRGLTKHKKRITDDDLKALVTCGDENSLNGAYGKETSGYVPISQISSVV
>BniB000353
MINTGSTVVVQSVVNVASSLHSFSLTCPHKKPPLFTSCCSFLSKKVVTGATHDLKPIVKQWPEYIPNKLPDKNYVRVFDTTLRDGEQAPGAALTPPQKLEIARQLSKLRVDIMDVGFPASSEEEFETVKTIAKTVGNEVDEETGYLPVICAVARCKHSDIEAVWEAVKYAKRPTILIFISTSDIHMKYKLKKTKEEVIEMAANSVRYAKSLGFNDIQFGCEDAGRSNKDFLCKILGEAIKAGATTANLADTVGINMPQEIRELVNYLKANTPGIDDVVFSIHCHNDLGFATANAIAGVCAGARQVDVTVNGIGERCGNAPLEEVVVALKRRGASAMDGVYTRIDTSQIMATSKMVQEYTGLYIQPHKPIVGANCFVHESDLHQRITDADLKATSKVW
>BniB033698
MASSLLTYSIMIPTTGSTVVVRSVLPIGSSLPSLHRTCPHKKPTLFVSCCSYVSKKAATSSSDLKLVMGRWPEYIPNKLPDKNYVRTFDTTLRDGEQSPGGALTPLQKLEIARQLAKLRVDVMDVGFPASSQEELEAVKTISKTVGNEVDEETGYVPVICVIARCKHKDIEAAWEALKYAKRPRIFIFICTSDIHMKYKLKRTKEEVIEMARSSIRFAKRIGFSDIQFGCEDGGRSDKDFLCKIMGEAIKEGASTVTLADTVGNNIPQEFGEMVTYLKANTPGIDDVVFSLHCHNDLGLATANTISGVCAGARQVEVTINGIGERSGNASLEEVAMAVKCRGGHVMNGVYTRIDTRHIMATSKMVQEYSSLYVQPHKPIVGANCFVHESGIHQDGILKYRSTYEIFSPQEIGVERSQDYGIVLGKLSWDMRSVMRNSTIFSHDSGS
>BniB003309
MASSLLTSSGVIPTTGSNMVVRSFLPFGSVRPTRPYNNSSLLISCCSPVSKNAETSGIDLKPIVERWPEYIPNKVPDKNYVRVFDTTLRDGEQSPGAALTPPQKIEIARQLAKLRVDIMEVGFPVSSEEEFETIKTIAKTVGNEVDEETGYIPVICVIARSKERDIKAAWESVKYAKRPRIVVFTSTSDIHLKYKLKTTREEVVEITKSSIRFAKSLGFKDIEFGCEDGGRSDKDYVCKVFEEAIKAGATTVAFPDTVGINMPQEYGELVRYVKANTPGIDDVIFSVHCHNDLGVATANTIAGVCAGARQVEVTINGIGERSGNAPLEEVVMALKCRGAYLMGGVYTRIDTRQIMATSKMVQEYTGLYVQPHKPIVGANCFVHESGIHQDGVLKNRSTYEILSPEDVGVVKSQNSGIVLGKLSGRHAVKGRLKELGYEINDEKLNEVFSRFRDLTKQKKRVTDDDLKALVMCGDAIFSSEKLNGANGKEINSISYVPAPQISSVV
>BniB027729
MIPTRPVPIRSSLPSLRLTFPHKTPTSFISCCSSVSEKAETSGIDLKPDVERWPKYIPNKLPNKNYVRVLDTTLRDGEQSPGGALTPPQKLEIARKLAELRVDVMDVGFPASSEEELEAVKTIAKTVGNEVDEETGYVPVICVISRCKDRDIEAAWEALKYAKRPRISIFISTSEIHMKYKLKKTKQEVIEMAKRSIRFAKKIGFSDIQFGCEDGGRSEKDFLCKIMGEAIKEGAKTVALADTVGINMPQEFGEIVTYLKANTPGIDDVVIGLHCHNDLGLATANTIAGMRAGARQVEVTVNGIGERSGNASLEEIVMALKCRGAYVMDGIYTTIDTRHIMAASKMVQEYTGLHVQPHKPIVGYNYFVHDSGIHQDGMSKYGSTYEIFSPEDIGIERSESSSFVLGKLSGRHAVKDRLRKLGYEIISDEKLSDIFSRFRELTKQKKRITDADLNALMVLYGDEISSKISEGTALDEPIPQISSVV
>BraMAM-1
MASSLLTSSGIIPTTGSNMVVRSFLPFGSVRLTRPYNNSSLLISCCSSVSKNAETSGTDLKTIVERWPEYIPNKLPDKNYVRVFDTTLRDGEQSPGAALTPPQKIEIARQLAKLRVDIMEVGFPVSSEEEFETIQTIAKTVGNEVDEETGYIPVICVIARSKERDIKAAWESVKYAKRPRIVIFTSTSDIHLKYKLKMTREEVVDMVASSIRFAKSLGFEDIEFGCEDGGSRSDKDYICTVFEEAIKAGATTLACPDTVGINMPHEYGKLVRYIKANTPGIDDVIFSAHCHNDLGVATANTIAGICAGARQVEVTINGIGERSGNAPLEEVVMALKCRGAFVMGGVYTRIDTRQIMATSKMVQEYTGLYVQPHKPIVGANCFVHESGIHQDGILKNRSTYEIISPEDVGVVKSQNSGIVLGKLSGRHAVKGRLKELGYEISDEKLNEVFSRFRDLTKQKKRVTDDDLKALVTCGDEIFSSDKLNGTDDNEINSNGYVPAPQISSVV
>BraMAM-5
MIFTTGSTVAVQSVVHFASSFHSPGLTHPYKKPSLFTTCCSSFSKKVGTESSNMCVYIPNKLPDKKYVRVFDTTLRDGEQAPGAALTPPQKLEIARQLAKLRVDIMEVGFPASSEEEFETVKTIAKTVGNEMDEETGYLPVICAVARCKQRDIKAVWEAVKYAKRPTILIFISTSDIHMKYKLKKTGEEVIQMAVSSVRFAKSLGFNEIQFGCEDAGRSEKDFLCKILGEAIKAGATTVNLADTVGINMPQEIGELVSYLKANTPGIDDVVFSIHCHNDLGVATANAIAGVCAGARQVDVTVNGIGERSGNAPLEEVVMALKCGGASTMDGVYTGIDTSQIMATSKMVQEYTGLYVQSHKPIVGANYFAHKSDLNQAGIFKNQGTYSPEDVEVVKSQN
>BraMAM-4
MISISPTASTMVVQSVLHFASSFPSLGLNRPYKRPSLSTSCCSSLSNKAGTGATDFKPIVERWPEYIPNKLPDKNYVRVLDTTLRDGEQSPGAALTPPQKLEIARQLAKLRVDIMEVGFPASSEEEFETIKTIAKTVGNEVDEETGYVPVICGLARCNHRDIEAVWEAVKYAKRQTIIIFISTSDIHMKFKLKKTKEEVIQMAVSSVSYAKSLGFNDIIFGCEDACSRSEKEFLCKILGEAIKVGATTVNIGDTVGINMPQETWELVSYLKANTPGIDDVVLSVHCHNDLGVATANAIAGICAGARQVDVTVNGIGERSGNAALEEVVMALKCRGSYVMDGVYTRIDTRQIMATSNMVQEYTGLRVQAHKPIVGANCFVHESDLHQDVILKSRRTYEILSPEDVGVVKTENSGIARGKLSGRHAVKDV
>BraMAM-3
MEVGFPVSSEEEFETVKTIAKTVGNEVDEATGYVPVICAIARSKPEDIEAAWEAVKYAKRPKILIFTSTSDIHMKYKLKKTKEEVIEMAASSVKFAKSLGFVDVQLGCEDGGSRSEKEFLCKILGESIKAGATTVNVADTVGINMPDEYGELVSYLKANTPGIDDVIFSVHCHNDLGVATANTIAGVCAGARQVEVTVNGIGERSGNAPLEEVVMALKCRGEYLMDGVYTRIDTRQIMATSQMVQEYTGLYVQPHKPIVGANCFVHESGIHQDGILKNRSTYEILSPEDVGVVKSQSASIVLGKLSGRHAVKDRLKELGYELDDEKLNDIFSRFRDLTKHKKRITDDDLKALVTCRDEVSSLNGTTGEETNGYVPISQISSVV
>Bo00751s090
MISISSTASTMVVQSVVLFASSFPSIGLTRPYKRPSLLTPCCSSLPNKAGTGATDFKPMLPIVESTYATAEARDCRQLSKLRVDIMEVGFPASSEEEFETVKTIAKTVGNEVDEETGYVPVICALARCNRRDIEAVWEAVKYAKRPTILIFISTSDIHMKFKLKKTKEEVIQMAVSSVRYAKSLGFNDTQLGCEDAGRSFVIKTKQVREGVSMQDLGETIKAGATTVNLGDTVGINMPQETRDLVSYLKANTPGIDDVVISVHCHNDLGVATANAIAGIRAGARQVDVTVNGIGERSGNAALEEVVMSLKRRGSDVMDGVYTRIDIRQIMATSNMVQEYTGLYVQSHKPIVGANCFVHESGIQQDEMLKNRSTYEVLSPEDVGVVKTENPDIFLGKHSGRHALKDRLKELGFEISDDKLNDVFSRFKDLTKQKQRITDADLKALVTCCDEISSESLNGANGNEINSDGYEPVPKISSVV
>Bo7g098000
MASSLLTSPTMIPTTGSTVVVRSGLPFRSSLPSLRLNRPYNKSSLSISCCSPVSKMGGTSAGDLKPVLERWPEYIPHKLPDKNYVRVFDTTLRDGEQAPGGALTPPQKLEIARQLAKLRVDIMEVGFPVSSEEEFETVKTIAKTVGNEVDEATGYVPVICAIARSKPEDIEAAWEAVKYAKRPKILIFTSTSDIHMKYKLKKTKEEVIEMAASSVKFAKSLGFVDVQLGCEDGGRSEKEFLCKILGESIKAGATTVNVADTVGINMPEEYGELVSYLKANTPGIDDVIFSVHCHNDLGVATANTIAGVCAGARQVEVTVNGIGERSGNAPLEEVVMALKCRGEYLMDGVYTRIDTRQIMATSQMVQEYTGLFVQPHKPIVGANCFVHESGIHQDGILKNRSTYEILSPEDVGVVKSQGSSIVLGKLSGRHAVKDRLKELGYELDDEKILNDIFSMFRDLTKQKKRITDDDLKALVTCRDEVTSLNGATGEETNGYVPISQISSVVSNL
>Bo8g104370
MASSLLRNPTLSSSPSLPTFSSTITTTTPLSFRFPPSPHHHHRRSSSASLRLSCSISDPPPPLPRDGEQSPGATLTSKEKLDIARQLAKLGVDIIEAGFPAASKDDFEAVKTISETVGNAVDENGYVPVICGLSRCNKKDIQTAWEAVRYAKRPRIHTFIATSDIHLEYKLKKSRQEVIEIARSMVRFARSLGCDDVEFSPEDAGRSEREFLYEILGEVIKAGATTLNIPDTVGITLPSEFGQLIADLKANTPGIENVVISTHCQNDLGLSTANTLSGAHAGARQVEVTINGIGERAGNASLEEVVMAIKCRGDHVLGGLFTGIDTRHIVMTSKMVEDYTGMQTQPHKAIVGANAFAHESGIHQDGMLKHKGTYEIICPEEIGLERSNDAGIVLGKLSGRHALKDRLTELGYVLDDEQLSTIFWRFKSVAEQKKRVTDADIIALVSDEVFQPEALWKLLDIQITCGTLGLSTATVKLADADGKEHCACSMGTGPVDSAYKAVDLIVKEPATLLEYSMNAVTEGIDAIATTRVLVRGNNTYTSTNAITGEEVLRTFSGTGAGMDIVVSSVKAYVGALNKMLDFKEKSPKKVPSRNTKVTA
>Bo2g161100
MASSLLTSSGIIPTTSSNMVVRSFLPFGSVRLTRPYNKSSLLISCCSSVSKKAETSGTDLKTVVERWPEYIPNKLPDKNYVRVFDTTLRDGEQSPGAALTPPQKIEIARQLAKLRVDIMEVGFPVSSEEEFETIKTIAKTVGNEVDEETGYIPVICVIARSKERDIKAAWESVKYAKRPRIVIFTSTSDIHLKYKLKMTREEVVEMVASSIRFAKSLGFEDIEFGCEDGGRSDKDYICKVFEEAIKAGATTLACPDTVGINMPHEYGKLVRYIKANTPGIDDVIFSAHCHNDLGVATANTIAGICAGARQVEVTINGIGERSGNAPLEEVVMALKCRGAFVMGGVYTRIDTRQIMATSKMVQEYTGLYVQPHKPIVGANCFVHESGIHQDGILKNRSTYEILSPEDVGVVKSQNSGIVLGKLSGRHAVKGRLKELGYEISDEKLNEVFSRFRDLTKQKKRVTDDDLRALVTCGDEIFSSEKLNGTNDNEINRNGYVPSPQISSVV
>Bo2g102060
MASSLLTYSIMIPTTGSTVVVRSVLPIESSLPSLRRLTYPHKKPTLFISFCSSTSQKAATSSIDLQPVMKRWPEYIPNKIADKNYVRVFDTTLRDGEQSPGGALTPLQKVEIARQLAKLRVDVMDVGFPASSEEELEAVKSIAKTVGNEVDAETGYVPVICVIARCKHEDIEAAWEALKYAKRPRIFLFICTSDIHMKYKLKKTKEEVIEMAKCSIRFAKRIGFSDIQFGCEDGGRSDKDFLCKIMGDAINEGVTTVTLADTVGNNIPQEFGEMVTYIKTNTPGIDDVVFSLHCHNDLGLATANTISGVCAGARQVEVTINGIGERSGNASLEEVVLALKCRGAYVMDGVYTRIDTRHIMATSKMVQEYTGLYVQPHKPIVGTNCFVHESGIHQDGILKYRSTYEIFSPEDIGAEKSQDSCIVLGKLSGRHAVKDRLRKIGYEISDEKFNDIFSRFRELTKQKKRITDADLIALVAYGDKISSEKLTINGNGSSLFV
>Bo2g098780
MGEAIKEGVKTVTLADTVGINIPQEFGEMVTYLKANTPGIDDVVVSLHCHNDLGLASANTIAVPRQVEVTVNGIGERSGNASLEEIVMALKCRGAYVMDGVYTTIDTSQIMAASRKVQEYTGLHVQPHKPIVGNNCFVHESGIHQDEMLKNGSTYEIFSPEDIGIERSESSGIVLGKLSGRHAVKVRLRKLGYEIISDEKLRDIFSRFRDLTKQKKRITDADLSALMMLYGDEISSKI
>Bo5g025510
MASSILRNPMLSSPTTITTPSLPSFSSKPSPLSFRFPPSHHRSSLRIKSLRLSCSLSDPSPPLRRCRPEYIPNRISDPNYVRVFDTTLRDGEQSPGATLTSKEKLDIARQLAKLGVDVIEAGFPAASKDDFEAVKTIAETVGNAVDGDGYVPVICGLSRCNKRDIETAWEAVKYAKRPRIHTFIATSDIHLEYKLKKSKDEVIEIARNMVKFARSLGCEDVEFSPEDAGRSEREFLYQILGEVIKAGATTLNIPDTVGITLPSEFGQLIADIKANTPGIENVIISTHCQNDLGLSTANTLSGAHSGARQVEVTINGIGERAGNASLEEVVMAIKCRGDHVLGGLYTGIDTRHIVMTSKMVEDYTGMQTQPHKAIVGANAFAHESGIHQDGMLKHKGTYEIICPEEIGLERSNDAGIVLGKLSGRHALKDRLTELGYVLDDEQLSSIFWRFKSVAERKKRVTDADIIALVSDEVFQPEALWKLLDIQITCGTLGLSTATVKLADADGKEHVACSMGTGPVDSAYKAVDLIVKEPATLLEYSMNAVTEGIDAIATTRVLIRGNNNYSTTNAITGEEVQRTFSGTGAGMDIVVSSVKAYVGALNKMLDFKENTTTKIPSQNNKVPA
>Carubv10021665m
MSSSLLTPSGTIPTTAVVRSVLPKGYSLPSVGMTSPNSKPTCVTSCCSPVSTKAATSATDLKPVVERWPEYKPNKLPDKKYVRVLDTTLRDGEQSPGAALTPQQKLEIAWQLAKLRVDNMEVGFPASSSEELETVKTIAKTVGNKVDEETGYLPVICGLSRCKETDIMAAWEALKYAKRPRIILFISTSDIHMKYKLKKTKEEVIDMVTSSIRFAKSLGFTDIQLGSEDGCRTDKDFLCKLLGEAIKEGALTVGFADTVGITTPQEITELLTYLKENTPGIEDVVYGVHCHNDLGLATANTLAAICAGARHVEVTINGIGERSGNAALEEVAMALKCRGAYAMDGVYTNIDTRQIMTTSKMVQEYTGMYVQAHKPIVGANCFVHESGIHQDGILKNRSTYEILSPEDVGIVKSENSGIVLGKLSGRHAIKNKLQELGYDDLGDDKLKDIFSRFRELTKEKKRITDDDLKALVV
>CruMAM-3
MALVIRASPGMITTTSPTTVVRSVLPTKSFMPSIRLTRPCNKQSLFISCCSSESKKAATSATDLKPIVERWPEYIPNKLPDNKYVRVLDTTLREGEQAPGGSLTPPQKLEIARQLAKLRVDIMEVGFPGSSEEEFESVKAIAKTVGNEVDAETGYVPVISTLARSKHRDIEAAWNAVKYAKRPRICIFTSTSDIHMKYKLKKTQEEVIEMSVSSIKYAKSLGFTDIQFGCEDGCRSEKDFVRKILEETIKAGATSVCIADTVGITMPQEFGELVTYLKANTPGIDDVVVSVHCHNDLGLATANTIAAVCAGVRQFEVTINGIGERSGNAPLEEVVMALKCRGEYQMDGAYTKINTRQIMATSKMVQEYTGLYVQPHKPIVGENCFVHESGIHQDGMLKNRSTYEILSPEDIGIVKSSKSGLVLGKLSGRHAIKNRLEELGYEINDEKLDDIFSRFRDLTKLKKRITDDDLKALVVNVDETSSENLNKLVSSPPHQVPSMV
>CruMAM-1
MASSLLTSSGIIHNTGSSTVVNAGSVLPLRSFMHSLRLTRPYNKQPAFSISCCSSESIKTAATNATGLKPVVERRPEYIPNKLPDKNYVRVFDTTLRDGEQAPGGSLTPPQKLEIARQLAKLRVDIMEVGFPGSSEEELETVKTIAKTVGNEVDEETGYVPVICAIARSKNKDIEAAWEAVKYAKRPRILIFTSTSDIHMKYKLKKTKEEVIEMAASSVRFAKSLGFNDIQLGCEDGGRSDKDFLCKILGESIKAGATVVNVADTVGINMPHEYGELVTYLKANTPGINDIVFSVHCHNDLGLATANSIAGIRAGARQVEVTINGIGERSGNASLEEVVMAMKCRGAYVLDGVYTGLDTREIMATSKMVQEYTGLYVQPHKPIVGANCFVHESGIHQDGILKNRSTYEILSPEDVGVVKSQNSGIVLGKLSGRHAVKERLKELGYELDDQKLNDVFSRFRDLTKHKKRITDADMKALVTSRNEISMEKLNGANGNISNSYIPVPQVSL
>CruMAM-2
MASLLLKSSTMIITISPTMVVRSVLPFGSYLPSIRLTRPCNKSKLFVLCNSSESKKAATSATDLKSIVERCPEYIPNKLPDTNYVRILDTTLRDGEQSPGAALTPPQKLEIARQLVKLRVDIMEVGFPVSSEEEFETIKTIAKTVGNEVDEETGYVPVIAALARCKKGDIDAAWEAVKYAKRPRVTLFTSTSDIHMKHKLKKTKEELIEITVSSIKYAKSLGFTDIQIGCEDGGRSDKDFLCKILGESIKAGATTVGFADTVGINMPPEFGELVAYVKANTPGSDNVVFAIHCHNDLGVATANTISGICAGARQIEVTINGIGERSGNAPLEEVVMALKCRGEYQMDGVYTKINTHQIMATSKMVQEHTGMYVQPHKPIVGDNCFVHESGIHQDGMLKNRSTYEILSPEDIGIVKSLKSGLVLGKLSGRHAVKDRLKELGYEINDEKLNDIFSRFKNLTKQKKRITDDDLKALVVNVDGTESEKLNKLVSNPHQIPSVV
>CruMAM-4
MALVPSYGLITTTSPTTVVRSVLPTKSFLPSVRLTRPCNKPTLLISCCSSESKKAATSATDLKPAVERWPEYIPNKLPDNKYVRVLDTTLRDGEQAPGGSLTPPQKLEIARQLAKLRVDIMEVGFPGSSEEEFETVKAIAKTVGNEVDEETGYVPVIATIARSKRGDIDAAWNAVKYAKRPRICVFISTSDIHMKYKLKKTQEEAIEMSVSSVKYAKSLGFTDIQFACEDGCRSDKDFLCKILGETIKAGATSVCVADTVGITVPQEFGELVTYVIANTPGIEDVVFGVHCHNDLGLATANTLAAVCAGVRHFEVTINGIGERSGNAPLEEVVMALKCRGEYQMDGAYTKINTRQLMATSKMVQEYTGLYAQPHKPIVGDNCFVHESGIHQDGMLKNRSTYEILSPEDIGIVKSSKSGLVLGKLSGRHAIKNRLEELGYEINDKKLDDIFARFRDLTKLKKRITDDDLKALVVNVDESSSENLNELVSSPPHQIPSMV
>CsaMAM-6
MASVLRTSSSMITPTGHPVVVPSVLPIKSSLPSIRLTRPCNKPTLLISCCSSGSKKVATSATDLKPIVEQWPEYIPNKLPNKKYVRVLDTTLREGEQAPGGSLTPQQKLKIARQLAKLRVDIMEVGFPGSSEEEFETVKAIAKTVGNEVDVETGYVPVISTLARSKHRDIEVAWNAVKYAKRPRICIFTSTSDIHMKYKLKKTQEEVINMSLSSIRFAKSLGFHDIQFGCEDGCRSEKNFICKILGEAIKAGATSVCIADTVGITIPHEFGELVTYVKANTPGIDDVILSVHCHNDLGLATANTIAAVCAGVRQFEVTINGIGERSGNASLEEVVMALKCRGEYLMDGVYTNINTRQIMATSKMVQEYTGLYAQPHKPIVGDNCFVHESGIHQDGMLKNRSTYEILSPEDIGIVKSLKSGLVLGKLSGRHAVKDRLKELGYEINDEQLKDIFSRFRDLTKQKKRITDADLKALVVNGDEVSIKKLNSNGINKLMSSPQIPMLV
>CsaMAM-9
MASVLRTSPSMITSTGHPVVFSSVLPIKSSLPSIRLIRLCNKPTLLISCGSSGSKKVATSATHLKPIVEQWPEYIPNKLPNEKYVRVLDTTLREGEQAPGGSLTPLQKLNIARQLAKLRVDIMEVGFPGSSEEEFETVKAIAKTVGNEVDVETGYVPVISTLARSKHRDIEAAWNAVKYAKRPRICVFTSTSDIHMKYKLKKTQEEVIEMSISSIRFAKSLGFHDIQFGCEDGCRSEKNFLCTILGEAIKAGATSVCIADTVGITMPHEFGKLVTYVKANTPGIDDVILSVHCHNDLGLATANTIAAVCAGVRQFEVTINGIGERSGNAPLEEVAIALKCRGEYLMDGVYTNINTRQIMATSKMVQEYTGLYAQPHKPIVGDNCFVHESGIHQDGMLKNRSTYEILSPEDIGIVKSLKSGLVLGKLSGHHAVKDRLKELGYEINDEQLKDIFSRFRDLTKQKMVFDFIHICVKKFEIFYIK
>CsaMAM-11
MASPPLSPPRTIPTSAVARSVLPIGSSLPSVSLTRPYNKPTSCSLVSKNDAATSATVKPIVKRCAEYLPNKLPDSKYVRILDTTLRDGEQSPGAALTPPQKIEIAWQLAKLRVDMMEVGFPGSSEEEVETIKTIAKTVGNEVDEETGYVPVICGLSRCKESDIKAAWEALQYAKRPRIILFISTSDIHMKYKLKKTREEVIEMVTTSIRFAKSIGFTDIQLGSEDGGRTDKDFLCKLLGVAIKEGASTVGFADTVGVNMPQEMAELVTYVKENTPGIENVIYGVHCHNDLGVATANTIAAICAGARHVEVTINGIGERSGNAALEEVVMALKCRGPYVLGGVYTNIDTRQIMATSKMVQEHTGMYVQAHKPIVGDNCFVHESGIHQDGILKNRSTYEILSPEDIGIVTSKNSGLVLGKLSGRHAIKDRLKELGYDIGDEKLKDIFSRFRDLTKQKKRVTDDDLKALVV
>CsaMAM-2
MASLLLKSSSMITTISPSMVVRSVLPIGSSLPSIRLNRPCKKVTLFISCSSSESKHAVTSGTDLKPIVERWPEYKPNKLPDKRYVRILDTTLRDGEQSPGAALTPPQKLEIARQLAKLRVDIMEVGFPVSSEEEFETIKTIAKTVGNEVDEETGYVPVIAALARCKKSDIDAAWEALKYAKRPRVTLFTSTSDIHMKYKLKKTQEELIEIAVSSIKYAKSLGFTDIQLGCEDGGRSDKDFLCKILGESIRAGATTVGFADTVGINMPPEFGELVAYVNANTPGSDDVVFAIHCHNDLGVATANTISGICAGARQIEVTINGIGERSGNAPLEEVVMALKCRGEYLMDGVYTNINTRQIMATSKMVQEHTGMFAQPHKPIVGDNCFVHESGIHQDGMLKNRSTYEILSPEDIGIAKSLTSGLVLGKLSGRHAIKDRLKELGYEINDEQLKDIFLRFRELTKQKKRITDADLKALVVNGDEISSEIFHKLMSSPQIPSVV
>CsaMAM-12
YILRQIEICIPSTLCNNSPHYLFSNTPNQIKISLSLSLLLHIVMASPPLSPSRTIPTTAVARSVLPIGSSLPSVSLTRPYNKPTSCSLVSKNDAATSATVKPIVKRCAEYIPNKLPDSKYVRIFDTTLRDGEQSPGAALTPPQKIEIARQLAKLRVDIMEAGFPGSSEEEVETIKTIAKTVGNEVDEETGYVPVICGLSRCKDTDIKAAWEALQYAKRPRLGLFISTSDIHMKYKLKKTREEVIEMATTSIRFAKSLGFTDIQFGSEDGGRTDKDFLCKLLEVAIKEGAATVGFADTVGVNMPQEMAELVTYVKENTPGIENVIYGVHCHNDLGVATANTIAAICAGARHVEVTINGIGERSGNAPLEEVVMALKCRGPYVMDGVYTNIDTRQIMATSKMVQEHTGMYVQAHKPIVGDNCFVHESGIHQDGILKNRSTYEILSPEDIGIVKSKNSGLVLGKLSGRHAIKDRLKELGYDIGDEKLKDIFSRFRDLTKQKKRVTDDDLKALVV
>CsaMAM-3
MASVLRTSSSMITSTGHPIVVPSVLPIKSSLPSIRLTRPCNKSTSLISCCSSGSKKVATSATDLKPIVEQWPEYIPNKLPNKKYVRVLDTTLREGEQAPGGSLTPQQKLKIARQLAKLRVDIMEVGFPGSSEEEFETVKAIAKTVGNEVDVETGYVPVISTLARSKHRDIEAAWNAVKYAKRPRICIFTSTSDIHMKYKLKKTQEEVIEMSLSSIRFAKSLGFHDIQFGCEDGCRSEKNFICKILGEAIKAGATSVCIADTVGITMPHEFGELVSYVKANTPGIDDVVFSVHCHNDLGLATANTLAAVCAGVRQFEVTINGIGERSGNAPLEEVVMALKCRGEYLLDGVYTNINTRQIMATSKMVQEYTGLYVQPHKPIIGDNCFVHESGIHQDGILKNRSTYEILSPEDIGIVNSQNSGLVLGKLSGRHAVKDRLKELGYEISDEKFKDIFSRFRDLTKQKKRITDADLKALVVKGNEISLKKLNSNGINKLMSIPQLSSVV
>CsaMAM-10
MASPPLSPSRTIPTTAVARSVLPIGSSLPSVSLTRPYNKPTSCSLVSKNDAATSSTVKPIVKRCAEYIPNKLPDSKYVRIFDTTLRDGEQSPGAALTPPQKIEIARQLAKLRVDIMEAGFPGSSEEEVETIKTIAKTVGNEVDEETGYVPVICGLSRCKDTDIKAAWEALQYAKRPRLGLFISTSDIHMKYKLKKTREEVIEMATTSIRFAKSLGFTDIQFGSEDGGRTDKDFLCKLLEVAIKEGAATVGFADTVGVNMPQEMAELVTYVKENTPGIENVIYGVHCHNDLGVATANTIAAICAGARHVEVTINGIGERSGNAPLEEVVMALKCRGPYVMDGVYTNIDTRQIMATSKMVQEHTGMYVQAHKPIVGDNCFVHESGIHQDGILKNRTTYEILSPEDIGIVKSKNSGLVLGKLSGSHGIKDRLKELGYDIGDEKLKDIFSRFRDLTKQKKRVTDDDLKALVV
>CsaMAM-7
MASSLLTSSGIIPTTGSTVVVRSVLPLRSFMHSLRLARTYKKPGLLISCCSSESRNTETNATDLKPVMERWPEYIPNKLPDKNCVRVFDTTLRDGEQAPGGSLTPPQKLEIARQLAKLRVDIMEVGFPGSSEEELETVRTIAKTVGNEVDEETGYVPVICAIARSKPRDIEAAWEAVKYAKRPRILIFTSTSDIHMKYKLKKTKEEVIEMAASSVRFAKSLGFNDIQLGCEDGGRSDKDFLCKILGESIKAGATVVNVADTVGINMPHEYGELVTYLKANTPGINDIVFSVHCHNDLGLATANSIAGIRAGARQVEVTINGIGERSGNASLEEVVMAMKCRGAYVLDGVYTNIDTPEIMATSKMVQEYTGLYVQPHKPIVGANCFVHESGIHQDGILKNRSTYEILSPEDVGVVKSENSGIVLGKLSERSAERVGI
>CsaMAM-5
MASLLLKSSSIITTISPTMVVRSVLPIGSSLPSIRLNRPCKKVTLFVSCSSSESKHAVTSGTDLKPIVERWPEYKPNKLPDKRYVRILDTTLRDGEQSPGAALTPPQKLEISRQLAKLRVDIMEVGFPVSSEEEFETIKTIAKTVGNEVDEETGYVPVIAAIARCKKSDIDAAWEALKYAKRPRVTLFTSTSDIHMKYKLKKTQEELIEIAVSSIKYAKSLGFTDIQLGCEDGGRSDKDFLCKILGESIKAGATTVGFADTVGINMPPEFGELVAYVKANTPRSDDVVFAIHCHNDLGVATANTISGICAGARQIEVTINGIGERSGNAPLEEVVMALKCRGEYLMDGVYTNIDTRQIMATSKMVQEHTGMYAQPHKPIVGDNCFVHESGIHQDGMLKNRSTYEILSPEDIGIAKSLTSGLVLGKLSGRHAIKDRLKELGYEISDEQLKDIFLRFRELTKQKKRITDADLKALVVNGDEISSEIFHNLMSSPQIPSVV
>CsaMAM-1
MASSLLTSSGIIPTTGSTVVVGSVLPLRSFMHSLRLARPYKKPALLISCCSSESRKTATNATDLKTIMERWPEYIPNKLPDKNCVRVFDTTLRDGEQAPGGSLTPPQKLEIARQLAKLRVDIMEVGFPGSSEEELETVRTIAKTVGNEVDEETGYVPVICAIARSKPRDIEAAWEAVKYAKRPRILIFTSTSDIHMKYKLKKTKEEVIEMAASSVRFAKSLGFNDIQLGCEDGGRSDKDFLCKILGESIKAGATVVNVADTVGINMPHEYGELVTYLKANTPGINDIVFSVHCHNDLGLATANSIAGIRAGARQVEVTINGIGERSGNASLEEVVMAMKCRGAYVLDGVYTKIDTREIMATSKMVQEYTGLYVQPHKPIVGANCFVHESGIHQDGILKNRSTYEILSPEDVGVVKSQNSGIVLGKLSGRHAVKDRLKELGYELDDEKLNDVFSRFRDLTKHKKRITDADIKALVTATDEISIEKLNHANGKMPNSYIPVPHVSL
>CsaMAM-4
MHSLRLARPYKKPALLISCCSSESRKTATNATDLKPVMERWPEYIPNKLPDKNCVRVFDTTLRDGEQAPGGSLTPPQKLEIARQLAKLRVDIMEVGFPGSSEEELETVRTIAKTVGNEVDEETGYVPVICAIARSKPRDIEAAWEAVKYAKRPRILIFTSTSDIHMKYKLKKTKEEVIEMAASSVRFAKSLGFNDIQLGCEDGGRSDKDFLCKILGESIKAGATVVNVADTVGINMPHEYGQLVTYLKANTPGINDIVFSVHCHNDLGLATANSIAGIRAGARQVEVTINGIGERSGNASLEEVVMAMKCRGAYVLDGVYTKIDTREIMATSKMVQEYTGLYVQPHKPIVGANCFVHESGIHQDGILKNRSTYEILSPEDVGVVKSQNSGIVLGKLSGRHAVKDRLKELGYELDDEKLNDVFSRFRDLTKHKKGITDADIKALVTATDEISIEKLNRANGKMPNSYIPVPQVSL
>CsaMAM-8
MASLLLKSSSMITTISPTMVVGRSVLPIGSSLPSIRLNRPCKKVTLFISCSSSESKHAVTSGTDLKPIVERWPEYIPNKLPDKRYVRILDTTLRDGEQSPGAALTPPQKLEIARQLAKLRVDIMEVGFPVSSEEEFETIKTIAKTVGNEVDEETGYVPVIAAIARCKKSDIDAAWEALKYAKRPRVTLFTSTSDIHMKYKLKKTQEELIEIAVSSIKYAKSLGFTDIQLGCEDGGRSDKDFLCKILGESIKAGATTVGFADTVGINMPPEFGELVAYVKANTPGSDDVVFAIHCHNDLGVATANTISGICAGARQIEVTINGIGERSGNAPLEEVVMALKCRGEYLMDGVYTNINTRQIMATSKMVQEHTGMYAQPHKPIVGDNCFVHESGIHQDGMLKNRSTYEILSPEDIGIVKSLKSGLVLGKLSGRHAVNDRLKELGYEINDEQLKDIFLRFRELTKQKKRITDADLKALVVNGDDFSSEKLSKLMSSPQIPSVV
>LaMAM
MASSLLTSSGVTPTTGSTVIVRSVLPIGSSLPSLCLKRPCNKPTLVISCCSYMSKEVATNTTDLKPVVERWPEYIPNKLPDKNYVRVFDTTLRDGEQAPGGALTPAQKLTIARQLAKLRVDIMEVGFPGSSEEELETVKTIAKTVGNEVDEKTGYFPVICAIARCKHRDIEAAWEALKYAKRQTVLVFTSTSDIHMKYKLKKTKEENIKMAVSGVKFAKSLGFKDIIFGCEDGGRSDKDFLCKIMGEAIKVGATAVNIGDTVGYTVPHEFGELISYLKANTPGIDDVVFSVHCHNDLGLATANTLAGVCAGARQVDVTVNGIGERSGNAPLEEVVMALKCRGAYVMDGVYTNTDTRQIMATSQMVQELSGLYVQPYKPIVGVNCFVHESGIHQDGILKNRSTYEILSPEDIGVVKSQKSGIVLGKLSGRHAVKDRLKEMGYEIDEEKLNNIFSQFRNLTKDKKRITDADLKALVVSCDEVLSGKLNGKGNNNNSISNPQVPSVV
>RsaMAM-2
MASSLLTSPTMIPTTGSTVAVRSGLPFRSSLLSLHLNRPYNKSSLSISCCSPVSKMGEASASDLKPVVERWPEYIPHKLPDKNYVRVFDTTPRFPVSSEEEFETVKTIAKTVGNEVDEETGYVPVICAIARSKPEDIKAAWEAVKYAKRPKILIFTSTSDIHMKYKLKKSKEEVIEMAASSVRLAKSLGFVDVQFGCEDGGRSEKEFLCKILGESIKAGATTVNVADTVGINMPEEYGELVSYLKANTPGIDDVIFSVHCHNDLGFATANTIAGVCAGARQIEVTVNGIGERSGNAPLEEVVMALKCRGEYLMDGVYTRINTRQIMATSQLVQEYTGLYVQPHKPIVGANCFVHESGIHQDGILKNRSTYQILSPEDVGVVNSQSSSIVLGKLSGRHAVKDRLKEMGYELDDEKLNDIFSKFRELTKHKKRITDDDLKALVTCGDENSLNGANGKETNGYVTSPQISSVV
>RsaMAM-1
MASALLTSSGMIPTTGSTMVIRSFLPFGSVRLTRPYNKSSLLISCCSSVSKKAETSGTDLKTVVERWPEYIPNKLPDKNYVRVFDTTLRDGEQSPGAALTPPHKIEIAWQLAKLRVDIMEVGFPASSEEEFETIKTIAKTVGNEVDEETGYIPVICVIARSKERDIKAAWESVKYAKRPRILIFTSTSDIHLKYKLKMTREEVLEMVVRSIKFAKSLGFKDIEFGCEDGGRSEKGYICKVFEEAIKAGATTLACPDTVGINMPQEYGELLRYVKANTPGIDDVILSTHCHNDLGVATANTIAGICAGARQVDVTINGIGERSGNAPLEEVVMALKCRGEYLMGGVYTRIDTRQIMATSKMVQEYTGLYVQPHKPIVGANCFVHESGIHQDGILKNRSTYEILSPEDVGVVKSQDSGIVLGKLSGRHAVKGRLKELGYEISDEKLNQVFSRFRDLTKQKKRITDDDLKALVTCGDEIFSSEKLNGTHDNQINNNGYVPAPPISSASAV
>SI_scaffold1644_4
MASSLLTYSMMIPTTDSMVFVRSVLPIGSSPPSLRLTCQDNQPTLSISCCSSVSKKASTSGSDLKTVVERNGGQTLTPLQKLEIARQLAKLRVDVMDVGFPGSSDEELEAVKAIAKTVGNEVDEETGYVPVICVIARCKHKDIEAAWEAVKYAKRPRIFVFICTSDIHMKYKLKKTEEEVIEMAKSSIRFAKSIGFSDIQFGCADGGRLEKDFLCKIMGEAIKEGVTTVTLADTVGNNIPQEFGETVTFLKANTPGIDDVIFSLHCHNDLGLATANTISGVCAGARQVEVTVNGIGERSGNASLEEVVMALKCRGAYVMDGVYTRIDTRHIMATSKMVEEYTGLYIQPHKPIVGANCFLHESGIHQDGVLKYRNTYEILSPEDIGVVRSQNSGIVLGKLSGRHAVKDRLKKFFKGYEISDEELNDIFSPFRDLTKEKKRITDADLDALVVYGDNISSKKLTGTGNNSSITIPQISSVA
>SpaMAM-1
MASSLLTSSGMIPTTGSTVITVLPFGCSLPSLRLTCPYKKPSFFTSCCLSVSKIDETRATELKPFVERWPEYIPNKLPDKNYVRVFDTTLRDGEQAPGAALTPPQKLEIARQLAKLRVDIMEVGFPGSSEEEFETVKTIAKTVGNEVDEETGYVPVICATARCKHRDIEAVWEAVKYAKRPTILIFISTSDIHMKYKLKKTREEVIEMAASSVRFARGLGFNDVQFGCEDAGRSDKEFLCKILEEAIKAGATTVNLADTVGINMPQENAELVRHLKANTPGIDDVVFGVHCHNDLGVATANAIAGICAGARQVDVTVNGIGERCGNAPLEEVVMALKCRGAYVMDGVYTRVDTRQIMATGKMVQEYTGLYVQPHKPIVGANCFVHEGGVHQDGILKNRSTYEILTPEDVGAVKSQDSGIVLGKLSGRHGVKDRLKELGFEIDDEKLNDIFSQFKELTKQKKRITDADLKALITCGDEISTDKLNGAYVKETNGYIPLPQVSSMV
>SpaMAM-3
MASSLLTCSITIPTNGSTVVVRSVLPIGSSLRIPPSLRLTKPTLFISCCSSVSQKATCGSDLKPVVEQWPEFKPNKLPDKNYVRVFDTTLRDGEQSPGGALTPMQKLKIARQLAKLRVDVMDVGFPASSEEELEAVKTIAKTVGNKVDEETGYVPVICVIARCKHKDIEAAWEAVKYAKRPRIFIFICTSDIHMNYKLKKTKEEVIEMAKGSIRFAKGIGFRDIQFGCEDGGRSEKDFLCKIMGEAIKEGVTTVTLADTVGNNIPQEFGEIVTYLKANTHGIDDVVFGLHCHNDLGLATANTIAGVCAGARQVEVTINGIGERSGNASLEEVVMALKCRGAYVMDGVYTRIDARHIMATGKMVQEYTGLYVQPHKPIVGGNCFIHESGIHQDGMLKNPSTYEIFSPEDIGVQSQNSGIVLGKLSGRHAVKDRLKKLGYEINDENFNDIFSRFRHLTKQKKRITDADLNALVVYGDEISITVPQISSVV
>ThhaMAM-2
MILTIGSNVVVQSVSPFGSSLPSPRLTRPYKNPSMFTLCCSSVSKKVGAGAIDPKPVVDRWPEYIPNKLPDKNYVRILDTTLRDGEQAPGAALTPPQKLEIARQLAKLRVDIMEVGFPGSSQEEFETVKTIAKTVGNEVDEETGYVPVICALARCKHKDIEAVWEAVKYAKRPSILIFISTSDIHIKYKLKKTKEEVIEMAASSIRFARSLGFNDIQIGCEDAGRSDKDFLCKILEEAIKAGATTMNIADTVGIKMPEEIGELVRYLKTNTPGIDDVVFSVHCHNDLGVATANAIAGVCAGARQVDVTVNGIGERSGNAPLEEVVMALKCRGAYVMDGVYTRIDTRQIMATSKMVQEYTGLYVQPHKPIVGANCFVHESGVHQDGILKNRSTYEILSPEDIGVVKSQNSGIVLGKLSGRHAVKDRLKELGYEIDDEKLNDIFSQYRDLTKTKKRITDADLKTLVTCGDEISSEKLNGASGKETNGYVPVPLPQISS
>ThhaMAM-1
MFSISSQNNSLTISFLSFFSRTYSIVMASSLLTSPGMIPTTGSAVVLRSVLPFGFSLPSLRLTRPYNKSSLFISCCSPVSEKPATSAIDLKPVVERWPEYIPHKLPDKNYVRVFDTTLRDGEQAPGGALTPPQKLEIARQLAKLRVDVMEVGFPGSSEEEFETVRTIAKTVGNEVDEETGYVPVICAIARSKERDIEAAWEAVKYAKRPKILIFTSTSDIHMKYKLKKTKEEVIEMAASSIRFAKSLGFIDVQLGCEDGGRSEKEFLCKILGEAIKAGATAVNVADTVGINMPEEYGELVRYLKANTPGIDDILFSVHCHNDLGVATANTIAGVCAGARQVEVTVNGIGERSGNAPLEEVVMALKCRGAYVMDGVYTRIDTRQIMATSKMVQEYTGLYVQPHKPIVGANCFVHESGVHQDGILKNRSTYEILSPEDVGVVKSQNSGIVLGKLSGRHAVKDRLKELGYELDDEKLNDIFSRFRDLTKQKKRITDADLKALVTCGDEISSEILNGANGKETSGYVPVPQISSVV
>Thhalv10004037m
MFSISSQNNSLTISFLSFFSRTYSIVMASSLLTSPGMIPTTGSAVVLRSVLPFGFSLPSLRLTRPYNKSSLFISCCSPVSEKPATSAIDLKPVVERWPEYIPHKLPDKNYVRVFDTTLRDGEQAPGGALTPPQKLEIARQLAKLRVDVMEVGFPGSSEEEFETVRTIAKTVGNEVDEETGYVPVICAIARSKERDIEAAWEAVKYAKRPKILIFTSTSDIHMKYKLKKTKEEVIEMAASSIRFAKSLGFIDVQLGCEDGGRSEKEFLCKILGEAIKAGATAVNVADTVGINMPEEYGELVRYLKANTPGIDDILFSVHCHNDLGVATANTIAGVCAGARQVEVTVNGIGERSGNAPLEEVVMALKCRGAYVMDGVYTRIDTRQIMATSKMVQEYTGLYVQPHKPIVGANCFVHESGVHQDGILKNRSTYEILSPEDVGVVKSQNSGIVLGKLSGRHAVKDRLKELGYELDDEKLNDIFSRFRDLTKQKKVFSHCPSSRSHMCLIYDRRM
>Thhalv10004439m
MFSISSQNNSLTISFLSFFSRTYSIVMASSLLTSPGMIPTTGSAVVLRSVLPFGFSLPSLRLTRPYNKSSLFISCCSPVSEKPATSAIDLKPVVERWPEYIPHKLPDKNYVRVFDTTLRDGEQAPGGALTPPQKLEIARQLAKLRVDVMEVGFPGSSEEEFETVRTIAKTVGNEVDEETGYVPVICAIARSKERDIEAAWEAVKYAKRPKILIFTSTSDIHMKYKLKKTKEEVIEMAASSIRFAKSLGFIDVQLGCEDGGRSEKEFLCKILGEAIKAGATAVNVADTVGINMPEEYGELVRYLKANTPGIDDILFSVHCHNDLGVATANTIAGVCAGARQVEVTVNGIGERSGNAPLEEVISDKNST
>Thhalv10005522m
MWILILVSNYMKSTEAANKVDEETGYVPVICALARCKHKDIEAVWEAVKYAKRPNILIFISTSDIHIKYKLKKTKEEVIEMAASSIRFARSNDVQIGCEDAGRSEKDFLCKILGEAIKAGVTTGNIADTVGINMPEEYGELVRCLKANTPGIDDVIFSVHCHNDLGNATANAIAGVCAGARQFDVTVNGIGERSGNAPLEEVVMALKCRGADVMDGVYTRIDTRQIMATSKIEYTGLYVQPHKPIVGANCFVHESGVHQDGILKNRSTYEILSPEHIGVVKSQNSGIVLGKLSGRHAVKDRLKELGYEIDDEKLNDTFSQFRDLTKKKKRITDADLKALVTCGDEISSEKLNGASGKETNGYVPLPQISS
>TsaMAM-3
MEDQKQFKLEIGNFSEKESVISSPKFLSGGCEWYVNVFPKGVCINDQSMYLYLCVGNPKSLRPGWKIRASFSFAVLNQSLEELYRLDERCRLFSAHILAWGRSVPREKLQEKGFLEKNKLIIKTQVKVVEVVNEGDVSGNDLLDRVRYMGSKAYSVVKLFKRHPDIARSFRPRKQLVKTACINDFLGFMQILGEPPYSLSQTELSNTLRNLIELAEAGFTLDWIKEEHDKIQERESKTMIAALNKGGKAIIRHWLKGVVPSWKVDEETGYVPVICALARCKHKDIEAVWEAVKYAKRPNILIFISTSDIHIKYKLKKTKEEVIEMAASSIRFARSNDVQIGCEDAGRSEKDFLCKILGEAIKAGVTTGNIADTVGINMPEEYGELVRCLKANTPGIDDVIFSVHCHNDLGNATANAIAGVCAGARQFDVTVNGIGERSGNAPLEEDGILKNRSTYEILSPEHIGVVKSQNSGIVLGKLSGRHAVKDRLKELGYEIDDEKLNDTFSQFRDLTKKKKRITDADLKALVTCGDEISSEKLNGASGKETNGYVPLPQISS
>TsaMAM-1
MILTIGSNVVVQSVSPFGSSLPSPRLTRPYKNPSMFTLCCSSVSKKVGAGAIDPKPVVDRWPEYIPNKLPDKNYVRILDTTLRDGEQAPGAALTPPQKLEIARQLAKLRVDIMEVGFPGSSQEEFETVKTIAKTVGNEVDEETGYVPVICALARCKHKDIEAVWEAVKYAKRPSILIFISTSDIHIKYKLKKTKEEVIEMAASSIRFARSLGFNDIQIGCEDAGRSDKDFLCKILEEAIKAGATTMNIADTVGIKMPEEIGELVRYLKTNTPGIDDVVFSVHCHNDLGVATANAIAGVCAGARQVDVTVNGIGERSGNAPLEELKETSSTKPTPIVVMALKCRGAYVMDGVYTRIDTRQIMATSKMDGILKNRSTYEILSPEDIGVVKSQNSGIVLGKLSGRHAVKDRLKELGYEIDDEKLNDIFSQYRDLTKTKKRITDADLKTLVTCGDEISSEKLNGASGKETNGYVPVPLPQISS
>TsaMAM-2
MASSLLTSPGMIPTTGSAVVLRSVLPFGFSLPSLRLTRPYNKSSLFISCCSPVSEKPATSAIDLKPVVERWPEYIPHKLPDKNYVRVFDTTLRDGEQAPGGALTPPQKLEIARQLAKLRVDVMEVGFPGSSEEEFETVRTIAKTVGNEVDEETGYVPVICAIARSKERDIEAAWEAVKYAKRPKILIFTSTSDIHMKYKLKKTKEEVIEMAASSIRFAKSLGFIDVQLGCEDGGRSEKEFLCKILGEAIKAGATAVNVADTVGINMPEEYGELVRYLKANTPGIDDILFSVHCHNDLGVATANTIAGVCAGARQVEVTVNGIGERSGNAPLEEVVMALKCRGAYVMDGVYTRIDTRQIMATSKMVQEYTGLYVQRHKPIVGANCFVHESGVHQDGILKNRSTYEILSPEDVGVVKSQNSGIVLGKLSGRHAVKDRLKELGYELDDEKLNDIFSRFRDLTKQKKRITDADLKALVTCGDEISSEILNGANGKETSGYVPVPQISSVV
>AJ486899.1_AtMAM2
MASSLLTSSGMIPTTGSTVVGRSVLPFQSSLHSLRLTHSYKNPALFISCCSSVSKNAATSSTDLKPAVERWPEYLPNKLPDENYVRVFDTTLRDGEQAPGGSLTPPQKQEIARQLAKLRVDIMEVGFPGSSEEELETVKTIAKTVGNEVDEETGYVPVICAIARSKHRDIEAAWEAVKYAKRPRILIFTSTSDIHMKYKLKKTQEEVIEMAVSSIRFAKSLGFNDIQLGCEDGGRSDKDFLCKILGEAIKAGVTVVNVADTVGINMPHEYAELVTYLKANTPGIDDVVFSVHCHNDLGLATANSIAGIRAGARQVEVTINGIGERSGNASLEEVVMALKCRGAYVINGVYTRIDTRQIMATSKMVQEYTGLYVQAHKPIVGANCFVHESGIHQDGILKNRSTYEILSPEDIGIVKSQNSGLVLGKLSGRHAVKDRLKELGYELDDEKLNAVFSLFRDLTKNKKRITDADMKALVTSSDGISLEKSNGANGLKSNGYIPVLQVSSNV
>AtMAM1
MASSLLTSSVMIPTTGSTVVGRSVLPFQSSLHSLRLTHSYKNPALFISCCSSVSKNAATSSTDLKPVVERWPEYIPNKLPDGNYVRVFDTTLRDGEQSPGGSLTPPQKLEIARQLAKLRVDIMEVGFPGSSEEELETIKTIAKTVGNEVDEETGYVPVICAIARCKHRDIEATWEALKYAKRPRILVFTSTSDIHMKYKLKKTQEEVIEMAVSSIRFAKSLGFNDIQFGCEDGGRSDKDFLCKILGEAIKAGVTVVTIGDTVGINMPHEYGELVTYLKANTPGIDDVVVAVHCHNDLGLATANSIAGIRAGARQVEVTINGIGERSGNASLEEVVMALKCRGAYVINGVYTKIDTRQIMATSKMVQEYTGLYVQAHKPIVGANCFVHESGIHQDGILKNRSTYEILSPEDIGIVKSQNSGLVLGKLSGRHAVKDRLKELGYELDDEKLNAVFSLFRDLTKNKKRITDADLKALVTSSDEISLEKLNGANGLKSNGYIPVPQVSSNV
>AtMAM3
MASLLLTSSSMITTSCRSMVLRSGLPIGSSFPSLRLTRPYDKATLFVSCCSAESKKVATSATDLKPIMERRPEYIPNKLPHKNYVRVLDTTLRDGEQSPGAALTPPQKLEIARQLAKLRVDIMEVGFPVSSEEEFEAIKTIAKTVGNEVDEETGYVPVICGIARCKKRDIEATWEALKYAKRPRVMLFTSTSEIHMKYKLKKTKEEVIEMAVNSVKYAKSLGFKDIQFGCEDGGRTEKDFICKILGESIKAGATTVGFADTVGINMPQEFGELVAYVIENTPGADDIVFAIHCHNDLGVATANTISGICAGARQVEVTINGIGERSGNAPLEEVVMALKCRGESLMDGVYTKIDSRQIMATSKMVQEHTGMYVQPHKPIVGDNCFVHESGIHQDGILKNRSTYEILSPEDVGIVKSENSGIVLGKLSGRHAVKDRLKELGYEISDEKFNDIFSRYRELTKDKKRITDADLKALVVNGAEISSEKLNSKGINDLMSSPQISAVV
>IiMAM1-1
MASSLLTSSGKIPTTGSTVVVRSVLPFGSLRFTHSYKKSSLFISCCSSVSKKTESRATGLKPVVEPWPEYIPHKLPDKNYVRVFDTTLRDGEQSPGAALTPSQKIEIARQLAKLRVDIMEVGFPVSSEEEFETIKTIAKTVGNEVDEETGYVPVICVIARSKERDIEAAWESVKYAKRPRIVIFTSTSDIHLKYKLKKTREEVIEMVGSSVRFAKRLGFKDVEFGCEDGGRSEKEYVCKVFEEAIKAGATTLAFPDTVGINMPHEYGKLVSYIRANTPGIDDVIFSVHCHNDLGVATANTIAGVCAGARQVEVTINGIGERSGNAPLEEVVMALKCRGAYVMDGVYTRIDTRQIMATSKMVQEYTGLYVQPHKPIVGANCFVHESGVHQDGILKNRSTYEILSPEDVGVVKTGNSGIVLGKLSGRHAVKDRLKELGFEIDDEKLNDVFSRFRDLTKQKKRITDADLKELVTCGDEISTEKVNGANTTKMCSNGYVPVPKISSMV
>IiMAM1-2
MASSLLTSPAMIPTTGSTIVFRPVLPFGSSLPSLRLTRPHNKSSLFISCCSPVSERAATSAIDLKPVVERWPEYIPHKLPDKNYVRVFDTTLRDGEQAPGGALTPPQKLEIARQLAKLRVDIMEVGFPVSSEEEFETVKTIAKTVGNEVDEETGYVPVICAIARSKQKDIEAAWEAVKYAKRPKILIFTSTSDIHMKYKLKKTKEEVIEMAASSVRFAKSLGFTDVQLGCEDGGRSEKEFLCKILGESIKAGATTVNVADTVGINMPEEYGELVSYLKANTPGIDDVVFSVHCHNDLGVATANTIAGVCAGARQVEVTVNGIGERSGNAPLEEVVMALKCRGAYVMDGVYTKIDTRQIMATSKMVQEYTGLYVQPHKPIVGANCFVHESGVHQDGILKNRSTYEILSPEDVGVIKSQSSGIVLGKLSGRHAVKDRLKELGYELDDEKLNDIFSRFRDLTKQKKRITDADLKALVTCGDEIASLNGASGKETNGYVPIPQVSSVV
>IiMAM1-4pseu
MASSLLTYSIMIPTTGSMEVVRSPTVFISCCSSLSDKAATSGSDLKRVVKRWPEYIPNKLPDKNYVRVFDTTLRDGKQSPGGALTPLQKLEIARQLAKLRLGVMDVGFPASSEEELEAVKTIAKTVGNEVN
>IiMAM1-3
MGSALLTYPIMIPTTGSMVAVRSVLPIRSSLPSLGLTRPQNKPTLFISCCSSVSDIPNKLPDKNYVRVFDTTLRDGEQSPGGALTPLQKLEIARQLAKLRVDVMDVGFPASSEEELEAVKTIAKTVGNEVDEETGYVPVICAIARCKHKDIEAAWEAVKYAKRPRVYIFICTSDIHMKYKLKKTKDEVIEMAKSSIRFAKRIGFSDINFGLEDGGRSEKEFLCKIMGEAIKEGVTTVTLADTVGNNIPQEFGEIVTYLKANTPGIDDVVFSLHCHNDLGLATANTIAGVCAGARQVEVTVNGIGERSGNASLEEVVMALKCRGASVMDGAYTRIDTRHIMATSKMVQEYTGLYVQPHKPIVGANCFVHESGIHQDGMLKNRSTYEIFSPEDIGVVKSQNPALFLESLADPDPIRIPDNIPRAIGRHAVKDRLKKLGYEISDERFTDIFSLFRDLTKQKKRITDADLNALVVYGDKISSEKLSGNGNNSFITIPQISSVV
>Araly1|472070
MASSLLRNPNLYSSTTITTAPFLPTVSSNPTPVSSFRFQPSHHRSISLRSQTLRLSCSISDPSPLPPHTPRRRRPEYIPNRISDPNYVRVFDTTLRDGEQSPGATLTSKEKLDIARQLAKLGVDIIEAGFPAASKDDFEAVKTIAETIGNTVDENGYVPVICGLSRCNKKDIERAWDAVKYAKRPRIHTFIATSDIHLEHKLKKTKAEVIEIARNMVRFARSLGCEDVEFSPEDAGRSEREYLYEILGEVIKAGATTLNIPDTVGITLPNEFGQLITDLKANTPGIENVVISTHCQNDLGLSTANTLSGAHAGARQVEVTINGIGERAGNASLEEVVMAIKCRGDHVLGGLFTGIDTRHIVMTSKMVEEYTGMQTQPHKAIVGANAFAHESGIHQDGMLKHKGTYEIICPEEIGLERSNDAGIVLGKLSGRHALKDRLTELGYQLDDEQLSTIFWRFKTVAEQKKRVTDADIIALVSDEVFQPEAVWKLLDIQITCGTLGLSTATVKLADTDGREHVACSIGTGPVDSAYKAVDLIVKEPATLLEYSMNAVTEGIDAIATTRVLIRGSNKYSSTNAITGEEVQRTFSGTGAGMDIVVSSVKAYVGALNKMMDFKENSPTKIPSQKNRVPA
>Araly1|476544
MESSILKSPNLSSPSFGVPSIPALCSSSTSPISSLLLRSLNHRTAAGNFRISCSLSDSSPLPSHSPRRRPDYIPNRISDPNYVRIFDTTLRDGEQSPGATLTSKEKLDIARQLAKLGVDIIEAGFPAASKDDFEAVKTIAETVGNTVDENGYVPVICGLSRCNKKDIETAWEAVKYAKRPRIHTFIATSDIHLKYKLKKSKEEVIEIARNMVRFARSLRCEDVEFSPEDAGRSEREYLYEILGEVIKAGATTLNIPDTVGITLPSEFGQLIADIKTNTRGIQNVISSTHCQNDLGLSTANTLSGAHSGARQVEVTINGIGERAGNASLEEVRSENLLKCYEFFVMAIKCRGDHVLGGLFTGIDTRHIVMTSKMVEEYTGMQTQPHKAIDGMLKHKGTYEIMSPEEIGLQRSNEAGIVLGKLSGRHALRDRLNELGYVLDDGQLSNLFWRFKAVAEQKKRVTDADLIALVSDEVFQPEAVWKLLDMQITCGTLGLSTSTVKLADSDGKEHVACSVGTGPVDAAYKAVDLIVKEPATLLEYSMNAVTEGIDAIATTRVLIRGDNNYSSTNAVTGESVERTFSGTGAGMDIVVSSVKAYVGALNKMLGFKEHSSTLSKTPLETNNVPA
>AlyMAMb
MASFLLTSSSMITTTCPSMVLRSGLSIGSSLPSLRLTRPYNKPTLFTACYSSESKKVASSADLKPAVERRPEYIPNKLPHKNYVRVLDTTLRDGEQSPGAALIPPQKLEIARQLAKLRVDIMEVGFPVSSEEEFEAIKTIAKTVGNEVDEETGYVPVICGIARCKNRDIEAAWEALKYAKRPRVLLFTSTSDIHMKYKLKKTKEEVIEMAVNSIKYAKSLGFTDIECGCEDGGRTEKDFLCKILGEMIKAGATTVGFADTVGINMPPEFGELVAYVKENTPGADDIVLAIHCHNDLGVATANTISGICAGARQVEVTINGIGERSGNAPLEEVVMALKCRGEYLMNGVYTNIDTRQIMATSKMVQEHTGMYVQPHKPIVGDNCFVHESGIHQDGILKNRSTYEILSPEDVGIVKSENSGIVLGKLSGRHAVRDRLKELGYDISDEKFNDIFSRYRELTKEKKRITDADLKALVVNGDEISSDKLNSKGINNLMSSPQISSVV
>BniB025899
MASSLLLRNPTFSSPSLPTFSSTITTTPLSFRLPPSSPHHRSSAPLRLSCSSVSDPSPPLPPHSLRRRRPDYIPNRISDPSYVRVFDTTLRDGEQSPGATLTSKEKLDIARQLAKLGVDIIEAGFPAASKDDFEAVKTIAETVGNAVDENGYVPVICGLSRCNERDIQRAWEAVRYAKRPRIHTFIATSDIHLEYKLKKSKQQVIEIARNMVKFARSLGCEDVEFSPEDAGRSEREFLYEILGEVIKAGATTLNIPDTVGITLPSEFGQLIADLKANTPGIENVVISTHCQNDLGLSTANTLSGAHAGARQVEVTINGIGERAGNASLEEVVMAIKCRGDHVLGGLFTGIDTRHIVMTSKMVEDYTGMQTQPHKAIVGANAFAHESGIHQDGMLKHKGTYEIICPEEIGLERSNDAGIVLGKLSGRHALKDRLTELGYVLDDEQLSTIFWRFKSVAEQKKRVTDADIIALVSDEVFQPEAVWKLLDIQITCGTLELSTATVKLADADGKEHCACSMGTGPVDSAYKAVDLIVKEPTTLLEYSMNAVTEGIDAIATTRVLVRGNNNYTSTNAITGEEVQRTFSGTGAGMDIVVSSVKAYVGALNKMLDFKENSQTKVLSRNVKVPA
>BniB047184
MASSLLRNPTLLSPTTTITTPSLPSFSSNSSPLSFRFPPSRSSVSLRSQSLRLSCSVSDPPPHSLRRRRPDYIPNRISDPNYLDIARQLAKLGVDVIEAGFPAASKDDFEAVKTIAETVGNAVDGDGYVPVICGLSRCNRRDIETAWEAVKRAKRPRIHTFIATSDIHLEYKLKKSKDEVIEIARNMVRFARSLGCEDVEFSPEDAGRSEREFLYQILGEVIKAGATTLNIPDTVGITLPSEFGQLIADIKANTPGIENVIISTHCQNDLGLSTANTLSGAHSGARQVEVTINGIGERAGNASLEEVVMAIKCRGDHVLGGLYTGIDTRHIVMTSKMVEDYTGMQTQPHKAIVGANAFAHESGIHQDGMLKHKGTYEIICPEEIGLERSNDAGIVLGKLSGRHALKDRLTELGYVLDDEQLSSIFWRFKSVAERKKRVTDADIIALVSDEVFQPEALWKLLDIQITCGTLGLSTATVKLADADGKEHVACSMGTGPVDSAYKAVDLIVKEPATLLEYSMNAVTEGIDAIATTRVLIRGNNNYSTTNAITGEEVQRTFSGTGAGMDIVVSSVKAYVGALNKMLDFKENSPTKIPSQNNKVPA
>BraMAM-7
MASSLLASPAMIPTISSAVVVRSGLTCPEKGATIDLKPVVERWPKYIPHKLPDKNYVRVLDTTLHDGEQSPGGALTPPQKLEIARQLAKLRVDIMDVGFPVSSEEEFETVKTIAKTVGNEVDEETGYVPVINAIARSKPKDIEAAWEAVKYAKRPRKLIFTSTSDIHMKYKLKKTKEEVIEMATSSIRFAKSLGFVDIEFGCEDGGSRSDKEFLCKILGESIKAGATTVGIADTVGINMPQEFGELVSYLKANTPGIDYVIFSVHCHNDLGVATANTIAGVCAGARQVEVTINGIGERSGNAPLEEVVMALKCRGEYLMDGAYT
>BraA06g014130.3C
MASSILRNPMLSSPTTTIPTPSLPSFSSKPSPLSFRFPPSHHRSSLSLRIKSLRLSCSLSDPSPPLRRRRPEYIPNRISDPNYVRVFDTTLRDGEQSPGATLTSKEKLDIARQLAKLGVDVIEAGFPAASKDDFEAVKTIAETVGNAVDGDGYVPVICGLSRCNKRDIETAWEAVKYAKRPRIHTFIATSDIHLEYKLKKSKDEVIEIARNMVKFARSLGCEDVEFSPEDAGRSEREFLYEILGEVIKAGATTLNIPDTVGITLPSEFGQLIADIKANTPGIENVIISTHCQNDLGLSTANTLSGAHSGARQVEVTINGIGERAGNASLEEVVMAIKCRGDHVLGGLYTGIDTRHIVMTSKMVEDYTGMQTQPHKAIVGANAFAHESGIHQDGMLKHKGTYEIICPEEIGLERSNDAGIVLGKLSGRHALKDRLTELGYVLDDEQLSSIFWRFKSVAERKKRVTDADIIALVSDEVFQPEALWRLLDIQITCGTLGLSTATVKLVDADGKEHVACSMGAGPVDSAYKAIDLIVKEPATLLEYSMNAVTEGIDAIATTRVLIRGNNNYSTTNAITGEEVQRTFSGTGAGMDIVVSSVKAYVGALNKMLDFKENAPTKVPSQNNNVPA
>BraA09g057230.3C
MASSLLRNPSLSSSTTTPSLPTFSTTITTPLSFRFPPSHHRRRSSSASLRLSCSISDPPPPLPPHPLRRRRPDYIPNRISDPNYVRIFDTTLRDGEQSPGATLTSKEKLDIARQLAKLGVDIIEAGFPAASKDDFEAVKTISETVGNAVDENGYVPVICGLSRCNERDIQTAWEAVRYAKRPRIHTFIATSDIHLEYKLKKSKQEVIEIARSMVRFARSLGCDDVEFSPEDAGRSEREFLYEILGEVIKAGATTLNIPDTVGITLPSEFGQLIADIKANTPGIENVVISTHSHAGARQVEVTINGIGERAGNASLEEVVMAIKCRGDHVLGGLYTGIDTRHIVMTSKMVEDYTGMQTQPHKAIVGANAFAHESGIHQDGMLKHKGTYEIICPEEIGLERSNDAGIVLGKLSGRHALKDRLTELGYVLDDEQLSTIFWRFKSVAEQKKRVTDADIIALVSDEVFQPEAVWKLLDIQITCGTLGLSTATVKLADADGKEHCACSMGTGPVDSAYKAVDLIVKEPTTLLEYSMNAVTEGIDAIATTRVLVRGSNTYTSTNAITGEEVLRTFSGTGAGMDIVVSSVKAYVGALNKMLDFKEKSPKKVPSRNIKVTA
>Carubv10008887m
MASSLLRNPNLLSTTITTTPSLPTFSSKPTPSSFRFQPSRHCSISLRSRTLRLSCSISDPAPLPPHIPRRPRPEYIPNRISDPNYVRVFDTTLRDGEQSPGATLTSKEKLDIARQLAKLGVDIIEAGFPAASKDDFEAVKTIAETIGNTVDENGYVPVICGLSRCNKKDIERAWDAVKYAKRPRIHTFIATSNIHLEHKLKKTKAQVIEIARSMVRFARSLGCEDVEFSPEDAGRSEREYLYEILGEVIKAGATTLNIPDTVGITLPSEFGQLIADIKANTPGIKNVIISTHCQNDLGLSTANTLSGAHSGARQVEVTINGIGERAGNASLEEVVMAIKCRGDHVLGGLFTGIDTRHIVMTSKMVEEYTGMQTQPHKAIVGANAFAHESGIHQDGMLKHKGTYEIICPEEIGLERSNDAGIVLGKLSGRHALKDRLTELGYDLDDEQLSTIFWRFKTVAEQKKRVTDADIIALVSDEVFQPEAVWKLLDIQVKLGTSCVLFCFSLASPHFI
>Csa14g023830.1
MASSLLRNPNLLPTTPSLPTFSSKPTPFSFLVKPSRHCSISLRSQTLRLSCSISDPSPLPPHIPLRRRPEYIPNRISDPNYVRVFDTTLRDGEQSPGATLTSKEKLDIARQLAKLGVDIIEAGFPAASKDDFEAVKTIAETIGNTVDENGYVPVICGLSRCNKKDIERAWDAVKYAKRPRIHTFIATSDIHLEHKLKKTKAEVIEIARNMVRFARSLGCEDVEFSPEDAGRSEREYLYEILGEVIKAGATTLNIPDTVGITLPIEFGQLIADIKANTPGIENVIISTHCQNDLGLSTANTLSGAHAGARQVEVTINGIGERAGNASLEEVVMAIKCRGDHVLGGLYTGLDTRHIVMTSKMVEEYTGMQTQPHKAIVGANAFAHESGIHQDGMLKHKGTYEIICPEEIGLERSNDAGIVLGKLSGRHALKDRLTELGYDFDDEQLSTIFWRFKTVAEQKKRVTDADIIALVSDEVFQPEAVWKLLDIQITCGTLGLSTATVKLADADGKEHVACSMGTGPVDSAYKAVDLIVKEPATLLEYSMNAVTEGIDAIATTRVLIRGSNKYSSTNAITGEEVLRTFSGTGSEIDIVVSSVKAYVGALNKMMDFKENSSPTKIPSQKNRVPA
>Csa16g037970.1
MASSIIRTTNLSSLPSIPALSSTSSSPFSSIHLRSHHHGAVSLCTAEKFRVSCSISDSSPLPSHSHRRRPDYIPNRISDPNYVRIFDTTLRDGEQSPGATLTSKEKLDIARQLAKLGVDIIEAGFPAASKDDFEAVKTIAKTVGNTVDENGYVPVICGLSRCNKKDIETAWEAVKYAKRPRIHTFIATSDIHLMYKLKKSKDEVIEIARNMVAFARSLGCEDVEFSPEDAGRSEREYLYEILGEVIKAGATTLNIPDTVGITLPSEFGQLIADIKANTPGIQNVVISTHCQNDLGLSTANTLSGAHSGARQVEVTINGIGERAGNASLEEVVMAIKCRGDHVLGGLFTGIDTRHIVMTSKMVEEYTGMQTQPHKAIVGANAFAHESGIHQDGMLKHKGTYEIMSPEEIGLERSNEAGIVLGKLSGRHALKDRLNELGYVLDDGQLSNLFWRFKAVAEQKKRVTDADLIALVSDEVFQPEAVWKLLDMQITCGTLGLSTSTVKLADSDGKEHVACSVGTGPVDAAYKAVDLIVKEPATLLEYSMNAVTEGIDAIATTRVLIRGDKNYSSTNAVTGESVERTFSGTGAGMDIVVSSVKAYVGALNKMLGFKEHSSTLRKNPSEANKVPA
>Csa17g024310.1
MASSLLRNPNLLSTTPSLPTFSSKPTTPFSFRVQPSRHCSISLRSQTLRLSCSISDPSPLPPHIPLRRRPEYIPNRISDPNYVRVFDTTLRDGEQSPGATLTSKEKLDIARQLAKLGVDIIEAGFPAASKDDFEAVKTIAETIGNTVDENGYVPVICGLSRCNKKDIERAWDAVKYAKRPRIHTFIATSDIHLEHKLKKTKAEVIEIARNMVRFARSLGCEDVEFSPEDAGRSEREYLYEILGEVIKAGATTLNIPDTVGITLPIEFGQLIADIKANTPGIENVIISTHCQNDLGLSTANTLSGAHAGARQVEVTINGIGERAGNASLEEVVMAIKCRGDHVLGGLYTGLDTRHIVMTSKMVEEYTGMQTQPHKAIVGANAFAHESGIHQDGMLKHKGTYEIICPEEIGLERSNDAGIVLGKLSGRHALKDRLTELGYDLDDEQLSTIFWRFKTVAEQKKRVTDADIIALVSDEVFQPEAVWKLLDIQITCGTLGLSTATVKLADADGKEHVACSMGTGPVDSAYKAVDLIVKEPATLLEYSMNAVTEGIDAIATTRVLIRGSNKYSSTNAITGEEVLRTFSGTGSEIDIVVSSVKAYVGALNKMMDFKENSSPTKIPSQKNRVPA
>Csa03g022350.1
MASSLLRNPNLLSTTPSLPTFSSKPTPFSFRVKPSRHCSISLRSQTLRLSCSISDPSPLPPHIPLRRRPEYIPNRISDPSYVRVFDTTLRDGEQSPGATLTSKEKLDIARQLAKLGVDIIEAGFPAASKDDFEAVKTIAETIGNTVDENGYVPVICGLSRCNKKDIERAWDAVKYAKRPRIHTFIATSDIHLEHKLKKTKAEVIEIARNMVRFARSLGCEDVEFSPEDAGRSEREYLYEILGEVIKAGATTLNIPDTVGITLPIEFGQLIADIKANTPGIENVIISTHCQNDLGLSTANTLSGAHAGARQVEVTINGIGERAGNASLEEVVMAIKCRGDHVLGGLFTGLDTRHIVMTSKMVEEYTGMQTQPHKAIVGANAFAHESGIHQDGMLKHKGTYEIICPEEIGLERSNDAGIVLGKLSGRHALKDRLTELGYDLDDEQLSTIFWRFKTVAEQKKRVTDADIIALVSDEVFQPEAVWKLLDIQITCGTLGLSTATVKLADADGKEHVACSMGTGPVDSAYKAVDLIVKEPATLLEYSMNAVTEGIDAIATTRVLIRGSNKYSSTNAITGEEVLRTFSGTGSEIDIVVSSVKAYVGALNKMMDFKENSSPTKIPSQKNRVPA
>Csa07g044290.1
MASSIIRTTNLSSLPSIPALSSTSSSPFSSIHLRSHHHGAVSLCTAEKFRVSCSISDSSPLPSHSHRRRPDYIPNRISDPNYIRIFDTTLRDGEQSPGATLTSKEKLDIASQLANLEVDIIEAGFPAASKDDFEAVKTIAETVGNTVDENGYVPVICGLSRCNKKDIETAWEAVKYAKRPRIHTFIATSDIHLKYKLKKSKDEVIEIARNMVAFARSLGCEDVEFSPEDAGRSEREYLYEILGEVIKAGATTLNIPDTVGITLPSEFGQLIADIKANTPGIQNVIISTHCQNDLGLSTANTLSGAHSGARQVEVTINGIGERAGNASLEEVVMAIKCRGDHVLGGLFTGIDTRHIVMTSKMVEEYTGMQTQPHKAIVGANAFAHESGIHQDGMLKHKGTYEIMSPEEIGLERSNEAGIVLGKLSGRHALKDRLNELGYVLDDGQLSNLFWRFKAVAEQKKRVTDADLIALVSDEVFQPEAVWKLLDMQITCGTLGLSTSTVKLADSDGKEHVACSVGTGPVDAAYKAVDLIVKEPATLLEYSMNAVTEGIDAIATTRVLIRGDNNYSSTNAVTGESVERTFSGTGAGMDIVVSSVKAYVGALNKMLGFKEYSSTLRKIPSDANKVPA
>Csa09g078640.1
MASSIIRTTNLCSLPSIPALSSSSSSPFSSIHLRSHHHGAVSLCTAEKFRVSCSISDSSPLPSHSHRRRPDYIPNRISDPNYVRIFDTTLRDGEQSPGATLTSKEKLDIARQLAKLGVDIIEAGFPAASKDDFEAVKTIAETVGNTVDENGYVPVICGLSRCNKKDIETAWEAVKYAKRPRIHTFIATSDIHLKYKLKKSKDEVIEIARNMVAFARSLGCEDVEFSPEDAGRSEREYLYEILGEVIKAGATTLNIPDTVGITLPSEFGQLIADIKANTPGIQNVIISTHCQNDLGLSTANTLSGAHSGARQVEVTINGIGERAGNASLEEVVMAIKCRGDHVLGGLFTGIDTRHIVMTSKMVEEYTGMQTQPHKAIVGANAFAHESGIHQDGMLKHKGTYEIMSPEEIGLERSNEAGIVLGKLSGRHALKDRLNELGYVLDDGQLSNLFWRFKAVAEQKKRVTDADLIALVSDEVFQPEAVWKLLDMQITCGTLGLSTSTVKLADSDGKEHVACSVGTGPVDAAYKAVDLIVKEPATLLEYSMNAVTEGIDAIATTRVLIRGDNNYSSTNAVTGESVERTFSGTGAGMDIVVSSVKAYVGALNKMLGFKEHSSTLRKIPSEANKVPA
>LA_scaffold1214_2
MVPSILRNPNLSSATITTPSLYTFSSKHTPISFRLPQSRLHSSISLRVSCSISNPSPLQQHSPRRRPEYIPNRISDPNYIRVFDTTLRDGEQSPGATLTSKEKLDIARQLAKLGVDIIEAGFPAASNDDFEAVKTIAETIGNSVDENGYVPVICGLSRCNKRDIDRAWDAVKYAQRPRIHTFIATSDIHLKHKLNKSKDQVIEIARNMVSYARSLGCNDVEFSPEDAGRSEREFLYEILGEVIKAGATTLNIPDTVGITLPSEFGQLIADIKANTHGIDNVVISTHCQNDLGLSTANTLSGAHAGARQVEVTINGIGERAGNASLEEVVMAIKCRGDHVLGGLFTGIDTRHIVMTSKMVEEYTGMHTQPHKAIVGANAFAHESGIHQDGMLKHKGTYEIICPEEIGLERSNDAGIVLGKLSGSHALKDRLTELGYELDDEKLSTIFWRFKTVAEQKKRVTDADIIALVSDEVFQPEAVWKLLDIQITCGTLGLSTATVKLAEADGKEHVACSMGNGPVDSAYKAVDLIVKEPTTLLEYSMNAVTEGIDAIATTRVLIRGNNNYTATKAITGEEVQRTFSGTGAGMDIVVSSVKAYVGALNKMLDFKEKFPTKVPSQNIKVPA
>Rsa10013839
MASSLLRNPTFSSTPTPSLPTFSSTITTTTPLSFRFPPSPHHRRSSVSLRLSCSTSDPSPPLPPHSLRRRRPDYIPNRISDPNYVRIFDTTLRDGEQSPGATLTSKEKLDIARQLAKLGVDIIEAGFPAASKDDFEAVKTISETVGNAVDENGYVPVICGLSRCNEKDIQTAWEAVRYAKRPRIHTFIATSDIHLEYKLKKSKKEVIEIARNMVQFARSLGCDDVEFSPEDAGRSEREFLYEILGEVIKAGATTLNIPDTVGITLPSEFGQLIADLKANTPGIDNVVISTHCQNDLGLSTANTLSGAHAGARQLEVTINGIGERAGNASLEEVVMAIKCRGDHVLGGLFTGIDTRHIVMTSKMVEDYTGMQTQPHKAIVGANAFAHESGIHQDGMLKHKGTYEIICPEEIGLERSNDAGIVLGKLSGRHALKDRLTELGYVLDDEQLSTIFWRFKSVAEQKKRVTDADIIALVSDEVFQPEAVWKLLDIQITCGTLGLSTATVKLADADGKEYCACSMGTGPVDSAYKAVDLIVKEPTTLLEYSMNAVTEGIDAIATTRVLVRGNNNYTSTNAITGEEVQRTFSGTGAGMDIVVSSVKAYVGALNKMLDFKENSHKKVPSRNIKVPA
>Rsa10038223
MRVAGTSYRRHVEHSPLFSISSSSPMASSLLRNPTFSSPTTTITTPSLPSFSANSSPLSFLFPPSHHHRSLLRVKPLRLSCSISDPSPPLPPHSLRRSRRPEYIPNRISDPNYVRVFDTTLRDGEQSPGATLTSKEKLDIARQLAKLGVDVIEAGFPAASKDDFEAVKTIAETVGNSVDEEDGYVPVICGLSRCNKRDIETAWEAVKHAKRPRIHTFIATSDIHLEYKLKKSRDEVVEIAREMVRFARSLGCEDVEFSPEDAGRSEREFLYQILGEVIKAGATTLNIPDTVGITLPSEFGQLIADIKANTPGIENVIISTHCQNDLGLSTANTLSGAHSGARQVEVTINGIGERAGNASLEEVVMAIKCRGDHVLGGLYTGIDTRHIVMTSKMVEDYTGMHTQPHKAIVGANAFAHESGIHQDGMLKHKGTYEIICPEEIGLERSNDAGIVLGKLSGRHALKDRLIELGYELDDEQLSTIFWRFKSVAERKKRVTDADIIALISDEVFQPEALWKLIDIQITCGTLGLSTATVKLADADGKEHAACSMGAGPVDSAYKAIDLIVKEPATLLEYSMNAVTEGIDAIATTRVLIRGNNIYSTTNALTGEEVQRTFRCKSSFLVSNSTHTKIIFIAFFYLFFITRNESLVSSVKAYVGALNKMLDFKDNSTTKVPSQNNNVPA
>SI_scaffold1491_333
MASSLLRNPMLSSSSTTISTPSLPAFPSISSSPVSFRFPPCRHRSLRSTESLRLRLKCSVSDPSPLPPHSLRPRRPEYIPNRISDPNYVRIFDTTLRDGEQSPGATLTSKEKLDIARQLAKLGVDIIEAGFPAASKDDFEAVKTIAETVGNTVDENGYVPVICGLSRCNKKDIETAWEAVKYAKRPRIHTFIATSNIHLEYKLKKTKEEVIEIARNMVRFARSLGCEDVEFSPEDAGRSEREFLYEILGEVIKAGATTLNIPDTVGITLPSEFGQLIADIKANTPGIQNIIISTHCQNDLGLSTANTLAGAHAGARQVEVTINGIGERAGNASLEEVVMAIKCRGDHVLGGLYTGLDTRHIVMTSKMVEEYTGMQTQPHKAIVGANAFAHESGIHQDGMLKHKGTYEIICPEEIGLERSNDAGIVLGKLSGRHALKDRLTELGYELDDEQLSTIFWRFKSVAERKKRVTDADIIALVSDEVFQPEALWKLLDIQITCGTLALSTATVKLADANGKEHVACSMGTGPVDSAYKAVDLIVKEPACLLEYSMNAVTEGMDAIATTRVLIRGSNNYTTTNAITGEEVQRTFSGTGAGMDIVVSSVKAYVGALNKMLDFQKKSPTKVPSRNNKVPA
>c0001_01433
MNGVEGKEDEYAWLVQIDTPEDLHMRPGSYTAHVSFRFPPCHHRSSVSLRGESLRLSCSVADPSPLPPHSLRRRRPEYIPNRISDPNYVRVFDTTLRDGEQSPGATLTSKEKLDIARQLAKLGVDIIEAGFPAASKDDFEAVKTIAETVGNAVDENGYVPVICGLSRCNKKDIETAWEAVKYAKRPRIHTFIATGDIHLEYKLKKGKEEVIEIARNMVKFARGLGCEDVEFSPEDAGRSEREFLYQILGEVIKAGATTLNIPDTVGITLPSEFGQLITDLKANTPGIENVIISTHCQNDLGLSTANTLSGAHAGARQVEVTINGIGERAGNASLEEVVMAIKCRGDHVLGGLFTGIDTRHIVMTGKMVEEYTGMHTQPHKAIVGANAFAHESGIHQDGMLKHKGTYEIICPEEIGLERSNDAGIVLGKLSGRHALKDRLTELGYELDDEQLGTIFWRFKTVAEQKKRVTDADIIALVSDEVFQPEAVWKLLDIQVKSG
>SpaMAM2
MALTLLTCSGKIPTTGSTLVVRSVLPFASLRLTRPYKKSSFFISCCSSVSKKAETGATDVKPVVERWPEYIPHNLPDKNYVRVFDTTLRDGEQSPGAALTPPQKIEIARQLAKLRVDIMEVGFPVSSEEEFETIKTIAMTVGNEVDEETGYVPVICAIARGKQRDIEAAWESVKYAKRPRVVIFTSTSDIHMKYKLKKTKQEVIEMAATSVRSEKEYVCKVFEEAIKAGATTVAFPDTVGINMPEEYGNLVGYIKANTPGIDNVVFGVHCHNDLGVATANTIAGVCAGARQVEVTVNGIGERSGNAPLEEVRSCLGTTHPN
>c0013_00070
MASSILRGPNLTTPSFGLPSVPLFSSSFSPLSSLHLRSNHHRSVSLGAAEKFRISCSISDSSPLPPYSPRPRPVYTPDLISDPNYVRIFDTTLRDGEQSPGATLTSKEKLDIARQLAKLGVDIIEAGFPAASKDDFEAVKTIAETVGNNVDENGYVPVICGLSRCNKKDIETAWEAVKYARRPRIHTFIATGDIHLKYKLKKGKEEVIEIARNMVRFARGLGCEDVEFSPEDAGRSEREYLYEILGEVIKAGATTLNIPDTVGITLPSEFGQLIADIKANTPGIQNVIISTHCQNDLGLSTANTLAGAHSGARQVEVTINGIGERAGNASLEEVVMAIKCRGDHVLGGLYTGIDTRHIVMTGKMVEEYTGMQTQPHKAIVGANAFAHESGIHQDGMLKHKGTYEIMCPEEIGLERSNEAGIVLGKLSGRHALRDRLNELGYELNDEQLSNLFWRFKSVAEQKKRVTDADLIALVSDEVFQPEAVWKLLDMQITCGTLGLSTSTVKLAGSDGKEHVACSIGTGPVDAAYKAVDLIVKEPTTLLEYSMNAVTEGIDAIATTRVLIRGDNNYSSTNAVGGESVQRTFSGAGAGMDIVVSSVKAYVGALNKMLGFKEHSSTLTKTPSETNKVPA
>Thhalv10018267m
MASSSITSPNLTSPSFGIPSNPAFYLSPLSSLHLRTYHHRPVSLITAGKFRLSCSLSDSSSPHLPPHSPRRRPEYTPNRISDPNYVRVFDTTLRDGEQSPGATLTSKEKLDIARQLAKLGVDIIEAGFPAASKDDFEAVKTIAETVGNTVDENGYVPVICGLSRCNKKDIETAWEAVKYAKRPRIHTFIATSDIHLKYKLKKSKEEVIEIARNMVRFARSLGCQDVEFSPEDAGRSEREYLYEILGEVIKAGATTLNIPDTVGITLPSEFGQLIADIKANTPGNQNVIISTHCQNDLGLSTANTLAGAHSGARQVEVTINGIGERAGNASLEEVVMAIKCRGDHVLGGLYTGIDTRHIVMTSKMVEEYTGMQTQPHKAIVGANAFAHESGIHQDGMLKHKGTYEIMCPEEIGLERSNEAGIVLGKLSGRHALRDRLNELGYELNDEQLSNLFWRFKTVAEQKKRVTDADLIALVSDEVFQPEAVWKLLDMQITCGTLGLSTSTVKLADSDGKEHVACSIGTGPVDAAYKAVDLIVKEPATLLEYSMNAVTEGIDAIATTRVLIRGDNNYSSTNAVTGESVQRTFSGAGAGMDIVVSSVKAYVGALNKMLGFKERSFSTLSKTTLETNKVPA
>Tsa1g16490
MASSLLKSPNLSSITITTPSLPAFSSKSPTVSFRFRHRSSISLRGDSFRLSCSVSDPSPLPPHSPRRRRPEYIPSRISDPSYVRVFDTTLRDGEQSPGATLTSKEKLDIARQLAKLGVDIIEAGFPAASKDDFEAVKTIAKTVGNDVDENGYVPVICGLSRCNKKDIETAWEAVKYAKRPRIHTFIATSDIHLEYKLKKSKEEVIEIARNMVMFARSLGCEDVEFSPEDAGRSEREFLYQILGEVIKAGATTLNIPDTVGITLPSEFGQLIADLKANTPGIENVIISTHCQNDLGLSTANTLSGAHAGARQVEVTINGIGERAGNASLEEVVMAIKCRGDHVLGGLYTGIDTRHIVMTSKMVEEYTGMHTQPHKAIVGANAFAHESGIHQDGMLKHKGTYEIICPEEIGLERSNDAGIVLGKLSGRHALKGRLTELGYELDDEQLSTIFWRFKSVAERKKRVTDADIIALVSDEVFQPEAVWKLLDIQITCGTLGLSTATVKLADADGKEHVACSMGTGPVDSAYKAVDLIVKEPATLLEYSMNAVTEGIDAIATTRVLIRGNNNYSSTNAITGEEVQRTFSGTGAGMDIVVSSVKAYVGALNKMLDFKENSPTKIPSQNSKVLA
>Tsa5g31590
MASSSITSPNLTSPSFGIPSNPAFYLSPLSSLHLRTYHHRPVSLITAGKFRLSCSLSDSSSPHLPPHSPRRRPEYTPNRISDPNYVRVFDTTLRDGEQSPGATLTSKEKLDIARQLAKLGVDIIEAGFPAASKDDFEAVKTIAETVGNTVDENGYVPVICGLSRCNKKDIETAWEAVKYAKRPRIHTFIATSDIHLKYKLKKSKEEVIEIARNMVRFARSLGCQDVEFSPEDAGRSEREYLYEILGEVIKAGATTLNIPDTVGITLPSEFGQLIADIKANTPGNQNVIISTHCQNDLGLSTANTLAGAHSGARQVEVTINGIGERAGNASLEEVVMAIKCRGDHVLGGLYTGIDTRHIVMTSKMVEEYTGMQTQPHKAIVGANAFAHESGIHQDGMLKHKGTYEIMCPEEIGLERSNEAGIVLGKLSGRHALRDRLNELGYELNDEQLSNLFWRFKTVAEQKKRVTDADLIALVSDEVFQPEAVWKLLDMQITCGTLGLSTSTVKLADSDGKEHVACSIGTGPVDAAYKAVDLIVKEPATLLEYSMNAVTEGIDAIATTRVLIRGDNNYSSTNAVTGESVQRTFSGAGAGMDIVVSSVKAYVGALNKMLGFKERSFSTLSKTTLETNKVPA
>IiIPMS1
MASSLLRNPVLSSTATISTPSLPAFSPKSSPFSFRFPPCRHRSLRGESLRLSCSVSDPSPLPPHSLRRRRPEYIPNRISDPNYVRVFDTTLRDGEQSPGATLTSKEKLDIARQLAKLGVDIIEAGFPAASKDDFEAVKTIAETVGNTVDENGYVPVICGLSRCNKKDIQTAWEAVKYAKRPRIHTFIATSNIHLEYKLKKSKEEVIEIARNMVKFARSLGCEDVEFSPEDAGRSEREFLYQILGEVIKAGATTLNIPDTVGITLPTEFGQLIADLKANTPGIENVVISTHCQNDLGLSTANTLSGAHAGARQVEVTINGIGERAGNASLEEVVMAIKCRGDHVLGGLYTGIDTRHIVMTSKMVEEYTGMQTQPHKAIVGANAFAHESGIHQDGMLKHKGTYEIICPEEIGLERSNDAGIVLGKLSGRHALKDRLTELGYELDDEQLSSIFWRFKSVAERKKRVTDADIIALVSDEVFQPEAVWKLQDIQITCGTLGLSTATVKLADADGKEHTACSMGTGPVDSAYKAVDLIVKEPASLLEYSMNAVTEGIDAIATTRVLIRGNNNYSTTNAITGEEVQRTFSGTGAGMDIVVSSVKAYVGALNKMLDFKENSPTKIHSQNNKVPA
>IiIPMS2
MASSILRSPNLTSPSFGVPSVPVFSSSLPSLHLRSNHHRSVSLIAAERFRISCSLSQSSPLPPFSPRRRPEYIPNRISDPNYVRIFDTTLRDGEQSPGATLTSKEKLDIARQLAKLGVDIIEAGFPAASKDDFEAVKTIAETVGNTVDENGYVPVICGLSRCNKKDIETAWEAVKYAQRPRIHTFIATSDIHLKYKLKKSKEEVIEIARNMVRFARSLGCEDVEFSPEDAGRSEREYLYEILGEVIKAGATTLNIPDTVGITLPSEFGQLIADIKANTPGIQNVIISTHCQNDLGLSTANTLAGAHSGARQLEVTINGIGERAGNASLEEVVMAVKCRGDHVLGGLYTGIDTRHIVMTSKMVEEYTGMQTQPHKAIVGANAFAHESGIHQDGMLKHKGTYEIMCPEEIGLERSNEAGIVLGKLSGRHALRDRLNELGYELNDEQLSNLFWRFKSVAEQKKRVTDADLIALVSDEVFQPEAVWKLLDMQITCGTLGLSTSTVKLVDSDGKEHVACSIGTGPVDAAYKAVDLIVKEPATLLEYSMNAVTEGMDAIATTRVLIRGDNNYSSTNAVTGESVQRTFSGAGAGMDIVVSSVKAYVGALNKMLGFKEHSSPSKALLETSKVAA
>AT1G18500_IPMS1
MASSLLRNPNLYSSTTITTTSFLPTFSSKPTPISSSFRFQPSHHRSISLRSQTLRLSCSISDPSPLPPHTPRRPRPEYIPNRISDPNYVRVFDTTLRDGEQSPGATLTSKEKLDIARQLAKLGVDIIEAGFPAASKDDFEAVKTIAETVGNTVDENGYVPVICGLSRCNKKDIERAWDAVKYAKRPRIHTFIATSDIHLEYKLKKTKAEVIEIARSMVRFARSLGCEDVEFSPEDAGRSEREYLYEILGEVIKAGATTLNIPDTVGITLPSEFGQLITDLKANTPGIENVVISTHCQNDLGLSTANTLSGAHAGARQMEVTINGIGERAGNASLEEVVMAIKCRGDHVLGGLFTGIDTRHIVMTSKMVEEYTGMQTQPHKAIVGANAFAHESGIHQDGMLKHKGTYEIICPEEIGLERSNDAGIVLGKLSGRHALKDRLTELGYQLDDEQLSTIFWRFKTVAEQKKRVTDADIIALVSDEVFQPEAVWKLLDIQITCGTLGLSTATVKLADADGKEHVACSIGTGPVDSAYKAVDLIVKEPATLLEYSMNAVTEGIDAIATTRVLIRGSNKYSSTNAITGEEVQRTFSGTGAGMDIVVSSVKAYVGALNKMMDFKENSATKIPSQKNRVAA
>AT1G74040_IPMS2
MESSILKSPNLSSPSFGVPSIPALSSSSTSPFSSLHLRSQNHRTISLTTAGKFRVSYSLSASSPLPPHAPRRRPNYIPNRISDPNYVRIFDTTLRDGEQSPGATLTSKEKLDIARQLAKLGVDIIEAGFPAASKDDFEAVKTIAETVGNTVDENGYVPVICGLSRCNKKDIETAWEAVKYAKRPRIHTFIATSDIHLKYKLKKSKEEVIEIARNMVRFARSLGCEDVEFSPEDAGRSEREYLYEILGEVIKAGATTLNIPDTVGITLPSEFGQLIADIKANTPGIQNVIISTHCQNDLGLSTANTLSGAHSGARQVEVTINGIGERAGNASLEEVVMAIKCRGDHVLGGLFTGIDTRHIVMTSKMVEEYTGMQTQPHKAIVGANAFAHESGIHQDGMLKHKGTYEIMSPEEIGLERSNDAGIVLGKLSGRHALKDRLNELGYVLDDGQLSNLFWRFKAVAEQKKRVTDADLIALVSDEVFQPEAVWKLLDMQITCGTLGLSTSTVKLADSDGKEHVACSVGTGPVDAAYKAVDLIVKEPATLLEYSMNAVTEGIDAIATTRVLIRGDNNYSSTNAVTGESVERTFSGTGAGMDIVVSSVKAYVGALNKMLGFKEHTSTLSKTPLETNEVPA
>Aa_G30600.t1
MVAFARSLGCEDVEFSPEDAGRSEREYLYEILGEVIKAGAITLNIPDTVGITLPSEFGQLIADIKANTHGIQNVIISTHCQNDLGLSTANTLSGAHSGARQVEVTINGIGERAGNASLEEVVMAIKCRGDHVLGGLFTGIDTRHIVMTSKMVEEYTGMQTQPHKAIVGANAFAHESGIHQDGMLKHKGTYEIMCPEEIGLERSNEAGILGYELDDVQLSNLFWRFKSVADQKKRVTDADLIALVSDEVFQPEAVWTLLDMQITCGTLGLSTSTVKLANFDGKEHVACSIGTGPVDAAYKAVDLIVKEPTTLLEYSMNGVTEGIDAITTTRVLIRGDNNYSSTNAVTGESVQRTFSGTGAGMDVVVSSVKAYVGALNKMLGFKEPPLEGFSSYSIKCFIYNTTFGIAKNPAEDGRSVNQLLGRLVSREKFHNVTECIIHNHDCNYNASKNSNVWTFCCAQPLGCEDRTMFDKPGEWSWKYQYQQNEVPEECSYNYCLSCKGCQLSILKAIVHQWKYLSMFSYPVIVISCISLALAWSLKETIHEVGDYRGSYS
>Aa_G30600.t2
MVAFARSLGCEDVEFSPEDAGRSEREYLYEILGEVIKAGAITLNIPDTVGITLPSEFGQLIADIKANTHGIQNVIISTHCQNDLGLSTANTLSGAHSGARQVEVTINGIGERAGNASLEEVVMAIKCRGDHVLGGLFTGIDTRHIVMTSKMVEEYTGMQTQPHKAIVGANAFAHESGIHQDGMLKHKGTYEIMCPEEIGLERSNEAGILGYELDDVQLSNLFWRFKSVADQKKRVTDADLIALVSDEVFQPEAVWTLLDMQITCGTLGLSTSTVKLANFDGKEHVACSIGTGPVDAAYKAVDLIVKEPTTLLEYSMNGVTEGIDAITTTRVLIRGDNNYSSTNAVTGESVQRTFSGTGAGMDVVVSSVKAYVGALNKMGFVRFRNERTAMGIANNDEHNLDSVYTEFAAALSAFSSFSVTNPAEDGRSVNQLLGRLVSREKFHNVTECIIHNHDCNYNASKNSNVWTFCCAQPLGCEDRTMFDKPGEWSWKYQYQQNEVPEECSYNYCLSCKGCQLSILKAIVHQWKYLSMFSYPVIVISCISLALAWSLKETIHEVGDYRGSYS
>Aa_G98020.t1
MASSLLTSSGMISTTGSTVVVQSLLPFRSLRLIRPYNKQSLFISCCSSVSKKVAISAIDVNPVVERWPEYIPNKLPDKNYVRVLDTTLRDGEQAPGGALTPSQKLEIARQLAKLRVDIMEVGFPASSEEEFEAVKTIAKTVGNEVDEDTGYVPSICVIARCKQRDIEIAWESVKWWQVGEGVYMHGFRRSDKSGCNHGDNRGHSRDQHAARTRRTWINMPQELGELVSYVLANTPGIDDVVFGIHCHNDLGLATANSLAGICAGARQVEVTVNGIGERSGNAPLEEVVMALKCRGAYLMDGAYTRIDSRQIMATSKMVQEYTGLYVQPHKPIVGDNCFVHESGIHQDGILKNRSTYEILSPEDVGIVISQNSGILLGKLSGRHAVKGRLKELGYEIDDKKLNDIFSRFRDLTKQKKRITDADLKSLVTCSDKIPSEISNGSIPIPQISSVV
>Aa_G98040.t1
MISTTGSTVVVRSLLPFRSLRLIRPYNKHSLFISCCSSVSKKVAISAIDVNPVVERWPEYIPNKLPDKNYVRVLDTTLRDGEQSPGGALTPPQKLEIARQLAKLRVDIMEVGFPASSEEEFEAVKTIAKTVGNEVDEDTGYVPSICVLARCKQRDIEIAWESVKYAKRPKILVFTSTSDIHMKYKLKMTKEEVIEMAVSSVRLAKSLGFKDVQFGCEDGGRSEKEFICTVLGEAIKAGATTVTIADTVGINMPQELGELRITDADLEALVTCSDEISSEKLNGSVPQTS
>Aa_G98050.t1
MASSLLTSSGMISTTGSTVVVRSLLPFRSLRLIGPFNKQSLFISCCSSVSKNAATEVKPVVERWPEYIPNKLPDKNYVRVLDTTLRDGEQSPGGALTPPQKLEIARQLAKLRVDIIEVGFPASSEEEFETVKNIAKTVGNEMDEETGYVPVICVLARAKHSDIKAAWESVKYAKRPRVIIFASTSDIHMKYKLKKTKEEVIEMAASSVRFARSLGFEDIEFGCEDGGRTEKEFLCKVFGEVIKAGATTVGIADTVGITIPQELGELVTYVLANTPGIDDVVIFVHCHNDLGLATANSLAGVCAGARQVEVTVNGIGERSGNAPFEEVVMALKCRGAYLMDGAYTRIDTRQIMATSKMVQEYTGLYVQPHKPIVGDNCFVHESGIHQDGILKNRSTYEILLPEDVGIVKSQNSGILLGKLSGRHAVKGRLKELGYEIDDEKLNDIFSRFRDLTKQKKRITDADLEALVTCSDEISSEKLNGSVPQTSYVV
>Aa_G132430.t1
MASSLLRNPNLSSTTITPPSLPTFSSQSTPVSFRFRPSPHRQFSLRRESLRISCSISDPSPLPPHALRRRRPEYIPNRISDPNYVRVFDTTLRDGEQSPGATLTSKEKLDIARQLAKLGVDIIEAGFPAASKDDFEAVKTIAETIGNTVDENGYVPVICGLSRCNKKDIETAWEAVKYAKRPRIHTFIATSNIHLEYKLKKTKEEVIEIARNMVKFARSLGCEDVEFSPEDAGRSEREFLYEILGEVIKAGATTLNIPDTVGITLPSEFGQLIADIKANTPGIENVIISTHCQNDLGLSTANTLSGAHSGARQVEVTINGIGERAGNASLEEVVMAIKCRGDHVLGGLYTGLDTRHIVMTSKMVEEYTGMQTQPHKAIVGANAFAHESGIHQDGMLKHKGTYEIICPEEIGLERSNDAGIVLGKLSGRHALKDRLTELGYELDDEQLSTIFWRFKSVAEQKKKVTDADIIALVSDEVFQPEAVWKLLDIQITCGTLGLSTATVKLAEADGKEHVACSMGTGPVDSAYKAVDLIVKEPATLLEYSMNAVTEGIDAIATTRVLIRGNNNYTATNAITGEEVQRTFSGTGAGMDIVVSSVKAYVGALNKMLDFKVKSPKKIPSQNNRVTA
>Aa_G165520.t1
MASSLLTSSGLISTTCPNVVVRSVLPFGSLRLTRPYNQPSLFISCCSSVSKKAAISATDLKPALERWPEYTPNKLPDKNYVRVFDTTLRDGEQSPGGALTPPQKLEIARQLAKLRVDIMEVGFPASSEEEFEAIKTIAKTVGNEVDEETGYVPVIGVLSRCKHSDIEASWESVKYAKRPRITIFASTSDIHMKYKLKKTKEEVVEMAVSSVRFAKSLGFNDIELGCEDGGRTDKDFLCKILGEAIKAGATTVGFADTVGINMPPEFGEIVSYVLANTPRADDAVFAIHCHNDLGVATANTLSAICAGARQVEVTVNGIGERSGNAPLEEVVMALKCRGAYLMDGAYTRIATRQIMATSKMVQEYTGLYVQPHKPIVGDNCFVHESGIHQDGILKNRSTYEILSPEDVGIVKSKNSGILLGKLSGRHAVKGRLKELGYEMDDKNLNDIFSRFRDLTKQKKRVTDDDLKALVTCSDEISSKKLNGASNGSMPMPQTSSVV
>Aa_G165530.t1
MASIVLTSSGLISTTGPNVVVQSVLPFSSLRRTRLYNQPSLFVSYCSSVSKKDATGATDLKSAWERWPEYIPNKLPDKNYVRVFDTTLRDGEQSPGGALTPPQKLEIARQLAKLRVDIMEVGFPASSEEEFETIKTIAKTVGNEVDEETGYVPVIGVLARTKHSDIEAAWESAKYAKRPRVIIFASTSDIHMKYKLKKTKEEVMEMAVSSVRFAKSIGFNDIEFGCEDGGRTDKDFMCKILGEGIKAGATTVGFADTVGIIMPPELGEIVSYVLANTPGIDDAVFGVHCHNDLGVATANTLSAICAGARHVEVTINGIGERSGNAPLEEVVMALKCRGAYLMDGAYTRIDTRQIMATSKMVQEHTGLYVQPHKPIVGDNCFVHESGIHQDGILKNRSTYEILSPEDVGIVKSQNSGILLGKLSGRHAVKGRLKELGYEMDDNKLNDIFSRFRDLTKQKKRITDDDLKALVTCSDEISSEKLNGKETNGSMPIPQTSYVA
>Aa_G165530.t2
MASIVLTSSGLISTTGPNVVVQSVLPFSSLRRTRLYNQPSLFVSYCSSVSKKDATGATDLKSAWERWPEYIPNKLPDKNYVRVFDTTLRDGEQSPGGALTPPQKLEIARQLAKLRVDIMEVGFPASSEEEFETIKTIAKTVGNEVDEETGYVPVIGVLARTKHSDIEAAWESAKYAKRPRVIIFASTSDIHMKYKLKKTKEEVMEMAVSSVRFAKSIGFNDIEFGCEDGGRTDKDFMCKILGEGIKAGATTVGFADTVGIIMPPELGEIVSYVLANTPGIDDAVFGVHCHNDLGVATANTLSAICAGARHVEVTINGIGERSGNAPLEEVVMALKCRGAYLMDGAYTRIDTRQIMATSKMVQEHTGLYVQPHKPIVGDNCFVHESGIHQDGILKNRSTYEILSPEDVGIVKSQNSGILLGKLR
>Aa_G165540.t1
MASSLLTSSGMISTTGPNVFVRSVLPFGSLRGTRPYNQPSLFISCCSSVSKPAVERWPEYIPNKLPDKNYVRVFDTTLRDGEQAPGGALTPSQKLKTARQLAKLRVDIMEVGFPASSEEEFETVKTIAKTVGNEVDEETGYVPVIGVLSRTKQSDIKAAWESVKYAKRPRVILFVSTSDIHMKYKLKKTKEEVIEMAVSSVRFAKSLGFNDIQFGCEDGGRTDKDFLCKILGEAIKAGATTVGFADTVGINMPPEFGELSSYVLANTPGIDDAVFGIHCHNDLGVATANTLSAICAGARHVEVTINGIGERSGNAPLEEVVMALKCRGAYLMDGAYTRIDTRQIMATSKMVQENTGLYVQPHKPIVGDNCFVHESGIHQDGILKNRSTYEILSPEDVGIVKSHNSGILLGKLSGRHAVKGRLKELGYEMDDKKLNHIFSRFRDLTKQKKRITDDDLKALVTCSDEICSEMNGSMPIPQTSSVV
>Aa_G165550.t1
MASSLLTSSGLIPTIRPTVVVPSVLPFGSLRLIKRYVPYNKPSLFISCCSSVSEMTVSGADVKPIVERWPEYIPNKLPDKNYVRVLDTTLRDGEQAPGGALTPSQKLEIARQLAKLRVDIMEVGFPASSEEEFETVKTIAKTVGNEVDEETCYVPVICVIARSKQSDIEAAWESVKYAKRPRVIIFASTSDIHMKYKLKKTKEEVIEMAASSIRYARSLGFKDIEFGCEDGGRTEKEFLCKVLGEVIKAGATTVTIADTVGVNMPQELEEHVSYVLANTHGMDDCVFSIHCHNDLGVATANTLAAICAGARQVEVTVNGIGERSGNAPLEEVVMALKCRGAYLMDGAYTRINTRQIMATSKMVQEYSGLYVQPHKPIVGDNCFVHESGIHQDGILKNRSTYEILSPEDVGMVKSQHSGIFLGKLRESRMMISRH
>Aa_G616150.t1
MTETEAADIKPVIEQWPEYIPNKLPDKNYVRVLDTTLRDGEQAPGGSLTPPQKIEIAWQLHKLRVDIMEVGFPASSEQEFETIQTIAKTVGNEVDEETGYVPVIAVLARTIHSDIEACWGSVKYAKRPRIIIFASTSDIHMKYKLKKTKEEVVEMAVSSVNFAKSLGFTDIQFGCEDGGRSDKDFICKILGEGIKAGASTVGIADTVGINMPVEFGELVSYIIANTPGMNECVFGIHCHNDLGVATANTLSAICAGARHVEVTINGIGERSGNAPLEEVVMALKCRGAYLMDGAYTRINTRQIMATSKMVQEYSGLYVQPYKPIVGDNCFLHESGIHQDGILKNRSTYEILSPEDIGIVKSENSGILLGKLSGRHAVKGRLKELGYEIDDGKLNDIFSRFRDLTKQKKRITDDDLKALVM
>CARHR019120.1
MASSLLRNPNLSSTTITIPSLHTFSSKPKPVSFRFPPCRHRSISLRSSQTLRLSCSISDPSPLPPHSPRRRPEYIPNRISDPNYVRVFDTTLRDGEQSPGATLTSKEKLDIARQLAKLGVDIIEAGFPAASNDDFEAVKTIAETIGNTVDENGYVPVICGLSRCNKKDIERAWDAVKYAKRPRIHTFIATSDIHLKHKLNKTKEEVIEIARNMVSYARSLGCEDVEFSPEDAGRSEREYLYEILGEVIKAGATTLNIPDTVGITLPSEFGQMIADIKANTLGIENVVISTHCQNDLGLSTANTLSGAHAGARQVEVTINGIGERAGNASLEEVVMAIKCRGDHVLGGLFTGIDTRHIVMTSKMVEEYTGMLTQPHKAIVGANAFAHESGIHQDGMLKHKGTYEIICPEEIGLERSNDAGIVLGKLSGRHALKDRLTELGYELDDEQLNTIFWRFKTVAEQKKRVTDADIIALVSDEVFQPEAVWKLLDIQVTCGTLGLSTATVKLAEADGKEHIACSIGTGPVDSAYKAVDLIVKEPTTLLEYSMNAVTEGIDAIATTRVLIRGNNYYSATNAITGEEVQRTFSGTGAGMDIVVSSVKAYVGALNKMLDFKEESPTKVPSQNKRVPA
>CARHR019120.2
MASSLLRNPNLSSTTITIPSLHTFSSKPKPVSFRFPPCRHRSISLRSSQTLRLSCSISDPSPLPPHSPRRRPEYIPNRISDPNYVRVFDTTLRDGEQSPGATLTSKEKLDIARQLAKLGVDIIEAGFPAASNDDFEAVKTIAETIGNTVDENGYVPVICGLSRCNKKDIERAWDAVKYAKRPRIHTFIATSDIHLKHKLNKTKEEVIEIARNMVSYARSLGCEDVEFSPEDAGRSEREYLYEILGEVIKAGATTLNIPDTVGITLPSEFGQMIADIKANTLGIENVVISTHCQNDLGLSTANTLSGAHAGARQVEVTINGIGERAGNASLEEVVMAIKCRGDHVLGGLFTGIDTRHIVMTSKMVEEYTGMLTQPHKAIVGANAFAHESGIHQDGMLKHKGTYEIICPEEIGLERSNDAGIVLGKLSGRHALKDRLTELGYELDDEQLNTIFWRFKTVAEQKKRVTDADIIALVSDEVFQPEAVWKLLDIQVTCGTLGLSTATVKLAEADGKEHIACSIGTGPVDSAYKAVDLIVKEPTTLLEYSMNAVTEGIDAIATTRVLIRGNNYYSATNAITGEEVQRTFSGTGAGMDIVVSSVKAYVGALNKMLDFKEESPTKVPSQNKRVPA
>CARHR067180.1
MASSILRSPNFTSVPSIPALSSSTSPFSSLHLRSYHHHRTISLTTAGKFNLSCSVSADSSPLPHYSPRRRPEYIPNRISDPNYVRIFDTTLRDGEQSPGSTLTSKEKLDIARQLAKLGVDIIEAGFPAASKDDFEAVKTIAETVGNTVDGNGYVPVICGLSRCNKKDIETAWEAVKYAKRPRIHTFIATSDIHLKYKLKKSKEEVIEIARNMVRFARSLGCEDVEFSPEDAGRSEREYLYEILGEVIKAGATTLNIPDTVGITLPSEFGQLIADIKANTPGIENVIISTHCQNDLGLSTANTLSGAHSGARQLEVTINGIGERAGNASLEEVVMAIKCRGDHVLGGLFTGLDTRHIVMTSKMVEEYTGMQTQPHKAIVGANAFAHESGIHQDGMLKHKGTYEIMSPEEIGLERSNEAGIVLGKLSGRHALRDRLNELGYELDDVQLSNLFWRFKAVAEQKKRVTDADLIALVSDEVFQPEAVWTLLDMQITCGTLGLSTSTVKLADSDGKEHVACSIGTGPVDAAYKAVDLIVKEPATLLEYSMNGVTEGIDAIATTRVLIRGDNTYSSTNAVTGESVQRTFSGTGAGMDIVVSSVKAYVGALNKMLGFKEHSSTLSKTPLATNKVPA
>CARHR190510.1
MAFSLLPSSGMIRTTGSTVIARSVLPTGSSLPSLNRPYNKPTLVISCCSSVSKKVATSATDLKPVVERWPEYIPNKLPDKNYVRVFDTTLRDGEQAPGAALTPPQKLEIARQLAKLRVDIMEVGFPGSSEEELETVKTIAKTVGNEVDEETGYVPVICAIARSKPRDIEAAWEAVKDAKRPRILIFTSTSDIHMKYKLKKTKEEVIEMAASSVRFAKSLGFNDIQLGCEDGGRSDKDFLCKILGESIKAGATVVNVADTVGINMPQEYGELVSYLKANTPGIDDVVFSVHCHNDLGLATANTIAGICAGARQVEVTVNGIGERSGNASLEEVVMTLKCRGEYAMDGVYTKIDTRQIMATSKMVQENTGLFVQPYKPIVGDNCFVHESGIHQDGILKNRSTYEILSPEDVGVVKSQNSGIVLGKLSGRHAVKDRLKELGYEIDDEKLKDIFSRYRDLTKQKKRITDDDLKALVACSDEISLEKFADGKESDGYTRVLEVSSNIV
>CARHR190510.2
MAFSLLPSSGMIRTTGSTVIARSVLPTGSSLPSLNRPYNKPTLVISCCSSVSKKVATSATDLKPVVERWPEYIPNKLPDKNYVRVFDTTLRDGEQAPGAALTPPQKLEIARQLAKLRVDIMEVGFPGSSEEELETVKTIAKTVGNEVDEETGYVPVICAIARSKPRDIEAAWEAVKDAKRPRILIFTSTSDIHMKYKLKKTKEEVIEMAASSVRFAKSLGFNDIQLGCEDGGRSDKDFLCKILGESIKAGATVVNVADTVGINMPQEYGELVSYLKANTPGIDDVVFSVHCHNDLGLATANTIAGICAGARQVEVTVNGIGERSGNASLEEVRSSL
>CARHR190510.3
MAFSLLPSSGMIRTTGSTVIARSVLPTGSSLPSLNRPYNKPTLVISCCSSVSKKVATSATDLKPVVERWPEYIPNKLPDKNYVRVFDTTLRDGEQAPGAALTPPQKLEIARQLAKLRVDIMEVGFPGSSEEELETVKTIAKTVGNEVDEETGYVPVICAIARSKPRDIEAAWEAVKDAKRPRILIFTSTSDIHMKYKLKKTKEEVIEMAASSVRFAKSLGFNDIQLGCEDGGRSDKDFLCKILGESIKAGATVVNVADTVGINMPQEYGELVSYLKANTPGIDDVVFSVHCHNDLGLATANTIAGICAGARQVEVTVNGIGERSGNASLEEVRSSL
>CARHR190520.1
MASSLLTSTGMIPTTGSTVIVRSVLPMGSSLPSLSRPYNKPTLVISCCSSVSKEVATSATDLKSVVERWPEYIPNKLPDKNYVRVFDTTLRDGEQSPGGALTPPQKLEIARQLAKLRVDIMEVGFPGSSEEELETVKTIAKTVGNEVDEKTGYIPVICAIARCKTRDIEAAWEALKYAKRQTIVVFISTSDIHMKYKLKKTKEEVIQMAVTGVKFAKSLGFNDIIFGCEDGGRSEKEFLCKIIGEAIKVGATAVAIGDTVGFNVPHEFGELISYLKANAPGIDDIVLSVHCHNDLGLATANTIAGVCAGARQVEVTVNGIGERSGNAPLEEVVMALKCRGAYALDGVYTNIDTRQIMATSQMVQEQTGLYVQPYKPIVGANCFVHESGIHQDGILKHRSTYEILSPDDIGVVKSQNSGIVLGKLSGRHAVKDRLKELGYEIDEEKLNKIFLRFRDITKEKKRITDADLKALVVCVDEISSEKLNGKSINSSIPFPQISSVV
>Lme_scaffold1.41
MASSLLRNPNLSSSTTINTNPSLPSSLSKPTPFSFRFRPLNHRSISLRSQSLRLWCSVSDPSPLPSHSPRRPRPEYIPNRISDPNYVRIFDTTLRDGEQSPGATLTSKEKVDIARQLAKLGVDVIEAGFPAASKDDFEAVKTIAETIGNTVDENGYVPVICGLSRCNKKDIETAWEAVKYAKRPRIHTFIATSDIHLKHKLKKTKEQVVDIARNMVTYARTLGCQDVEFSPEDAGRSDREYLYEILGEVIKAGATTLNIPDTVGITLPSEFGQLIADIKANTPGIQNVIISTHCQNDLGLSTANSLSGAHAGARQVEVTINGIGERAGNASLEEVVMAIKCRGDQVLGGLFTGIDSRHIVMTSKMVEDYTGMQTQPHKAIVGANAFAHESGIHQDGMLKHKNTYEIICPEEIGLERSNDAGIVLGKLSGRHALKDRLTELGYALDDEQLSTIFWRFKTVAEQKKRVTDADIIALVSDEVFQPEAVWKLLDLQITCGSLGLSTATVKLADADGKEHVACSIGTGPVDSAYKAVDLIVKEPSTLLEYSMNAVTEGIDAIATTRVLIRGNNNYTSTNAITGEEVQRTFSGIGAGMDIVVSSVKAYVGALNKMMDFKENSPTKILSQKNKVPA
>Lme_scaffold108.82
MASSILRSPNLSSSSLAVPSIPALSSSSSPLISFRLRSDTHRVVSLTTTGNFRVSCSQSDSSPLPPYSPRRRPDYIPNRISDPNYVRIFDTTLRDGEQSPGATLTSKEKLDIARQLAKLGVDIIEAGFPAASKDDFEAVKNIAMTVGKTVDENGYVPVICGLSRCNKKDIETAWEAVKYAKRPRIHTFIATSDIHLKYKLKKSKEEVIEIASNMVRFARSLGCEDVEFSPEDAGRSEREYLYEILGEVIKAGATTLNIPDTVGITLPSEFGQLIADIKANTPGIENVIISTHCQNDLGLSTANTLAGAHSGARQVEVTINGIGERAGNASLEEVVMAIKCRGDHVLGGLFTGIDTRHIVMTSKMVEEYTGMQTQPHKAIVGANAFAHESGIHQDGMLKHKGTYEIMCPEEIGLERSNDAGIVLGKLSGRHALRDRLIELGYELDDGQLSNLFWRFKAVAEQKKRVTDADIIALVSDEVFQPEAVWKLIDMQITCGTLGLTTSTVKLADIEGKEHVACSIGTGPVDAAYKAVDLIVKEPATLLEYSMNAVTEGIDAIATTRVLIRGDNNYSSTNAVTGESVQRTFSGTGAGMDIVVSSVKAYVGALNKMLGFKEHSSTLRKIPAEVNKVSS
>Lme_scaffold1236.3
MSMLKDPSSKYRAFPVINLPDRTWPSKTIDAAPIWCSSDLRDGNQSLIEPMDAAKKLRFWKTLVQVGVKEIEASFPAASQTDFDFVRTLIEEGHIPDDTTIQVLTQGREDLIERTFESLRGAKKAIVHLYNATSPSFRRIVFNQDKDGIKAIAVNAAKLFVKYAAMQPETEWTFEYSPETFSATELEFAKEVCDAVIEVWNPTPEHKMILNLPATVECATPNVYADQIEWFGRNINRRDSVIISLHTHNDRGTGVAATELGLMAGADRVEGCLFGNGERTGNVDLVTVALNMYTQGVDPELDFSDIDGVRKVVEECNQIQVHPRHPYVGDLVHTAFSGSHQDAIRKGFAQQKPDTLWEVPYLPIDPADIGRSYEAVIRVNSQSGKGGIAYLLEQEYGISLPRRMQIEFSQVVQRETDRLGLEMTAKQIHSLLISEYLQANTPYALVSHRLQEENGNSAVEVEVASKGQGETNLHWRGKGNGALEALVAGLPIPVEIMDYNEHAIGAGTNAKAAAYIELRVNGERAVHGVGIDENITTASFKALFSALNRSLSQPEAKAA
>Lme_scaffold165.354
MASSLLTYSGTITTPASTMVIRSLLPTRSFLPSLHLTRPFEKPTFSISCCSSISQEVTTSATQGRPISLNFCRAEPGATNLKTFEKRWSNKNYVRVFDTTLHDDEQAPSGALTPPQKLEIARKLAKLREDNMEVDEETDYVPAICAVARCKHRDIEIDAKLVSDHSGPTRIFYARFIGEAIKVGATTVTLGDKIGYNMPHEFGELISKQTLVELSSVFIVTTILV
>Lme_scaffold195.301
MASSILRNPNSLHNLTFDTTLRDGEQSPGATLTSKEKLDIARQLVKLGIDIIEAGFPAASKDDFEAVKNIATTVGSTVDENGYVPYKLKKSKEEVIEIASYMVRFAKSLGCEDVEFSPEDAGSEFGQLIAKIKANTPWIENVIISTHCQNDLGLSTANTLAGAHSGARQVEVTINGIGERAGNASLEEEAFFTGIDTRHIVMTSKMVEEYTGMQTQPHKAIVEANAFAHESGIHQDGMVKHKGTYEIMCPEEIGLERSNDAGIVLGKLSGCHALKDRLNELGYELDDGQLGNLFWRLKTVAEKKRVTDADIIALVSDEVFQPEAVWKLIDMQITCGTLGLTTSTVKLADIEVKEHVACSIGTRPVDAAGSRSYRKGTSFTRIAEGIDAIATTRVLIRGDNNYSSTNAVTGESVQRTFSGTGAGMDIVVSSVKAYIGALNKMLGFKGHSSTLSKTPAKVNEVPA
>Lme_scaffold242.140
MASSLLTYSGTIPTPASTMVIRSILPTGSFVPSLRLTHPFEKPTFSVSCCSSMSKEDKLSDKNYVRVFDTMLRDGEQAPVSSEKEFDTAKTIAKTVGNEVDEKTCYVPAICGLARCKYRDIKVTWEALKYAKRPAIVVFASTSDIPMKYKLKKTEEEVIKMALSGISFAKTLGFDEIIFGCLSLELKL
>Lme_scaffold242.141
MASSFLTYSGTIPTPTSTMDIRSLLSTGSFVPSLRLTRTFEKPTFSMSCCSSMSKEVTTSATDLETIEKQWPQYISDKLSDKNYVRVFDTTLRDGEQAPGGALTPPQKLEIARQLAKLRVDIMEVGFPASSQEEFETVKSIAKTTGNEVDEKTGYVPSICAIARCKHRDIEVTWEALKYAKRPTIVVFTSTSDIHMKYKLKKTEEEVIKMAVSGVSFAKTLGFNEIIFACEDGGRSDQAFLCKIIGEAIKVGATTVTLADTVGFNMPHELGEIITYIRANTPGIDDVIFSVHCHNDLGFATANTLAGVCAGARQVEVTVNGIGERGGNAPLEEVVMALKCRGALMNGVYTGIDTRQIMPTSKMVQESMGLYIQPHKPIVGDNCFVHESGIHQDGILKNRSTYEILRPEDVGIVKSHDSSIVLGKLSGRHAVKDRLKELGYEIDDEKLNSVFSRFKDLTKQKKRITDDDMKALVVSVDEMSLNKSDNKGINSSVLIPN
>Lme_scaffold34.264
MVRFARSLGCEDVEFTPEDAGRSEKEYLYEILGEVIKAGATTLNILDTVGITLPSEFGQLIADIKANTPGIENAIISTHCQNDLGLSTANTLAGAHSGARQVEVTINGIGERAGNASLEEVVMAIKCRGDHVLGGLFTGIDTRHIVIMSKMIEEYTGMQTQPHKAIVGANAFAHESGIYHVHMKLCAPKRSGLSDQMMLALYYGKLSGRHALHDRLNELGYELDDEQLSNLFWRFKPVAEQKKRVTDADIIALVSDEVFQPEAVWKLIDMQITCGTLGLSTSTVKLADIKGKEHVSCSIGTGPVDAAYKAVDLIVKKPATLLEYSMNAVTQGIGSIATTRVLIRGNNYSSTNAVTGESVQRTFCGTGAGMDIVVSSVKAYVGALNKMLGFKEQSSTLSKTPAKVNEVPA
>Lme_scaffold441.7
MASSLLRNPNLSSTTTITTNSSLPSSFSKPTPFSFRFRPWNHRSNSLRSQSLRLSCSVSDPSPLPSHSPRRPRPEYIPNRISDPNYVRIFDTTLRDGEQSPGATLTSKEKVDIARQLAKLGVDIIEAGFPAASKDDFEAVKTIAETIGNTVDENGYVPVICGLARCNKKDIETAWEAVKYAKRPRIHTFIATSDIHLKHKLKKTKEQVVDIARNMVRYARSLGCEDVEFSPEDAGRSDREYLYEILGEVIKAGATTLNIPDTVGITLPSEFGQLIADIKANTPGIENVIISTHCQNDLGLSTANSLSGAHAGARQVEVTINGIGERAGNASLEEVVMAIKCRGDQVLGGLFTGIDSRHIVMTSKMVEDYTGMQTQPHKAIVGANAFAHESGIHQDGMLKHKNTYEIICPEEIGLERSNDAGIVLGKLSGRHALKDRLTELGYALDDEQLSTIFWRFKTVAEQKKRVTDADIIALVSDEVFQPEAVWKLLDLQITCGTLGLSTATVKLADADGKEHVACSIGTGPVDSAYKAVDLIVKEPATLLEYSMNAVTEGIDAIATTRVLIRGNNSYTSTNAITGEEVQRTFSGIGAGMDIVVSSVKAYVGALNKMMDFKENTPTKILSQKNKVPA
>Lme_scaffold467.610
MDEETCYIRVTCAIARSKHRDIKLAWETVKYAKRPRLLIFTSTSDIHMKYKLKMTKEQVIEMSTSSVRFAKSLGFEDVQFGCEDGGRSEKEFLCEILGETIKAGATVVNVADTVGINMPEEYGEIVSCVKANTPGIDDVVFSVHCHKDLGLATANTVAQVNGCVCAGARQVEVTINGIGERSGNAPLEETLARLFMPTSKMVQESMGLYVQPHKPIVGDNCFIHESGIYQVP
>Lme_scaffold78.179
MASSILRSPNLSSPSSAVPSMPALSSSSSPLISFRLRSNNHRVDSLTTTGKFRVSCSQSYSSPLPPYSPLRRPDYIPNRISDPNYVRIFDTTLRDGEQSPGATLTSKEKLDIARQLAKLGVDIIEAGFPAASKDDFEAVKNIAMTVGKTVDENGYVPVICGLSRCNKKDIETAWEAVKYAKRPRIHTFIATSDIHLKYKLKKSKEEVIEIASNMVKLARSLGCEDVEFSPEDAGRSEREYLYEILGEVIKAGATTLNIPDTVGITLPSEFGQLIADIKANTPGIENVIISTHCQNDLGLSTANTLAGAHSGARQVEVTINGIGERAGNASLEEVVMAIKCRGGHVLGGLFTGIDTRRIVMTSKMVEEYTGMQTQPHKAIVGANAFAHESGIHQDGMLKHKGTYEIMCPEEIGLERSNDAGIVLGKLSGRHALRERLNELGYELDDKQLSNLFWRFKAVAEQKKRVTDADIIALVSDEVFQPVAVWKLIDMQITCGTLGLSTSTVKLADIKGKEHIACSIGTGPVDAAYKAVDLIVKEPATLLEYSMNAVTEGIDAIATTRVLIRGDNNYSSTNAVTGESVQRTFSGTGAGMDIVVSSVKAYVGALNKMLGFNEHSPSLSKTPAEFNKVPS
>AarMAM-1
MVSVTNHDQISVEKLSKYGSNELPDKNYVRIFDTTLRDGEQAPGAALTPSQKIEIARQLAKLRVDIIEVGFPVSSKEDFETIKTIGNEVDEKTGYVPMLDVLSRCNKTDIETAWEAVKYAKKPMITVFIATSEIHMKYKLKKTKEEVIEMAVNGVKYAKSVGFENILFGCEDACRSEKEFLCKILEETIKAGATTVGIADTVGITMPHEFEEFVSEIIANTKGIENVIFGVHCHNDLGVATANTLAAARVGARHLEVTINGIGERSGNAALEEVVMAIKCRGEHVMNGLYTNIDTKQIMATSKMVQEYTGLHVQAHKPIVGINCFVHESGLHQDGMLKNRSTYEILSPEDIGIDTTNNSGLVLGKLSGRRALKDRLKELDYEIDDEKLNEIFPRFKELANQTKRITDADLKTLMLETKDIHKEIVLA
>AarMAM-2
MALSFFTSISFINRTNKSFPVISKPVSLPISSCSLTSSSISSKFPTASTTNHEVTLGHKWLDYNPSKLPDNNYVRIFDTTLRDGEQAPGAALTPSQKIEIARQLAKLRVDIIEVGFPVSSKEDFETIKTIAKTVGNEVDEKTGYVPVLDVLSRCNRTDIEIAWEAVKYAKRPMITVFIATSEIHMKHKLLKTKEEVIEMAIDSVKYAKSLGFEAILFGCEDACRSEKEFIYEILGEAIKAGATSVAIADTVGISMPEEFGQFVSDIIANTRGIEDVVFAVHCHNDLGLATANTLAAACAGARHLEVTINGIGERSGNAALEEVVMALKCRGEYVMNGLYTNIDTKQIMATSKMVQEYTGLHVQAHKPIVGANCFLHESGLHQDGILKNRSTYEILSPEDVGIDTTNNSGIVLGKLSGRRALKDRLKELGYEIEDAKLNDIFSRFKEIANQTKRVSDADLKTLILEEIALT
>AarMAM-4
MALSFFTSISFINNRTNKSFPVISKPGSLPISCSLTSSSISSKFPMASATNHDLTLGHKWLDYSPSKLPDKNYVRIFDTTLRDGEQAPGAALTPSQKIEIARQLAKLRVDIIEVGFPVSSKEDFETIKTIAKTVGNEVDEKTGYIPVLDVLSRCNRTDIETAWESVKDAKRPSITVFIATSDIHMKYKLKKTKKEVIEMAVNGVKYAKSLGFENIIFGCEDACRSEKEFLYEIMGETIKAGATTVGIADTVGITMPHEFGKFVSDVLANTPGIENVVFAVHCHNDLGVATANTLAAACAGARHLEVTINGIGERSGNAALEEVVMAMKCRGEYVMNGLYTNIDTKQIMATSKMVQEYTGLHVQAHKPIVGVNCFLHESGLHQDGMLKNRSTYEILSPEDIGIDTTNKSGFVLGKLSGRRALKDRLKELGYEIEDTKLNDIFSRFKELANQTKRITDADLKKLMVETNNIKREVALT
>Aar_scaffold2581_40
MASSLLRTVNFSSPFFTIPSNPSSSSTSINLRSYNHRSISKLHRVSSSLSDSSPLPSRPRPHYTPNLISNPNYVRIFDTTLRDGEQSPGATLTSKEKLDIAHQLAKLGVDIIEAGFPAASKDDFEAVRTIAKTVGCFVDENGYVPVICGLSRCNKKDIETAWEAVKYAKRPRIHTFIATSDIHLKYKLKKSKDEVVEIARSMVKFARSLGCEDVEFSPEDAGRSEREYLYEILGEVIKAGATTLNIPDTVGITLPSEFGLLISDIKANTPGIENVIISTHCQNDLGLSSANTLAGAFAGARQVEVTINGIGERAGNASLEEVVMAIKCRGDHVLGGLFTGIDTRHIVMTSKMVEEYTGMLTQPHKAIVGANAFAHESGIHQDGMLKHKGTYEIMTPEEIGLERSNDAGIVLGKLSGRHALKDRLNELGYELDDVQLSNLFWRFKAVAEQKKRVTDADVIALVSDEVFQPEAVWKLLDLQITCGTLGLSTSTVKLVDANGNEHIACSIGTGPVDAAYKAVNLIVKLLINQEPAILLEYSLIAVTEGIDAIATTRVLIRGDNNYSLTNSKTGESIQRSFSGTGSSMDITVSSVKAYIGALNKKLSFKQQSSVISIKTPLEVDIVVPV
>Aar_scaffold3815_40
MASSLLKNPSFSSTTTIGTPSLPAFSSISAPIAFRFLPCRSRSISLRAGRALRLSCSVSDPSPLPPHLPRLRPDYIPNRISDPNYVRIFDTTLRDGEQSPGATLTSKEKLDIARQLAKLGVDIIEAGFPAASKDDFEAVKTIAETVGSTIDENGYVPVICGLSRCNKKDIETAWEAVKYAKRPRIHTFIATSDIHLKYKLKKSKEEVVEIARNMVKFARSLGCDDVEFSPEDAGRSEREFLYEILGEVIKAGATTLNIPDTVGITLPSEFGQLIADIKSNTPGIENVIISTHCQNDLGLSTANTLAGAHTGARQLEVTINGIGERAGNASLEEVVMAIKCRGDHVLGGLFTGIDTRHIVMTSKMVEEYTGMQTQPHKAIVGANAFAHESGIHQDGMLKHKGTYEIICPEEIGLERSNDAGIVLGKLSGRHALKDRLTELGYELDDEQLSNIFWRFKAVAEQKKRVTDADIIALVSDEVFQPEAVWKLLDLQITCGTLGLSTATVKLAEANGKEHIACSIGTGPVDSAYKAVDLIVNEPTTLLEYSMNAVTEGIDAIATTRVLIRGSNSYSTTNAITGEEVQRTFSGTGAGMDIVVSSVKAYVGALNKMLDFKETSAKKIPSQNNKVPA
>Cpa__XP_021895586.1
MSVEDYHKEMEMAMIRANIEEGLKATMARFLGGLNRDIANIVELQRYVEEFDDVFLEEILDRLPPIRGIEHRINFTLGSSISNCPAYQSNLEEIKDLQRQVEELSENGHICESLSPCAVTQSIEVNDEKVKAIRNWPTPKTTSELGVDFIEAGXPAASKEDFEAVRTIAKVVGNFVDESGYVPVICGLSRCNQNDIQTAWDAVKYAKRPRIHTFIATSEIHMQYKLKKSKEEVLEIARSMVSFARSLGCDDVEFSPEDAGRSDPEFLYQILGEVIKAGATTLNIPDTVGITMPTEFGKLIADIKANIPGIENVIISTHCQNDLGLSTANTIAGAQAGARQVEVTINGIGERAGNASLEEVVMALRCRGEHVLGGLYTGIDCRHIIMASKMVEEYTGLNVQPHKAIVGANAFAHESGIHQDGMLKHKGTYEIISPEDIGLERSNEAGIVLGKLSGRHALKDRLKELGYELDDEQLKNIFWRFKAIAEQKKRVTDADLIALVSDEVFQPEAVWKLLDLQVTCGTLGLSTATVKLIDADGNEHVACSVGTGPVDSAYKAVDLIVKESVTLLEYALNAVTERIDAIASTRVLIRGENKHHSTHPSTGETIYRTFSGTGAGMDIVVSSVRAYIGALNKMLGFKEQSPSKASLGKTALSA
>Esa_XP_006416598.1
MASSLLKSPNLSSITITTPSLPAFSSKSPTVSFRFRHRSSISLRGDSFRLSCSVSDPSPLPPHSPRRRRPEYIPSRISDPSYVRVFDTTLRDGEQSPGATLTSKEKLDIARQLAKLGVDIIEAGFPAASKDDFEAVKTIAKTVGNDVDENGYVPVICGLSRCNKKDIETAWEAVKYAKRPRIHTFIATSDIHLEYKLKKSKEEVIEIARNMVMFARSLGCEDVEFSPEDAGRSEREFLYQILGEVIKAGATTLNIPDTVGITLPSEFGQLIADLKANTPGIENVIISTHCQNDLGLSTANTLSGAHAGARQVEVTINGIGERAGNASLEEVVMAIKCRGDHVLGGLYTGIDTRHIVMTSKMVEEYTGMHTQPHKAIVGANAFAHESGIHQDGMLKHKGTYEIICPEEIGLERSNDAGIVLGKLSGRHALKGRLTELGYELDDEQLSTIFWRFKSVAERKKRVTDADIIALVSDEVFQPEAVWKLLDIQITCGTLGLSTATVKLADADGKEHVACSMGTGPVDSAYKAVDLIVKEPATLLEYSMNAVTEGIDAIATTRVLIRGNNNYSSTNAITGEEVQRTFSGTGAGMDIVVSSVKAYVGALNKMLDFKENSPTKIPSQNSKVLA
>Esa_XP_006394566.2
MASSLLTSPGMIPTTGSAVVLRSVLPFGFSLPSLRLTRPYNKSSLFISCCSPVSEKPATSAIDLKPVVERWPEYIPHKLPDKNYVRVFDTTLRDGEQAPGGALTPPQKLEIARQLAKLRVDVMEVGFPGSSEEEFETVRTIAKTVGNEVDEETGYVPVICAIARSKERDIEAAWEAVKYAKRPKILIFTSTSDIHMKYKLKKTKEEVIEMAASSIRFAKSLGFIDVQLGCEDGGRSEKEFLCKILGEAIKAGATAVNVADTVGINMPEEYGELVRYLKANTPGIDDILFSVHCHNDLGVATANTIAGVCAGARQVEVTVNGIGERSGNAPLEEVVMALKCRGAYVMDGVYTRIDTRQIMATSKMVQEYTGLYVQPHKPIVGANCFVHESGVHQDGILKNRSTYEILSPEDVGVVKSQNSGIVLGKLSGRHAVKDRLKELGYELDDEKLNDIFSRFRDLTKQKKRITDADLKALVTCGDEISSEILNGANGKETSGYVPVPQISSVV
>Esa_XP_006394567.1
MILTIGSNVVVQSVSPFGSSLPSPRLTRPYKNPSMFTLCCSSVSKKVGAGAIDPKPVVDRWPEYIPNKLPDKNYVRILDTTLRDGEQAPGAALTPPQKLEIARQLAKLRVDIMEVGFPGSSQEEFETVKTIAKTVGNEVDEETGYVPVICALARCKHKDIEAVWEAVKYAKRPSILIFISTSDIHIKYKLKKTKEEVIEMAASSIRFARSLGFNDIQIGCEDAGRSDKDFLCKILEEAIKAGATTMNIADTVGIKMPEEIGELVRYLKTNTPGIDDVVFSVHCHNDLGVATANAIAGVCAGARQVDVTVNGIGERSGNAPLEEVVMALKCRGAYVMDGVYTRIDTRQIMATSKMVQEYTGLYVQPHKPIVGANCFVHESGVHQDGILKNRSTYEILSPEDIGVVKSQNSGIVLGKLSGRHAVKDRLKELGYEIDDEKLNDIFSQYRDLTKTKKRITDADLKTLVTCGDEISSEKLNGASGKETNGYVPVPLPQISS
>Esa_XP_024006848.1
MEDQKQFKLEIGNFSEKESVISSPKFLSGGCEWYVNVFPKGVCINDQSMYLYLCVGNPKSLRPGWKIRASFSFAVLNQSLEELYRLDERCRLFSAHILAWGRSVPREKLQEKGFLEKNKLIIKTQVKVVEVVNEGDVSGNDLLDRVRYMGSKAYSVVKLFKRHPDIARSFRPRKQLVKTACINDFLGFMQILGEPPYSLSQTELSNTLRNLIELAEAGFTLDWIKEEHDKIQERESKTMIAALNKGGKAIIRHWLKGVVPSWKGFKIIAKTVGNEVDEETGYVPVICALARCKHKDIEAVWEAVKYAKRPNILIFISTSDIHIKYKLKKTKEEVIEMAASSIRFARSNDVQIGCEDAGRSEKDFLCKILGEAIKAGVTTGNIADTVGINMPEEYGELVRCLKANTPGIDDVIFSVHCHNDLGNATANAIAGVCAGARQFDVTVNGIGERSGNAPLEEVVMALKCRGADVMDGVYTRIDTRQIMATSKMVQEYTGLYVQPHKPIVGANCFVHESGVHQDGILKNRSTYEILSPEHIGVVKSQNSGIVLGKLSGRHAVKDRLKELGYEIDDEKLNDTFSQFRDLTKKKKRITDADLKALVTCGDEISSEKLNGASGKETNGYVPLPQISS
>Esa_XP_006390475.1
MASSSITSPNLTSPSFGIPSNPAFYLSPLSSLHLRTYHHRPVSLITAGKFRLSCSLSDSSSPHLPPHSPRRRPEYTPNRISDPNYVRVFDTTLRDGEQSPGATLTSKEKLDIARQLAKLGVDIIEAGFPAASKDDFEAVKTIAETVGNTVDENGYVPVICGLSRCNKKDIETAWEAVKYAKRPRIHTFIATSDIHLKYKLKKSKEEVIEIARNMVRFARSLGCQDVEFSPEDAGRSEREYLYEILGEVIKAGATTLNIPDTVGITLPSEFGQLIADIKANTPGNQNVIISTHCQNDLGLSTANTLAGAHSGARQVEVTINGIGERAGNASLEEVVMAIKCRGDHVLGGLYTGIDTRHIVMTSKMVEEYTGMQTQPHKAIVGANAFAHESGIHQDGMLKHKGTYEIMCPEEIGLERSNEAGIVLGKLSGRHALRDRLNELGYELNDEQLSNLFWRFKTVAEQKKRVTDADLIALVSDEVFQPEAVWKLLDMQITCGTLGLSTSTVKLADSDGKEHVACSIGTGPVDAAYKAVDLIVKEPATLLEYSMNAVTEGIDAIATTRVLIRGDNNYSSTNAVTGESVQRTFSGAGAGMDIVVSSVKAYVGALNKMLGFKERSFSTLSKTTLETNKVPA
>BraMAM-2
MASSLLTSSGMIPTTGCPVDEETGYIPVICVIARSKERDIKAAWESVKYAKRPRILVFTSTSDIHMKYKLKMTREEVVEITKSSIRFAKSLGFKDIEFGCEDSGRSDKDYICKVFEEAIKACATTVAFADTVGINMPQEYGELVRYVKANTPGINDAIFSVHCHNDLGVATANTIAGVCAGARQVEVTINGIGERSGNASLEEVVMALKCRGAYLMGGVYTRIDRRQIMATSKMDGILKNRSTYEILSPEDVGVVKSQNSGIVLGKLSGRHAVKGCLKELGYEINDEKLNEVFSRFRDLTKQKKRITDDDLKALVTLCGDEIFSSEKLNGNEINSKGYAPDPQISSVV
>BraMAM-6
MASSLLTYSIMIPTTGSTVVVRSVLPIESSLPSLRRLTYPHKKPTLFISFFSSKSQKAATSSIDLQPVMKRWPEYIPNKIADKNYVRVFDTTLRDGEQSPGGALTPLQKVEIARQLAKLRVDVMDVGFPASSEEELEAVKSIAKTVGNEVDAETGYVPVICVIARCKHEDIEAAWEALKYAKRPRIFLFICTSEIHMKYKLKKTKDEVIEMAKSSIRFAKRIGFSDIQFGCEDGGRSDKDFLCKIMGDAINEGVTTVTLADTVGNNIPQEFGEMVTYLKTNTPGIDDVVFSLHCHNDLGLATANTISGVCAGARQVEVTINGIGERSGNASLEEVVLALKCRGAYVMGGVYTRIDTRHIMATSKMVQEYTGLYVQPHKPIVGTNCFVHESGIHQDGILKHRSTYEIFSPEDIGAEKSQDSCIVLGKLSGRHAVKDRLRKIGYEISDEKFNDIFSRFRELTKQKKRITDADLIALVAYGDKIASEKLTINGNGSSLFV
>Os12g04440.1
MASSLLSSPKPSSFSSANPTSTPRPRAQTLSPFRAAAPRFSHGLATAAAAANPSASRRCYHRAFARPVRASMAQPRRPEYVPNRIDDPNYVRIFDTTLRDGEQSPGATMTSAEKLVVARQLARLGVDIIEAGFPASSPDDLDAVRSIAIEVGNTPVGEDGHVPVICGLSRCNKRDIDAAWEAVRHARRPRIHTFIATSEIHMQHKLRKTPEQVVAIAKEMVAYARSLGCPDVEFSPEDAGRSNREFLYHILEEVIKAGATTLNIPDTVGYTLPYEFGKLIADIKANTPGIENAIISTHCQNDLGLATANTLAGAHAGARQLEVTINGIGERAGNASLEEVVMAIKCRRELLGGLYTGINTQHITMSSKMVQEHSGLHVQPHKAIVGANAFAHESGIHQDGMLKYKGTYEIISPDDIGLTRANEFGIVLGKLSGRHAVRSKLVELGYEITDKEFEDFFKRYKEVAEKKKRVTDEDIEALLSDEIFQPKVFWSLADVQATCGTLGLSTATVKLIGPDGDEKIACAVGTGPVDAAYKAVDDIIQIPTVLREYSMTSVTEGIDAIATTRVVVTGDVSDSKHALTGHSFNRAFSGSGAALDIVVSSVRAYLSALNKMSSFVGAIKASSEVSESQRVQTTE
>Os11g04670.1
MASSLLSSPKPSSFSSANPTSTPRPRAQTLSPFRAAAPRFSHGLATAAAAANPSASRRCYHRAFARPVRASMAQPRRPEYVPNRIDDPNYVRIFDTTLRDGEQSPGATMTSAEKLVVARQLARLGVDIIEAGFPASSPDDLDAVRSIAIEVGNTPVGEDGHVPVICGLSRCNKRDIDAAWEAVRHARRPRIHTFIATSEIHMQHKLRKTPEQVVAIAKEMVAYARSLGCPDVEFSPEDAGRSNREFLYHILEEVIKAGATTLNIPDTVGYTLPYEFGKLIADIKANTPGIENAIISTHCQNDLGLATANTLAGAHAGARQLEVTINGIGERAGNASLEEVVMAIKCRRELLGGLYTGINTQHITMSSKMVQEHSGLHVQPHKAIVGANAFAHESGIHQDGMLKYKGTYEIISPDDIGLTRANEFGIVLGKLSGRHAVRSKLVELGYEITDKEFEDFFKRYKEVAEKKKRVTDEDIEALLSDEIFQPKVFWSLADVQATCGTLGLSTATVKLIGPDGEEKIACAVGTGPVDAAYKAVDDIIQIPTVLREYSMTSVTEGIDAIATTRVVVTGDVSDSKHALTGHSFSRAFSGSGAALDIVVSSVRAYLSALNKMSSFVGAIKASSEVSESQRVQTTE
>Carubv10019832m
MTSSFVPDISWICLYKGTPLAPAPALQTLSDTPNIALAPSFDLFGVPSSSSIRASTSAWFLEGKRSRSHSRKLKRHSLVPSPIVLTKMEELRIKMEFYNLKNDLLRVVCRQQQKKKQINSNQTLRRRRQENIIYSINTLYISLITSLRYLTAMASSILRTTNSPYISVPSIPALSSSSSSPISSIHLRSDNHHAVSLCTAAKFRVSCSISGSYPLPPHTPRLRPDYIPNRISDPNYVRIFDTTLRDGEQSPGATLTSKEKLDIARQLAKLGVDIIEAGFPAASKDDFEAVKTIAETVGNTMDENGYVPVICGLSRCNKKDIETAWEAVKYAKRPRIHTFIATSDIHLKYKLKKSKEEVIEIARNMVGFARSLGCQDVEFSPEDAGRSEREYLYEILGEVIKAGATTLNIPDTVGITLPSEFGQLIADIKANTPGIQNVIISTHCQNDLGLSTANTLSGAHSGARQVEVTINGIGERAGNASLEEVVMAIKCRGDHVLGGLFTGIDTRHIVMTSKMVEEYTGMQTQPHKAIVGANAFAHESGIHQDGMLKHKGTYEIMSPEEIGLERSNEAGIVLGKLSGRHALKDRLNELGYVLDDGQLSNLFWRFKAVAEQKKRVTDADLIALVSDEVFQPEAVWKLLDIQITCGTLGLSTSTVKLSDSDGKEHVACSIGTGPVDAAYKAVDLIVKEPATLLEYSMNAVTEGIDAIASTRVLIRGGNYYSSTNAITGESVERTFSGTGAGMDIVVSSVKAYVGALNKMLGFKEHSSTLRKISSEASDVPV
>LA_scaffold951_48
MASSLLRNPNLTSTTITIPSLHTFSSKHTPISFPFPPCRHRSISLRSQTLGITCSISDPSPLPPLSPRRRPEYIPNRISDPNYIRVFDTTLRDGEQSPGATLTSKEKLDIARQLAKLGVDIIEAGFPAASNDDFEAVKTIAETIGNTVDKNGYVPVICGLSRCNKKDIERAWNAVKYAKRPRIHTFIATSDIHLKHKLNKSKDEVIEIARNMVSYARSLGCEDIEFSPEDAGRSERDYLYKILGEVIKAGATTLNIPDTVGITLPIEFGQLIADIKANTPGIENVIISTHCQNDLGLSTANTLSGAHAGARQVEVTINGIGERAGNASLEEVVMAIKCRGDHVLGGLFTGIDTRHIVMTSRMVEEYTGMQTQPHKAIVGANAFAHESGIHQDGMLKHKGTYEIICPEEIGLERSNDAGIVLGKLSGRHALKDRLIELGYELDDEQLSTIFWRFKTVAEQKKRITDADIIALVSDEVFQPEAVWKLLDIQITCGTLGLSTATVKLAEANGQEHVACSMGTGPVDSAYKAVDLIVKEPATLLEYSMNAVTEGIDAIATTRVLIRGNNNYTATNAISGEEVQRTFSGTGAEIDIVVSSVKAYVGALNKMLDFKEKSPSKENKKRKMSELRTGFLTMTTIILLCIGVTMIGTGLYYKSVVSKCIRETDGSFVLIGLLLVVIPQFALYAICCRSKRILTVYIYAMILVFIILSAYSLKCFFYNTTFGIAKNPAEDPRTAKQLVGRLVPESKLEKATRCIIHNHDCNYNASQNSNVWKYCCAQPAGCGTKTMFGAPGEWSWKHQHVANVVPEECSYEYCLSCKGCKLSILKAIVHQWEYLSMFSYPSLVIVSISLVIAKSILDSFGEPDDHRGYYN
>Bostr.7128s0457.1
MASSLLRNPNLLSTTVTTTPSLPTFSSKPTPFSFRFQPSRHCAISLRSQTHRLSCSILDP
SPLPPHIPRRRRPEYIPNRISDPNYVRVFDTTLRDGEQSPGATLTSKEKLDIARQLSKLG
VDIIEAGFPAASKDDFEAVKTIAEIIGNTVDENGYVPVICGLSRCNKKDIERAWDAVKYA
KRPRIHTFIATSDIHLEHKLKKSKAEVIEIARNMVRFARSLGCEDVEFSPEDAGRSEREY
LYEILGEVIKAGATTLNIPDTVGITLPSEFGQLIADIKANTPGIENVIISTHCQNDLGLS
TANTLSGAHAGARQVEVTINGIGERAGNASLEEVVMAIKCRGDHVLGGLFTGIDTRHIVM
TSKMVEDYTGMQTQPHKAIVGANAFAHESGIHQDGMLKHKGTYEIICPEEIGLERSNDAG
IVLGKLSGRHALKDRLTELGYELDDEQISTIFWRFKTVAEQKKRVTDADIIALVSDEVFQ
PEAVWKLLDIQITCGTLGLSTATVKIADADGKEHVACSMGTGPVDSAYKAVDIIVKEPAT
LLEYSMNAVTEGIDAIATTRVLIRGSNKYSSTNAITGEEVQRTFSGTGSEIDIVVSSVKA
YVGALNKMLDFKENSPTKIPSQKNRVPA*
>Bostr.3288s0053.1
MASSILRSSNLSSPSFCVPSIPALSSSSSPFSSIHLRSHYHRAVSLCTAAKFRVSCSISD
SSPLPPHSPRRRPDYIPNRILDPNYVRIFDTTLRDGEQSPGATLTSKEKLDIARQLAKLG
VDIIEAGFPAASTDDFEAVKTIAETVGNTVDENGYVPVICGLSRCNKKDIETAWEAVKYA
KRPRIHTFIATSDIHLKYKLKKSKEEVIEIARNMVRFARNLGCEDVEFSPEDAGRSEREY
LYEILGEVIKAGATTLNIPDTVGITLPSEFGRLIADIKANTPGIQNVIISTHCQNDLGLS
TANTLSGAHSGARQVEVTINGIGERAGNASLEEVVMAIKCRGDHVLGGLFTGIDTRHIVM
TSKMIGLERSNEAGIVLGKLSGRHALRDRLNELGYVLDDGQLSNLFWRFKAVAEQKKRVT
DADLIALVSDEVFQPEAVWKLLDMQITCGTLGLSTSTVKLADSDGKEHVACSVGTGPVDA
AYKAVDLIVKYSMNAVTEGIDAIATTRVLIRGDNNYSSTNAVTGESVERTFSGTGAGMDI
VVSSVKAYVGALNKMLGFKEHSTTLRKTPSEANKVPA*
>Bostr.10199s0144.1
MASSLLTSSGIIPTTGSTVVVGSVLPFRTSMLSLRLTRPYKKPALFISCCSSESRKTATN
ATDLKPVVERWPEYIPNKLPDKNYVRVFDTTLRDGEQAPGGSLTPPQKLEIARQLAKLRV
DIMEVGFPGSSEEELQTVKTIAKTVGNEVDEETGYVPVICAIARSKHSDIEAAWEAVKYA
KRPRILIFTSTSDIHMKYKLKKTKEEVIEMAASSVRFAKSLGFNDIQFGCEDGGRSDKEF
LCKILGESIKAGATVVNVADTVGINMPHEYGELVTYVKANTPGIDDIVFSVHCHNDLGLA
AANSIAGIRAGARQVEVTINGIGERSGNASLEEVVMALKCRGAYVLDGVYTGIDTREIMA
TSKMVQECTGLYVQPHKPIVGANCFVHESGIHQDGILKNRSTYEILSPEDVGVVKSQNSG
IVLGKLSGRHAVKGRLKELGYELDDEKLNEVFSRFRDLTKHKKRITDADMKALVTSSDEI
SFEKLNRANGKMSNGYIPVPQVSL*
>Bostr.10199s0143.1
MASLFVTSSSMITTTSPTMVARSVLPIGFSLPSIRLTRPFNKPTLFISCSSSESRKAATS
GTDLKPIVERWPEYIPNKLPDKNYVRIFDTTLREGEQSPGAALTPPQKLEIARQLAKLRV
DIMEVGFPVSSEEEFETIKTIAKTVGNEVDEETGYVPVICAMARCKQGDIEAAWEALKYA
KKQRVTVFTSTSDIHMKYKLKKTQEEVIEMAVSSIKYAKSLGFTDIELGCEDGGRTDKDF
LCKILGESIKAGATTVGFADTVGINMPQEFGELVAYVKENTPGFDDIVLTIHCHNDLGVA
TANTIAGICAGARQVEVTINGIGERSGNAPLEEVVMALKCRGEYLMGGVYTKIDTRQIMA
TSKMVQKHTGMYVQPHKPIVGDNCFVHESGIHQDGILKNRSTYEILSPEDVGIVKSQNSG
IVLGKLSGRHAVKERLKELGYEISDEKFNDIFSRFRDLTKDKKRITDADLKALVVNGDEI
SSEKLNSKGIKKLISSPQIPSVV*
>Desop.0240s0346.1
MASSLLTSTGMISTTSSAVVVRSMLPIRSSSLPSLHLIRSYNKPTLFISCCSSVSKEVAT
SATDLSPVVIERWPEYIPNKLPDKNYVRVFDTTLRDGEQAPGGALTPPQKLEIARQLAKL
RVDIMEVGFPGSSEEELETVKTIAKTVGNEVDKKTGYVPVICAIARCKHRDIEAAWEALK
YAKRQTIVVFTSTSDIHMKYKLKKTKEEVIEMAKSGVRFAKSLGFNDIIFGCEDGGRSEK
EFLCKIIGEAIKEGATAVTLGDTVGFNIPHEFGELVTYLKTNTPGIDDIVFSVHCHNDLG
LATANTIAGVCAGARQVEVTVNGIGERSGNAPLEEVVMALKCRGAYLMDGVYTGIDTHQI
MATSQMVQEQMGLYVQPHKPIVGANCFVHESGIHQDGILKNRSTYEILSPEDIGIVNSQS
SGIVLGKLSGRHAVKDRLKELGYEIDEEKLNDIFSRFRELTKQKKRITDADLNALVVCGD
DEISLQKLNGKEINSSVPIPQISSMI*
>Desop.0240s0347.1
MASSLLTSSGMISTTGSFVVGRSVLPIGSSLPSLRLNRPYKPTLVISCCSSVSKKVATSA
TDLNPVVIERWPEYIPNKLPDKNYVRVFDTTLRDGEQAPGGSLTPPQKLEIARQLAKLRV
DIMEVGFPGSSEEELETVKTIAKTVGNEVDEETGYVPVICAIARSKNRDIEAAWEAVKYA
KRPRILIFTSTSDIHMKYKLKKTKEEVIEMAASSVRFAKSLGFNDIQLGCEDGGRSEKEF
LCKILGESIKAGATVVNVADTVGINMPQEYGDLVSYLKANTPGINDVVFSVHCHNDLGLA
TANTIAGVCAGARQVEVTVNGIGERSGNASLEEVVMALKCRGAYVMDGVYTKIDTRQIMA
TSKMVQEHTGLYVQPHKPIVGDNCFVHESGIHQDGILKNRSTYEILSPEDVGIVKSQNSG
IVLGKLSGRHAVKDRLKELGYEIDDEKFNDIFSQFRDLTKQKKRITDADLKALVTCGDEI
SLKKLNGANGKETNGYTRVPQVSTTMV*
>Desop.0248s1321.1
MASSLLRNPNLSSTTITTPSLPAFSSKATTPISFRFPPSHHRSIPLRSQTLRVSCSVSDP
SPLPSHSPRRRRPDYIPNRISDPHYVRVFDTTLRDGEQSPGATLTSKEKLDIARQLAKLG
VDIIEAGFPAASKDDFEAVKTIAETIGNTVDQNGYVPVICGLSRCNKKDIQTAWEAVKYA
KRPRIHTFIATSDIHLKHKLKKTKEEVIEIARNMVTFARSLGCEDVEFSPEDAGRSEREY
LYEILGEVIKAGATTLNIPDTVGITLPSEFGQLIADLKANTPGIENVIISTHCQNDLGLS
TANTLSGAHAGARQVEVTINGIGERAGNASLEEVVMAIKCRGDHVLGGLFTGIDTRHIVM
TSKMVEDYTGMQTQPHKAIVGANAFAHESGIHQDGMLKHKGTYEIICPEEIGLERSNDAG
IVLGKLSGRHALKDRLTELGYQLDDEQLSTIFWRFKTVAEQKKRVTDADIIALVSDEVFQ
PEAVWKLLDIQITCGTLGLSTATVKLADADGKEHVACSMGTGPVDSAYKAVDLIVKEPAT
LLEYSMNAVTEGIDAIATTRVLIRGNNSYTSTNAVTGEEVQRTFSGIGAGMDIVVSSVKA
YVGALNKMLDFKVNSPTKIPSQKKRVPA*
>Desop.0211s0344.1
MASSILRSHNLSSPSFGVPSIPALSSSTPLFSSLHFRSHNHRTISLTTAGKFRVSCSLSD
SSQLPPYSPRRRPDYIPNRISDPNYVRIFDTTLRDGEQSPGATLTSKEKLDIARQLAKLG
VDIIEAGFPAASKDDFEAVKTIAETVGNSVDENGYVPVICGLSRCNKKDIETAWEAVKYA
KRPRIHTFIATSDIHLKYKLKKSKEEVIEIARNMVRFARSLGCEDVEFSPEDAGRSEREY
LYEILGEVIKAGATTLNIPDTVGITLPSEFGQLIADIKANTPGIQNVIISTHCQNDLGLS
TANTLAGAHSGARQVEVTINGIGERAGNASLEEVVMAIKCRGDHVLGGLFTGINTRHIVM
TSKMVEEYTGMQTQPHKAIVGANAFAHESGIHQDGMLKHKGTYEIMSPEEIGLERSNEAG
IVLGKLSGRHALRDRLNELGYELDDGQLSNLFWRFKAVAEQKKRVTDADLIALVSDEVFQ
PEAVWTLLDMQITCGTLGLSTSTVKLADSDGKEHIACSVGSGPVDAAYKAVDLIVKEPAC
LLEYSMNAVTEGIDAIATTRVLIRGDNTYSSTNAVTGESVQRTFSGTGAGMDIVVSSVKA
YVGALNKMLGFKEHSTLSKTPSEGNKVPA*
>Lma_001391
MASSLLRNPNLSSTTVSLPVFSSKSAPVSSFRFSPCRNHRSAAVSLRGRVSCSVSDPSPL
LNRRRRPEYIPNRISDPNYVRVFDTTLRDGEQSPGATLTSKEKLDIARQLAKLGVDIIEA
GFPAASKDDFEAVKTIAETVGNSVDESGYVPVICGLSRCNKKDIETAWEAVRYAKRPRIH
TFIATSDIHMEFKLKKSKEEVIEIARNMVKFARSLGCEDVEFSPEDAGRSEREFLYEILG
EVIKAGATTLNIPDTVGITLPSEFGKLIADIKANTPGIENVIISTHCQNDLGLSTANTLS
GAHAGARQVEVTINGIGERAGNASLEEVVMAIKCRGDHVLGGLYTGIDTRHIVMTSKMVE
EYTGMQTQPHKAIVGANAFAHESGIHQDGMLKHKGTYEIICPEEIGLERSHDAGIVLGKL
SGRHALKGRLTELGYELDDDQLSTIFWRFKAVAERKKRVTDADIIALVSDEVFQPEAVWK
LMDIQITCGTLGLSTATVKLADADGKEHVACSMGTGPVDSAYKAVDLIVKEPATLLEYSM
NAVTEGIDAIATTRVLIRGNNNYTSTNAITGEEVQRTFSGTGAGMDIVVSSVRAYVGALN
KMLDFKKSSPTKTPSQINKVPA
>Lma_005913
MASSLLTSSGMIPTTGSTVVVRSVLPFGTSSPSLRLTRPYNKPSLFISCSEKAEKTSAIN
SKPAVVERYPEYIPHKLPDKNYVRVFDTTLRDGEQSPGGSLTPKQKLEIARQLAKLRVDI
MEVGFPVSSEEEFEAIKTIAKTVGNEVDEETGYVPVICAIARSKFVDIEAAWEAVKYAKR
PRVLIFTSTSDIHMKYKLKKTKEEVIEMAVSTVRFAKSLGFADVQFGCEDGGRSDKDFLC
KILEEAIKAGASTVTVADTVGINTPQDFGELVSYVKANTPGIDDIVFSIHCHNDLGLATA
NTIAGLCAGARQAEVTVNGIGERSGNAPLEEVVMALKCRGASVMDGIYTNIATRQIMATS
RMVQEYSGLYVQPHKPVVGANCFVHESGIHQDGILKNRSTYEILSPEDIGIVTSQNSGIV
LGKLSGRHAVKGRLKELGYELDDEKLNKVFSGFRDLTKQKKRVTDDDLRELVAACGEELS
LNGTNGYVPAAQTSSVV
>Lma_013761
MASSVFTPSGMIPTTHSTCGVRSLFPYGSSHSSTLRRTHNKPTLFISCCSSTSKKAATTS
ATIIKPVVERWPEYKPNKLPDKKYVSIYDTTLRDGEQSPGAALTPQQKLEIARQLAKLRV
DIMEVGFPASSREELEAVKAIAKTVGNEVDEETGYVPVIAVLARCKRSDIEASWEALKYA
KRPKLSVFVATSDIHLKYKLKKTKEEVIEMAKSSVRFAKSIGFNDIQFGCEDGGRTDKEF
LCKINGEVIKEGATSVCLVDTVGNTIPKEFGELVAYLKANTPGIDDVLVTVHCHNDLGLA
TANTIAGISAGARQVHVTVNGIGERSGNASLEEVVMALKCRGASVMDGVYTKIDTRQIMD
TSKMVQEYTGMYVQPHKAIVGDNCFVHESGIHQDGILKNRSTYEILSPEDIGIKYSQKSG
IILGKLSGRHAVKERLKELGYEIGDDEKLNDIFSRYRVLTKQKKRITDADLKTLVV
>Lma_017852
MASSLLTRNPTLSPPSPSLPPFSSKSAPISLRFRPCSHRPSPLRLSCSISDPPPPPPHSL
RRHRPEYIPNRISDPNYVRIFDTTLRDGEQSPGATLTSKEKLDIARQLAKLGVDIIEAGF
PAASKDDFEAVKTIAETIGNNVDENGYVPVICGLSRCNRKDIETAWNAVKYAKRPRIHTF
IATSDIHLEHKLKKSKEEVIEIARNMVGFARSLGCEDVEFSPEDAGRSERKYLYEILGEV
IKAGATTLNIPDTVGITLPCEFGELIADIKANTPGIENVIISTHCQNDLGLSTANTLSGA
HAGARQVEVTINGIGERAGNASLEEVVMAIKCRGDHVLGGLYTEIDTRHIVMTSKMVEEY
TGMQTQPHKAIVGANAFAHESGIHQDGMLKHKGTYEIICPEEIGLERSNDAGIVLGKLSG
RHALKDRLIELGYELDDEKLSNIFWRFKTVAEQKKRVTDADIIALVSDEVFQPEAIWKLL
DIQITCGTLGLSTATVKLADADGKEHVACSIGTGPVDSAYKAVNLIVKEPASLLEYSMNS
VTEGIDAIATTRVLIRGSNNYTSTNAITGEEVQRTFSGTGAGMDIVVSSVKAYVGALNKM
LDFKQSSAKNIPSPNIRVPA
>Lma_019691
MALSLLTSPSMIGTTTCMVVVRSSMLPVGSSLPSFRLTCPHNTPNLSISCFSSVSENAET
SANDLKPVVEKRHEYIPNKLPDKNYVSVFDTTLRDGEQAPGGALTPPQKLEIARQLAKLR
VDIMEVGFPGSSEEELKTVKTISQTVGNEVDEETGYVPVICGIARCKERDIEAAWEALKH
AKRPRILLFTSTSDIHMKYKLKKTKEEVIDMAKSSIRFAKSLGFSDIAFGFEDGGRSEKE
FLCKIGGEVIKDGATVVTLADTVGNNVPHEFGEMVSYLKANTPGIDDVVFSIHCHNDLGL
ATANTLAGVCAGARQVEVTVNGIGERSGNASLEEVVMALKCRGAYVMDGVYTSIDTRQIM
ATSQMVQEYTGLYVQPHKPIVGANCFVHESGIHQLGYEIDDEKFNNIFSRFKDLTKQKKR
ITDDDLNALVVCGNGNNSSIPIPQISSI
>Mde_000096
MAKPLLTYSGMFPTASNTVVVRPAVLPFGTSLPSLHLTRPYNKPTMFVSCCSAVSKNAAT
NLKARVERWPEYIPNKLPDEKYVRVLDTTLRDGEQAAGGALTPPQKLEIARQLAKLRVDV
MDVGFPGSSQEELETVKTIAKTVGNEVDEETGYVPVICAIARCKHRDIEAAWEAVKYAKR
PTIGVFISTSDIHMKYKLKKAKEEVIDMATTSVRFAKSLGFNNIHFGCEDAGRSIS
>Mde_016925
MASSILRSPNLTSPSFGVPSVPALSSSFSPLSSLHIREHHHRSFSLSAAVKLRVSCSLSK
SSPLAPHSPRLRPDYTPNRISDPNYVRIFDTTLRDGEQSPGATLTSKEKLDIARQLAKLG
VDIIEAGFPAASKDDFEAVKTIAETVGNTVDENGYVPVICGLSRCNKKDIETAWEAVKYA
KRPRIHTFIATSDIHLKYKLKKSKEEVIEIARNMVRFARSLGCEDVEFSPEDAGRSERGY
LYEILGEVIKAGATTLNIPDTVGITLPSEFGQLIADIKANTPGIQNVIISTHCQNDLGLS
TANTLAGAHSGARQVEVTINGIGERAGNASLEEVVMAIKCRGDHVLGGLFTGIDTRHIVM
TSKMVEEYTGMQTQPHKAIVGANAFAHESGIHQDGMLKHKGTYEIMCPEEIGLERSNEAG
IVLGKLSGRHALKDRLNELGYELDDEQLSNLFWRFKSVAERKKRVTDADLIALVSDEVFQ
PEAVWTLLDMQITCGTLGLSTSTVKLADTDGNELVACSVGTGPVDAAYKAVDLIVKEPVT
LLEYSMNAVTEGIDAIATTRVLIRGDNNYTSTNAVTGESVQRTFSGAGAGMDIVVSSVKA
YVGALNKMLGFKEHSSTLSETPLETNKVTA
>Mde_040868
MASSLLTPSGMIPTVVVRSVFPSRSSLRLTRPYNKPTLLISCSSSMSNHATTSAIGLKPA
VERWPEYIPNKLPDKNYVSVFDTTLRDGEQAPGGALTPPQKLEIARQLAKLRVDVMEVGF
PGSSEEEVEAVKAIAKTVGSEVDEETGYVPVICVLSRCKQRDIEASWEALKYAKRPRIVV
FTPTSDIHLKYKLKKTREEVIEMAKNSIRFAKSIGFSDIQFGCEDGGRLIS
>Mpy_002554
MASSLLRNPNLSSATITTPYLPVFSSKSSLPVSFRCRPCRHRSVSVRGESLRVSCSVSVP
SPLPAHSLRSRRPEYIPNRISDPNYVRVFDTTLRDGEQSPGATLTSKEKLDIARQLAKLG
VDIIEAGFPAASKNDFEAVKTIAETIGNTVDENGYVPVICGLSRCNKKDIETAWEAVKYA
KRPRIHTFIATSNIHLEYKLKKSKEEVIEIARNMVSFTRSLGCEDVEFSPEDAGRSDREY
LYEILGEVIKAGATTLNIPDTVGITLPIEFGQLIADIKANTPGIENVIISTHCQNDLGLS
TANTLSGAHAGARQVEVTINGIGERAGNASLEEVVMAIKCRGDHVLGGLYTGIDARHIVM
TSKMVEEYTGMLTQPHKAIVGANAFAHESGIHQDGMLKHKRTYEIICPEEIGLERSNDAG
IVLGKLSGRHALKDRLTELGYELDDEQLSTIFWRFKSVAEQKKRVTDADIIALVSDEVFQ
PEAVWKLLDIQITCGTLGLSTATVKLAEADGKEHVACSIGTGPVDSAYKAVDIIVKEPAT
LLEYSMNAVTEGIDAIATTRVLICGNNNYSSTNAITGEEVQRTFSGTGAGMDIVVSSVKA
YVGALNKMLDFKEKSPQKSPSQNNTVLA
>Mpy_013875
MVRFARSLGCEDVEFSPEDAGRSERKYLYEILGEVIKAGATTLNIPDTVGITLPSEFGQL
IADIKANTPGIQNVIISTHCQNDLGLSTANTLAGAHSGARQVEVTINGIGERAGNAVEEV
VMAIKCRGDHVLGGLFTGIDTRHIVMTSKMVEEYTGMQTQPHKAIVGANAFAHESGIHQD
GMLKHKGTYEIMSPEEIGLERSNEAGIVLGSLGMKVLFGRHALRDRLNELGYELDDEQLS
NLFWRFKAVAEQKKRVTDADLIALVSDEVFQPEAVWKLLDMQITCGTLGLSTSTVKLADS
DGNEHVACSIGTGPVDAAYKAVDLIVKEPATLLEYSMNAVTEGIDAIATTRVLIRGDNNY
SSTNAVTGEAVERTFSGTGAGMDIVVSSVKAYVGALNKMLGFKEDSSSLSQTPSETIKVP
A
>Mpy_013904
MVRFARSLGCEDVEFSPEDAGRSERKYLYEILGEVIKAGATTLNIPDTVGITLPSEFGQL
IADIKANTPGIQNVIISTHCQNDLGLSTANTLAGAHSGARQVEVTINGIGERAGNASLEE
VVMAIKCRGDHVLGGLFTGIDTQHIVMTSKMVEEYTGMQTQPHKAIVGANAFAHESGIHQ
DGMLKHKGTYEIMSPEEIGLERSNEAGIVLGKLSGRHALRDRLNELGYELDDEQLSNLFW
RFKAVAEQKKRVTDADLIALVSDEVFQPEAVWKLLDMQITCGTLVTGEAVERTFSGTGAG
MDIVVSSVKAYVGALNKMLGFKEDSSSLSQTPSETIKYSPHNSTILLHPRNLRPIRLTRS
DPCVESSDRSKRLFIFFFYAMIVVIVIVASYSVKCFIYNINFGIAKNPAEDHLSVQQLLG
RLVSKERFENTNCCAQPQVCGDRTMFDRPGEWSWKHQNVENQVPDECSYEYCLSCRGCQL
SILKAIVHQWKYLSMFSYPTLVLSCISLAIAWSLKDRINEAEDYRGSYT
>Mpy_015946
MASSLLTPSGTIPTTVVVRSVFSIGSSLSSLGLTRPYNYPTFSISCCSSVSTKAATSATE
LKPVVERWPEYIPNKLPDKKYVRVFDTTLRDGEQSPGGALTPSEKLEITRQLAKLRVDVI
EVGFPGSSDEELETVKTIAKTVGNEVDEETGYVPVIYALEATWEAVKYAKRPRILIFIST
SDIHMKYKLKKTKEEVLEMATSSIRFAKSLGFNDIELGFEDGGRVYVREQDKQVEVAING
IGERSGNASLEEVRSSSVSSSLP
>Mpy_020022
MASSMLRSPNLSSPSFGIPSIPAFSSSSSSSPLSSLRFRSHHNRTVSLNAAGKFRLSCCI
SGSSPLPPHSPRRRPEYIPNRISDPNYVRIFDTTLRDGEQSPGATLTSKEKLDIARQLAK
LGVDIIEAGFPAASKDDFEAVKTIAKTVGNTVDENGYVPVICGLSRCNKKDIETAWEAVK
YAKRPRIHTFIATSDIHLKYKLKKSEEEVIEIARNMVRFARSLGCEDVEFSPEDAGRSER
KYLYEILGEVIKAGATTLNIPDTVGITLPSEFGQLIADIKANTPGIQNVIISTHCQNDLG
LSTANTLAGAHSGARQVEVTINGIGERAGNASLEEVVMAIKCRGDHVLGGLFTGIDTRHI
VMTSKMVEEYTGMQTQPHKAIVGANAFAHESGIHQDGMLKHKGTYEIMSPEEIGLERSNE
AGIVLGKLSGRHALRDRLNELGYELDDEQLSNLFGVSKLWLSKKRELLMLT
>Mpy_025333
MASSMLRSPNLSSPSFGIPSIPAFSSSSPLSSLRFRSHHNRTVSLTPPVNSVSRALFPVL
LLYHLILLAVVPISGATLTSKEKLDIARQLAKLGVDIIEAGFPAASKDDFEAVKTIAKTV
GNTVDENGYVPVICGLSRCNKKDIETAWEAVKYAKRPRIHTFIATSDIHLKYKLKKSKEE
VIEIARNMVRFARSLGCEDVEFSPEDAGRSERKYLYEILGEVIKAGATTLNIPDTVGITL
PSEFGQLIADIKANTPGIQNVIISTHCQNDLGLSTANTLAGAHSGARQVEVTINGIGERA
GSFVVMAIKCRGDHVLGLFTGIDTRHIVMTSKMDGMLKHKGTYEIMSPKRSDLSDQMKLA
LCWGSLASTVNLPDSDVMSMACSMERACRCSLHKAVDLIVKTYCCATTSIEQDLSIGRSW
SWKHQNVENQVPDECSYEYCLSCRGCQLSILKPLFISGSISHVFLPYFSPFMHQSCHSLV
SQG
>Mer_CAA7015669.1
MASSLLRITTLSSPPTTGKPSLPAFSSKSAPLSFRFSPSRHRSVSLRGESFRLSCSVSDP
PPHSLRRSRRPEYIPNRISDPNYVRVFDTTLRDGEQSPGATLTSKEKLDIARQLAKLGVD
IIEAGFPAASKDDFEAVKTIAETVGNSVDENGYVPVICGLSRCNKKDIERAWEAVRYAKR
PRIHTFIATSDIHLEYKLKKSKAQVIEIARNMVKFARSLGCEDVEFSPEDAGRSEREFLY
EILGEVIKAGATTLNIPDTVGITLPSEFGQLIADLKANTPGIENVIISTHCQNDLGLSTA
NTLSGAHSGARQVEVTINGIGERAGNASLEEVVMAIKCRGDHVLGGLFTGIDTRHIVMTS
KMVEEYTGMQTQPHKAIVGANAFAHESGIHQDGMLKHKGTYEIICPEEIGLERSHDAGIV
LGKLSGRHALKGRLTELGYELDDEQLSTIFWRFKSVAEQKKRVTDADIIALVSDEVFQPE
AVWKLVDIQITCGTLGLSTATVKLAGADGVEHVACSMGTGPVDSAYKAVNLIVKEPTTLL
EYSMNSVTEGIDAIATTRVLIRGNNNYTSTNAITGEEVERTFSGTGAGMDIVVSSVKAYV
GALNKMMDFKEKSPTKVPSQQKSKVLA
>Mer_CAA7043205.1
MASSILRSPNLTSPSFGLPSIPALSYSHSPLSSLHFRSFHHEHRSVSVSAVGKLRLSCSL
SDSSPFPTHSPRRRPDYIPNRISDPNYVRIFDTTLRDGEQSPGATLTSKEKLDIARQLAK
LGVDIIEAGFPAASKDDFEAVKTIAETVGNTVDGNGYVPVICGLSRCNKKDIETAWEAVK
YAKRPRIHTFIATSDIHLKYKLKKSKEEVIEIARNMVRFARSLGCEDVEFSPEDAGRSER
EYLYEILGEVIKAGATTLNIPDTVGITLPIEFGQLIADIKANTPGIENVIISTHCQNDLG
LSTANTLAGAHSGARQVEVTINGIGERAGNASLEEVVMAIKCRGDHVLGGLFTGIDTRHI
VMTSKMVEEYTGMQTQPHKAIVGANAFAHESGIHQDGMLKHKGTYEIMSPEEIGLERSNE
AGIVLGKLSGRHALKDRLKELGYELEDEQLSNLFWRFKAVAEQKKRVTDADIIALVSDEV
FQPEAVWKLLDVQITCGTLGLSTSTVKLADSDGKEQIACSIGTGPVDAAYKAVDLIVKEP
TTLLEYSMNAVTEGIDAIATTRVLIRGDNNYSSTNAVTGESVERTFSGTGAGMDIVVSSV
KAYVGALNKMLGFKEHSSSSAPLETNKVIA
>Mer_CAA7043928.1
MASSLLRITTLSSPPTTGKPSLPAFSSKSAPLSFRFSPSRHRSVSLRGESFRLSCSVSDP
PPHSLRRSRRPEYIPNRISDPNYVRVFDTTLRDGEQSPGATLTSKEKLDIARQLAKLGVD
IIEAGFPAASKDDFEAVKTIAETVGNSVDENGYVPVICGLSRCNKKDIERAWEAVRYAKR
PRIHTFIATSDIHLEYKLKKSKAQVIEIARNMVKFARSLGCEDVEFSPEDAGRSEREFLY
EILGEVIKAGATTLNIPDTVGITLPSEFGQLIADLKANTPGIENVIISTHCQNDLGLSTA
NTLSGAHSGARQVEVTINGIGERAGNASLEEVVMAIKCRGDHVLGGLFTGIDTRHIVMTS
KMVEEYTGMQTQPHKAIVGANAFAHESGIHQDGMLKHKGTYEIICPEEIGLERSHDAGIV
LGKLSGRHALKGRLTELGYELDDEQLSTIFWRFKSVAEQKKRVTDADIIALVSDEVFQPE
AVWKLVDIQITCGTLGLSTATVKLAGADGVEHVACSMGTGPVDSAYKAVNLIVKEPTTLL
EYSMNSVTEGIDAIATTRVLIRGNNNYTSTNAITGEEVERTFSGTGAGMDIVVSSVKAYV
GALNKMMDFKEKSPTKVPSQQKSKVLA
>Sal_KAF8047748.1
MASSLLTSPAMIPITSSTVVVRSTLPFRSSLRSFRMNRSYNKPSLFVSCCSHVSKKGETS
ASVLKPVVERWLEYIPHKLPDKNYVRVFDTTLRDGEQAPGGALTPPQKIEIARQLAKLRV
DIMEVGFPVSSEEEFETVKTIAKTVGNEVDEETGYVPVICAIARSKREDIEAAWEAVKYA
KRPKILIFTSTSDIHMKYKLKKTKEEVIEMAASSVRFAKSLGFVDVQLGCEDGGRSEKEF
LCKILGESIKAGATTVNVADTVGINMPEEYGELVSYLKANTPGIDDVIFSVHCHNDLGVA
TANTIAGVCAGARQIEVTVNGIGERSGNAPLEEVVMALKCRGEYLMDGVYTRIDTRQIMA
TSQMVQEYTGLYVQPHKPIVGANCFVHESGIHQDGILKNRSTYEILSPEDVGVVKSQSSS
IVLGKLSGRHAVKDRLKELGYELDDEKLNDIFSRFRDLTKQKKRITDDDLKALVTCRDEV
SSLNGARGEETNGYVPISQISSVV
>Sal_KAF8047750.1
MISISSTASTMVVQSVVHFASPLPSLGLTRPYKKPSLLTSSCRCSSLSHKAGTGATDVKP
MLPILKRWPEYIPNKLPDKNYVRVFDTTLRDGEQSPGAALTPPQKLEIARQLSKLRVDIM
EVGFPASSEEEFETVKTIAKTVGNEVDEETGYVPVICALARCNHRDIEAVWEAVKYAKRP
TILIFISTSDIHMKFKLKKTKEEV
>Sal_KAF8081332.1
MASSLLRNPMLSSPTTTITTPSLPSLSSKPSPLSFRFPPSHHRSLRFKSLRLSCSLSDPS
PLPSPPPLRRRRPEYIPNRISDPNYVRVFDTTLRDGEQSPGATLTSKEKLDIARQLAKLG
VDIIEAGFPAASKDDFEAVKTIAETVGNAVDEDGYVPVICGLSRCNKKDIETAWEAVKYA
KRPRIHTFIATSNIHLEYKLKKSKDEVIDIARNMVTFARSLGCEDVEFSPEDAGRSEREF
LYQILGEVIKAGATTLNIPDTVGITLPSEFGQLIADIKANTPGIQNVVISTHCQNDLGLS
TANTLSGAHSGARQVEVTINGIGERAGNASLEEVVMAIKCRGDHVLGGLYTGIDTRHIVM
TSKMVEDYTGMQTQPHKAIVGANAFAHESGIHQDGMLKHKGTYEIICPEEIGLERSNDAG
IVLGKLSGRHALKDRLTELGYVLDDEQLSTIFWRFKSVAERKKRVTDADIIALVSDEVFQ
PEALWKLLDMQITCGTLGLSTATVKLADADGKEHVACSMGTGPVDSAYKAVDLIVKEPAT
LLEYSMNAVTEGIDAIATTRVLIRGNNNYSTTNAITGEEVQRTFSGTGAGMDIVVSSVKA
YVGALNKMLDFKENSPTKVPSQNNKVPA
>Sal_KAF8082330.1
MASSLLTSSGMIPTTGSTMVFRSLLPFKSVHLTRPYNNNSSLLISCCSSVSKKAAETSGI
DLKTVVERWPEYIPNNLPDKNYVRVFDTTLRDGEQSPGAALTPPQKIEIAWQLAKLRVDI
MEVGFPVSSEEEFETIKTIAKTVGNEVDEETGYIPVICVIARSKERDIKAAWESVKYAKM
PRIVIFTSTSDIHLKYKLKMNRDEVVEMVGSSIRFAKSLGFKDIEFGCEDGGRSDKDYVC
KVFEEAIKAGATTLAFPDTVGINMPQEYGELVSYIKANTPGIDDVIISAHCHNDLGVATA
NTIAGICAGARQVEVTINGIGERSGNAPLEEVVMALKCRGEYLMGGVYTRIDTHQIMATS
KMVQEYTGLYVQPHKPIVGANCFVHESGIHQDGILKNRSTYEILSPEDVGVIKSKTSGIV
LGKLSGRHAVKGRLKELGYEIDDEKLNEVFSRFRDLTKEKKRITDDDLKALVTCGDEIIS
SEKLNGKEINSNGYAPAPQISSVV
>Sal_KAF8083686.1
MASSLLTSPAMIPITSSTVVVRSTLPFRSSLRSFRMNRSYNKPSLFVSCCSHVSKKGETS
ASVLKPVVERWLEYIPHKLPDKNYVRVFDTTLRDGEQAPGGALTPPQKIEIARQLAKLRV
DIMEVGFPVSSEEEFETVKTIAKTVGNEVDEETGYVPVICAIARSKREDIEAAWEAVKYA
KRPKILIFTSTSDIHMKYKLKKTKEEVIEMAASSVRFAKSLGFVDVQLGCEDGGRSEKEF
LCKILGESIKAGATTVNVADTVGINMPEEYGELVSYLKANTPGIDDVIFSVHCHNDLGVA
TANTIAGVCAGARQIEVTVNGIGERSGNAPLEEVVMALKCRGEYLMDGVYTRIDTRQIMA
TSQMVQEYTGLYVQPHKPIVGANCFVHESGIHQDGILKNRSTYEILSPEDVGVVKSQSSS
IVLGKLSGRHAVKDRLKELGYELNDEKLNDIFSRFRDLTKQKKRITDDDLKALVTCRDEV
SSLNGARGEETNGYVPISQISSVV
>Sal_KAF8083687.1
MISISSTASTMVVQSVVHFASSLPSLGLTRPYKRPSLFTSSCCSSLSNKAGTDGATDIKP
MLPILKRWPEYIPNKLPDKNYVRVFDTTLRDGEQSPGAALTPPQKLEIARQLSKLRVDIM
EVGFPASSEEEFETVKTIAKTVGNEVDEETGYVPVICALARCNHRDIEAVWEAVKYAKRP
TILIFISTSDIHMKFKLKKTKEEVIQMAVSSVRYAKSLGFNDIQFGFEDAGRSEKEFLSK
ILGETIKAGATTVDLGDTVGIHMPQETRELVSYLKANTPGIDDVVLSVHCHNDLGVATAN
AIAGVCAGARQVDVTVNGIGERSGNASLEEVVMALKCRGSDVMDGVYTRIDTRQIMATSK
MVQEYTGLYVQQHKPIVGANCFVHESDLHQRITDADLKTLLRCGDENPSEKLNCDNGKES
NGNVYVAVPKISSMV
>Sal_KAF8114316.1
MASSLLRNPTFSSPPTPSLPTFSSTITTPLSFRFPPSPHHHHHHRSSVSLRLSCSLSDPL
PPLPPHSLRRRRPDYIPNRISDPNYVRIFDTTLRDGEQSPGATLTSKEKLDIARQLAKLG
VDIIEAGFPAASKDDFEAVKTISETVGNTVDENGYVPVICGLSRCNKKDIQTAWEAVRYA
KRPRIHTFIATSDIHLEYKLKKSKKEVIEIARNMVKFARSLGCEDVEFSPEDAGRSEREF
LYEILGEVIKAGATTLNIPDTVGITLPSEFGQLIADLKANTPGIDNVVISTHCQNDLGLS
TANTLSGAHAGARQVEVTINGIGERAGNASLEEVVMAIKCRGDHVLGGLFTGIDTRHIVM
TSKMVEDYTGMQTQPHKAIVGANAFAHESGIHQDGMLKHKGTYEIICPEEIGLERSNDAG
IVLGKLSGRHALKDRLTELGYVLDDEQLSTIFWRFKSVAEQKKRVTDADIIALVSDEVFQ
PEAVWKLLDIQITCGTLGLSTATVKLADADGKEHCACSMGTGPVDSAYKAVDLIVKEPTT
LLEYSMNAVTEGIDAIATTRVLVRGNNNYTSTNAITGEEVQRTFSGTGAGMDIVVSSVKA
YVGALNKMLDFKENSPQKVPSRNIKVPA
